# Supplementary material for: Single-atomic-site platinum steers photogenerated charge carrier lifetime of hematite nanoflakes for photoelectrochemical water splitting
Source: Nat Commun. 2023 May 8;14:2640. doi: 10.1038/s41467-023-38343-6 (PMC10167323; doi:10.1038/s41467-023-38343-6)
Supplement: Supplementary file 2 — Source Data [file 41467_2023_38343_MOESM2_ESM.zip]

Archive with 6 entries (6 files):
- Figure 2.xlsx
- Figure 3.xlsx
- Figure 4.xlsx
- Figure 5.xlsx
- Figure 6.xlsx
- Figure 1.xlsx
