# Supplementary material for: Single-atomic-site platinum steers photogenerated charge carrier lifetime of hematite nanoflakes for photoelectrochemical water splitting
Source: Nat Commun. 2023 May 8;14:2640. doi: 10.1038/s41467-023-38343-6 (PMC10167323; doi:10.1038/s41467-023-38343-6)
Supplement: Supplementary file 2 — Source Data [file 41467_2023_38343_MOESM2_ESM.zip › Figure 2.xlsx]

## Sheet: Figure 2f
Distance (nm)	Intensity (a.u.)
0	20670
0.01007	37550.2
0.02014	59693.4
0.03022	68528.4
0.04029	78406.1
0.05036	83515.1
0.06043	84429.4
0.0705	112709
0.08058	118296
0.09065	115012
0.10072	124586
0.11079	83944.6
0.12086	116783
0.13094	135299
0.14101	86850.1
0.15108	69085.9
0.16115	66804.2
0.17122	62536.7
0.1813	34181.6
0.19137	40381
0.20144	67424.6
0.21151	95134
0.22158	58565.1
0.23166	39716.3
0.24173	23580.5
0.2518	16230.5
0.26187	15196.3
0.27194	43809.9
0.28202	56240.6
0.29209	74895.4
0.30216	67779.2
0.31223	83382.9
0.32231	133056
0.33238	184575
0.34245	203017
0.35252	188771
0.36259	203794
0.37267	163789
0.38274	181262
0.39281	161261
0.40288	281629
0.41295	275415
0.42303	243647
0.4331	247277
0.44317	199821
0.45324	191136
0.46331	158388
0.47339	123148
0.48346	88747.1
0.49353	71000.8
0.5036	101707
0.51367	84940.4
0.52375	91823.9
0.53382	64795.2
0.54389	80932.2
0.55396	61934.6
0.56403	69577.8
0.57411	58341.1
0.58418	38833.1
0.59425	7596.66
0.60432	29511.5
0.61439	34793.1
0.62447	40540.1
0.63454	29847.3
0.64461	54893.4
0.65468	88780.6
0.66475	79143.4
0.67483	71209.9
0.6849	97183.3
0.69497	110790
0.70504	103570
0.71511	95413.6
0.72519	104633
0.73526	102813
0.74533	97233.8
0.7554	74049.5
0.76547	58102.6
0.77555	45770
0.78562	29055.9
0.79569	20800.8
0.80576	29251.5
0.81583	28384.1
0.82591	15190.2
0.83598	23591.1
0.84605	25481.8
0.85612	28657.9
0.86619	21440
0.87627	20467.6
0.88634	39372
0.89641	13942
0.90648	21691.8
0.91655	17613.1
0.92663	20813.1
0.9367	45588.6
0.94677	59223.3
0.95684	75712
0.96692	106607
0.97699	143762
0.98706	124033
0.99713	130790
1.0072	114756
1.01728	77348.2
1.02735	89794.1
1.03742	68518.8
1.04749	52596.8
1.05756	59687.9
1.06764	47200
1.07771	34297.3
1.08778	40958
1.09785	35876.7
1.10792	27679
1.118	28830.9
1.12807	43161.7
1.13814	39343.9
1.14821	23551.2
1.15828	16522.4
1.16836	8629.98
1.17843	8728.54
1.1885	11995.4
1.19857	20680.8
1.20864	25188
1.21872	37727.7
1.22879	16655.6
1.23886	44809.3
1.24893	95792.4
1.259	83092.7
1.26908	86444.6
1.27915	82677.6
1.28922	106269
1.29929	85398.1
1.30936	86325.8
1.31944	104846
1.32951	111394
1.33958	94484.1
1.34965	65928.2
1.35972	47397.9
1.3698	50801.9
1.37987	48402.3
1.38994	33918.2
1.40001	42661.9
1.41008	28495.2
1.42016	15578.8
1.43023	14643.5
1.4403	15232.4
1.45037	18026.9
1.46044	16905.9
1.47052	12282.7
1.48059	9833.98
1.49066	36509.6
1.50073	48580.7
1.51081	52635.5
1.52088	58803.7
1.53095	63507.9
1.54102	79927.9
1.55109	69493.6
1.56117	118399
1.57124	128307
1.58131	149772
1.59138	150904
1.60145	123487
1.61153	56931.1
1.6216	110748
1.63167	94275.6
1.64174	111950
1.65181	86036.4
1.66189	73935.4
1.67196	38919.4
1.68203	35002
1.6921	36135.8
1.70217	37700.4
1.71225	12553.1
1.72232	29909.8
1.73239	28860.3
1.74246	16028.7
1.75253	57911.7
1.76261	72250.4
1.77268	47839.2
1.78275	83186
1.79282	82919.4
1.80289	78873.9
1.81297	121758
1.82304	154806
1.83311	203118
1.84318	185118
1.85325	234087
1.86333	244750
1.8734	271820
1.88347	233506
1.89354	243302
1.90361	203193
1.91369	161433
1.92376	119397
1.93383	106983
1.9439	72502.8
1.95397	63675.2
1.96405	81695.2
1.97412	52332.7
1.98419	71942.6
1.99426	50588.4
2.00433	60284.1
2.01441	92261.8
2.02448	55867.8
2.03455	46445
2.04462	24152
2.05469	34751.1
2.06477	29438.4
2.07484	16808.4
2.08491	41922.2
2.09498	97326.4
2.10505	77930.8
2.11513	83967.9
2.1252	82930.4
2.13527	77255.4
2.14534	111565
2.15542	115025
2.16549	133072
2.17556	132821
2.18563	105139
2.1957	128685
2.20578	136556
2.21585	97563.9
2.22592	93214.8
2.23599	97176.6
2.24606	64380.3
2.25614	53190.2
2.26621	47317.1
2.27628	17254.9
2.28635	20981.3

## Sheet: Figure 2g
Distance (nm)	Intensity (a.u.)
0	19768
0.01006	53631.5
0.02011	56706.4
0.03017	37535
0.04022	66052.2
0.05028	68039.3
0.06034	90250.2
0.07039	88447
0.08045	80594.7
0.09051	79777.5
0.10056	90261.7
0.11062	58764.6
0.12067	34470.3
0.13073	49817.2
0.14079	43201.2
0.15084	47760
0.1609	54829.1
0.17096	30251.4
0.18101	29477.7
0.19107	34744.7
0.20112	25318.2
0.21118	43479.7
0.22124	33808.2
0.23129	36974.3
0.24135	43157.3
0.2514	37901.4
0.26146	28854.9
0.27152	43603.2
0.28157	49517.6
0.29163	37122.1
0.30169	55701.3
0.31174	45155.4
0.3218	57155.1
0.33185	78887.6
0.34191	123887
0.35197	99300.1
0.36202	139692
0.37208	117015
0.38214	178526
0.39219	125123
0.40225	118629
0.4123	111655
0.42236	84913.6
0.43242	57525.5
0.44247	87339.1
0.45253	82012.9
0.46258	67156.3
0.47264	60695.8
0.4827	64239.3
0.49275	53053.8
0.50281	63299.6
0.51287	50317.7
0.52292	55097.9
0.53298	32913.8
0.54303	34203.1
0.55309	29418.9
0.56315	67781.1
0.5732	34789.2
0.58326	24194.9
0.59332	34077.6
0.60337	46935
0.61343	42938.8
0.62348	68479.7
0.63354	68833.1
0.6436	66622.7
0.65365	76571.9
0.66371	108040
0.67376	102821
0.68382	92023.2
0.69388	119993
0.70393	133292
0.71399	93573.7
0.72405	87572.5
0.7341	101552
0.74416	77906.6
0.75421	104906
0.76427	42225.9
0.77433	84989
0.78438	49695.1
0.79444	47960
0.8045	57594.7
0.81455	46005.4
0.82461	34619
0.83466	38190.8
0.84472	32088.8
0.85478	44112.3
0.86483	37007.5
0.87489	24599
0.88494	42763.6
0.895	32557.6
0.90506	27765
0.91511	31635.7
0.92517	33011.6
0.93523	40032.1
0.94528	45668.2
0.95534	64438.3
0.96539	74268.2
0.97545	93694.1
0.98551	157576
0.99556	105288
1.00562	134022
1.01568	144940
1.02573	141599
1.03579	129969
1.04584	127490
1.0559	120514
1.06596	82992.9
1.07601	99077.8
1.08607	99867.7
1.09613	77098.2
1.10618	119943
1.11624	96205.9
1.12629	139849
1.13635	118336
1.14641	80449
1.15646	66310.8
1.16652	71586.3
1.17657	63239.5
1.18663	57548.5
1.19669	43163.6
1.20674	48668.6
1.2168	64958.1
1.22686	84703.2
1.23691	96323
1.24697	79656.1
1.25702	59603.6
1.26708	83459.3
1.27714	154375
1.28719	213068
1.29725	234562
1.30731	291913
1.31736	277062
1.32742	167772
1.33747	192875
1.34753	222207
1.35759	221820
1.36764	205994
1.3777	173792
1.38775	161211
1.39781	137476
1.40787	99242.6
1.41792	98015.7
1.42798	99101.3
1.43804	59819.8
1.44809	81278.7
1.45815	107411
1.4682	104882
1.47826	66311.2
1.48832	68811.5
1.49837	49888.6
1.50843	85436.4
1.51849	105320
1.52854	53943.4
1.5386	52876.4
1.54865	47405
1.55871	97844.6
1.56877	109958
1.57882	113692
1.58888	98710.3
1.59893	126628
1.60899	131328
1.61905	125793
1.6291	132171
1.63916	157228
1.64922	140239
1.65927	106372
1.66933	118163
1.67938	128433
1.68944	78352.2
1.6995	39474.1
1.70955	87762.2
1.71961	33149.4
1.72967	19460.9
1.73972	57280.5
1.74978	36494.6
1.75983	21367
1.76989	42959.4
1.77995	40799.7
1.79	28544.5
1.80006	26059.6
1.81011	32767
1.82017	36967.3
1.83023	50563.3
1.84028	39929.3
1.85034	47859.3
1.8604	32658.8
1.87045	63473
1.88051	73121.1
1.89056	71294
1.90062	68660
1.91068	83306.7
1.92073	79527.6
1.93079	100583
1.94085	88211.4
1.9509	114443
1.96096	122557
1.97101	99081
1.98107	85831.9
1.99113	65272.5
2.00118	35880.7
2.01124	48802.1
2.02129	45385.4
2.03135	20882.2
2.04141	28070.8
2.05146	31710.9
2.06152	47614
2.07158	43029.8
2.08163	8533.15
2.09169	35333.2
2.10174	44920.8
2.1118	21118.8
2.12186	41472.8
2.13191	20960.4
2.14197	34484.5
2.15203	43490.7
2.16208	37051
2.17214	38095.3
2.18219	36117
2.19225	26306.8
2.20231	33109.1
2.21236	50480.8
2.22242	77424.4
2.23247	61135.8
2.24253	52280.3
2.25259	58590.8
2.26264	90814.9
2.2727	80632.1
2.28276	73049
2.29281	76366.4
2.30287	72950.6
2.31292	50022.7
2.32298	68109.2
2.33304	46874
2.34309	43445.2
