# Supplementary material for: Single-atomic-site platinum steers photogenerated charge carrier lifetime of hematite nanoflakes for photoelectrochemical water splitting
Source: Nat Commun. 2023 May 8;14:2640. doi: 10.1038/s41467-023-38343-6 (PMC10167323; doi:10.1038/s41467-023-38343-6)
Supplement: Supplementary file 2 — Source Data [file 41467_2023_38343_MOESM2_ESM.zip › Figure 3.xlsx]

## Sheet: Figure 3a
Binding energy	Pt						Binding energy	PtO2								Binding energy	SAs Pt:Fe2O3
80	-81.69	-80.2645	-81.6899	-81.6899	-80.2645		81	29033	29047.7	29033	29033	29033	29045.5	29035.2		80	55477.1	55477.9	55477.1	55477.1	55477.9
79.95	-93.7	-80.0781	-81.6899	-81.6899	-80.0781		80.95	29034.5	29049.1	29033	29033	29033	29046.4	29035.6		79.95	56020.6	55478	55477.1	55477.1	55478
79.9	-106.77	-79.8394	-81.6606	-81.6606	-79.8394		80.9	29092.7	29050.7	29033	29033	29033	29047.5	29036.2		79.9	55607.3	55474.8	55473.8	55473.8	55474.8
79.85	-111.89	-79.5434	-81.5996	-81.5996	-79.5434		80.85	29090.5	29052.4	29032.9	29032.9	29032.9	29048.5	29036.8		79.85	55339.6	55474.2	55473	55473	55474.2
79.8	-94.97	-79.2065	-81.5261	-81.5261	-79.2065		80.8	29119.3	29054.4	29032.8	29032.8	29032.8	29049.6	29037.5		79.8	55639.3	55475.2	55473.8	55473.8	55475.2
79.75	130.56	-78.879	-81.4937	-81.4937	-78.879		80.75	29112.6	29056.5	29032.7	29032.7	29032.7	29050.8	29038.3		79.75	55647.8	55474.5	55472.8	55472.8	55474.5
79.7	17.55	-79.0627	-82.0076	-82.0076	-79.0627		80.7	29007.2	29058.9	29032.5	29032.5	29032.5	29052	29039.4		79.7	55261.6	55473.7	55471.7	55471.7	55473.7
79.65	-72.66	-78.9348	-82.249	-82.249	-78.9348		80.65	29042.5	29061.7	29032.6	29032.6	29032.6	29053.6	29040.8		79.65	55051.2	55475.3	55473	55473	55475.3
79.6	90.98	-78.5451	-82.272	-82.272	-78.5451		80.6	28991.1	29064.9	29032.6	29032.6	29032.6	29055.1	29042.3		79.6	55365.2	55478.3	55475.6	55475.6	55478.3
79.55	96.18	-78.5046	-82.6921	-82.6921	-78.5046		80.55	29031.2	29068.5	29032.6	29032.6	29032.6	29056.9	29044.3		79.55	55880.2	55479.5	55476.3	55476.3	55479.5
79.5	121.49	-78.4241	-83.1257	-83.1257	-78.4241		80.5	28952.5	29072.5	29032.6	29032.6	29032.6	29058.7	29046.5		79.5	55581.3	55477.5	55473.8	55473.8	55477.5
79.45	55.16	-78.3474	-83.6221	-83.6221	-78.3474		80.45	28910	29077.1	29032.7	29032.7	29032.7	29060.7	29049.2		79.45	55694	55477.5	55473.1	55473.1	55477.5
79.4	54.6	-78.0454	-83.9583	-83.9583	-78.0454		80.4	28957.5	29082.4	29032.9	29032.9	29032.9	29063	29052.4		79.4	56215.5	55476.9	55471.8	55471.8	55476.9
79.35	122.64	-77.671	-84.2942	-84.2942	-77.671		80.35	28954.2	29088.3	29033	29033	29033	29065.2	29056		79.35	56171.2	55473.2	55467.2	55467.2	55473.2
79.3	115.78	-77.3828	-84.7959	-84.7959	-77.3828		80.3	28953.9	29094.9	29033.1	29033.1	29033.1	29067.7	29060.3		79.3	55517.7	55469.8	55462.9	55462.9	55469.8
79.25	51.55	-76.9913	-85.2822	-85.2822	-76.9913		80.25	28928.3	29102.4	29033.2	29033.2	29033.2	29070.3	29065.3		79.25	55289.3	55470.6	55462.6	55462.6	55470.6
79.2	18.71	-76.3484	-85.614	-85.614	-76.3484		80.2	28920.9	29110.8	29033.4	29033.4	29033.4	29073.2	29071		79.2	55567.7	55472.9	55463.6	55463.6	55472.9
79.15	250.47	-75.5201	-85.8669	-85.8669	-75.5201		80.15	28958.1	29120.4	29033.5	29033.5	29033.5	29076.2	29077.8		79.15	55358.8	55473.7	55463	55463	55473.7
79.1	256.7	-75.1366	-86.6824	-86.6824	-75.1366		80.1	28921.3	29131.1	29033.7	29033.7	29033.7	29079.3	29085.5		79.1	55445.8	55476	55463.6	55463.6	55476
79.05	116.11	-74.6412	-87.5149	-87.5149	-74.6412		80.05	28909.7	29143.3	29033.8	29033.8	29033.8	29082.7	29094.4		79.05	55624.9	55478	55463.7	55463.8	55478
79	128.28	-73.6648	-88.0085	-88.0085	-73.6648		80	29002	29157.1	29034	29034	29034	29086.4	29104.8		79	55677.6	55479.2	55462.8	55462.8	55479.2
78.95	19.62	-72.5629	-88.5327	-88.5327	-72.5629		79.95	29016.4	29172.6	29034	29034	29034	29090.1	29116.5		78.95	55741.1	55480.4	55461.4	55461.4	55480.4
78.9	49.14	-71.0281	-88.7949	-88.7949	-71.0281		79.9	29098.3	29190.1	29034.1	29034.1	29034.1	29094.1	29130		78.9	56071.6	55481.5	55459.7	55459.7	55481.5
78.85	252.27	-69.3776	-89.1294	-89.1294	-69.3776		79.85	29127.7	29209.7	29034	29034	29034	29098.2	29145.5		78.85	55622.2	55480.9	55456	55456	55480.9
78.8	271.89	-68.015	-89.957	-89.957	-68.015		79.8	29060.8	29231.9	29033.8	29033.8	29033.8	29102.5	29163.2		78.8	55226.2	55483.6	55455	55455	55483.5
78.75	343.37	-66.4763	-90.8342	-90.8342	-66.4763		79.75	29081.6	29257.1	29033.8	29033.8	29033.8	29107.2	29183.6		78.75	55305.6	55489.1	55456.4	55456.4	55489
78.7	381.25	-64.8664	-91.8867	-91.8867	-64.8665		79.7	29097.1	29285.5	29033.7	29033.7	29033.8	29112.2	29207		78.7	55258.3	55494.7	55457.3	55457.3	55494.6
78.65	325.94	-63.082	-93.0337	-93.0337	-63.0821		79.65	29187.5	29317.7	29033.6	29033.6	29033.7	29117.6	29233.7		78.65	55380.9	55501.2	55458.5	55458.5	55501.1
78.6	328.86	-60.8717	-94.0496	-94.0495	-60.8717		79.6	29272.4	29353.8	29033.4	29033.4	29033.5	29123.1	29264.1		78.6	55254.5	55507.6	55459	55459	55507.6
78.55	320.53	-58.3498	-95.075	-95.0749	-58.3499		79.55	29242.8	29394.6	29033.1	29033.1	29033.1	29128.9	29298.7		78.55	55408	55515.6	55460.2	55460.3	55515.6
78.5	264.28	-55.4588	-96.0825	-96.0825	-55.4588		79.5	29323.7	29440.6	29032.8	29032.8	29032.8	29135.1	29338.3		78.5	55957.2	55523.5	55460.5	55460.6	55523.5
78.45	248.02	-52.0512	-96.9561	-96.956	-52.0513		79.45	29334.2	29492.5	29032.4	29032.4	29032.5	29141.6	29383.2		78.45	55979	55529.1	55457.5	55457.6	55529
78.4	321.81	-48.1901	-97.7922	-97.7922	-48.1902		79.4	29428.5	29551.1	29032	29032	29032	29148.6	29434.4		78.4	55882.2	55535.5	55454.3	55454.4	55535.4
78.35	398.66	-44.0555	-98.8096	-98.8095	-44.0556		79.35	29560.4	29617	29031.4	29031.4	29031.5	29155.9	29492.5		78.35	55728.1	55543.7	55451.7	55451.8	55543.6
78.3	429.76	-39.6165	-100.016	-100.016	-39.6166		79.3	29675.3	29691.2	29030.7	29030.7	29030.8	29163.5	29558.3		78.3	55341.3	55554.1	55450	55450.1	55554.1
78.25	426.11	-34.7177	-101.3	-101.3	-34.7178		79.25	29773.5	29774.8	29029.8	29029.8	29029.9	29171.5	29632.9		78.25	55048.8	55568.4	55450.7	55450.8	55568.3
78.2	435.06	-29.2292	-102.579	-102.579	-29.2294		79.2	29924.6	29868.9	29028.7	29028.7	29028.9	29179.9	29717.6		78.2	55005.9	55586.2	55453.1	55453.3	55586
78.15	409.55	-23.1322	-103.882	-103.882	-23.1323		79.15	30124.3	29974.8	29027.5	29027.5	29027.6	29188.7	29813.4		78.15	55539.2	55606	55455.9	55456	55605.8
78.1	509.95	-16.2864	-105.127	-105.127	-16.2866		79.1	30289	30094	29025.9	29025.9	29026.1	29197.8	29921.8		78.1	55316.3	55624.6	55455.4	55455.6	55624.4
78.05	427.76	-8.94122	-106.618	-106.618	-8.94151		79.05	30529.4	30228.1	29024.1	29024.1	29024.4	29207.4	30044.6		78.05	55056.4	55646.8	55456.2	55456.4	55646.6
78	528.87	-0.58853	-107.914	-107.913	-0.5889		79	30823.5	30379	29022	29022	29022.3	29217.4	30183.3		78	55305.7	55673.1	55458.7	55458.9	55672.8
77.95	653.59	8.39426	-109.457	-109.457	8.39381		78.95	30931.8	30548.7	29019.5	29019.5	29019.9	29227.7	30340.1		77.95	55474.4	55700.6	55459.6	55459.9	55700.3
77.9	475.2	18.0204	-111.307	-111.307	18.0198		78.9	31185	30739.7	29016.8	29016.8	29017.3	29238.6	30517.4		77.9	55353.6	55730.2	55459.5	55459.9	55729.8
77.85	533.39	29.1066	-112.729	-112.729	29.1059		78.85	31455.7	30954.6	29013.8	29013.8	29014.3	29250.1	30717.7		77.85	55408.2	55763.8	55460.2	55460.6	55763.4
77.8	605.84	41.1613	-114.295	-114.295	41.1604		78.8	31851.9	31196.1	29010.3	29010.3	29011	29262	30943.7		77.8	55503.3	55800.9	55460.5	55461	55800.4
77.75	697.65	54.2443	-116.041	-116.04	54.2432		78.75	32140.8	31467.2	29006.3	29006.3	29007.1	29274.3	31198.4		77.75	55646.8	55841.6	55460.2	55460.8	55841
77.7	640.43	68.4043	-118.014	-118.013	68.403		78.7	32431.9	31771.4	29001.9	29002	29002.9	29287.3	31485.1		77.7	55339.8	55885.9	55459.1	55459.7	55885.3
77.65	682.71	84.1046	-119.853	-119.851	84.1031		78.65	32974	32112.2	28997.1	28997.1	28998.2	29300.8	31807.3		77.65	55370.3	55937.2	55459.8	55460.5	55936.5
77.6	618.39	101.223	-121.798	-121.796	101.221		78.6	33519.6	32492.6	28991.5	28991.5	28992.9	29314.8	32168		77.6	55371.6	55993.9	55460.3	55461.2	55993
77.55	707.8	120.133	-123.592	-123.59	120.13		78.55	33906.2	32916	28985.2	28985.2	28986.8	29329.1	32570.5		77.55	55528.1	56056.8	55460.9	55461.9	56055.8
77.5	630.83	140.599	-125.608	-125.605	140.596		78.5	34508	33385.5	28978.2	28978.3	28980.1	29344.1	33017.8		77.5	55677.1	56125.6	55460.5	55461.6	56124.5
77.45	577.24	163.161	-127.441	-127.438	163.157		78.45	35054.3	33902.4	28970.5	28970.5	28972.7	29359.5	33511.1		77.45	55865.6	56201.1	55459.2	55460.5	56199.8
77.4	800.35	187.909	-129.15	-129.146	187.905		78.4	35485.4	34466.7	28961.9	28962	28964.5	29375.4	34050.6		77.4	55935.8	56283.7	55456.7	55458.2	56282.2
77.35	818.04	214.344	-131.403	-131.398	214.338		78.35	36126.6	35076.2	28952.8	28952.8	28955.8	29392.2	34633.8		77.35	55743.6	56375.2	55453.7	55455.4	56373.5
77.3	854.46	243.125	-133.705	-133.699	243.119		78.3	36738.8	35724.3	28942.7	28942.8	28946.3	29409.4	35253.9		77.3	55580.3	56478	55452	55453.9	56476.1
77.25	996.93	274.404	-136.101	-136.093	274.397		78.25	37210.7	36399.8	28931.7	28931.8	28936	29427.3	35900		77.25	55671.7	56593.2	55451.2	55453.4	56590.9
77.2	946.29	308.12	-138.848	-138.839	308.111		78.2	37792.8	37085.7	28920.1	28920.2	28925.1	29446	36554.8		77.2	56030.6	56720.2	55449.8	55452.4	56717.6
77.15	810.56	344.949	-141.478	-141.467	344.938		78.15	38196.4	37757.4	28907.7	28907.7	28913.4	29465.3	37193.9		77.15	56526.5	56858.7	55446.3	55449.2	56855.7
77.1	957.18	385.34	-143.786	-143.773	385.326		78.1	38662.9	38385.1	28894.6	28894.7	28901.4	29485.7	37787.2		77.1	56895.7	57009.2	55439.6	55443	57005.8
77.05	984.75	428.845	-146.455	-146.439	428.829		78.05	38985.1	38933.2	28880.9	28881	28888.8	29506.9	38299.2		77.05	57370.2	57173.9	55430.7	55434.6	57170.1
77	957.24	476.033	-149.197	-149.178	476.014		78	39170.5	39365.9	28866.7	28866.8	28875.9	29529.1	38694.2		77	57342.8	57353.9	55418.9	55423.2	57349.5
76.95	1161.88	527.318	-151.88	-151.856	527.294		77.95	39364.6	39651.2	28852.2	28852.3	28862.9	29552.5	38940.1		76.95	58008.4	57553.7	55407.1	55412	57548.8
76.9	1300.88	582.434	-155.065	-155.037	582.406		77.9	39533.5	39766.8	28837.4	28837.6	28849.8	29576.9	39014.7		76.9	58197.4	57770.9	55391.2	55396.8	57765.2
76.85	1185.14	641.89	-158.595	-158.561	641.856		77.85	39389.2	39704.8	28822.4	28822.6	28836.8	29602.4	38910.2		76.85	58098	58009.9	55374	55380.4	58003.5
76.8	1344.33	706.638	-161.852	-161.812	706.597		77.8	38953.9	39473.4	28807.6	28807.8	28824.2	29629.1	38635.1		76.8	58619	58274.2	55357.3	55364.6	58267
76.75	1316.33	776.416	-165.504	-165.455	776.367		77.75	38740.7	39095.2	28793.3	28793.5	28812.6	29657.3	38211.7		76.75	59203.5	58561.5	55337.3	55345.6	58553.2
76.7	1542.19	852.077	-169.096	-169.038	852.019		77.7	38240.4	38601.5	28779.3	28779.6	28801.6	29686.4	37671.9		76.7	59561.6	58872.3	55313.7	55323	58863
76.65	1512.14	933.436	-173.245	-173.176	933.366		77.65	37723.6	38028.7	28766	28766.3	28791.7	29716.5	37052.3		76.65	60101.6	59208.6	55287.7	55298.2	59198.1
76.6	1575.02	1021.61	-177.331	-177.248	1021.53		77.6	37212.2	37411.8	28753.5	28753.8	28783	29747.3	36388.1		76.6	60122.5	59569	55258.2	55270.1	59557.1
76.55	1766.02	1116.86	-181.579	-181.481	1116.76		77.55	36622.4	36780.9	28741.6	28742	28775.6	29778.3	35709.9		76.55	60247.2	59955.4	55228.4	55241.8	59941.9
76.5	1704.72	1219.45	-186.301	-186.183	1219.33		77.5	36038.7	36159.9	28730.5	28731	28769.6	29809.2	35041.7		76.5	60770.7	60364.1	55197.7	55212.8	60349
76.45	1696.33	1330.57	-190.885	-190.746	1330.43		77.45	35565.3	35565.6	28720.2	28720.7	28765	29839.4	34401.1		76.45	61081.4	60788	55163.5	55180.6	60770.9
76.4	1866.11	1450.69	-195.46	-195.295	1450.53		77.4	34952.1	35008.7	28710.6	28711.2	28762	29868.2	33799.2		76.4	61369.6	61221.1	55127.3	55146.5	61201.9
76.35	2050.03	1580.11	-200.458	-200.262	1579.92		77.35	34338.9	34495.2	28701.9	28702.5	28760.6	29895.3	33242.4		76.35	61940.5	61653.9	55089.1	55110.7	61632.2
76.3	2315.86	1719.48	-205.914	-205.682	1719.24		77.3	33852.2	34027.3	28693.9	28694.7	28761.1	29920	32733.5		76.3	62788.9	62071.8	55047.2	55071.4	62047.5
76.25	2392.82	1869.41	-212.028	-211.754	1869.13		77.25	33226.9	33604.3	28686.7	28687.5	28763.3	29941.5	32272		76.25	62573.5	62458.1	54999.8	55027	62430.9
76.2	2509.63	2031.17	-218.343	-218.019	2030.85		77.2	32696.5	33224.3	28680.3	28681.2	28767.7	29959.6	31856.8		76.2	62714.8	62802.2	54953.4	54984	62771.6
76.15	2655.21	2205.52	-224.956	-224.575	2205.14		77.15	32346.7	32884.2	28674.7	28675.7	28774.1	29973.5	31484.8		76.15	63218.2	63083.9	54905.9	54940.1	63049.6
76.1	3058.1	2393.4	-231.939	-231.489	2392.95		77.1	32073.5	32580.1	28669.5	28670.7	28782.6	29982.7	31152.7		76.1	63153.7	63284.2	54855	54893.3	63245.8
76.05	3385	2595.11	-239.914	-239.386	2594.58		77.05	31830.3	32308.5	28664.7	28666.1	28793.2	29986.6	30856.8		76.05	63301.8	63392.4	54804.2	54847	63349.5
76	3353.9	2811.95	-248.702	-248.082	2811.33		77	31633.1	32065.8	28660.3	28661.8	28806	29985.1	30593.7		76	63315	63398	54752.2	54800.1	63350.1
75.95	3733.4	3045.88	-257.436	-256.708	3045.15		76.95	31536.2	31848.8	28656.1	28657.8	28821.3	29978	30360		75.95	62886.4	63298.6	54699.7	54753.2	63245.1
75.9	3997.1	3297.01	-267.111	-266.259	3296.16		76.9	31425	31654.7	28652.1	28654	28839	29965.2	30152.7		75.9	62955.2	63100.1	54649.6	54709.3	63040.5
75.85	4135.5	3566.91	-277.449	-276.451	3565.91		76.85	31276.2	31481.2	28648.2	28650.3	28859.6	29947	29968.8		75.85	62181.4	62809	54598.8	54665.3	62742.5
75.8	4225.9	3857.03	-288.147	-286.981	3855.86		76.8	31267	31326.3	28644.5	28646.9	28883.3	29923.8	29805.8		75.8	61745.9	62444.6	54552.3	54626.4	62370.6
75.75	4466.3	4168.82	-299.09	-297.73	4167.46		76.75	31035.6	31188.2	28640.8	28643.5	28910.3	29895.6	29661.2		75.75	61891.1	62021.8	54508.3	54590.7	61939.4
75.7	4759.5	4503.13	-310.643	-309.057	4501.54		76.7	31009.5	31066.2	28637.4	28640.4	28941.2	29863.5	29533.3		75.7	61116.9	61555.1	54463.1	54554.7	61463.5
75.65	4989.3	4860.98	-322.935	-321.088	4859.13		76.65	30882.7	30958.9	28634.1	28637.5	28976.2	29827.5	29420		75.65	60450.1	61067.3	54422.4	54524.1	60965.5
75.6	5279.2	5243.78	-335.813	-333.667	5241.63		76.6	30821.3	30866	28630.9	28634.7	29015.8	29788.5	29319.8		75.6	60002.6	60573	54385.5	54498.4	60460
75.55	5857.6	5652.29	-349.426	-346.933	5649.8		76.55	30909.1	30787	28627.9	28632.1	29060.4	29747	29231		75.55	59981.7	60083.8	54351.1	54476.4	59958.4
75.5	6502.9	6086.8	-364.474	-361.581	6083.9		76.5	30954.7	30721.4	28624.7	28629.4	29110.4	29703.3	29152.3		75.5	59336.5	59606.8	54316.6	54455.5	59467.9
75.45	7084.2	6547.66	-381.122	-377.771	6544.31		76.45	30798.5	30669.4	28621.4	28626.6	29166.4	29658.1	29082.4		75.45	58810.8	59153.2	54285.9	54439.7	58999.4
75.4	7311.5	7035.2	-399.22	-395.342	7031.32		76.4	30912	30631.4	28618.3	28624.2	29229.3	29612.2	29020.7		75.4	58050.7	58727.3	54258.2	54428.4	58557.1
75.35	7705.6	7550.23	-417.914	-413.432	7545.75		76.35	30819.7	30607.3	28615.1	28621.6	29299.4	29565.6	28965.9		75.35	58043.9	58333.6	54235	54423.2	58145.4
75.3	8183.3	8091.4	-437.607	-432.433	8086.22		76.3	30877.2	30597.8	28612	28619.3	29377.9	29519.1	28917.5		75.3	58527.1	57969	54211.6	54419.6	57761
75.25	8805.2	8657.15	-458.506	-452.54	8651.19		76.25	30954.3	30603.2	28608.8	28616.9	29465.4	29472.8	28874.5		75.25	58184.4	57630.8	54185.2	54414.9	57401.1
75.2	9230.9	9244.66	-480.964	-474.093	9237.79		76.2	30994.5	30624.1	28605.5	28614.5	29562.8	29427.1	28836.2		75.2	57875.2	57323.9	54160.7	54414.2	57070.4
75.15	9724.9	9850.84	-504.509	-496.605	9842.93		76.15	31060.2	30661.3	28602.2	28612.2	29671.3	29382.2	28802.2		75.15	57367.5	57047.1	54138	54417.5	56767.5
75.1	10564.5	10471	-529.308	-520.226	10462		76.1	30980.7	30715.8	28598.7	28609.8	29792	29338.2	28772		75.1	56784.4	56800.4	54118.2	54426.3	56492.3
75.05	11015.5	11098.2	-556.203	-545.779	11087.8		76.05	30989.1	30788.7	28595.4	28607.7	29926.3	29295.6	28745.2		75.05	57131.8	56582.9	54101.9	54441.2	56243.6
75	11672.2	11726	-584.256	-572.308	11714		76	31018.9	30881	28592	28605.6	30075.6	29254.4	28721.4		75	57059.9	56387.5	54083.3	54456.9	56014
74.95	12193.5	12344.7	-613.969	-600.288	12331		75.95	31085.4	30994	28588.6	28603.7	30241.5	29214.6	28700.1		74.95	56904.9	56215.4	54065.1	54476	55804.5
74.9	12780.4	12944.1	-645.019	-629.371	12928.5		75.9	31163.8	31129.2	28585.1	28601.8	30425.5	29176.2	28681.1		74.9	56703.4	56065.6	54047.7	54499.5	55613.9
74.85	13340.6	13512.5	-677.566	-659.69	13494.7		75.85	31243.2	31288.2	28581.5	28599.9	30629.7	29139.2	28664		74.85	56610.3	55937.3	54031.5	54527.8	55440.9
74.8	13549.1	14037.2	-711.55	-691.152	14016.8		75.8	31362.5	31472.9	28577.7	28598.1	30856	29103.6	28648.5		74.8	56187.5	55828.5	54015.7	54560.8	55283.5
74.75	14041.7	14505.8	-746.123	-722.871	14482.6		75.75	31508.4	31685.3	28573.8	28596.3	31106.7	29069.3	28634.4		74.75	56051.5	55740.4	54002.4	54600.7	55142.1
74.7	14596.7	14904.6	-781.972	-755.498	14878.1		75.7	31645	31927.5	28569.7	28594.5	31384.2	29036.4	28621.5		74.7	55967.7	55670.3	53989.8	54646.2	55014
74.65	14871.7	15221.2	-819.254	-789.145	15191.1		75.65	31773.3	32202.1	28565.4	28592.7	31691.2	29004.8	28609.6		74.65	55963.2	55617.1	53977.7	54697.4	54897.5
74.6	15369.3	15445.8	-857.294	-823.088	15411.6		75.6	31912.9	32511.7	28560.9	28590.9	32030.4	28974.4	28598.5		74.6	56191.4	55579.9	53965.6	54754.3	54791.1
74.55	15584.3	15569.7	-896.633	-857.814	15530.9		75.55	32230.4	32859	28556.2	28589.3	32404.9	28945.1	28588.2		74.55	55217.7	55556.6	53952	54816	54692.6
74.5	15460.6	15588.4	-936.586	-892.58	15544.4		75.5	32524.7	33246.8	28551	28587.4	32817.4	28916.8	28578.2		74.5	54842.2	55554.3	53944.2	54890.3	54608.2
74.45	15669.8	15501	-976.338	-926.504	15451.2		75.45	32971	33677.9	28545.4	28585.5	33270.9	28889.3	28568.4		74.45	55397.7	55569.1	53938.7	54974.2	54533.6
74.4	15739.8	15308.6	-1016.69	-960.321	15252.2		75.4	33486.5	34154.8	28539.2	28583.2	33768.1	28862.4	28558.7		74.4	55366.8	55595.4	53929.8	55062.7	54462.5
74.35	15577.7	15016.8	-1057.32	-993.612	14953		75.35	33912.8	34680	28532.2	28580.6	34311.5	28836	28548.7		74.35	55414.8	55636.6	53921	55159.9	54397.6
74.3	15202.9	14634.4	-1097.64	-1025.73	14562.5		75.3	34296.8	35255.2	28524.7	28577.7	34903	28810	28538.5		74.3	55472.7	55692.5	53911.8	55266.3	54338
74.25	14735.5	14172.6	-1137.16	-1056.06	14091.5		75.25	34882.8	35881.7	28516.6	28574.7	35543.9	28784.6	28528.2		74.25	55583.1	55763.3	53902.3	55382.5	54283.1
74.2	14609.4	13644	-1175.64	-1084.28	13552.7		75.2	35424.3	36558.4	28507.6	28571.4	36233.2	28759.3	28517.4		74.2	55518.4	55849	53892	55509	54232
74.15	13942.4	13061.1	-1213.91	-1111.09	12958.3		75.15	36100.8	37282.8	28497.9	28567.8	36968.4	28734.2	28506.1		74.15	55151.7	55951.2	53882	55647.9	54185.3
74.1	12918.5	12438.4	-1250.65	-1135.04	12322.8		75.1	36985	38049.6	28487.2	28563.7	37744.4	28709	28494.1		74.1	54861.1	56072.3	53874.3	55802.1	54144.6
74.05	12473.4	11789.8	-1285	-1155.15	11659.9		75.05	37730.6	38849.6	28475.3	28559	38552	28683.5	28481		74.05	55286.1	56212.7	53868.2	55972	54108.9
74	11390.6	11125.6	-1318.36	-1172.64	10979.9		75	38841.5	39670.4	28462.3	28553.9	39378.7	28657.6	28467		74	56084.1	56368.7	53859.5	56154.6	54073.7
73.95	10314.5	10458.2	-1349.17	-1185.8	10294.8		74.95	39580.3	40493.5	28447.7	28547.8	40206.2	28631	28451.7		73.95	56388	56539	53845.9	56348.7	54036.3
73.9	9407.3	9796.81	-1377.44	-1194.47	9613.83		74.9	40594.4	41296.8	28432.1	28541.5	41012.2	28604	28435.3		73.9	56324.3	56727.5	53830.3	56558.5	53999.4
73.85	8644.6	9148.61	-1403.59	-1198.83	8943.85		74.85	41412.3	42052.7	28415	28534.5	41769.2	28576.2	28417.7		73.85	55729.9	56937.6	53815.1	56787.7	53965
73.8	7791.2	8519.72	-1427.95	-1199.03	8290.8		74.8	42040.5	42730.5	28396.7	28527.3	42446.6	28547.9	28399		73.8	56126.1	57173.6	53803.4	57040.7	53936.2
73.75	6947.2	7915.1	-1450.3	-1194.59	7659.39		74.75	42714.9	43298.6	28377.6	28520.1	43012.5	28519.3	28379.4		73.75	56874.5	57430.6	53789.1	57313	53906.8
73.7	6265.2	7338.56	-1470.66	-1185.27	7053.17		74.7	43095.4	43726.2	28357.4	28512.9	43436.4	28490.2	28358.9		73.7	56851	57707.6	53770.3	57603.6	53874.3
73.65	5405.8	6792.48	-1489.41	-1171.18	6474.25		74.65	43157.5	43988.6	28336.7	28506.3	43693.3	28461.2	28338		73.65	57134.2	58010.2	53751.4	57918.3	53843.3
73.6	4639.7	6278.98	-1506.13	-1151.56	5924.41		74.6	43527.9	44069.6	28315.9	28500.8	43767	28432.5	28316.9		73.6	57474.8	58337.6	53730.7	58256.5	53811.8
73.55	4101.9	5799.12	-1521.03	-1126.3	5404.4		74.55	43495.5	43962.8	28294.5	28496.1	43651.2	28403.8	28295.3		73.55	57805.1	58689.9	53707.8	58618.4	53779.2
73.5	3679.8	5352.8	-1534.66	-1095.58	4913.72		74.5	43458.9	43674.7	28273.2	28492.8	43352.1	28375.5	28273.8		73.5	58482.6	59067.6	53682.7	59004.7	53745.6
73.45	3124.4	4939.97	-1547.3	-1059.26	4451.93		74.45	42925	43222.3	28251.8	28491	42886.8	28347.6	28252.4		73.45	59140.7	59468.3	53653.3	59413	53708.6
73.4	2722.65	4560.87	-1558.63	-1016.58	4018.82		74.4	42206.8	42631.7	28231.2	28491.7	42281.2	28320.9	28231.7		73.4	59867.5	59891.2	53619.7	59842.6	53668.3
73.35	2582.28	4214.65	-1569.01	-967.416	3613.06		74.35	41499.6	41933.6	28211.6	28495.1	41565.8	28295.5	28212		73.35	60215.4	60334.1	53581.4	60291.5	53624.1
73.3	2291.43	3900.3	-1579.07	-911.886	3233.12		74.3	40620.8	41160.5	28192.9	28501.4	40773.2	28271.4	28193.2		73.3	60623	60796.6	53540.8	60759.2	53578.2
73.25	2154.84	3617.53	-1588.45	-849.025	2878.1		74.25	39800.8	40343.2	28175.5	28511	39933.9	28248.9	28175.7		73.25	61057.5	61274.2	53497.5	61241.5	53530.1
73.2	2031.64	3365.42	-1597.53	-778.585	2546.48		74.2	38836.7	39509.3	28159.1	28524	39075.5	28227.8	28159.3		73.2	61888.2	61760.9	53451.2	61732.3	53479.7
73.15	1983.89	3143.44	-1606.33	-699.92	2237.04		74.15	37611.1	38682	28144.1	28540.8	38221	28208.3	28144.3		73.15	62502.3	62246.8	53399.5	62221.9	53424.5
73.1	2075.63	2950.83	-1615.03	-612.435	1948.24		74.1	36708.9	37879.2	28130.8	28561.8	37388	28190.8	28131		73.1	63386.6	62724.2	53343.8	62702.5	53365.5
73.05	1893.86	2786.91	-1623.98	-515.672	1678.61		74.05	36010.4	37113.7	28118.8	28586.9	36589.4	28174.9	28118.9		73.05	63815.2	63180.2	53282.3	63161.3	53301.2
73	2088.07	2652	-1632.51	-408.036	1427.53		74	35259.1	36393.9	28107.7	28615.8	35833.2	28160.1	28107.8		73	63910	63605.1	53217.8	63588.6	53234.3
72.95	2106.42	2545.02	-1641.53	-289.471	1192.97		73.95	34541.2	35725.2	28097.7	28649	35124.9	28146.6	28097.7		72.95	64358	63987.1	53152.4	63972.8	53166.6
72.9	2150.63	2466.39	-1650.61	-158.498	974.275		73.9	33789.5	35110.5	28088.6	28686.4	34467	28134.3	28088.6		72.9	64603.5	64309.8	53083.8	64297.4	53096.1
72.85	2438.16	2416.13	-1659.83	-13.9637	770.272		73.85	33336.9	34550.2	28080.6	28728.3	33859.8	28123.2	28080.6		72.85	65059.4	64560.7	53013.2	64550	53024
72.8	2666.79	2393.97	-1669.76	144.777	579.427		73.8	32830.5	34043.1	28073.2	28774.3	33302.2	28113	28073.2		72.8	65071.1	64726.2	52939.5	64717	52948.8
72.75	2741.23	2400.48	-1680.27	319.317	400.887		73.75	32550.2	33587.3	28066.5	28824.7	32792	28103.6	28066.5		72.75	64988	64799.4	52865.2	64791.4	52873.2
72.7	2737.96	2436.69	-1690.99	511.529	234.166		73.7	32206.7	33180.1	28060.2	28879.1	32326.6	28094.8	28060.2		72.7	64481.4	64774.3	52791	64767.4	52797.9
72.65	2910.92	2503.6	-1701.73	723.229	78.6438		73.65	31914.3	32818.6	28054.4	28937.6	31903.2	28086.6	28054.4		72.65	64624.6	64651.5	52719.4	64645.6	52725.4
72.6	3407.1	2601.85	-1712.91	955.863	-66.926		73.6	31681.5	32499.5	28049	28999.9	31518.5	28079	28049		72.6	64134.1	64429.2	52646.5	64424.1	52651.6
72.55	3630.1	2731.84	-1725.33	1210.53	-204.014		73.55	31461.3	32219.5	28043.9	29065.7	31169.7	28071.8	28043.9		72.55	64003.6	64117.4	52576.2	64113	52580.6
72.5	3767.7	2895.72	-1738.31	1490.09	-332.676		73.5	31167.4	31975	28039.1	29134.5	30853.6	28065.1	28039.1		72.5	63711.1	63723.7	52506.3	63719.9	52510
72.45	4236.6	3095.33	-1751.66	1796.99	-453.317		73.45	31134.7	31762.9	28034.7	29205.8	30567.5	28058.9	28034.7		72.45	62928.9	63261.3	52437.7	63258.1	52440.9
72.4	4577.2	3331.65	-1766.17	2132.79	-567.315		73.4	31116.1	31579.2	28030.3	29278.3	30308.6	28052.9	28030.3		72.4	62160.5	62747	52373.4	62744.3	52376.2
72.35	4991	3607.12	-1781.55	2500.51	-674.941		73.35	31080.8	31420.3	28026	29351.1	30074.2	28047	28026		72.35	61706.6	62194.9	52313.5	62192.5	52315.9
72.3	5385.7	3923.68	-1797.97	2902.57	-776.855		73.3	30940.5	31282.7	28021.7	29422.8	29862.1	28041.2	28021.7		72.3	61106.4	61616.7	52256	61614.7	52258
72.25	5820.2	4283.81	-1815.39	3341.94	-873.515		73.25	30916.7	31163	28017.6	29492	29670.5	28035.7	28017.6		72.25	60238.7	61025.9	52201.8	61024.2	52203.5
72.2	6332	4689.8	-1833.9	3821.35	-965.447		73.2	30786.7	31057.4	28013.5	29557	29497.1	28030.4	28013.5		72.2	59698.8	60435.2	52152.6	60433.7	52154.1
72.15	6819.4	5143.8	-1853.69	4343.35	-1053.24		73.15	30800.2	30962.4	28009.6	29615.8	29340.5	28025.3	28009.6		72.15	59514	59851.7	52106.4	59850.5	52107.6
72.1	7162.6	5648.34	-1874.72	4910.87	-1137.25		73.1	30739.2	30874.4	28005.7	29666.6	29198.9	28020.2	28005.7		72.1	59346.7	59280.6	52061.1	59279.6	52062.1
72.05	7966.8	6205.69	-1896.63	5526.51	-1217.45		73.05	30880.7	30790.2	28001.9	29707.6	29071	28015.3	28001.9		72.05	58566.9	58727.5	52016.5	58726.6	52017.3
72	8336.6	6816.51	-1920.54	6191.3	-1295.33		73	30817.4	30706.6	27997.8	29736.8	28955.1	28010.3	27997.8		72	58167.6	58200	51976.3	58199.3	51977.1
71.95	9132.2	7482.69	-1945.41	6907.4	-1370.12		72.95	30739.7	30621.5	27993.9	29753.3	28850.4	28005.4	27993.9		71.95	58122.6	57698.7	51938.4	57698.1	51939.1
71.9	9739.5	8202.91	-1972.26	7673.8	-1443.15		72.9	30728.5	30533.1	27990	29756.4	28755.9	28000.7	27990		71.9	57730.8	57223.2	51900.6	57222.6	51901.1
71.85	10401.3	8976.27	-2000.66	8489.85	-1514.24		72.85	30583.5	30439.9	27986.2	29745.6	28670.5	27996.1	27986.2		71.85	57106.7	56776.1	51864.9	56775.6	51865.3
71.8	11164.6	9798.82	-2030.72	9351.86	-1583.76		72.8	30509.4	30341.7	27982.5	29721.5	28593.5	27991.7	27982.5		71.8	56471.7	56359.1	51832.8	56358.7	51833.2
71.75	11862.1	10664.5	-2062.71	10254	-1652.21		72.75	30368.8	30238.2	27979	29684.7	28524	27987.5	27979		71.75	56106.4	55971.7	51804.4	55971.4	51804.7
71.7	12601.7	11564.3	-2096.47	11187.5	-1719.65		72.7	30296.4	30130.1	27975.6	29636.5	28461.3	27983.5	27975.6		71.7	55976.9	55611.7	51778.1	55611.4	51778.3
71.65	13377.7	12485.1	-2132.1	12139.4	-1786.36		72.65	30139.2	30018.4	27972.3	29578.6	28404.9	27979.6	27972.3		71.65	55134.9	55276.5	51752.4	55276.3	51752.6
71.6	14144.1	13410.4	-2169.7	13093.4	-1852.65		72.6	30064.3	29904.3	27969.3	29512.7	28354.1	27976	27969.3		71.6	54972.5	54969.2	51731.6	54969.1	51731.8
71.55	14759.9	14318.8	-2209.25	14028.2	-1918.65		72.55	29963.6	29789.1	27966.3	29440.8	28308.4	27972.6	27966.3		71.55	54806.8	54684.6	51711.8	54684.4	51712
71.5	15634.1	15185.9	-2250.39	14919.7	-1984.19		72.5	29767.3	29674.2	27963.5	29364.6	28267.3	27969.3	27963.5		71.5	54708.6	54421.2	51692.9	54421	51693
71.45	16319.7	15982.5	-2293.75	15738.7	-2050.02		72.45	29717.4	29560.9	27961	29286.1	28230.5	27966.3	27961		71.45	55107.5	54177.3	51674.4	54177.1	51674.5
71.4	16639.4	16678.6	-2338.87	16455.6	-2115.85		72.4	29567.3	29450.3	27958.5	29206.5	28197.4	27963.5	27958.5		71.4	55058.3	53948.5	51653.4	53948.5	51653.5
71.35	17305.1	17245.2	-2384.88	17041.3	-2180.93		72.35	29438.6	29343.3	27956.3	29127.3	28167.7	27960.8	27956.3		71.35	54515.4	53736.4	51632.5	53736.3	51632.6
71.3	17708.3	17653.8	-2432.62	17467.4	-2246.2		72.3	29313.1	29240.8	27954.2	29049.6	28141.2	27958.4	27954.2		71.3	54236.5	53542.8	51614.9	53542.7	51614.9
71.25	18013	17882.9	-2481.44	17712.6	-2311.16		72.25	29267.8	29143.1	27952.3	28974.1	28117.5	27956.1	27952.3		71.25	54337.7	53364.8	51598.8	53364.7	51598.9
71.2	18288.4	17918.1	-2531.13	17762.6	-2375.67		72.2	29238.1	29050.7	27950.4	28901.4	28096.2	27954	27950.4		71.2	53854.4	53199.1	51582.1	53199.1	51582.1
71.15	18069.2	17754.3	-2581.6	17612.5	-2439.76		72.15	29019.5	28963.5	27948.6	28831.8	28077.1	27951.9	27948.6		71.15	53901.6	53048.4	51568.2	53048.4	51568.2
71.1	17805	17397.8	-2631.66	17268.4	-2502.34		72.1	29027	28882.1	27947.1	28766	28060.2	27950.1	27947.1		71.1	53831	52908.4	51553.9	52908.4	51553.9
71.05	17880.1	16862.9	-2681.21	16745	-2563.36		72.05	28929	28806	27945.6	28703.8	28045.1	27948.4	27945.6		71.05	53545.5	52778.9	51539.9	52778.9	51539.9
71	17692.6	16170.8	-2731.05	16063.5	-2623.73		72	28767.5	28735.2	27944.2	28645.3	28031.6	27946.8	27944.2		71	53666.9	52660.6	51527.6	52660.6	51527.7
70.95	17258.2	15349.6	-2780.57	15251.9	-2682.89		71.95	28779.4	28669.7	27943.1	28590.7	28019.7	27945.4	27943.1		70.95	53623.8	52550.1	51514.6	52550	51514.6
70.9	16677.6	14429.9	-2829.15	14341	-2740.31		71.9	28773.4	28609	27941.9	28539.7	28009	27944	27941.9		70.9	53597.4	52447.7	51501.6	52447.7	51501.7
70.85	16070.4	13441.9	-2876.44	13361.2	-2795.69		71.85	28605.8	28552.8	27940.7	28492	27999.5	27942.7	27940.7		70.85	53658.4	52352.8	51488.8	52352.8	51488.8
70.8	14962.5	12414.2	-2922.37	12340.9	-2849.02		71.8	28495.1	28501.1	27939.8	28448	27991.1	27941.6	27939.8		70.8	54097.5	52264.3	51475.5	52264.3	51475.5
70.75	14144.3	11372.5	-2965.73	11305.9	-2899.15		71.75	28512.5	28453.6	27939	28407.1	27983.8	27940.7	27939		70.75	53675.7	52179.1	51459.5	52179.1	51459.5
70.7	12912.6	10337.1	-3007.21	10276.8	-2946.81		71.7	28534.8	28409.8	27938.2	28369.2	27977.3	27939.7	27938.2		70.7	53254.7	52102.2	51445.9	52102.2	51445.9
70.65	11549.9	9325.85	-3045.8	9271.09	-2991.05		71.65	28428.1	28369.4	27937.4	28334	27971.4	27938.8	27937.4		70.65	52727.7	52033.1	51434.8	52033.1	51434.8
70.6	10363.4	8351.14	-3081.19	8301.54	-3031.59		71.6	28456.8	28332.4	27936.7	28301.6	27966.2	27938	27936.7		70.6	52308.2	51972	51426.9	51972	51426.9
70.55	8931.2	7421.76	-3113.78	7376.86	-3068.88		71.55	28380.1	28298.3	27936	28271.5	27961.6	27937.1	27936		70.55	52858	51917.9	51421.5	51917.9	51421.5
70.5	7833	6543.83	-3142.98	6503.21	-3102.36		71.5	28301	28267.1	27935.3	28243.8	27957.6	27936.4	27935.3		70.5	53057.2	51864.5	51412.7	51864.5	51412.7
70.45	6771.7	5719.94	-3169.59	5683.22	-3132.87		71.45	28278.7	28238.5	27934.8	28218.3	27954.1	27935.8	27934.8		70.45	52786.7	51813.5	51402.7	51813.5	51402.7
70.4	5427.2	4951.44	-3193.69	4918.26	-3160.51		71.4	28287.8	28212.3	27934.3	28194.8	27951	27935.2	27934.3		70.4	52605.7	51767.7	51394.2	51767.7	51394.2
70.35	4165.6	4238.6	-3214.59	4208.65	-3184.64		71.35	28317.6	28188.2	27933.8	28173	27948.2	27934.7	27933.8		70.35	52094.1	51726.1	51386.8	51726.1	51386.8
70.3	3168	3580.22	-3232.48	3553.2	-3205.46		71.3	28240.7	28166	27933.3	28152.9	27945.7	27934	27933.3		70.3	52296	51690.5	51382.4	51690.5	51382.4
70.25	2317.42	2973.48	-3248	2949.12	-3223.64		71.25	28234.5	28145.8	27932.9	28134.4	27943.5	27933.5	27932.9		70.25	52362.8	51656.4	51376.8	51656.4	51376.8
70.2	1464.1	2415.69	-3261.49	2393.75	-3239.55		71.2	28165.3	28127.2	27932.4	28117.4	27941.6	27933.1	27932.4		70.2	52036	51624.3	51370.8	51624.3	51370.8
70.15	686.72	1904.2	-3272.95	1884.45	-3253.2		71.15	28133.1	28110.2	27932.1	28101.7	27940	27932.7	27932.1		70.15	52082.9	51596.4	51366.7	51596.4	51366.7
70.1	-28.78	1435.82	-3282.55	1418.06	-3264.78		71.1	28130.2	28094.6	27931.8	28087.3	27938.6	27932.3	27931.8		70.1	51839.4	51570.4	51362.3	51570.4	51362.3
70.05	-344.73	1007.66	-3290.44	991.69	-3274.47		71.05	28130.8	28080.3	27931.5	28074.1	27937.3	27932	27931.5		70.05	51870	51547.7	51359.4	51547.7	51359.4
70	-843.91	615.789	-3297.58	601.445	-3283.23		71	28050.3	28067.2	27931.3	28061.8	27936.2	27931.7	27931.3		70	52331.2	51526.5	51356.3	51526.5	51356.3
69.95	-1315.69	257.99	-3303.53	245.117	-3290.65		70.95	28092.9	28055.3	27931.1	28050.7	27935.3	27931.5	27931.1		69.95	52288.3	51504.1	51350.3	51504.1	51350.3
69.9	-1498.47	-68.3535	-3308.34	-79.8992	-3296.8		70.9	28128	28044.3	27930.9	28040.3	27934.5	27931.2	27930.9		69.9	51635.1	51483.5	51344.6	51483.5	51344.6
69.85	-1841.83	-366.487	-3312.73	-376.834	-3302.39		70.85	28128.2	28034.1	27930.6	28030.7	27933.7	27930.9	27930.6		69.85	51445.9	51468.1	51342.8	51468.1	51342.8
69.8	-2045.43	-638.218	-3316.3	-647.484	-3307.03		70.8	28152.2	28024.8	27930.3	28021.9	27932.9	27930.6	27930.3		69.8	51853.5	51455.2	51342.2	51455.2	51342.2
69.75	-2194.99	-886.094	-3319.38	-894.385	-3311.09		70.75	28131.3	28016.2	27930	28013.7	27932.2	27930.3	27930		69.75	51816.1	51440.8	51339.1	51440.8	51339.1
69.7	-2359.26	-1112.17	-3322.11	-1119.58	-3314.69		70.7	28134.3	28008.3	27929.7	28006.2	27931.6	27930	27929.7		69.7	51904.1	51427.7	51336.1	51427.7	51336.1
69.65	-2397.79	-1318.2	-3324.44	-1324.82	-3317.82		70.65	28144.6	28001.1	27929.4	27999.3	27931	27929.7	27929.4		69.65	51856.6	51415	51332.7	51415	51332.7
69.6	-2501.97	-1506.21	-3326.69	-1512.12	-3320.77		70.6	28159.6	27994.4	27929.1	27992.9	27930.5	27929.3	27929.1		69.6	51432.5	51403.5	51329.4	51403.5	51329.4
69.55	-2680.26	-1677.52	-3328.69	-1682.8	-3323.41		70.55	28095.6	27988.3	27928.8	27987	27929.9	27929	27928.8		69.55	51804.4	51395.3	51328.8	51395.3	51328.8
69.5	-2782.04	-1833.42	-3330.26	-1838.12	-3325.56		70.5	28055.9	27982.7	27928.6	27981.6	27929.5	27928.7	27928.6		69.5	51965.1	51385.6	51325.9	51385.6	51325.9
69.45	-2721.32	-1975.35	-3331.59	-1979.53	-3327.4		70.45	28049.9	27977.7	27928.4	27976.7	27929.2	27928.5	27928.4		69.45	51658.9	51375.5	51322	51375.5	51322
69.4	-2786.95	-2104.85	-3333.07	-2108.58	-3329.34		70.4	28117.7	27973	27928.2	27972.2	27928.9	27928.4	27928.2		69.4	51555.8	51367.8	51319.9	51367.8	51319.9
69.35	-2805.82	-2222.75	-3334.39	-2226.07	-3331.08		70.35	28151.8	27968.7	27928	27968	27928.5	27928.1	27928		69.35	51712.1	51361.3	51318.5	51361.3	51318.5
69.3	-2949.51	-2330.12	-3335.67	-2333.06	-3332.73		70.3	28191.9	27964.7	27927.7	27964.1	27928.1	27927.8	27927.7		69.3	51793.5	51354.4	51316.1	51354.4	51316.1
69.25	-2924.47	-2427.57	-3336.61	-2430.19	-3333.99		70.25	28101.9	27960.9	27927.3	27960.4	27927.7	27927.4	27927.3		69.25	51500.8	51347.4	51313.1	51347.4	51313.1
69.2	-3072.55	-2516.34	-3337.61	-2518.66	-3335.29		70.2	28095.2	27957.5	27927	27957.1	27927.4	27927.1	27927		69.2	51310	51342.6	51312	51342.6	51312
69.15	-3202.94	-2596.75	-3338.25	-2598.81	-3336.19		70.15	28104.9	27954.5	27926.8	27954.1	27927.1	27926.9	27926.8		69.15	51550	51339.3	51312	51339.3	51312
69.1	-3094.93	-2669.56	-3338.58	-2671.38	-3336.76		70.1	28049.1	27951.6	27926.5	27951.3	27926.8	27926.6	27926.5		69.1	52093.8	51334.8	51310.6	51334.8	51310.6
69.05	-3100.07	-2735.96	-3339.17	-2737.57	-3337.56		70.05	28012.5	27949.1	27926.4	27948.8	27926.6	27926.4	27926.4		69.05	51612	51327.4	51305.8	51327.4	51305.8
69	-3157.37	-2796.27	-3339.75	-2797.69	-3338.32		70	28029.9	27946.8	27926.3	27946.6	27926.4	27926.3	27926.3		69	51307.1	51323.1	51303.9	51323.1	51303.9
68.95	-3068.16	-2850.89	-3340.19	-2852.14	-3338.93		69.95	27998.2	27944.7	27926.1	27944.5	27926.2	27926.2	27926.1		68.95	51177.1	51320.9	51303.9	51320.9	51303.9
68.9	-3230.06	-2900.65	-3340.85	-2901.76	-3339.74		69.9	27990.9	27942.8	27926	27942.7	27926.1	27926	27926		68.9	50993.6	51319.8	51304.6	51319.8	51304.6
68.85	-3232.56	-2945.41	-3341.12	-2946.39	-3340.14		69.85	28004.8	27941.1	27925.9	27941	27926	27926	27925.9		68.85	51523.2	51320	51306.5	51320	51306.5
68.8	-3102.26	-2985.94	-3341.38	-2986.8	-3340.52		69.8	28070.9	27939.5	27925.8	27939.4	27925.9	27925.8	27925.8		68.8	51820.9	51317.1	51305.2	51317.1	51305.2
68.75	-3193.42	-3022.96	-3341.96	-3023.72	-3341.2		69.75	28012.6	27938	27925.6	27937.9	27925.7	27925.6	27925.6		68.75	51357.3	51312.6	51302.1	51312.6	51302.1
68.7	-3264.84	-3056.26	-3342.32	-3056.93	-3341.65		69.7	28001.8	27936.6	27925.5	27936.6	27925.5	27925.5	27925.5		68.7	51346.5	51311	51301.7	51311	51301.7
68.65	-3318.76	-3086.2	-3342.51	-3086.79	-3341.92		69.65	28040.1	27935.4	27925.4	27935.4	27925.4	27925.4	27925.4		68.65	50995.9	51309.7	51301.4	51309.7	51301.4
68.6	-3368.29	-3113.12	-3342.57	-3113.64	-3342.05		69.6	28022.2	27934.3	27925.2	27934.2	27925.2	27925.2	27925.2		68.6	51003.2	51310.6	51303.3	51310.6	51303.3
68.55	-3381.38	-3137.29	-3342.5	-3137.74	-3342.05		69.55	28021.3	27933.2	27925.1	27933.2	27925.1	27925.1	27925.1		68.55	51039.6	51311.6	51305.2	51311.6	51305.2
68.5	-3331.75	-3159.03	-3342.41	-3159.43	-3342.01		69.5	27976	27932.3	27924.9	27932.2	27925	27925	27924.9		68.5	51265.9	51312.4	51306.8	51312.4	51306.8
68.45	-3256.06	-3178.72	-3342.44	-3179.07	-3342.09		69.45	28022.8	27931.4	27924.9	27931.4	27924.9	27924.9	27924.9		68.45	51263.8	51312	51307	51312	51307
68.4	-3289.52	-3196.62	-3342.64	-3196.92	-3342.34		69.4	28037.7	27930.6	27924.7	27930.6	27924.7	27924.8	27924.7		68.4	51288.5	51311.7	51307.3	51311.7	51307.3
68.35	-3453.83	-3212.65	-3342.77	-3212.92	-3342.51		69.35	28043.7	27929.9	27924.6	27929.8	27924.6	27924.6	27924.6		68.35	51201.5	51311.2	51307.4	51311.2	51307.4
68.3	-3453.88	-3226.66	-3342.51	-3226.89	-3342.27		69.3	28024.2	27929.1	27924.4	27929.1	27924.4	27924.4	27924.4		68.3	51533.1	51311.4	51308.1	51311.4	51308.1
68.25	-3357.13	-3239.2	-3342.24	-3239.41	-3342.03		69.25	27965.2	27928.5	27924.3	27928.5	27924.3	27924.3	27924.3		68.25	51694.4	51309.6	51306.7	51309.6	51306.7
68.2	-3351.26	-3250.66	-3342.2	-3250.84	-3342.02		69.2	27993.7	27928	27924.2	27928	27924.2	27924.2	27924.2		68.2	51231.3	51306.9	51304.3	51306.9	51304.3
68.15	-3446.24	-3260.92	-3342.18	-3261.08	-3342.02		69.15	28031.1	27927.5	27924.1	27927.5	27924.1	27924.1	27924.1		68.15	51148.5	51307	51304.8	51307	51304.8
68.1	-3438.38	-3269.87	-3341.92	-3270.01	-3341.79		69.1	27944	27927	27924	27927	27924	27924	27924		68.1	51409	51307.7	51305.7	51307.7	51305.7
68.05	-3412.02	-3277.87	-3341.69	-3277.99	-3341.57		69.05	27880.4	27926.6	27923.9	27926.6	27923.9	27923.9	27923.9		68.05	51126.3	51306.8	51305.1	51306.8	51305.1
68	-3341.52	-3285.04	-3341.52	-3285.15	-3341.42		69	27947.8	27926.4	27924	27926.4	27924	27924	27924		68	51117.3	51307.7	51306.2	51307.7	51306.2
67.95	-3408.27						68.95	27973.8	27926.1	27924	27926.1	27924	27924	27924		67.95	51422.7	51308.6	51307.3	51308.6	51307.3
67.9	-3420.98						68.9	27960	27925.8	27923.9	27925.8	27923.9	27923.9	27923.9		67.9	51164.7	51307.8	51306.6	51307.8	51306.6
67.85	-3390.96						68.85	27926.6	27925.5	27923.8	27925.5	27923.8	27923.8	27923.8		67.85	50833.5	51308.5	51307.5	51308.5	51307.5
67.8	-3565.51						68.8	27969	27925.3	27923.8	27925.3	27923.8	27923.8	27923.8		67.8	51121.5	51311.2	51310.4	51311.2	51310.4
67.75	-3491.33						68.75	27988.3	27925.1	27923.8	27925.1	27923.8	27923.8	27923.8		67.75	51148.4	51312.3	51311.5	51312.3	51311.5
67.7	-3479.77						68.7	27906.7	27924.9	27923.7	27924.9	27923.7	27923.7	27923.7		67.7	51097.3	51313.2	51312.6	51313.2	51312.6
67.65	-3490.92						68.65	27947.5	27924.8	27923.7	27924.8	27923.7	27923.7	27923.7		67.65	51252.6	51314.4	51313.9	51314.4	51313.9
67.6	-3422.22						68.6	27970	27924.6	27923.7	27924.6	27923.7	27923.7	27923.7		67.6	51057.5	51314.7	51314.2	51314.7	51314.2
67.55	-3460.25						68.55	27972.7	27924.4	27923.6	27924.4	27923.6	27923.6	27923.6		67.55	51411.1	51316.2	51315.8	51316.2	51315.8
67.5	-3470.4						68.5	27928.2	27924.3	27923.5	27924.3	27923.5	27923.5	27923.5		67.5	51315.2	51315.6	51315.2	51315.6	51315.2
67.45	-3524.58						68.45	27919.1	27924.2	27923.5	27924.2	27923.5	27923.5	27923.5		67.45	51206.1
67.4	-3508.28						68.4	27888.2	27924.1	27923.5	27924.1	27923.5	27923.5	27923.5		67.4	51165.6
67.35	-3439.67						68.35	27914.3	27924.1	27923.6	27924.1	27923.6	27923.6	27923.6		67.35	51763
67.3	-3462.13						68.3	27908.5	27924	27923.6	27924	27923.6	27923.6	27923.6		67.3	51721.3
67.25	-3378.32						68.25	27888.5	27924	27923.6	27924	27923.6	27923.6	27923.6		67.25	51824.8
67.2	-3341.28						68.2	27908.3	27924	27923.7	27924	27923.7	27923.7	27923.7		67.2	51680.7
67.15	-3430.99						68.15	27865.4	27924	27923.7	27924	27923.7	27923.7	27923.7		67.15	51248.4
67.1	-3447.36						68.1	27859.5	27924	27923.8	27924	27923.8	27923.8	27923.8		67.1	51264.6
67.05	-3451.27						68.05	27858.9	27924.1	27923.9	27924.1	27923.9	27923.9	27923.9		67.05	51249.1
67	-3441.16						68	27924	27924.2	27924	27924.2	27924	27924	27924		67	51199
66.95	-3438.24						67.95	27945.9								66.95	51408.1
66.9	-3429.25						67.9	27891.1								66.9	51568.8
66.85	-3478.44						67.85	27921.9								66.85	51521.4
66.8	-3455.13						67.8	27920.1								66.8	51393.4
66.75	-3564.44						67.75	27986.6								66.75	51784.8
66.7	-3626.55						67.7	27981.2								66.7	51987.3
66.65	-3479.45						67.65	27924.3								66.65	51650.5
66.6	-3407.26						67.6	27934.6								66.6	51106
66.55	-3508.65						67.55	27902.9								66.55	50945.8
66.5	-3553.03						67.5	27870.1								66.5	51559.3
66.45	-3505.48						67.45	27898.8								66.45	51726.7
66.4	-3489.56						67.4	27826.1								66.4	52000
66.35	-3535.48						67.35	27834.6								66.35	52055.8
66.3	-3536.99						67.3	27884.7								66.3	51798.9
66.25	-3509.31						67.25	27854.5								66.25	51457.1
66.2	-3504.9						67.2	27823.4								66.2	51866.6
66.15	-3440.33						67.15	27848.7								66.15	51787.9
66.1	-3492.87						67.1	27823.5								66.1	51826.7
66.05	-3482.76						67.05	27838.2								66.05	51877.9
66	-3474.03						67	27859.4								66	51994.2
65.95	-3470.17						66.95	27844.9								65.95	52519
65.9	-3478.43						66.9	27883.4								65.9	52375.7
65.85	-3611.05						66.85	27817.5								65.85	52150.2
65.8	-3573.3						66.8	27813								65.8	52238.4
65.75	-3419.91						66.75	27831.1								65.75	52622.4
65.7	-3482.82						66.7	27853.4								65.7	52127.6
65.65	-3411.74						66.65	27896.7								65.65	52092.8
65.6	-3569.47						66.6	27920.8								65.6	52245.1
65.55	-3503.48						66.55	27906.7								65.55	52256.1
65.5	-3384.08						66.5	27893.4								65.5	52546.3
65.45	-3382.94						66.45	27865.8								65.45	52667.9
65.4	-3275.48						66.4	27857.9								65.4	52443.5
65.35	-3475.62						66.35	27835.9								65.35	52818.8
65.3	-3427.05						66.3	27869.4								65.3	52549.6
65.25	-3532.02						66.25	27867.6								65.25	52783.4
65.2	-3439.21						66.2	27856.7								65.2	53277.5
65.15	-3402.5						66.15	27819.8								65.15	53060.2
65.1	-3328.25						66.1	27899.5								65.1	52836.7
65.05	-3423.14						66.05	27857.8								65.05	52622.7
65	-3495.37						66	27842.3								65	52633
64.95	-3448.33						65.95	27893.3								64.95	53074.9
64.9	-3482.95						65.9	27818.4								64.9	53059.6
64.85	-3383.53						65.85	27816.1								64.85	52988.7
64.8	-3310.15						65.8	27800.2								64.8	53176.6
64.75	-3363.47						65.75	27811.6								64.75	53184
64.7	-3360.04						65.7	27848.3								64.7	53184.6
64.65	-3261.48						65.65	27829.5								64.65	53455.6
64.6	-3443.27						65.6	27839.5								64.6	53718.8
64.55	-3363.26						65.55	27848.2								64.55	53658.6
64.5	-3347.61						65.5	27797.6								64.5	53338.6
64.45	-3282.35						65.45	27821.2								64.45	53298.7
64.4	-3307.78						65.4	27890.1								64.4	53446.8
64.35	-3398.87						65.35	27836.5								64.35	53741.6
64.3	-3412.02						65.3	27852.7								64.3	53702.5
64.25	-3413.98						65.25	27863.8								64.25	53156.5
64.2	-3290.07						65.2	27841.3								64.2	53101.7
64.15	-3219.39						65.15	27878.7								64.15	53612.4
64.1	-3259.68						65.1	27840.8								64.1	53803.5
64.05	-3232.61						65.05	27796.2								64.05	54028.9
64	-3305.81						65	27823.1								64	53763.5
63.95	-3476.28						64.95	27791.7								63.95	53481.6
63.9	-3350.49						64.9	27812								63.9	53492.8
63.85	-3403.58						64.85	27862.2								63.85	53545.8
63.8	-3389.26						64.8	27830.2								63.8	53455.4
63.75	-3245.36						64.75	27838.2								63.75	53600.3
63.7	-3242.75						64.7	27817
63.65	-3292.29						64.65	27827.4
63.6	-3393.99						64.6	27872.1
63.55	-3362.88						64.55	27783.4
63.5	-3429.57						64.5	27740.1
63.45	-3425.69						64.45	27797.8
63.4	-3429.81						64.4	27804.7
63.35	-3463.13						64.35	27814.6
							64.3	27812
							64.25	27831.3
							64.2	27839.8
							64.15	27817.6
							64.1	27844.5
							64.05	27866.9
							64	27866.8
							63.95	27834.2
							63.9	27832.4

## Sheet: Figure 3b
R (Å)	Pt×0.7	PtO×0.75	PtO2×0.75	SAs Pt:Fe2O3
0	2.00924	1.08101	-0.87522	0.10303
0.03068	2.02094	1.0923	-0.88648	0.08598
0.06136	2.03033	1.10374	-0.9045	0.06447
0.09204	2.03649	1.11186	-0.92396	0.04597
0.12272	2.03883	1.11483	-0.93514	0.04509
0.1534	2.03711	1.11213	-0.92917	0.0631
0.18408	2.03154	1.10437	-0.91115	0.0854
0.21476	2.02272	1.09341	-0.89182	0.10394
0.24544	2.01181	1.08252	-0.87774	0.11522
0.27612	2.00522	1.0762	-0.87213	0.11759
0.3068	2.01551	1.07804	-0.87607	0.1108
0.33748	2.0267	1.08727	-0.88878	0.09593
0.36816	2.03565	1.0997	-0.9073	0.076
0.39884	2.04122	1.11111	-0.92534	0.05788
0.42951	2.04273	1.11865	-0.93213	0.05456
0.46019	2.03989	1.12081	-0.92124	0.07083
0.49087	2.03289	1.11722	-0.90062	0.09472
0.52155	2.02233	1.10873	-0.88045	0.11671
0.55223	2.00924	1.09763	-0.86665	0.13197
0.58291	2.00566	1.08793	-0.86221	0.13797
0.61359	2.01978	1.08478	-0.86798	0.13368
0.64427	2.03237	1.09115	-0.88272	0.11964
0.67495	2.0419	1.10481	-0.90237	0.09851
0.70563	2.04722	1.12079	-0.91827	0.07701
0.73631	2.0476	1.13472	-0.91811	0.06924
0.76699	2.04281	1.14366	-0.89966	0.08575
0.79767	2.03315	1.14598	-0.87394	0.11603
0.82835	2.01953	1.14137	-0.85094	0.14725
0.85903	2.00424	1.13095	-0.83655	0.17219
0.88971	2.01491	1.11775	-0.83384	0.18656
0.92039	2.0313	1.10718	-0.84358	0.18786
0.95107	2.04507	1.1059	-0.8638	0.17527
0.98175	2.05443	1.11697	-0.88829	0.15009
1.01243	2.0581	1.13662	-0.90341	0.11738
1.04311	2.05539	1.15827	-0.89312	0.09157
1.07379	2.04627	1.17629	-0.86117	0.09971
1.10447	2.03151	1.18678	-0.8236	0.14323
1.13515	2.01288	1.1874	-0.79189	0.19937
1.16583	2.01086	1.17748	-0.77296	0.25423
1.19651	2.03171	1.15866	-0.77084	0.30006
1.22718	2.05076	1.13641	-0.78691	0.3316
1.25786	2.06513	1.12287	-0.81908	0.34521
1.28854	2.07282	1.13381	-0.85892	0.33877
1.31922	2.07255	1.1712	-0.88291	0.31184
1.3499	2.0639	1.22316	-0.85854	0.26594
1.38058	2.04742	1.27881	-0.79639	0.20532
1.41126	2.02478	1.33114	-0.7241	0.14102
1.44194	2.00716	1.37589	-0.65695	0.10868
1.47262	2.03234	1.4112	-0.60331	0.15427
1.5033	2.05852	1.43805	-0.56731	0.24246
1.53398	2.07971	1.46086	-0.54856	0.34183
1.56466	2.09296	1.48762	-0.5406	0.44289
1.59534	2.09621	1.52843	-0.52967	0.54274
1.62602	2.08844	1.59187	-0.49683	0.64118
1.6567	2.06991	1.6813	-0.42682	0.73956
1.68738	2.04232	1.79391	-0.31743	0.8397
1.71806	2.01194	1.92268	-0.17823	0.94295
1.74874	2.03327	2.05869	-0.02326	1.04924
1.77942	2.06929	2.19264	0.13362	1.15663
1.8101	2.10049	2.31566	0.28026	1.26126
1.84078	2.12239	2.41977	0.40669	1.35783
1.87146	2.13177	2.49826	0.50527	1.4402
1.90214	2.12674	2.54597	0.57074	1.50222
1.93282	2.10701	2.55953	0.60027	1.53839
1.9635	2.07419	2.53754	0.59325	1.54448
1.99418	2.03258	2.48062	0.55106	1.51792
2.02485	2.0243	2.39145	0.47665	1.45816
2.05553	2.07028	2.27459	0.37412	1.3667
2.08621	2.11264	2.13635	0.24831	1.24711
2.11689	2.14322	1.98453	0.10446	1.10487
2.14757	2.15672	1.82824	-0.05192	0.94705
2.17825	2.14966	1.67775	-0.21505	0.78217
2.20893	2.12103	1.54441	-0.37852	0.62002
2.23961	2.07434	1.44003	-0.53447	0.47206
2.27029	2.04157	1.3735	-0.67141	0.35241
2.30097	2.09913	1.34357	-0.76886	0.27754
2.33165	2.18176	1.33586	-0.79853	0.25479
2.36233	2.26207	1.33214	-0.76961	0.26557
2.39301	2.32813	1.31969	-0.72867	0.28144
2.42369	2.36985	1.29293	-0.70408	0.28533
2.45437	2.37884	1.25156	-0.70651	0.27109
2.48505	2.3494	1.19916	-0.73868	0.23881
2.51573	2.28028	1.14329	-0.79866	0.19262
2.54641	2.18168	1.09961	-0.87973	0.14147
2.57709	2.13042	1.09538	-0.95039	0.10582
2.60777	2.25815	1.12785	-0.88612	0.11718
2.63845	2.46084	1.16676	-0.78361	0.16647
2.66913	2.68465	1.19739	-0.69003	0.2248
2.69981	2.90943	1.21502	-0.61792	0.27884
2.73049	3.11968	1.2197	-0.57602	0.32299
2.76117	3.302	1.21539	-0.57014	0.35461
2.79185	3.44544	1.2103	-0.60254	0.37276
2.82252	3.54232	1.21554	-0.67038	0.37774
2.8532	3.58887	1.23929	-0.7609	0.37081
2.88388	3.58566	1.28064	-0.82776	0.35401
2.91456	3.53766	1.33171	-0.77625	0.33001
2.94524	3.45393	1.38336	-0.63695	0.30195
2.97592	3.34679	1.4278	-0.47847	0.2733
3.0066	3.23047	1.45906	-0.32908	0.24758
3.03728	3.11888	1.4729	-0.20494	0.22781
3.06796	3.02256	1.46677	-0.11747	0.21565
3.09864	2.94556	1.43979	-0.07431	0.21057
3.12932	2.88418	1.39271	-0.07902	0.20998
3.16	2.82904	1.3279	-0.13063	0.21031
3.19068	2.76945	1.24952	-0.22297	0.20816
3.22136	2.6973	1.16483	-0.34331	0.20091
3.25204	2.60906	1.09394	-0.46889	0.18691
3.28272	2.50603	1.10144	-0.56054	0.16537
3.3134	2.39384	1.17473	-0.5703	0.13638
3.34408	2.28244	1.25452	-0.49477	0.10077
3.37476	2.1886	1.32517	-0.38108	0.06044
3.40544	2.1425	1.38103	-0.27046	0.02314
3.43612	2.15954	1.41932	-0.18575	0.04133
3.4668	2.19869	1.43895	-0.13842	0.08551
3.49748	2.22757	1.44034	-0.13295	0.12905
3.52816	2.23606	1.42533	-0.16861	0.16828
3.55884	2.22307	1.39703	-0.24045	0.20115
3.58952	2.19158	1.35984	-0.33978	0.22622
3.62019	2.14705	1.31927	-0.45453	0.24264
3.65087	2.09689	1.28171	-0.56872	0.25023
3.68155	2.05361	1.2535	-0.66132	0.24944
3.71223	2.04849	1.23873	-0.70896	0.24139
3.74291	2.07782	1.23672	-0.70564	0.22779
3.77359	2.10712	1.24223	-0.67555	0.21083
3.80427	2.1291	1.24869	-0.64671	0.19298
3.83495	2.14502	1.25086	-0.63446	0.17658
3.86563	2.15898	1.24567	-0.64416	0.16328
3.89631	2.17525	1.23193	-0.67536	0.15345
3.92699	2.19576	1.20989	-0.72402	0.14604
3.95767	2.21917	1.18087	-0.78362	0.13899
3.98835	2.242	1.14691	-0.84542	0.13009
4.01903	2.26045	1.11054	-0.89653	0.11764
4.04971	2.27165	1.0747	-0.91693	0.10072
4.08039	2.27422	1.04346	-0.90333	0.07924
4.11107	2.26846	1.02652	-0.88256	0.05386
4.14175	2.25617	1.03407	-0.8711	0.0263
4.17243	2.24025	1.04773	-0.87361	0.01193
4.20311	2.22396	1.05692	-0.88994	0.03744
4.23379	2.20982	1.05982	-0.91751	0.06495
4.26447	2.19854	1.05679	-0.95149	0.08939
4.29515	2.18874	1.0494	-0.97708	0.10913
4.32583	2.17772	1.04061	-0.95654	0.12309
4.35651	2.16274	1.03556	-0.92446	0.13064
4.38719	2.14215	1.03913	-0.89822	0.13164
4.41786	2.11619	1.04954	-0.88144	0.12635
4.44854	2.08835	1.06175	-0.87538	0.11549
4.47922	2.06992	1.07239	-0.87984	0.10011
4.5099	2.07993	1.07973	-0.89343	0.08157
4.54058	2.11595	1.08295	-0.91362	0.06149
4.57126	2.16274	1.08198	-0.93689	0.0419
4.60194	2.21254	1.07737	-0.95797	0.02621
4.63262	2.26161	1.07038	-0.96802	0.02143
4.6633	2.30752	1.06301	-0.96295	0.02834
4.69398	2.34832	1.05797	-0.95392	0.03729
4.72466	2.3822	1.05767	-0.9487	0.04389
4.75534	2.4075	1.06244	-0.94907	0.04702
4.78602	2.42274	1.07032	-0.95361	0.04658
4.8167	2.42677	1.07877	-0.95771	0.04291
4.84738	2.41897	1.08585	-0.95446	0.03661
4.87806	2.39941	1.0904	-0.94184	0.02844
4.90874	2.36901	1.09186	-0.92452	0.01931
4.93942	2.32965	1.09021	-0.90731	0.0107
4.9701	2.28438	1.08586	-0.89335	0.00785
5.00078	2.23764	1.07959	-0.8845	0.014
5.03146	2.19588	1.0725	-0.88156	0.02167
5.06214	2.16784	1.0659	-0.88437	0.02871
5.09282	2.16129	1.06104	-0.89181	0.03477
5.1235	2.1754	1.05864	-0.90192	0.03985
5.15418	2.20108	1.05851	-0.91208	0.04408
5.18486	2.22954	1.05965	-0.91966	0.04768
5.21553	2.25567	1.0608	-0.92327	0.05085
5.24621	2.27714	1.06093	-0.92378	0.05378
5.27689	2.29327	1.05944	-0.92376	0.05659
5.30757	2.30433	1.05614	-0.92587	0.05932
5.33825	2.3111	1.0512	-0.9318	0.06192
5.36893	2.31469	1.04511	-0.94209	0.06429
5.39961	2.31626	1.03869	-0.95598	0.06627
5.43029	2.31694	1.03304	-0.97056	0.06765
5.46097	2.31764	1.02936	-0.97655	0.06825
5.49165	2.31887	1.02839	-0.96568	0.06791
5.52233	2.3207	1.02963	-0.94859	0.06654
5.55301	2.3227	1.03173	-0.93242	0.0641
5.58369	2.32407	1.03342	-0.91981	0.06064
5.61437	2.32389	1.03392	-0.91199	0.05625
5.64505	2.32134	1.03284	-0.90936	0.05108
5.67573	2.31596	1.03011	-0.91161	0.04527
5.70641	2.30776	1.02587	-0.91773	0.03893
5.73709	2.29721	1.02047	-0.92608	0.03213
5.76777	2.28515	1.01444	-0.93453	0.02491
5.79845	2.27248	1.00886	-0.94092	0.01748
5.82913	2.25986	1.00689	-0.94403	0.01123
5.85981	2.24745	1.01048	-0.94438	0.01171
5.89049	2.23481	1.01549	-0.94378	0.02018
5.92117	2.22114	1.02001	-0.94374	0.03175
5.95185	2.20562	1.02351	-0.94452	0.04467
5.98253	2.18785	1.02585	-0.9447	0.05822
6.0132	2.16822	1.02704	-0.9417	0.07178
6.04388	2.14816	1.02721	-0.9335	0.08475
6.07456	2.13016	1.02663	-0.92045	0.09652
6.10524	2.11736	1.0256	-0.90471	0.10654
6.13592	2.11199	1.02444	-0.88885	0.11438
6.1666	2.11348	1.0234	-0.87508	0.11978
6.19728	2.11855	1.02261	-0.86515	0.12274
6.22796	2.12337	1.02202	-0.86027	0.12359
6.25864	2.12523	1.02148	-0.86104	0.12299
6.28932	2.123	1.02078	-0.86749	0.12194
6.32	2.11701	1.01976	-0.87902	0.12163
6.35068	2.10892	1.01837	-0.89441	0.12319
6.38136	2.10134	1.01667	-0.9118	0.12725
6.41204	2.09699	1.01488	-0.9285	0.13372
6.44272	2.0972	1.01337	-0.94091	0.14179
6.4734	2.1009	1.01258	-0.94562	0.15026
6.50408	2.10538	1.01276	-0.94279	0.15782
6.53476	2.10786	1.01379	-0.93654	0.16334
6.56544	2.10641	1.01524	-0.93091	0.16602
6.59612	2.10014	1.01667	-0.9282	0.1654
6.6268	2.08916	1.01776	-0.92934	0.16144
6.65748	2.07445	1.01832	-0.93436	0.15449
6.68816	2.05773	1.01827	-0.94277	0.14525
6.71884	2.0416	1.01763	-0.95368	0.13472
6.74952	2.02995	1.01649	-0.96602	0.12408
6.7802	2.02696	1.01499	-0.97857	0.11446
6.81087	2.0305	1.01335	-0.98988	0.10671
6.84155	2.03436	1.01183	-0.99466	0.10108
6.87223	2.03545	1.0107	-0.9889	0.09716
6.90291	2.03354	1.01014	-0.98373	0.09409
6.93359	2.03057	1.01019	-0.98089	0.09094
6.96427	2.03047	1.01068	-0.98026	0.08706
6.99495	2.03641	1.01138	-0.98121	0.08229
7.02563	2.04706	1.01209	-0.98277	0.07698
7.05631	2.05927	1.01271	-0.98376	0.07199
7.08699	2.07071	1.01317	-0.98339	0.06844
7.11767	2.08005	1.01347	-0.98187	0.06724
7.14835	2.08677	1.01361	-0.98003	0.06861
7.17903	2.09105	1.01359	-0.97865	0.0719
7.20971	2.09362	1.01339	-0.97806	0.07597
7.24039	2.09548	1.01301	-0.97823	0.07967
7.27107	2.09754	1.01244	-0.97883	0.08218
7.30175	2.10012	1.01166	-0.97937	0.08306
7.33243	2.10283	1.01068	-0.97947	0.08222
7.36311	2.10466	1.00956	-0.9791	0.07989
7.39379	2.1044	1.00835	-0.97864	0.07654
7.42447	2.10098	1.00718	-0.97865	0.07273
7.45515	2.09371	1.00619	-0.97963	0.06908
7.48583	2.08246	1.00557	-0.98185	0.0661
7.51651	2.06765	1.00542	-0.98532	0.0641
7.54719	2.05048	1.00567	-0.98965	0.06311
7.57787	2.03375	1.00613	-0.99324	0.063
7.60854	2.0253	1.00662	-0.99199	0.06349
7.63922	2.03371	1.00702	-0.98681	0.0643
7.6699	2.0499	1.00725	-0.98106	0.06516
7.70058	2.06621	1.00731	-0.97595	0.06584
7.73126	2.08009	1.00723	-0.97208	0.06609
7.76194	2.09055	1.00703	-0.96976	0.06567
7.79262	2.09723	1.00676	-0.96911	0.06434
7.8233	2.10026	1.00647	-0.97005	0.06191
7.85398	2.10006	1.00616	-0.97229	0.05825
7.88466	2.09732	1.00585	-0.97531	0.05333
7.91534	2.09287	1.00551	-0.97838	0.04727
7.94602	2.08756	1.00512	-0.98067	0.0403
7.9767	2.08219	1.00467	-0.98156	0.03281
8.00738	2.07744	1.00414	-0.98117	0.02539
8.03806	2.07375	1.00356	-0.98028	0.01897
8.06874	2.07136	1.00297	-0.97975	0.01514
8.09942	2.07028	1.00245	-0.98018	0.01542
8.1301	2.07032	1.00213	-0.98183	0.01893
8.16078	2.07115	1.00211	-0.9847	0.02362
8.19146	2.0723	1.00236	-0.98844	0.02843
8.22214	2.07328	1.00273	-0.992	0.03299
8.25282	2.07356	1.00307	-0.99259	0.03717
8.2835	2.07271	1.00334	-0.98897	0.04092
8.31418	2.07042	1.00348	-0.98389	0.04413
8.34486	2.06657	1.00348	-0.9789	0.04665
8.37554	2.06126	1.00337	-0.97462	0.0483
8.40621	2.05482	1.00314	-0.97138	0.0489
8.43689	2.04787	1.00285	-0.96935	0.04837
8.46757	2.04131	1.00252	-0.96855	0.0467
8.49825	2.03622	1.00222	-0.96889	0.04405
8.52893	2.03354	1.00199	-0.97019	0.04076
8.55961	2.03337	1.00188	-0.9722	0.03735
8.59029	2.03479	1.00192	-0.97463	0.03443
8.62097	2.03648	1.00208	-0.97718	0.03263
8.65165	2.0374	1.0023	-0.97964	0.03223
8.68233	2.03693	1.00255	-0.98189	0.03303
8.71301	2.03487	1.0028	-0.98392	0.03444
8.74369	2.03126	1.003	-0.98584	0.03581
8.77437	2.02638	1.00315	-0.98782	0.03662
8.80505	2.02066	1.00323	-0.98999	0.03661
8.83573	2.01471	1.00322	-0.99239	0.03571
8.86641	2.00943	1.00312	-0.995	0.03406
8.89709	2.00681	1.00291	-0.99763	0.03196
8.92777	2.00838	1.00261	-0.99857	0.02979
8.95845	2.01148	1.00222	-0.99636	0.02793
8.98913	2.01423	1.00177	-0.9941	0.02663
9.01981	2.01619	1.00131	-0.99223	0.02592
9.05049	2.01736	1.00096	-0.99087	0.02557
9.08117	2.01792	1.00095	-0.99004	0.02523
9.11185	2.01811	1.00129	-0.98966	0.02454
9.14253	2.01805	1.00175	-0.98955	0.02325
9.17321	2.01781	1.00221	-0.98942	0.02125
9.20388	2.01728	1.00261	-0.98895	0.01854
9.23456	2.01636	1.00291	-0.98795	0.01526
9.26524	2.01499	1.00311	-0.98644	0.01163
9.29592	2.01339	1.0032	-0.98463	0.00807
9.3266	2.01222	1.00317	-0.9828	0.00546
9.35728	2.01254	1.00305	-0.98121	0.0054
9.38796	2.01501	1.00285	-0.98006	0.00744
9.41864	2.01914	1.00258	-0.97951	0.00978
9.44932	2.0241	1.00228	-0.97962	0.01165
9.48	2.0292	1.00197	-0.98043	0.01277
9.51068	2.03399	1.00169	-0.98189	0.01302
9.54136	2.03821	1.00145	-0.98389	0.0124
9.57204	2.04174	1.00128	-0.98622	0.01101
9.60272	2.04463	1.00117	-0.98856	0.00916
9.6334	2.04705	1.00111	-0.99044	0.00748
9.66408	2.04923	1.00106	-0.99124	0.00721
9.69476	2.05139	1.001	-0.99069	0.00911
9.72544	2.05365	1.00092	-0.98924	0.01238
9.75612	2.05597	1.00082	-0.98755	0.0161
9.7868	2.05814	1.00071	-0.98609	0.01972
9.81748	2.05986	1.00057	-0.98513	0.02293
9.84816	2.06079	1.00043	-0.98482	0.02548
9.87884	2.06067	1.00029	-0.98522	0.02723
9.90952	2.0593	1.00017	-0.98634	0.02813
9.9402	2.05665	1.00027	-0.9881	0.02819
9.97088	2.0528	1.00054	-0.99042	0.02751

## Sheet: Figure 3c
Energy (eV)	Pt foil	PtO	PtO2	SAs Pt:Fe2O3
11417.5	0.00265	0.0034	0.00542	0.00488
11422.5	0.00207	0.00282	0.00384	0.00432
11427.5	0.00179	0.00225	0.00288	0.00276
11432.5	0.00148	0.00167	0.00324	0.00135
11437.5	0.000709956	0.00116	0.00198	0.00148
11442.5	0.000189218	0.000579915	0.000688729	0.00172
11447.5	2.36868e-05	5.02871e-05	-0.000778261	0.000943663
11452.5	-0.000631605	-0.000502409	-0.00114	-0.000689661
11457.5	-0.000989321	-0.000972374	-0.00142	-0.00191
11462.5	-0.00132	-0.00147	-0.000861442	-0.00239
11467.5	-0.00144	-0.00189	-0.00194	-0.00139
11472.5	-0.00195	-0.00227	-0.00231	-0.00363
11477.5	-0.0022	-0.00262	-0.00256	-0.00396
11482.5	-0.0023	-0.00293	-0.00363	-0.00374
11487.5	-0.00244	-0.00313	-0.00411	-0.00456
11492.5	-0.00258	-0.00322	-0.00388	-0.00472
11497.5	-0.00249	-0.0032	-0.00372	-0.00482
11502.5	-0.00227	-0.00304	-0.00308	-0.00259
11507.5	-0.00201	-0.00262	-0.00306	-0.00193
11512.5	-0.00133	-0.00188	-0.00269	-0.00191
11517.5	-0.000266655	-0.000785977	-0.00188	-0.00105
11522.5	0.00117	0.000860089	-0.000849329	0.000460528
11527.5	0.00326	0.00336	0.00162	0.00331
11532.5	0.00651	0.00728	0.00531	0.00636
11537.5	0.01175	0.01338	0.01054	0.01236
11542.5	0.0201	0.02337	0.01876	0.02319
11543	0.02122	0.02459	0.01971	0.02502
11543.5	0.02241	0.02574	0.02061	0.02673
11544	0.02368	0.02697	0.02157	0.02856
11544.5	0.02488	0.02891	0.02291	0.03027
11545	0.02631	0.03114	0.0245	0.0321
11545.5	0.02787	0.03324	0.02587	0.03381
11546	0.02943	0.03533	0.02691	0.03553
11546.5	0.03108	0.03757	0.02796	0.03736
11547	0.0328	0.03966	0.02958	0.03907
11547.5	0.03508	0.0419	0.03161	0.04068
11548	0.03722	0.04408	0.03382	0.04179
11548.5	0.0395	0.04678	0.03604	0.04407
11549	0.04185	0.04931	0.03821	0.04767
11549.5	0.0447	0.05231	0.04065	0.05142
11550	0.04775	0.05582	0.04346	0.05572
11550.5	0.0506	0.05932	0.04697	0.05935
11551	0.05369	0.06323	0.05004	0.06227
11551.5	0.05728	0.06728	0.05254	0.06582
11552	0.06175	0.07224	0.05522	0.07109
11552.5	0.069	0.0773	0.05832	0.07609
11553	0.07448	0.08319	0.06246	0.08122
11553.5	0.0806	0.08999	0.06779	0.08687
11554	0.08694	0.09713	0.07292	0.0925
11554.5	0.09439	0.10521	0.07822	0.09971
11555	0.10176	0.11329	0.08321	0.10814
11555.5	0.11098	0.12224	0.08926	0.11739
11556	0.12282	0.13329	0.0986	0.12868
11556.5	0.1344	0.14457	0.10801	0.13871
11557	0.14991	0.15872	0.11569	0.14809
11557.5	0.16693	0.17556	0.12205	0.15912
11558	0.18685	0.19066	0.12933	0.17544
11558.5	0.21195	0.20964	0.13883	0.19252
11559	0.24136	0.23638	0.15295	0.21309
11559.5	0.27761	0.26209	0.17104	0.23851
11560	0.31559	0.29226	0.18911	0.26972
11560.5	0.36089	0.32883	0.20781	0.30469
11561	0.4091	0.36752	0.22726	0.34013
11561.5	0.46437	0.41812	0.25464	0.38267
11562	0.54785	0.48019	0.29614	0.44224
11562.5	0.63084	0.5452	0.33588	0.50623
11563	0.72308	0.62361	0.37	0.59581
11563.5	0.82094	0.73071	0.40132	0.6914
11564	0.92283	0.8382	0.44049	0.80882
11564.5	1.02011	0.95147	0.50207	0.95266
11565	1.09737	1.13665	0.59474	1.11457
11565.5	1.16273	1.30392	0.709	1.28359
11566	1.2069	1.48153	0.84401	1.48377
11566.5	1.22793	1.68729	0.97867	1.66436
11567	1.22593	1.93359	1.15189	1.84104
11567.5	1.21083	2.12472	1.39138	1.97316
11568	1.18941	2.23987	1.68216	2.05576
11568.5	1.1605	2.26596	1.90647	2.07791
11569	1.12991	2.18185	2.0464	2.00754
11569.5	1.10184	2.04829	2.15747	1.91871
11570	1.07559	1.88721	2.24525	1.77127
11570.5	1.05469	1.69933	2.28101	1.64434
11571	1.03638	1.50383	2.19981	1.53263
11571.5	1.02098	1.33954	2.03739	1.43138
11572	1.00704	1.2033	1.85649	1.33529
11572.5	0.99488	1.10772	1.6776	1.23972
11573	0.98429	1.02706	1.49776	1.16256
11573.5	0.97522	0.96116	1.3045	1.08986
11574	0.96798	0.89176	1.14065	1.02266
11574.5	0.96332	0.84133	1.05768	0.96809
11575	0.9606	0.80387	0.995	0.92294
11575.5	0.95973	0.77942	0.94443	0.88732
11576	0.96085	0.76357	0.89259	0.86109
11576.5	0.96398	0.75319	0.83731	0.83717
11577	0.9682	0.74657	0.80053	0.82173
11577.5	0.97357	0.74193	0.77747	0.80942
11578	0.97968	0.74065	0.76307	0.80217
11578.5	0.9849	0.73984	0.75519	0.79706
11579	0.98946	0.74008	0.74977	0.79541
11579.5	0.9934	0.74194	0.74715	0.79456
11580	0.99554	0.74492	0.7469	0.79592
11580.5	0.99563	0.74881	0.74748	0.7977
11581	0.99374	0.7534	0.7487	0.80059
11581.5	0.98929	0.75775	0.75075	0.80336
11582	0.98324	0.76363	0.75385	0.80619
11582.5	0.97604	0.76953	0.75999	0.80929
11583	0.9697	0.77466	0.76658	0.81237
11583.5	0.96375	0.78039	0.773	0.81531
11584	0.95775	0.7858	0.77909	0.81815
11584.5	0.9538	0.79076	0.78347	0.8209
11585	0.95071	0.79593	0.78712	0.82381
11585.5	0.94878	0.80249	0.78962	0.82688
11586	0.94815	0.80836	0.79117	0.82971
11586.5	0.94829	0.81408	0.79161	0.83274
11587	0.94954	0.82234	0.79273	0.83648
11587.5	0.95185	0.82941	0.79533	0.8402
11588	0.95516	0.8365	0.80089	0.84434
11588.5	0.95986	0.84408	0.81025	0.84908
11589	0.96587	0.85028	0.82149	0.85409
11589.5	0.97193	0.85686	0.83249	0.85927
11590	0.97938	0.86417	0.84442	0.86512
11590.5	0.98856	0.87029	0.85714	0.87078
11591	0.99754	0.87687	0.87279	0.87675
11591.5	1.00785	0.88274	0.88839	0.88321
11592	1.0184	0.88686	0.89689	0.88941
11592.5	1.02874	0.89168	0.90286	0.8954
11593	1.03631	0.89608	0.90823	0.90146
11593.5	1.04185	0.89977	0.91314	0.90716
11594	1.04561	0.90374	0.91849	0.91297
11594.5	1.04707	0.90648	0.92263	0.91857
11595	1.04606	0.90961	0.92324	0.9241
11595.5	1.04334	0.91289	0.92389	0.92917
11596	1.03896	0.91613	0.92433	0.93401
11596.5	1.03319	0.92006	0.92517	0.93904
11597	1.02727	0.92454	0.92853	0.9435
11597.5	1.02074	0.92901	0.93112	0.94773
11598	1.01447	0.93494	0.93325	0.95179
11598.5	1.00884	0.94044	0.93539	0.95555
11599	1.00348	0.94516	0.93798	0.95918
11599.5	0.9984	0.95155	0.94196	0.96282
11600	0.99403	0.95794	0.94804	0.96672
11600.5	0.99061	0.96329	0.9532	0.97037
11601	0.98763	0.96996	0.9588	0.974
11601.5	0.98517	0.97712	0.96425	0.97787
11602	0.98306	0.98375	0.9681	0.98146
11602.5	0.98096	0.99036	0.97495	0.98531
11603.5	0.97671	1.00331	0.98736	0.99461
11604.5	0.97169	1.01886	0.9956	1.0038
11605.5	0.96653	1.03359	1.00574	1.01398
11606.5	0.96191	1.04828	1.01895	1.02403
11607.5	0.95933	1.06719	1.0332	1.03486
11608.5	0.95976	1.08553	1.0502	1.04541
11609.5	0.96292	1.10417	1.06871	1.05518
11610.5	0.96861	1.12418	1.08195	1.06567
11611.5	0.97588	1.14069	1.10124	1.07432
11612.5	0.98507	1.15357	1.12496	1.08208
11613.5	0.99396	1.16618	1.14486	1.08806
11614.5	1.00317	1.17241	1.16317	1.09215
11615.5	1.01114	1.17351	1.17376	1.09413
11616.5	1.0209	1.16857	1.17773	1.09359
11617.5	1.02861	1.16004	1.1751	1.09058
11618.5	1.03442	1.1472	1.16693	1.08501
11619.5	1.03833	1.13497	1.15439	1.07793
11620.5	1.0403	1.11776	1.13617	1.06832
11621.5	1.03983	1.09965	1.11887	1.05886
11622.5	1.03788	1.08313	1.10428	1.0483
11623.5	1.0345	1.0679	1.08534	1.03813
11624.5	1.03049	1.05108	1.06636	1.02827
11625.5	1.02731	1.03657	1.04965	1.01797
11626.5	1.02394	1.02359	1.03282	1.00876
11627.5	1.01994	1.0105	1.0181	0.99933
11628.5	1.01645	0.99876	1.00746	0.99099
11629.5	1.01318	0.98886	0.99236	0.98292
11630.5	1.01042	0.98002	0.97951	0.97586
11631.5	1.00798	0.97279	0.96983	0.96979
11632.5	1.00628	0.96664	0.96229	0.96466
11633.5	1.00445	0.96138	0.95688	0.96043
11634.5	1.00203	0.95704	0.95347	0.95636
11635.5	0.99924	0.95422	0.94984	0.95339
11636.5	0.99596	0.95183	0.9475	0.95127
11637.5	0.99224	0.9501	0.94686	0.94933
11638.5	0.98817	0.94913	0.94774	0.94778
11639.5	0.98352	0.94875	0.94921	0.94696
11640.5	0.97621	0.94883	0.95069	0.94631
11641.5	0.97357	0.94935	0.95287	0.94567
11642.5	0.97023	0.95014	0.95495	0.94565
11643.5	0.96698	0.95113	0.95703	0.9462
11644.5	0.96423	0.9523	0.95948	0.94668
11645.5	0.96179	0.9537	0.96169	0.94761
11646.5	0.95981	0.95511	0.96349	0.9487
11647.5	0.95888	0.95664	0.96539	0.94986
11648.5	0.95843	0.95823	0.96669	0.95081
11649.5	0.95839	0.95977	0.96812	0.95179
11650.5	0.95911	0.96129	0.96994	0.95293
11651.5	0.96083	0.96289	0.9709	0.95405
11652.5	0.96332	0.96441	0.97153	0.95513
11653.5	0.96667	0.96577	0.972	0.95634
11654.5	0.97094	0.9671	0.9718	0.95771
11655.5	0.97552	0.96843	0.97124	0.95907
11656.5	0.98012	0.9697	0.97118	0.96107
11657.5	0.98511	0.971	0.97133	0.96333
11658.5	0.98958	0.97234	0.97162	0.96592
11659.5	0.99372	0.97375	0.97225	0.96863
11660.5	0.99733	0.97519	0.97276	0.97128
11661.5	1.00046	0.9768	0.97313	0.97359
11662.5	1.00292	0.97856	0.97359	0.97591
11663.5	1.00441	0.98051	0.97455	0.97785
11664.5	1.00524	0.98266	0.97627	0.98001
11665.5	1.00574	0.9851	0.97895	0.98242
11666.5	1.00569	0.98762	0.98053	0.98499
11667.5	1.0053	0.99023	0.98287	0.9875
11668.5	1.00489	0.99315	0.98612	0.99045
11669.5	1.00435	0.99669	0.98895	0.99353
11670.5	1.00371	1.00011	0.99263	0.99625
11671.5	1.00289	1.00383	0.99709	0.99876
11672.5	1.00215	1.00756	1.00048	1.00144
11673.5	1.00142	1.01147	1.00361	1.00345
11674.5	1.00046	1.01546	1.00759	1.00531
11675.5	0.99979	1.01956	1.01099	1.00713
11676.5	0.99905	1.02406	1.0149	1.00916
11677.5	0.99885	1.02791	1.0203	1.011
11678.5	0.99875	1.03121	1.02499	1.01339
11679.5	0.99892	1.0346	1.02951	1.01564
11680.5	0.99971	1.03778	1.03328	1.01757
11681.5	1.00075	1.04066	1.03551	1.01902
11682.5	1.00207	1.0429	1.03771	1.02042
11683.5	1.00342	1.04482	1.04021	1.02147
11684.5	1.00489	1.04621	1.04271	1.02224
11685.5	1.00634	1.04701	1.04498	1.02322
11686.5	1.00804	1.04745	1.04598	1.02407
11687.5	1.00931	1.04721	1.04585	1.02446
11688.5	1.01021	1.0467	1.04571	1.02468
11689.5	1.01066	1.04579	1.04546	1.02502
11690.5	1.01051	1.04438	1.04506	1.02483
11691.5	1.01003	1.04272	1.0438	1.02442
11692.5	1.00893	1.04064	1.04171	1.02408
11693.5	1.00635	1.03805	1.03958	1.02358
11694.5	1.00474	1.03567	1.03642	1.02264
11695.5	1.00273	1.03347	1.03325	1.02165
11696.5	1.00007	1.03088	1.03031	1.02048
11697.5	0.99524	1.02793	1.02799	1.01927
11698.5	0.9928	1.02502	1.02552	1.01771
11699.5	0.98936	1.02218	1.02283	1.01615
11700.5	0.98559	1.01944	1.01956	1.01463
11701.5	0.98175	1.01676	1.0158	1.01309
11702.5	0.97804	1.0145	1.01318	1.01106
11703.5	0.97521	1.01237	1.01134	1.00925
11704.5	0.9724	1.01013	1.01	1.0076
11705.5	0.97016	1.00776	1.00895	1.00587
11706.5	0.96889	1.00552	1.00698	1.0043
11707.5	0.96777	1.00358	1.00467	1.00279
11708.5	0.96755	1.00156	1.00319	1.00146
11709.5	0.96775	0.99989	1.00212	1.00014
11710.5	0.96844	0.99804	1.00094	0.99885
11711.5	0.96991	0.99633	0.99997	0.99785
11712.5	0.97106	0.99495	0.99802	0.99721
11714.5	0.975	0.99267	0.99466	0.99576
11716.5	0.97928	0.99057	0.99207	0.99352
11718.5	0.98368	0.98846	0.99044	0.99119
11720.5	0.98841	0.98664	0.98813	0.98915
11722.5	0.99295	0.98508	0.98553	0.98728
11724.5	0.99668	0.98383	0.98284	0.98574
11726.5	1.00002	0.98279	0.97989	0.98465
11728.5	1.00257	0.98208	0.97804	0.98407
11730.5	1.00511	0.98167	0.97769	0.98431
11732.5	1.00699	0.98161	0.97792	0.9851
11734.5	1.00841	0.98191	0.97842	0.98615
11736.5	1.00852	0.98257	0.9789	0.98752
11738.5	1.00857	0.9836	0.98001	0.98904
11740.5	1.00761	0.98496	0.98158	0.99049
11742.5	1.00765	0.98658	0.98323	0.99214
11744.5	1.00808	0.9885	0.98555	0.99408
11746.5	1.00955	0.99071	0.98779	0.99607
11748.5	1.01136	0.99321	0.9899	0.99813
11750.5	1.01453	0.99584	0.99249	1.00047
11752.5	1.01735	0.99852	0.99545	1.00278
11754.5	1.01921	1.00132	0.99816	1.0051
11756.5	1.01942	1.00423	1.0022	1.00751
11758.5	1.01735	1.00713	1.00598	1.00985
11760.5	1.01377	1.00982	1.00941	1.01176
11762.5	1.00912	1.01221	1.01317	1.01326
11764.5	1.00189	1.01452	1.01671	1.01447
11766.5	0.99714	1.01651	1.0202	1.01536
11768.5	0.99216	1.01813	1.02317	1.01603
11770.5	0.98878	1.01942	1.02572	1.01675
11772.5	0.98601	1.02029	1.02752	1.01739
11774.5	0.98409	1.02081	1.02869	1.01779
11776.5	0.9837	1.02094	1.02854	1.01777
11778.5	0.98256	1.02061	1.02782	1.01725
11780.5	0.98224	1.02003	1.02535	1.01617
11782.5	0.98202	1.01919	1.02331	1.01472
11784.5	0.98218	1.01808	1.02143	1.01296
11786.5	0.98247	1.01682	1.01839	1.0111
11788.5	0.98307	1.01552	1.01543	1.0093
11790.5	0.98364	1.01416	1.01329	1.00773
11792.5	0.9851	1.01275	1.01056	1.00626
11794.5	0.98682	1.01124	1.00865	1.00485
11796.5	0.98886	1.00977	1.00711	1.00354
11798.5	0.99181	1.0085	1.00496	1.00231
11800.5	0.99506	1.0073	1.00392	1.00123
11802.5	0.99904	1.0061	1.00316	1.00043
11804.5	1.00335	1.00507	1.00142	1.00007
11806.5	1.00788	1.00405	1.00073	0.99996
11808.5	1.01319	1.00314	0.99975	0.99997
11810.5	1.01739	1.00235	0.99951	1.0001
11812.5	1.02054	1.00167	0.99937	1.00028
11814.5	1.02329	1.00106	0.99922	1.00014
11816.5	1.02426	1.00048	0.99912	0.99975
11818.5	1.02458	0.99996	0.99931	0.99942
11820.5	1.02327	0.99971	0.99918	0.99906
11822.5	1.02126	0.99971	1.00077	0.9985
11824.5	1.01902	0.99955	1.00165	0.99814
11826.5	1.01661	0.99874	1.00211	0.99808
11828.5	1.01335	0.99799	1.00203	0.99772
11830.5	1.00819	0.99767	1.00176	0.99702
11832.5	1.00402	0.9974	1.00087	0.99634
11834.5	0.99918	0.99707	0.99833	0.9956
11836.5	0.995	0.99676	1.00129	0.99463
11838.5	0.99125	0.99643	1.00141	0.99398
11840.5	0.9884	0.99604	1.00032	0.9939
11842.5	0.98699	0.99558	0.99903	0.994
11844.5	0.98601	0.99519	0.99776	0.9943
11846.5	0.98581	0.99489	0.99641	0.99503
11848.5	0.98694	0.99467	0.99497	0.9957
11850.5	0.9883	0.9945	0.99321	0.99602
11852.5	0.98989	0.99439	0.99166	0.99615
11854.5	0.99174	0.9944	0.99091	0.99592
11856.5	0.99302	0.99453	0.99023	0.99534
11858.5	0.99345	0.99478	0.99002	0.9948
11860.5	0.99326	0.9951	0.99073	0.99447
11862.5	0.99205	0.99548	0.99184	0.99445
11865.5	0.99064	0.99629	0.99358	0.99506
11868.5	0.98979	0.99729	0.99492	0.9959
11871.5	0.99057	0.99839	0.99669	0.99694
11874.5	0.99267	0.99957	0.9987	0.99778
11877.5	0.99573	1.00069	1.00068	0.99881
11880.5	1	1.0018	1.00252	1.00008
11883.5	1.00377	1.00285	1.00384	1.00135
11886.5	1.00805	1.00382	1.00487	1.00259
11889.5	1.01168	1.00471	1.00595	1.00332
11892.5	1.01462	1.00547	1.00748	1.00326
11895.5	1.01658	1.00614	1.00925	1.00269
11898.5	1.01702	1.00672	1.01092	1.00207
11901.5	1.01574	1.00717	1.01201	1.00187
11904.5	1.01306	1.0074	1.01243	1.00248
11907.5	1.00821	1.00731	1.01235	1.00337
11910.5	1.00344	1.00692	1.01156	1.00412
11913.5	0.99882	1.00631	1.01031	1.00423
11916.5	0.99457	1.00567	1.00857	1.00389
11919.5	0.9915	1.00492	1.00621	1.00337
11922.5	0.99041	1.00405	1.00356	1.0029
11925.5	0.99013	1.00302	1.00069	1.00259
11928.5	0.99141	1.00188	0.99825	1.00219
11931.5	0.99226	1.00081	0.99638	1.00208
11934.5	0.99405	0.9998	0.99467	1.00202
11937.5	0.99544	0.99888	0.9937	1.00182
11940.5	0.9967	0.99797	0.99325	1.00103
11943.5	0.99724	0.99726	0.99288	1.00037
11946.5	0.99752	0.99671	0.99265	0.99976
11949.5	0.99705	0.99622	0.99299	0.99954
11952.5	0.99554	0.99582	0.99356	0.99949
11955.5	0.99483	0.99554	0.99415	0.99911
11958.5	0.99451	0.99542	0.99502	0.9991
11961.5	0.99587	0.99542	0.99573	0.9989
11964.5	0.9979	0.99546	0.99601	0.99909
11967.5	1.00041	0.9956	0.99641	0.99903
11970.5	1.00322	0.99585	0.99694	0.99857
11973.5	1.00454	0.99614	0.99778	0.99821
11976.5	1.00607	0.9964	0.99877	0.99773
11979.5	1.00743	0.99675	0.99925	0.99749
11982.5	1.00795	0.99707	0.99963	0.99763
11985.5	1.00895	0.99724	0.99977	0.99818
11988.5	1.00983	0.99749	0.99945	0.99877
11991.5	1.01028	0.99767	0.99915	0.99966
11994.5	1.01047	0.99783	0.99868	1.0005
11997.5	1.00986	0.99793	0.99779	1.00105
12000.5	1.00862	0.998	0.99699	1.00126
12003.5	1.00566	0.99803	0.99604	1.00153
12006.5	1.00283	0.99802	0.99507	1.00141
12009.5	0.99964	0.998	0.99446	1.00108
12012.5	0.99613	0.99799	0.99415	1.00055
12016.5	0.99159	0.99801	0.99424	0.99991
12020.5	0.98901	0.99803	0.99463	0.99955
12024.5	0.988	0.99822	0.99533	0.99968
12028.5	0.9885	0.99841	0.9959	1.00086
12032.5	0.99016	0.99861	0.9969	1.00204
12036.5	0.99213	0.99897	0.99835	1.00263
12040.5	0.9945	0.99936	0.99952	1.00291
12044.5	0.99625	0.99972	1.00075	1.00249
12048.5	0.99785	1.00028	1.00187	1.00188
12052.5	0.99993	1.00053	1.00262	1.00089
12056.5	1.00181	1.00075	1.00299	0.99957
12060.5	1.00283	1.00101	1.00331	0.99816
12064.5	1.00453	1.00108	1.0037	0.997
12068.5	1.00519	1.00108	1.00386	0.99669
12072.5	1.00612	1.00086	1.00307	0.99687
12076.5	1.00643	1.00063	1.00163	0.99735
12080.5	1.00698	1.00012	1.00019	0.99768
12084.5	1.00707	0.99967	0.99845	0.9976
12088.5	1.00608	0.99907	0.9968	0.99739
12092.5	1.00448	0.9984	0.99516	0.99691
12096.5	1.00306	0.99775	0.99395	0.9963
12100.5	1.00178	0.99719	0.99314	0.99568
12104.5	1.00037	0.99658	0.99226	0.99517
12108.5	0.9991	0.99601	0.99171	0.9951
12112.5	0.99827	0.99568	0.99172	0.99547
12116.5	0.99726	0.99538	0.99229	0.99641
12120.5	0.99548	0.99527	0.99289	0.99756
12124.5	0.995	0.99535	0.99334	0.9987
12128.5	0.99385	0.99552	0.99412	0.99928
12132.5	0.99327	0.99578	0.99514	0.99889
12136.5	0.9927	0.99616	0.99622	0.99785
12140.5	0.99317	0.99667	0.99769	0.9969
12144.5	0.99431	0.99723	0.9992	0.99644
12148.5	0.99527	0.99787	1.00062	0.99662
12152.5	0.99616	0.99846	1.00187	0.99709
12156.5	0.99704	0.99924	1.00286	0.99739
12160.5	0.99888	0.99976	1.00365	0.99814
12164.5	1.00045	1.00016	1.00416	0.99902
12169.5	1.00243	1.0007	1.00338	0.99987
12174.5	1.00416	1.00113	1.00327	1.00002
12179.5	1.00546	1.00135	1.0026	0.99957
12184.5	1.00616	1.00147	1.00137	0.99889
12189.5	1.00707	1.00146	1.00006	0.99893
12194.5	1.00735	1.00139	1.00053	0.99915
12199.5	1.00649	1.00134	0.99956	0.9999
12204.5	1.00569	1.00135	0.99917	1.0009
12209.5	1.00384	1.00132	0.9996	1.00149
12214.5	1.00233	1.00138	1.00001	1.00224
12219.5	1.00122	1.00149	1.00065	1.00254
12224.5	1.00015	1.00166	1.00128	1.00306
12229.5	0.9996	1.00194	1.00206	1.00354
12234.5	0.99919	1.00221	1.00296	1.00391
12239.5	0.99879	1.00263	1.00397	1.00443
12244.5	0.99826	1.00309	1.00513	1.00448
12249.5	0.99751	1.00341	1.00623	1.00444
12254.5	0.99685	1.00385	1.00711	1.00408
12259.5	0.99611	1.00428	1.00813	1.00346
12264.5	0.99586	1.00467	1.00902	1.00296
12269.5	0.9963	1.005	1.00954	1.00225
12274.5	0.99817	1.00527	1.00948	1.00203
12279.5	0.99968	1.00549	1.00927	1.00199
12284.5	1.00137	1.00567	1.00873	1.0022
12289.5	1.00365	1.00574	1.00809	1.00336
12294.5	1.00578	1.00584	1.00725	1.00443
12299.5	1.00786	1.00586	1.0066	1.00586
12304.5	1.00884	1.00602	1.00625	1.00712
12309.5	1.00982	1.00603	1.00631	1.00725
12314.5	1.00972	1.00617	1.0065	1.00706
12319.5	1.00966	1.00642	1.00691	1.00655
12324.5	1.00905	1.00677	1.00777	1.00647
12329.5	1.00751	1.00718	1.00905	1.00734
12334.5	1.00633	1.00761	1.01018	1.00911
12339.5	1.00486	1.00819	1.01145	1.01143
12344.5	1.00382	1.0089	1.01298	1.01352
12349.5	1.00311	1.00953	1.01453	1.01537
12354.5	1.00293	1.01026	1.01575	1.01661
12359.5	1.00291	1.01107	1.01736	1.01715
