# Supplementary material for: Single-atomic-site platinum steers photogenerated charge carrier lifetime of hematite nanoflakes for photoelectrochemical water splitting
Source: Nat Commun. 2023 May 8;14:2640. doi: 10.1038/s41467-023-38343-6 (PMC10167323; doi:10.1038/s41467-023-38343-6)
Supplement: Supplementary file 2 — Source Data [file 41467_2023_38343_MOESM2_ESM.zip › Figure 4.xlsx]

## Sheet: Figure 4a
	Current density/mA·cm-2		Current density/mA·cm-2		Current density/mA·cm-2		Current density/mA·cm-2		Current density/mA·cm-2		Current density/mA·cm-2
Potential/V vs. RHE	SAs Pt:Fe2O3	Potential/V vs. RHE	NPs Pt:Fe2O3	Potential/V vs. RHE	Fe2O3	Potential/V vs. RHE	SAs Pt:Fe2O3 dark	Potential/V vs. RHE	NPs Pt:Fe2O3 dark	Potential/V vs. RHE	Fe2O3 dark
0.5	-0.41554	0.5	-0.76755	0.6	-0.05119	0.6	-0.05694	0.5	-0.6175	0.6	-0.04057
0.501	-0.40806	0.501	-0.75093	0.601	-0.04866	0.601	-0.05457	0.501	-0.60551	0.601	-0.03948
0.502	-0.40194	0.502	-0.73721	0.602	-0.04759	0.602	-0.0526	0.502	-0.59495	0.602	-0.03868
0.503	-0.39588	0.503	-0.72474	0.603	-0.04739	0.603	-0.05076	0.503	-0.58496	0.603	-0.03785
0.504	-0.39034	0.504	-0.71304	0.604	-0.04597	0.604	-0.0491	0.504	-0.57549	0.604	-0.03707
0.505	-0.3848	0.505	-0.70107	0.605	-0.04605	0.605	-0.04745	0.505	-0.56653	0.605	-0.03642
0.506	-0.37958	0.506	-0.69014	0.606	-0.04404	0.606	-0.04589	0.506	-0.55777	0.606	-0.03574
0.507	-0.37424	0.507	-0.68028	0.607	-0.04399	0.607	-0.04439	0.507	-0.54939	0.607	-0.03512
0.508	-0.36921	0.508	-0.66995	0.608	-0.04318	0.608	-0.043	0.508	-0.54121	0.608	-0.03453
0.509	-0.36399	0.509	-0.66038	0.609	-0.04231	0.609	-0.04163	0.509	-0.53348	0.609	-0.03397
0.51	-0.35916	0.51	-0.65061	0.61	-0.04075	0.61	-0.04032	0.51	-0.52614	0.61	-0.03338
0.511	-0.35394	0.511	-0.64124	0.611	-0.04128	0.611	-0.03908	0.511	-0.51873	0.611	-0.03284
0.512	-0.34917	0.512	-0.63273	0.612	-0.04035	0.612	-0.03779	0.512	-0.51177	0.612	-0.03227
0.513	-0.34428	0.513	-0.62355	0.613	-0.03925	0.613	-0.03655	0.513	-0.505	0.613	-0.03177
0.514	-0.33957	0.514	-0.61535	0.614	-0.03878	0.614	-0.03537	0.514	-0.4983	0.614	-0.03133
0.515	-0.33468	0.515	-0.60722	0.615	-0.0388	0.615	-0.03421	0.515	-0.49179	0.615	-0.03083
0.516	-0.33036	0.516	-0.5993	0.616	-0.0369	0.616	-0.0331	0.516	-0.48561	0.616	-0.03032
0.517	-0.32559	0.517	-0.59138	0.617	-0.03639	0.617	-0.03198	0.517	-0.47955	0.617	-0.02984
0.518	-0.3214	0.518	-0.58394	0.618	-0.03566	0.618	-0.03091	0.518	-0.47356	0.618	-0.02943
0.519	-0.3167	0.519	-0.5763	0.619	-0.03438	0.619	-0.0299	0.519	-0.46776	0.619	-0.02901
0.52	-0.31232	0.52	-0.56885	0.62	-0.0333	0.62	-0.02892	0.52	-0.46203	0.62	-0.02857
0.521	-0.30794	0.521	-0.56151	0.621	-0.03293	0.621	-0.02801	0.521	-0.45642	0.621	-0.02821
0.522	-0.30369	0.522	-0.55427	0.622	-0.03249	0.622	-0.02711	0.522	-0.45101	0.622	-0.02774
0.523	-0.2995	0.523	-0.54701	0.623	-0.03154	0.623	-0.02618	0.523	-0.4456	0.623	-0.0273
0.524	-0.29512	0.524	-0.54035	0.624	-0.0302	0.624	-0.02531	0.524	-0.44051	0.624	-0.02693
0.525	-0.29119	0.525	-0.53397	0.625	-0.02918	0.625	-0.02444	0.525	-0.43535	0.625	-0.02653
0.526	-0.28668	0.526	-0.52671	0.626	-0.02899	0.626	-0.02359	0.526	-0.43013	0.626	-0.02613
0.527	-0.28255	0.527	-0.52073	0.627	-0.02708	0.627	-0.02281	0.527	-0.42524	0.627	-0.02574
0.528	-0.27836	0.528	-0.51416	0.628	-0.02683	0.628	-0.022	0.528	-0.4206	0.628	-0.02539
0.529	-0.27431	0.529	-0.50787	0.629	-0.02617	0.629	-0.02118	0.529	-0.4159	0.629	-0.02496
0.53	-0.27037	0.53	-0.50102	0.63	-0.02483	0.63	-0.02039	0.53	-0.41126	0.63	-0.02466
0.531	-0.26638	0.531	-0.49541	0.631	-0.02366	0.631	-0.01964	0.531	-0.40681	0.631	-0.02428
0.532	-0.26245	0.532	-0.48941	0.632	-0.02235	0.632	-0.01896	0.532	-0.40243	0.632	-0.02386
0.533	-0.25858	0.533	-0.48303	0.633	-0.02165	0.633	-0.01822	0.533	-0.39798	0.633	-0.02355
0.534	-0.25511	0.534	-0.47733	0.634	-0.02075	0.634	-0.01747	0.534	-0.39367	0.634	-0.02323
0.535	-0.25072	0.535	-0.47183	0.635	-0.01953	0.635	-0.01676	0.535	-0.38941	0.635	-0.02284
0.536	-0.24724	0.536	-0.46602	0.636	-0.01872	0.636	-0.01605	0.536	-0.38523	0.636	-0.02252
0.537	-0.24306	0.537	-0.45974	0.637	-0.01792	0.637	-0.01539	0.537	-0.3811	0.637	-0.02221
0.538	-0.23932	0.538	-0.45404	0.638	-0.01616	0.638	-0.01475	0.538	-0.37704	0.638	-0.0219
0.539	-0.23558	0.539	-0.44814	0.639	-0.01554	0.639	-0.01412	0.539	-0.37292	0.639	-0.02153
0.54	-0.23223	0.54	-0.44225	0.64	-0.01422	0.64	-0.0135	0.54	-0.36893	0.64	-0.02123
0.541	-0.2283	0.541	-0.43733	0.641	-0.01246	0.641	-0.01289	0.541	-0.36506	0.641	-0.02093
0.542	-0.22489	0.542	-0.43181	0.642	-0.01208	0.642	-0.01227	0.542	-0.36126	0.642	-0.02057
0.543	-0.22121	0.543	-0.42641	0.643	-0.01016	0.643	-0.0117	0.543	-0.35759	0.643	-0.02028
0.544	-0.21748	0.544	-0.42128	0.644	-0.01068	0.644	-0.01116	0.544	-0.35391	0.644	-0.01996
0.545	-0.214	0.545	-0.41567	0.645	-0.00773	0.645	-0.01061	0.545	-0.35024	0.645	-0.01966
0.546	-0.21007	0.546	-0.41075	0.646	-0.00705	0.646	-0.01006	0.546	-0.34663	0.646	-0.01938
0.547	-0.20691	0.547	-0.40533	0.647	-0.00588	0.647	-0.00948	0.547	-0.34322	0.647	-0.01912
0.548	-0.20363	0.548	-0.40002	0.648	-0.00495	0.648	-0.00899	0.548	-0.33974	0.648	-0.01881
0.549	-0.2004	0.549	-0.39518	0.649	-0.00405	0.649	-0.00845	0.549	-0.33632	0.649	-0.01853
0.55	-0.19686	0.55	-0.38987	0.65	-0.00211	0.65	-0.00794	0.55	-0.33285	0.65	-0.01828
0.551	-0.19319	0.551	-0.38523	0.651	-0.0026	0.651	-0.00745	0.551	-0.32962	0.651	-0.018
0.552	-0.19029	0.552	-0.3801	0.652	0.000684615	0.652	-0.00696	0.552	-0.32627	0.652	-0.01767
0.553	-0.18681	0.553	-0.37547	0.653	0.00145	0.653	-0.00648	0.553	-0.32299	0.653	-0.01743
0.554	-0.18352	0.554	-0.37064	0.654	0.00177	0.654	-0.006	0.554	-0.3197	0.654	-0.01717
0.555	-0.18037	0.555	-0.3657	0.655	0.00452	0.655	-0.00555	0.555	-0.31661	0.655	-0.01684
0.556	-0.17676	0.556	-0.36059	0.656	0.00555	0.656	-0.00511	0.556	-0.31352	0.656	-0.01661
0.557	-0.17341	0.557	-0.35556	0.657	0.00668	0.657	-0.00469	0.557	-0.31042	0.657	-0.01638
0.558	-0.17025	0.558	-0.35082	0.658	0.00722	0.658	-0.00427	0.558	-0.30727	0.658	-0.01612
0.559	-0.16729	0.559	-0.34608	0.659	0.00898	0.659	-0.00384	0.559	-0.30417	0.659	-0.01588
0.56	-0.164	0.56	-0.34193	0.66	0.00938	0.66	-0.00345	0.56	-0.30121	0.66	-0.01566
0.561	-0.16117	0.561	-0.33749	0.661	0.01159	0.661	-0.00308	0.561	-0.29825	0.661	-0.01538
0.562	-0.1582	0.562	-0.33207	0.662	0.01366	0.662	-0.00272	0.562	-0.29541	0.662	-0.01523
0.563	-0.1553	0.563	-0.32792	0.663	0.01375	0.663	-0.00232	0.563	-0.29258	0.663	-0.01491
0.564	-0.15182	0.564	-0.32289	0.664	0.01506	0.664	-0.00196	0.564	-0.28968	0.664	-0.01468
0.565	-0.14873	0.565	-0.31854	0.665	0.01664	0.665	-0.00158	0.565	-0.28678	0.665	-0.01448
0.566	-0.14609	0.566	-0.3141	0.666	0.01848	0.666	-0.00124	0.566	-0.28401	0.666	-0.01422
0.567	-0.14274	0.567	-0.30945	0.667	0.01885	0.667	-0.000927792	0.567	-0.2813	0.667	-0.01396
0.568	-0.1399	0.568	-0.30473	0.668	0.02065	0.668	-0.000542565	0.568	-0.27866	0.668	-0.01369
0.569	-0.13688	0.569	-0.30027	0.669	0.02118	0.669	-0.000177505	0.569	-0.27602	0.669	-0.01348
0.57	-0.13423	0.57	-0.29661	0.67	0.02394	0.67	0.000131824	0.57	-0.27344	0.67	-0.01331
0.571	-0.13134	0.571	-0.29216	0.671	0.02561	0.671	0.000431037	0.571	-0.2708	0.671	-0.01308
0.572	-0.12856	0.572	-0.28733	0.672	0.0252	0.672	0.000735146	0.572	-0.26829	0.672	-0.01288
0.573	-0.12554	0.573	-0.28278	0.673	0.02714	0.673	0.00104	0.573	-0.26584	0.673	-0.01264
0.574	-0.12315	0.574	-0.27795	0.674	0.02795	0.674	0.00134	0.574	-0.26339	0.674	-0.01235
0.575	-0.12019	0.575	-0.27419	0.675	0.02962	0.675	0.00164	0.575	-0.26094	0.675	-0.0122
0.576	-0.11748	0.576	-0.27012	0.676	0.03164	0.676	0.00194	0.576	-0.25849	0.676	-0.01193
0.577	-0.11471	0.577	-0.2651	0.677	0.03286	0.677	0.00228	0.577	-0.25611	0.677	-0.01173
0.578	-0.11201	0.578	-0.26036	0.678	0.03322	0.678	0.00253	0.578	-0.25373	0.678	-0.01158
0.579	-0.10924	0.579	-0.25659	0.679	0.03637	0.679	0.00285	0.579	-0.25147	0.679	-0.01138
0.58	-0.10679	0.58	-0.25244	0.68	0.03637	0.68	0.00312	0.58	-0.24922	0.68	-0.01112
0.581	-0.10427	0.581	-0.24819	0.681	0.03876	0.681	0.00339	0.581	-0.24696	0.681	-0.01093
0.582	-0.10183	0.582	-0.24374	0.682	0.03903	0.682	0.00366	0.582	-0.24471	0.682	-0.01071
0.583	-0.09912	0.583	-0.23823	0.683	0.03925	0.683	0.00392	0.583	-0.24239	0.683	-0.01052
0.584	-0.09654	0.584	-0.23484	0.684	0.0416	0.684	0.00421	0.584	-0.24013	0.684	-0.01023
0.585	-0.09351	0.585	-0.23069	0.685	0.04367	0.685	0.00447	0.585	-0.23794	0.685	-0.01012
0.586	-0.09113	0.586	-0.22635	0.686	0.04462	0.686	0.00475	0.586	-0.23581	0.686	-0.0099
0.587	-0.08862	0.587	-0.22296	0.687	0.0466	0.687	0.005	0.587	-0.23375	0.687	-0.00968
0.588	-0.08643	0.588	-0.2189	0.688	0.04737	0.688	0.0052	0.588	-0.23169	0.688	-0.0095
0.589	-0.0834	0.589	-0.21407	0.689	0.04854	0.689	0.00539	0.589	-0.22956	0.689	-0.00928
0.59	-0.08116	0.59	-0.20915	0.69	0.04993	0.69	0.00567	0.59	-0.22731	0.69	-0.00909
0.591	-0.07932	0.591	-0.20382	0.691	0.05052	0.691	0.00585	0.591	-0.22525	0.691	-0.00892
0.592	-0.07617	0.592	-0.20025	0.692	0.05187	0.692	0.00611	0.592	-0.22325	0.692	-0.00872
0.593	-0.07437	0.593	-0.19599	0.693	0.05435	0.693	0.00631	0.593	-0.22125	0.693	-0.00845
0.594	-0.07133	0.594	-0.19281	0.694	0.05552	0.694	0.00653	0.594	-0.21932	0.694	-0.00833
0.595	-0.06914	0.595	-0.18885	0.695	0.05647	0.695	0.00673	0.595	-0.21745	0.695	-0.00811
0.596	-0.06678	0.596	-0.1845	0.696	0.05809	0.696	0.0069	0.596	-0.21545	0.696	-0.00796
0.597	-0.06489	0.597	-0.17937	0.697	0.05971	0.697	0.00709	0.597	-0.21352	0.697	-0.00775
0.598	-0.06227	0.598	-0.17493	0.698	0.05985	0.698	0.00732	0.598	-0.21172	0.698	-0.00761
0.599	-0.0603	0.599	-0.17204	0.699	0.06156	0.699	0.00748	0.599	-0.20978	0.699	-0.00742
0.6	-0.05815	0.6	-0.16632	0.7	0.06354	0.7	0.0077	0.6	-0.20798	0.7	-0.00718
0.601	-0.05569	0.601	-0.16401	0.701	0.06322	0.701	0.00787	0.601	-0.20624	0.701	-0.007
0.602	-0.05314	0.602	-0.16034	0.702	0.06602	0.702	0.00803	0.602	-0.20457	0.702	-0.00687
0.603	-0.05171	0.603	-0.1556	0.703	0.06715	0.703	0.00823	0.603	-0.20276	0.703	-0.00668
0.604	-0.0485	0.604	-0.15087	0.704	0.06805	0.704	0.00837	0.604	-0.20102	0.704	-0.00656
0.605	-0.04618	0.605	-0.14622	0.705	0.06972	0.705	0.00854	0.605	-0.19935	0.705	-0.00636
0.606	-0.04439	0.606	-0.14294	0.706	0.07035	0.706	0.00875	0.606	-0.19761	0.706	-0.00613
0.607	-0.0425	0.607	-0.13869	0.707	0.07098	0.707	0.00889	0.607	-0.1958	0.707	-0.006
0.608	-0.0401	0.608	-0.13395	0.708	0.07305	0.708	0.00903	0.608	-0.19413	0.708	-0.00583
0.609	-0.03829	0.609	-0.13076	0.709	0.07377	0.709	0.00923	0.609	-0.19239	0.709	-0.00567
0.61	-0.03607	0.61	-0.12651	0.71	0.07548	0.71	0.0094	0.61	-0.19084	0.71	-0.00551
0.611	-0.03368	0.611	-0.12303	0.711	0.07738	0.711	0.00954	0.611	-0.1893	0.711	-0.00537
0.612	-0.031	0.612	-0.11994	0.712	0.07792	0.712	0.00968	0.612	-0.18768	0.712	-0.00521
0.613	-0.02923	0.613	-0.11703	0.713	0.07931	0.713	0.00981	0.613	-0.18607	0.713	-0.00502
0.614	-0.02762	0.614	-0.11153	0.714	0.08053	0.714	0.00996	0.614	-0.18459	0.714	-0.00483
0.615	-0.02544	0.615	-0.10796	0.715	0.08255	0.715	0.0101	0.615	-0.18298	0.715	-0.00469
0.616	-0.02375	0.616	-0.10515	0.716	0.08274	0.716	0.01024	0.616	-0.18137	0.716	-0.00453
0.617	-0.02041	0.617	-0.10176	0.717	0.08485	0.717	0.01037	0.617	-0.17976	0.717	-0.00443
0.618	-0.01795	0.618	-0.09626	0.718	0.08602	0.718	0.0105	0.618	-0.17821	0.718	-0.00423
0.619	-0.01662	0.619	-0.09461	0.719	0.08855	0.719	0.0106	0.619	-0.17673	0.719	-0.00401
0.62	-0.01526	0.62	-0.09006	0.72	0.08742	0.72	0.01072	0.62	-0.17519	0.72	-0.00388
0.621	-0.01229	0.621	-0.08559	0.721	0.08985	0.721	0.01084	0.621	-0.17377	0.721	-0.00374
0.622	-0.01158	0.622	-0.08369	0.722	0.09048	0.722	0.011	0.622	-0.17229	0.722	-0.00356
0.623	-0.00753	0.623	-0.07922	0.723	0.09242	0.723	0.01113	0.623	-0.17087	0.723	-0.00348
0.624	-0.0053	0.624	-0.07679	0.724	0.0931	0.724	0.01122	0.624	-0.16945	0.724	-0.00333
0.625	-0.00415	0.625	-0.07473	0.725	0.09441	0.725	0.01133	0.625	-0.16803	0.725	-0.00315
0.626	-0.00132	0.626	-0.07014	0.726	0.09504	0.726	0.01146	0.626	-0.16662	0.726	-0.00303
0.627	-0.00015	0.627	-0.06536	0.727	0.09657	0.727	0.01159	0.627	-0.16526	0.727	-0.00284
0.628	0.0028	0.628	-0.06354	0.728	0.09864	0.728	0.01167	0.628	-0.16385	0.728	-0.00272
0.629	0.00437	0.629	-0.05907	0.729	0.09855	0.729	0.01182	0.629	-0.16249	0.729	-0.00258
0.63	0.00788	0.63	-0.05639	0.73	0.10138	0.73	0.01193	0.63	-0.1612	0.73	-0.00246
0.631	0.00848	0.631	-0.05454	0.731	0.10017	0.731	0.01202	0.631	-0.15992	0.731	-0.00231
0.632	0.01162	0.632	-0.05129	0.732	0.10364	0.732	0.01214	0.632	-0.15869	0.732	-0.00213
0.633	0.01372	0.633	-0.0476	0.733	0.10445	0.733	0.01223	0.633	-0.1574	0.733	-0.00201
0.634	0.01601	0.634	-0.04446	0.734	0.10567	0.734	0.01233	0.634	-0.15618	0.734	-0.0019
0.635	0.01839	0.635	-0.04467	0.735	0.1058	0.735	0.01242	0.635	-0.15483	0.735	-0.00173
0.636	0.02111	0.636	-0.03999	0.736	0.10671	0.736	0.01249	0.636	-0.15367	0.736	-0.00164
0.637	0.02233	0.637	-0.03753	0.737	0.10895	0.737	0.01254	0.637	-0.15244	0.737	-0.00145
0.638	0.02508	0.638	-0.03587	0.738	0.1104	0.738	0.01267	0.638	-0.15122	0.738	-0.0013
0.639	0.02701	0.639	-0.03147	0.739	0.1113	0.739	0.01277	0.639	-0.14999	0.739	-0.00124
0.64	0.02979	0.64	-0.02927	0.74	0.11274	0.74	0.01287	0.64	-0.14883	0.74	-0.00113
0.641	0.03269	0.641	-0.02799	0.741	0.11342	0.741	0.01293	0.641	-0.14748	0.741	-0.000966667
0.642	0.03418	0.642	-0.02526	0.742	0.11581	0.742	0.01301	0.642	-0.14619	0.742	-0.000818798
0.643	0.03706	0.643	-0.0242	0.743	0.11684	0.743	0.01311	0.643	-0.1451	0.743	-0.000700676
0.644	0.04031	0.644	-0.02156	0.744	0.11725	0.744	0.01314	0.644	-0.14387	0.744	-0.000540138
0.645	0.0421	0.645	-0.01857	0.745	0.11761	0.745	0.01324	0.645	-0.14271	0.745	-0.000392433
0.646	0.04572	0.646	-0.01559	0.746	0.11999	0.746	0.01336	0.646	-0.14162	0.746	-0.000286928
0.647	0.04707	0.647	-0.01326	0.747	0.12054	0.747	0.01346	0.647	-0.14052	0.747	-0.000181424
0.648	0.04875	0.648	-0.01316	0.748	0.12188	0.748	0.01347	0.648	-0.1393	0.748	-8.01617e-05
0.649	0.053	0.649	-0.01077	0.749	0.12365	0.749	0.01356	0.649	-0.1382	0.749	4.64111e-05
0.65	0.05403	0.65	-0.00837	0.75	0.12464	0.75	0.01364	0.65	-0.13704	0.75	0.000172994
0.651	0.05706	0.651	-0.00665	0.751	0.12653	0.751	0.01367	0.651	-0.13601	0.751	0.000299599
0.652	0.06041	0.652	-0.00546	0.752	0.12743	0.752	0.01378	0.652	-0.13485	0.752	0.00040505
0.653	0.06382	0.653	-0.00213	0.753	0.12878	0.753	0.01379	0.653	-0.13376	0.753	0.000489453
0.654	0.06569	0.654	7.605e-06	0.754	0.12923	0.754	0.0139	0.654	-0.13266	0.754	0.000633025
0.655	0.0684	0.655	0.00336	0.755	0.13085	0.755	0.01397	0.655	-0.1315	0.755	0.000725912
0.656	0.07213	0.656	0.00201	0.756	0.13158	0.756	0.01401	0.656	-0.13047	0.756	0.000891667
0.657	0.07329	0.657	0.00449	0.757	0.13216	0.757	0.01406	0.657	-0.12944	0.757	0.000966667
0.658	0.07851	0.658	0.00567	0.758	0.13396	0.758	0.01414	0.658	-0.12841	0.758	0.00109
0.659	0.08045	0.659	0.00993	0.759	0.13518	0.759	0.0142	0.659	-0.12738	0.759	0.00126
0.66	0.0827	0.66	0.01086	0.76	0.13622	0.76	0.01425	0.66	-0.12641	0.76	0.00137
0.661	0.08863	0.661	0.01337	0.761	0.13775	0.761	0.01431	0.661	-0.12545	0.761	0.00141
0.662	0.08972	0.662	0.01371	0.762	0.13878	0.762	0.01437	0.662	-0.12448	0.762	0.00152
0.663	0.09327	0.663	0.01787	0.763	0.13856	0.763	0.01442	0.663	-0.12345	0.763	0.00168
0.664	0.09585	0.664	0.01676	0.764	0.14131	0.764	0.01448	0.664	-0.12248	0.764	0.00175
0.665	0.10048	0.665	0.01922	0.765	0.14221	0.765	0.01453	0.665	-0.12158	0.765	0.00185
0.666	0.10203	0.666	0.02324	0.766	0.1446	0.766	0.01463	0.666	-0.12048	0.766	0.00196
0.667	0.10506	0.667	0.02195	0.767	0.14446	0.767	0.01463	0.667	-0.11945	0.767	0.00209
0.668	0.10931	0.668	0.02637	0.768	0.14708	0.768	0.01471	0.668	-0.11842	0.768	0.00218
0.669	0.11305	0.669	0.0287	0.769	0.14658	0.769	0.01475	0.669	-0.11746	0.769	0.00227
0.67	0.11743	0.67	0.03044	0.77	0.14716	0.77	0.0148	0.67	-0.11655	0.77	0.00243
0.671	0.11994	0.671	0.03071	0.771	0.14892	0.771	0.01482	0.671	-0.11552	0.771	0.00248
0.672	0.12323	0.672	0.03381	0.772	0.15122	0.772	0.01494	0.672	-0.11462	0.772	0.00258
0.673	0.12581	0.673	0.03705	0.773	0.15145	0.773	0.01492	0.673	-0.11365	0.773	0.00273
0.674	0.13012	0.674	0.03677	0.774	0.15252	0.774	0.01497	0.674	-0.11269	0.774	0.0028
0.675	0.13392	0.675	0.03953	0.775	0.15487	0.775	0.01501	0.675	-0.11179	0.775	0.00289
0.676	0.13792	0.676	0.04088	0.776	0.15541	0.776	0.01504	0.676	-0.11088	0.776	0.00298
0.677	0.14178	0.677	0.04536	0.777	0.15591	0.777	0.01507	0.677	-0.11005	0.777	0.00313
0.678	0.14488	0.678	0.04602	0.778	0.15717	0.778	0.01514	0.678	-0.10914	0.778	0.00321
0.679	0.15074	0.679	0.04944	0.779	0.15762	0.779	0.01522	0.679	-0.10831	0.779	0.00333
0.68	0.15422	0.68	0.05063	0.78	0.16014	0.78	0.01527	0.68	-0.10734	0.78	0.00342
0.681	0.15692	0.681	0.05367	0.781	0.15978	0.781	0.01532	0.681	-0.10644	0.781	0.00343
0.682	0.16086	0.682	0.05618	0.782	0.16222	0.782	0.01532	0.682	-0.1056	0.782	0.00353
0.683	0.16272	0.683	0.0587	0.783	0.16406	0.783	0.01536	0.683	-0.10476	0.783	0.00366
0.684	0.17013	0.684	0.06224	0.784	0.16424	0.784	0.01539	0.684	-0.10386	0.784	0.0038
0.685	0.17329	0.685	0.06324	0.785	0.1651	0.785	0.01542	0.685	-0.10296	0.785	0.00388
0.686	0.17754	0.686	0.06593	0.786	0.16605	0.786	0.01549	0.686	-0.10212	0.786	0.00398
0.687	0.1836	0.687	0.0696	0.787	0.16789	0.787	0.0155	0.687	-0.10122	0.787	0.00407
0.688	0.18566	0.688	0.07154	0.788	0.16829	0.788	0.01555	0.688	-0.10038	0.788	0.00409
0.689	0.19191	0.689	0.07544	0.789	0.16933	0.789	0.0156	0.689	-0.09954	0.789	0.00418
0.69	0.19558	0.69	0.07851	0.79	0.17113	0.79	0.01563	0.69	-0.09871	0.79	0.00432
0.691	0.20003	0.691	0.07886	0.791	0.17231	0.791	0.01566	0.691	-0.09793	0.791	0.00437
0.692	0.20551	0.692	0.08475	0.792	0.17442	0.792	0.01571	0.692	-0.09703	0.792	0.00448
0.693	0.2095	0.693	0.08558	0.793	0.17474	0.793	0.01573	0.693	-0.09613	0.793	0.00457
0.694	0.21375	0.694	0.08997	0.794	0.1774	0.794	0.01578	0.694	-0.09536	0.794	0.00461
0.695	0.2162	0.695	0.09288	0.795	0.17672	0.795	0.01579	0.695	-0.09458	0.795	0.00479
0.696	0.22438	0.696	0.09398	0.796	0.1783	0.796	0.0158	0.696	-0.09381	0.796	0.00484
0.697	0.22715	0.697	0.09954	0.797	0.1792	0.797	0.01587	0.697	-0.09304	0.797	0.00489
0.698	0.23553	0.698	0.09906	0.798	0.17983	0.798	0.01589	0.698	-0.09226	0.798	0.00498
0.699	0.23701	0.699	0.104	0.799	0.18199	0.799	0.01591	0.699	-0.09143	0.799	0.00512
0.7	0.24275	0.7	0.1068	0.8	0.18289	0.8	0.01596	0.7	-0.09065	0.8	0.00518
0.701	0.24842	0.701	0.11105	0.801	0.18442	0.801	0.01599	0.701	-0.08988	0.801	0.00522
0.702	0.25183	0.702	0.11501	0.802	0.18488	0.802	0.01601	0.702	-0.08911	0.802	0.00537
0.703	0.25872	0.703	0.11723	0.803	0.18546	0.803	0.016	0.703	-0.08827	0.803	0.00543
0.704	0.26259	0.704	0.1212	0.804	0.18781	0.804	0.01603	0.704	-0.0875	0.804	0.00548
0.705	0.26897	0.705	0.12293	0.805	0.18943	0.805	0.01608	0.705	-0.08672	0.805	0.00555
0.706	0.27309	0.706	0.12593	0.806	0.18943	0.806	0.01611	0.706	-0.08582	0.806	0.00563
0.707	0.28205	0.707	0.1298	0.807	0.19073	0.807	0.01613	0.707	-0.08505	0.807	0.00573
0.708	0.28392	0.708	0.13299	0.808	0.19258	0.808	0.01618	0.708	-0.08434	0.808	0.00583
0.709	0.29191	0.709	0.13473	0.809	0.19393	0.809	0.01617	0.709	-0.08357	0.809	0.00585
0.71	0.29519	0.71	0.1383	0.81	0.19402	0.81	0.01618	0.71	-0.08279	0.81	0.00595
0.711	0.30022	0.711	0.14274	0.811	0.19528	0.811	0.01618	0.711	-0.08208	0.811	0.00606
0.712	0.30653	0.712	0.14613	0.812	0.19664	0.812	0.01624	0.712	-0.08125	0.812	0.00609
0.713	0.31175	0.713	0.14777	0.813	0.19664	0.813	0.01626	0.713	-0.08054	0.813	0.00617
0.714	0.31826	0.714	0.15231	0.814	0.19858	0.814	0.01625	0.714	-0.07989	0.814	0.00618
0.715	0.32464	0.715	0.15638	0.815	0.19984	0.815	0.01629	0.715	-0.07912	0.815	0.00631
0.716	0.3323	0.716	0.16197	0.816	0.19988	0.816	0.01632	0.716	-0.07841	0.816	0.00636
0.717	0.33726	0.717	0.1616	0.817	0.20055	0.817	0.01634	0.717	-0.0777	0.817	0.00643
0.718	0.34384	0.718	0.16682	0.818	0.20263	0.818	0.01638	0.718	-0.07693	0.818	0.00645
0.719	0.35009	0.719	0.16797	0.819	0.20339	0.819	0.01638	0.719	-0.07616	0.819	0.00654
0.72	0.35576	0.72	0.17291	0.82	0.20528	0.82	0.01639	0.72	-0.07538	0.82	0.00658
0.721	0.36097	0.721	0.1758	0.821	0.20632	0.821	0.01644	0.721	-0.07467	0.821	0.00676
0.722	0.36826	0.722	0.18122	0.822	0.20695	0.822	0.01649	0.722	-0.07397	0.822	0.00682
0.723	0.37476	0.723	0.18159	0.823	0.20889	0.823	0.0165	0.723	-0.07326	0.823	0.00683
0.724	0.38191	0.724	0.1872	0.824	0.20889	0.824	0.01646	0.724	-0.07248	0.824	0.00691
0.725	0.38842	0.725	0.18962	0.825	0.21119	0.825	0.01651	0.725	-0.07178	0.825	0.00699
0.726	0.39557	0.726	0.19551	0.826	0.21168	0.826	0.01653	0.726	-0.07107	0.826	0.00706
0.727	0.4015	0.727	0.19658	0.827	0.21214	0.827	0.01653	0.727	-0.07029	0.827	0.00707
0.728	0.40466	0.728	0.20015	0.828	0.21358	0.828	0.01654	0.728	-0.06958	0.828	0.00716
0.729	0.41471	0.729	0.20537	0.829	0.21389	0.829	0.01655	0.729	-0.06894	0.829	0.00722
0.73	0.42096	0.73	0.20865	0.83	0.21655	0.83	0.0166	0.73	-0.06817	0.83	0.00732
0.731	0.42798	0.731	0.21039	0.831	0.21795	0.831	0.0166	0.731	-0.06746	0.831	0.00737
0.732	0.4332	0.732	0.21659	0.832	0.21845	0.832	0.01661	0.732	-0.06681	0.832	0.00743
0.733	0.44409	0.733	0.21648	0.833	0.21916	0.833	0.01664	0.733	-0.06611	0.833	0.00752
0.734	0.44969	0.734	0.22287	0.834	0.22011	0.834	0.01666	0.734	-0.06553	0.834	0.00755
0.735	0.45762	0.735	0.22518	0.835	0.222	0.835	0.01667	0.735	-0.06488	0.835	0.00764
0.736	0.46348	0.736	0.22973	0.836	0.222	0.836	0.0167	0.736	-0.0642	0.836	0.00766
0.737	0.47167	0.737	0.23534	0.837	0.22241	0.837	0.0167	0.737	-0.06353	0.837	0.00774
0.738	0.47598	0.738	0.23765	0.838	0.2243	0.838	0.01673	0.738	-0.06283	0.838	0.00781
0.739	0.48532	0.739	0.23997	0.839	0.22412	0.839	0.01677	0.739	-0.06218	0.839	0.00785
0.74	0.49093	0.74	0.24509	0.84	0.22646	0.84	0.01676	0.74	-0.06151	0.84	0.00789
0.741	0.50092	0.741	0.24867	0.841	0.22827	0.841	0.01675	0.741	-0.06082	0.841	0.00795
0.742	0.50717	0.742	0.25109	0.842	0.22917	0.842	0.01676	0.742	-0.06016	0.842	0.00804
0.743	0.51632	0.743	0.2565	0.843	0.22898	0.843	0.01677	0.743	-0.05948	0.843	0.00804
0.744	0.52095	0.744	0.25959	0.844	0.23106	0.844	0.01676	0.744	-0.05863	0.844	0.00816
0.745	0.52733	0.745	0.26297	0.845	0.23065	0.845	0.01682	0.745	-0.05795	0.845	0.00816
0.746	0.53365	0.746	0.26799	0.846	0.23111	0.846	0.01682	0.746	-0.05729	0.846	0.00825
0.747	0.5397	0.747	0.27167	0.847	0.23335	0.847	0.01684	0.747	-0.05653	0.847	0.00834
0.748	0.54982	0.748	0.27737	0.848	0.23422	0.848	0.01687	0.748	-0.05582	0.848	0.0084
0.749	0.56103	0.749	0.2793	0.849	0.23611	0.849	0.01687	0.749	-0.05513	0.849	0.00844
0.75	0.56625	0.75	0.27969	0.85	0.23597	0.85	0.01687	0.75	-0.05434	0.85	0.0085
0.751	0.57385	0.751	0.28511	0.851	0.23728	0.851	0.01687	0.751	-0.05359	0.851	0.0086
0.752	0.58023	0.752	0.29148	0.852	0.23737	0.852	0.01689	0.752	-0.05285	0.852	0.00864
0.753	0.58938	0.753	0.29274	0.853	0.23903	0.853	0.01696	0.753	-0.05209	0.853	0.00866
0.754	0.59537	0.754	0.29777	0.854	0.23966	0.854	0.01694	0.754	-0.05137	0.854	0.0087
0.755	0.60607	0.755	0.30134	0.855	0.24084	0.855	0.01696	0.755	-0.05063	0.855	0.00876
0.756	0.61367	0.756	0.30386	0.856	0.24255	0.856	0.01697	0.756	-0.04991	0.856	0.0088
0.757	0.61824	0.757	0.30821	0.857	0.24305	0.857	0.01691	0.757	-0.04919	0.857	0.00883
0.758	0.62881	0.758	0.31256	0.858	0.2439	0.858	0.01697	0.758	-0.04847	0.858	0.00887
0.759	0.63525	0.759	0.31545	0.859	0.24494	0.859	0.01699	0.759	-0.04779	0.859	0.00893
0.76	0.64492	0.76	0.31826	0.86	0.24575	0.86	0.01701	0.76	-0.04709	0.86	0.00905
0.761	0.65007	0.761	0.32261	0.861	0.24628	0.861	0.01701	0.761	-0.0465	0.861	0.00905
0.762	0.65845	0.762	0.32889	0.862	0.24611	0.862	0.01705	0.762	-0.04584	0.862	0.00914
0.763	0.66876	0.763	0.33179	0.863	0.24778	0.863	0.01707	0.763	-0.04511	0.863	0.00923
0.764	0.67713	0.764	0.33401	0.864	0.24975	0.864	0.01703	0.764	-0.04442	0.864	0.00918
0.765	0.68358	0.765	0.33566	0.865	0.24975	0.865	0.01704	0.765	-0.04379	0.865	0.00925
0.766	0.69195	0.766	0.34193	0.866	0.25215	0.866	0.01705	0.766	-0.04312	0.866	0.00933
0.767	0.70097	0.767	0.34445	0.867	0.25259	0.867	0.01709	0.767	-0.04245	0.867	0.00941
0.768	0.70419	0.768	0.34812	0.868	0.25332	0.868	0.01705	0.768	-0.04181	0.868	0.00943
0.769	0.70999	0.769	0.35556	0.869	0.25295	0.869	0.01711	0.769	-0.04109	0.869	0.00948
0.77	0.72159	0.77	0.35633	0.87	0.25435	0.87	0.01712	0.77	-0.04038	0.87	0.00948
0.771	0.73254	0.771	0.3602	0.871	0.25489	0.871	0.01709	0.771	-0.03973	0.871	0.00953
0.772	0.74092	0.772	0.36446	0.872	0.2562	0.872	0.01713	0.772	-0.03906	0.872	0.00965
0.773	0.74865	0.773	0.36503	0.873	0.25899	0.873	0.01716	0.773	-0.03839	0.873	0.00968
0.774	0.75058	0.774	0.37103	0.874	0.25918	0.874	0.0172	0.774	-0.0377	0.874	0.00972
0.775	0.76025	0.775	0.37721	0.875	0.2585	0.875	0.0172	0.775	-0.03702	0.875	0.00979
0.776	0.77313	0.776	0.37904	0.876	0.26052	0.876	0.01719	0.776	-0.03631	0.876	0.0098
0.777	0.77829	0.777	0.3833	0.877	0.26084	0.877	0.01718	0.777	-0.03566	0.877	0.00983
0.778	0.78409	0.778	0.38861	0.878	0.26048	0.878	0.01722	0.778	-0.03497	0.878	0.00986
0.779	0.79117	0.779	0.38928	0.879	0.26246	0.879	0.01718	0.779	-0.03428	0.879	0.00998
0.78	0.80535	0.78	0.3975	0.88	0.26341	0.88	0.01714	0.78	-0.03359	0.88	0.01002
0.781	0.80857	0.781	0.39587	0.881	0.26544	0.881	0.0172	0.781	-0.03294	0.881	0.01002
0.782	0.8163	0.782	0.40214	0.882	0.26697	0.882	0.0172	0.782	-0.03223	0.882	0.01003
0.783	0.82597	0.783	0.4032	0.883	0.26638	0.883	0.0172	0.783	-0.0315	0.883	0.01008
0.784	0.83048	0.784	0.40929	0.884	0.26643	0.884	0.01722	0.784	-0.03086	0.884	0.01012
0.785	0.84336	0.785	0.41007	0.885	0.26836	0.885	0.01722	0.785	-0.0302	0.885	0.01018
0.786	0.8395	0.786	0.41384	0.886	0.2676	0.886	0.01722	0.786	-0.02957	0.886	0.01025
0.787	0.8556	0.787	0.4205	0.887	0.26922	0.887	0.01725	0.787	-0.02896	0.887	0.01028
0.788	0.86011	0.788	0.42534	0.888	0.27008	0.888	0.01729	0.788	-0.0283	0.888	0.01035
0.789	0.87042	0.789	0.42611	0.889	0.2717	0.889	0.01727	0.789	-0.02766	0.889	0.01033
0.79	0.87815	0.79	0.43094	0.89	0.27219	0.89	0.01725	0.79	-0.02707	0.89	0.01038
0.791	0.8846	0.791	0.43374	0.891	0.27282	0.891	0.01731	0.791	-0.02639	0.891	0.01045
0.792	0.89104	0.792	0.43742	0.892	0.27345	0.892	0.0173	0.792	-0.0258	0.892	0.01054
0.793	0.89748	0.793	0.4434	0.893	0.27553	0.893	0.01732	0.793	-0.02518	0.893	0.01059
0.794	0.90521	0.794	0.44631	0.894	0.27589	0.894	0.01732	0.794	-0.0245	0.894	0.01061
0.795	0.91359	0.795	0.44912	0.895	0.27706	0.895	0.01733	0.795	-0.02374	0.895	0.01066
0.796	0.92197	0.796	0.45278	0.896	0.27575	0.896	0.01734	0.796	-0.0231	0.896	0.01066
0.797	0.92648	0.797	0.45617	0.897	0.27805	0.897	0.01729	0.797	-0.02249	0.897	0.01073
0.798	0.93872	0.798	0.46004	0.898	0.27905	0.898	0.01736	0.798	-0.02185	0.898	0.01081
0.799	0.94581	0.799	0.46254	0.899	0.27864	0.899	0.01734	0.799	-0.02119	0.899	0.01083
0.8	0.95096	0.8	0.46689	0.9	0.2817	0.9	0.01736	0.8	-0.02066	0.9	0.01086
0.801	0.96062	0.801	0.47105	0.901	0.2817	0.901	0.01736	0.801	-0.02	0.901	0.01088
0.802	0.96513	0.802	0.47037	0.902	0.28039	0.902	0.01735	0.802	-0.01937	0.902	0.01088
0.803	0.97673	0.803	0.47705	0.903	0.28315	0.903	0.01738	0.803	-0.01881	0.903	0.01089
0.804	0.98189	0.804	0.48062	0.904	0.28342	0.904	0.01734	0.804	-0.01816	0.904	0.01101
0.805	0.98897	0.805	0.48342	0.905	0.28395	0.905	0.01732	0.805	-0.01752	0.905	0.01101
0.806	0.99799	0.806	0.48623	0.906	0.28666	0.906	0.01734	0.806	-0.01696	0.906	0.0111
0.807	1.00573	0.807	0.48854	0.907	0.28598	0.907	0.01736	0.807	-0.01637	0.907	0.01104
0.808	1.01281	0.808	0.4928	0.908	0.28733	0.908	0.01738	0.808	-0.01571	0.908	0.01112
0.809	1.0199	0.809	0.49493	0.909	0.2863	0.909	0.01736	0.809	-0.01512	0.909	0.01113
0.81	1.02634	0.81	0.49928	0.91	0.28675	0.91	0.0174	0.81	-0.01454	0.91	0.01126
0.811	1.03407	0.811	0.49937	0.911	0.28954	0.911	0.01741	0.811	-0.01396	0.911	0.01124
0.812	1.0373	0.812	0.50826	0.912	0.29085	0.912	0.0174	0.812	-0.01341	0.912	0.01127
0.813	1.05018	0.813	0.50883	0.913	0.28914	0.913	0.01741	0.813	-0.01284	0.913	0.01134
0.814	1.05534	0.814	0.51155	0.914	0.29179	0.914	0.01741	0.814	-0.01224	0.914	0.0114
0.815	1.05856	0.815	0.51966	0.915	0.29265	0.915	0.01742	0.815	-0.01165	0.915	0.0114
0.816	1.06436	0.816	0.52082	0.916	0.29211	0.916	0.01743	0.816	-0.01112	0.916	0.0114
0.817	1.07209	0.817	0.52421	0.917	0.29324	0.917	0.01742	0.817	-0.0105	0.917	0.01146
0.818	1.08046	0.818	0.52488	0.918	0.29427	0.918	0.01744	0.818	-0.00998	0.918	0.01152
0.819	1.08111	0.819	0.52556	0.919	0.29477	0.919	0.01744	0.819	-0.00943	0.919	0.01154
0.82	1.09271	0.82	0.53667	0.92	0.29518	0.92	0.01744	0.82	-0.00886	0.92	0.01158
0.821	1.09915	0.821	0.53532	0.921	0.29549	0.921	0.01742	0.821	-0.00825	0.921	0.01156
0.822	1.10495	0.822	0.53996	0.922	0.29652	0.922	0.01743	0.822	-0.00777	0.922	0.01158
0.823	1.10624	0.823	0.54044	0.923	0.29711	0.923	0.01742	0.823	-0.00727	0.923	0.0117
0.824	1.11912	0.824	0.54557	0.924	0.29805	0.924	0.01746	0.824	-0.00667	0.924	0.01178
0.825	1.1217	0.825	0.55001	0.925	0.29959	0.925	0.01749	0.825	-0.00619	0.925	0.01178
0.826	1.13201	0.826	0.54798	0.926	0.30148	0.926	0.01749	0.826	-0.00565	0.926	0.01181
0.827	1.13781	0.827	0.55203	0.927	0.30072	0.927	0.01748	0.827	-0.00515	0.927	0.01182
0.828	1.14232	0.828	0.55427	0.928	0.30103	0.928	0.01746	0.828	-0.00466	0.928	0.01188
0.829	1.15005	0.829	0.55967	0.929	0.30238	0.929	0.01751	0.829	-0.00416	0.929	0.01189
0.83	1.15907	0.83	0.56654	0.93	0.30306	0.93	0.01751	0.83	-0.00369	0.93	0.01192
0.831	1.16293	0.831	0.56354	0.931	0.30351	0.931	0.01752	0.831	-0.00327	0.931	0.01198
0.832	1.16551	0.832	0.57002	0.932	0.30441	0.932	0.01751	0.832	-0.00278	0.932	0.01203
0.833	1.17324	0.833	0.57302	0.933	0.30482	0.933	0.0175	0.833	-0.00228	0.933	0.01204
0.834	1.17969	0.834	0.57215	0.934	0.30562	0.934	0.01754	0.834	-0.00179	0.934	0.01203
0.835	1.18613	0.835	0.576	0.935	0.30594	0.935	0.01751	0.835	-0.00141	0.935	0.0121
0.836	1.19064	0.836	0.58113	0.936	0.30878	0.936	0.01751	0.836	-0.000972893	0.936	0.01219
0.837	1.19773	0.837	0.58065	0.937	0.30811	0.937	0.01756	0.837	-0.000521947	0.937	0.01218
0.838	1.20675	0.838	0.58481	0.938	0.30806	0.938	0.01758	0.838	-0.000152055	0.938	0.0122
0.839	1.20997	0.839	0.58934	0.939	0.30972	0.939	0.01756	0.839	0.00029902	0.939	0.01227
0.84	1.21834	0.84	0.58983	0.94	0.30896	0.94	0.01751	0.84	0.000724837	0.94	0.01231
0.841	1.22221	0.841	0.59427	0.941	0.30959	0.941	0.01753	0.841	0.00107	0.941	0.01234
0.842	1.23252	0.842	0.59823	0.942	0.31229	0.942	0.01754	0.842	0.00146	0.942	0.01236
0.843	1.23316	0.843	0.59882	0.943	0.31212	0.943	0.01753	0.843	0.00183	0.943	0.0124
0.844	1.2409	0.844	0.60026	0.944	0.31207	0.944	0.01751	0.844	0.00222	0.944	0.01242
0.845	1.24218	0.845	0.60558	0.945	0.31374	0.945	0.01754	0.845	0.00257	0.945	0.01242
0.846	1.25378	0.846	0.60587	0.946	0.31382	0.946	0.01757	0.846	0.00302	0.946	0.0125
0.847	1.25636	0.847	0.611	0.947	0.31603	0.947	0.01756	0.847	0.00344	0.947	0.01248
0.848	1.26087	0.848	0.61476	0.948	0.31464	0.948	0.01758	0.848	0.00375	0.948	0.01252
0.849	1.26924	0.849	0.61428	0.949	0.31639	0.949	0.01758	0.849	0.0041	0.949	0.01265
0.85	1.27762	0.85	0.61718	0.95	0.31707	0.95	0.01758	0.85	0.00441	0.95	0.01261
0.851	1.27826	0.851	0.6197	0.951	0.31702	0.951	0.01756	0.851	0.00479	0.951	0.01268
0.852	1.28342	0.852	0.62453	0.952	0.31869	0.952	0.0176	0.852	0.00508	0.952	0.01268
0.853	1.29179	0.853	0.62655	0.953	0.31978	0.953	0.01763	0.853	0.00545	0.953	0.01278
0.854	1.29759	0.854	0.6279	0.954	0.31915	0.954	0.01763	0.854	0.00578	0.954	0.01278
0.855	1.3021	0.855	0.63545	0.955	0.32032	0.955	0.01758	0.855	0.00605	0.955	0.01279
0.856	1.31177	0.856	0.63545	0.956	0.31828	0.956	0.01758	0.856	0.00633	0.956	0.01285
0.857	1.31757	0.857	0.6368	0.957	0.31942	0.957	0.01761	0.857	0.00665	0.957	0.01284
0.858	1.3195	0.858	0.63767	0.958	0.32361	0.958	0.01763	0.858	0.00695	0.958	0.01287
0.859	1.3253	0.859	0.64095	0.959	0.32194	0.959	0.01765	0.859	0.00729	0.959	0.01288
0.86	1.32788	0.86	0.64511	0.96	0.32352	0.96	0.01765	0.86	0.00756	0.96	0.01298
0.861	1.33367	0.861	0.64772	0.961	0.32437	0.961	0.01763	0.861	0.00782	0.961	0.01296
0.862	1.33947	0.862	0.65091	0.962	0.32536	0.962	0.01769	0.862	0.00809	0.962	0.01303
0.863	1.34656	0.863	0.64917	0.963	0.32405	0.963	0.01765	0.863	0.00834	0.963	0.01308
0.864	1.35043	0.864	0.65246	0.964	0.32487	0.964	0.01762	0.864	0.00856	0.964	0.01308
0.865	1.35751	0.865	0.65333	0.965	0.32766	0.965	0.01767	0.865	0.00884	0.965	0.01308
0.866	1.36525	0.866	0.66029	0.966	0.32626	0.966	0.01772	0.866	0.00915	0.966	0.01316
0.867	1.36718	0.867	0.6629	0.967	0.32658	0.967	0.01764	0.867	0.00929	0.967	0.01314
0.868	1.37233	0.868	0.66212	0.968	0.32788	0.968	0.01765	0.868	0.00953	0.968	0.01325
0.869	1.37813	0.869	0.66666	0.969	0.32955	0.969	0.0177	0.869	0.00974	0.969	0.01325
0.87	1.38006	0.87	0.66821	0.97	0.32964	0.97	0.01769	0.87	0.00995	0.97	0.01328
0.871	1.37942	0.871	0.67121	0.971	0.33023	0.971	0.01769	0.871	0.01017	0.971	0.01325
0.872	1.39617	0.872	0.67071	0.972	0.3305	0.972	0.01765	0.872	0.01045	0.972	0.01333
0.873	1.3981	0.873	0.67632	0.973	0.32982	0.973	0.01768	0.873	0.01064	0.973	0.01336
0.874	1.40197	0.874	0.67439	0.974	0.33072	0.974	0.0177	0.874	0.01081	0.974	0.01343
0.875	1.40777	0.875	0.67913	0.975	0.33239	0.975	0.0177	0.875	0.01099	0.975	0.01348
0.876	1.41421	0.876	0.68396	0.976	0.33252	0.976	0.01768	0.876	0.01115	0.976	0.01353
0.877	1.41937	0.877	0.68483	0.977	0.33203	0.977	0.01769	0.877	0.01131	0.977	0.01354
0.878	1.42452	0.878	0.6887	0.978	0.33284	0.978	0.01773	0.878	0.01148	0.978	0.01358
0.879	1.42903	0.879	0.68589	0.979	0.33397	0.979	0.0177	0.879	0.01169	0.979	0.01359
0.88	1.43612	0.88	0.68522	0.98	0.3332	0.98	0.01775	0.88	0.0118	0.98	0.01359
0.881	1.43676	0.881	0.69285	0.981	0.33681	0.981	0.01772	0.881	0.01195	0.981	0.01365
0.882	1.43805	0.882	0.69392	0.982	0.33568	0.982	0.01771	0.882	0.01212	0.982	0.01363
0.883	1.44772	0.883	0.69662	0.983	0.33649	0.983	0.01771	0.883	0.01221	0.983	0.01368
0.884	1.45802	0.884	0.69942	0.984	0.33788	0.984	0.01775	0.884	0.01238	0.984	0.01373
0.885	1.46189	0.885	0.70299	0.985	0.33735	0.985	0.01777	0.885	0.01255	0.985	0.01373
0.886	1.45931	0.886	0.70484	0.986	0.33757	0.986	0.01775	0.886	0.01267	0.986	0.01376
0.887	1.46382	0.887	0.70493	0.987	0.33942	0.987	0.0178	0.887	0.01276	0.987	0.01383
0.888	1.46962	0.888	0.70745	0.988	0.33847	0.988	0.01778	0.888	0.01287	0.988	0.01386
0.889	1.47027	0.889	0.71208	0.989	0.33897	0.989	0.01774	0.889	0.01297	0.989	0.01385
0.89	1.47735	0.89	0.7113	0.99	0.34032	0.99	0.01777	0.89	0.01309	0.99	0.01398
0.891	1.48573	0.891	0.71547	0.991	0.34127	0.991	0.01779	0.891	0.01314	0.991	0.01393
0.892	1.48573	0.892	0.71672	0.992	0.34253	0.992	0.01776	0.892	0.01328	0.992	0.01394
0.893	1.49733	0.893	0.72204	0.993	0.34257	0.993	0.01779	0.893	0.01336	0.993	0.01402
0.894	1.49733	0.894	0.723	0.994	0.34338	0.994	0.01782	0.894	0.01341	0.994	0.01402
0.895	1.50377	0.895	0.71885	0.995	0.3432	0.995	0.0178	0.895	0.01348	0.995	0.01408
0.896	1.50506	0.896	0.73005	0.996	0.34482	0.996	0.01776	0.896	0.01356	0.996	0.01403
0.897	1.50828	0.897	0.72764	0.997	0.34411	0.997	0.01787	0.897	0.01368	0.997	0.01409
0.898	1.51601	0.898	0.72987	0.998	0.34532	0.998	0.01782	0.898	0.01378	0.998	0.01413
0.899	1.52117	0.899	0.73557	0.999	0.34451	0.999	0.0178	0.899	0.01383	0.999	0.01418
0.9	1.52439	0.9	0.73131	1	0.34685	1	0.01787	0.9	0.0139	1	0.01432
0.901	1.53083	0.901	0.73431	1.001	0.34712	1.001	0.01789	0.901	0.0139	1.001	0.01432
0.902	1.53341	0.902	0.7403	1.002	0.34667	1.002	0.01789	0.902	0.01392	1.002	0.01433
0.903	1.53856	0.903	0.73605	1.003	0.34695	1.003	0.01792	0.903	0.01404	1.003	0.01437
0.904	1.54372	0.904	0.74271	1.004	0.34911	1.004	0.01787	0.904	0.01408	1.004	0.01439
0.905	1.54758	0.905	0.74079	1.005	0.34852	1.005	0.01787	0.905	0.01412	1.005	0.01442
0.906	1.55016	0.906	0.74601	1.006	0.34924	1.006	0.01789	0.906	0.01418	1.006	0.01441
0.907	1.5566	0.907	0.74601	1.007	0.34928	1.007	0.01795	0.907	0.01422	1.007	0.01446
0.908	1.55402	0.908	0.74852	1.008	0.35068	1.008	0.01787	0.908	0.01425	1.008	0.01449
0.909	1.57013	0.909	0.75035	1.009	0.35312	1.009	0.01792	0.909	0.01427	1.009	0.01452
0.91	1.57142	0.91	0.74891	1.01	0.3505	1.01	0.01791	0.91	0.01436	1.01	0.01452
0.911	1.57722	0.911	0.75461	1.011	0.35158	1.011	0.01794	0.911	0.01441	1.011	0.01457
0.912	1.57529	0.912	0.75383	1.012	0.35338	1.012	0.01796	0.912	0.01439	1.012	0.01462
0.913	1.58109	0.913	0.75935	1.013	0.3528	1.013	0.01799	0.913	0.0144	1.013	0.01462
0.914	1.58495	0.914	0.75963	1.014	0.35455	1.014	0.01796	0.914	0.01445	1.014	0.01467
0.915	1.59268	0.915	0.76592	1.015	0.35433	1.015	0.01795	0.915	0.01439	1.015	0.01473
0.916	1.59268	0.916	0.76418	1.016	0.35501	1.016	0.01798	0.916	0.01443	1.016	0.01474
0.917	1.59655	0.917	0.76524	1.017	0.35542	1.017	0.018	0.917	0.01451	1.017	0.0148
0.918	1.60492	0.918	0.7692	1.018	0.35632	1.018	0.01801	0.918	0.01451	1.018	0.01484
0.919	1.61008	0.919	0.76853	1.019	0.35712	1.019	0.01801	0.919	0.01451	1.019	0.01482
0.92	1.61008	0.92	0.77016	1.02	0.35528	1.02	0.01801	0.92	0.0145	1.02	0.01486
0.921	1.61652	0.921	0.77412	1.021	0.3583	1.021	0.01802	0.921	0.01452	1.021	0.01487
0.922	1.61394	0.922	0.77451	1.022	0.35884	1.022	0.01796	0.922	0.01454	1.022	0.01493
0.923	1.61781	0.923	0.77993	1.023	0.35712	1.023	0.01802	0.923	0.01456	1.023	0.01493
0.924	1.63456	0.924	0.78263	1.024	0.3578	1.024	0.01803	0.924	0.01457	1.024	0.01491
0.925	1.63972	0.925	0.78002	1.025	0.36042	1.025	0.01806	0.925	0.01454	1.025	0.01498
0.926	1.63778	0.926	0.78389	1.026	0.36068	1.026	0.01801	0.926	0.01454	1.026	0.01506
0.927	1.64101	0.927	0.78293	1.027	0.35956	1.027	0.01804	0.927	0.01457	1.027	0.0151
0.928	1.6468	0.928	0.78756	1.028	0.36082	1.028	0.01806	0.928	0.01452	1.028	0.01509
0.929	1.64423	0.929	0.7865	1.029	0.36028	1.029	0.01809	0.929	0.0145	1.029	0.01508
0.93	1.65003	0.93	0.7863	1.03	0.36267	1.03	0.01805	0.93	0.01457	1.03	0.01515
0.931	1.65905	0.931	0.79211	1.031	0.36231	1.031	0.01809	0.931	0.0145	1.031	0.01518
0.932	1.66098	0.932	0.79529	1.032	0.36312	1.032	0.01806	0.932	0.01447	1.032	0.01523
0.933	1.67	0.933	0.79511	1.033	0.36338	1.033	0.01808	0.933	0.01451	1.033	0.01526
0.934	1.67064	0.934	0.79587	1.034	0.36469	1.034	0.01803	0.934	0.01448	1.034	0.01532
0.935	1.67258	0.935	0.80022	1.035	0.36398	1.035	0.01802	0.935	0.01443	1.035	0.0153
0.936	1.68095	0.936	0.79916	1.036	0.36587	1.036	0.01812	0.936	0.01449	1.036	0.01529
0.937	1.68933	0.937	0.80255	1.037	0.36532	1.037	0.01809	0.937	0.01445	1.037	0.01533
0.938	1.68611	0.938	0.80129	1.038	0.36685	1.038	0.0181	0.938	0.01445	1.038	0.01536
0.939	1.69126	0.939	0.81105	1.039	0.36605	1.039	0.01814	0.939	0.01442	1.039	0.01546
0.94	1.69448	0.94	0.80795	1.04	0.36595	1.04	0.01808	0.94	0.01441	1.04	0.01544
0.941	1.69191	0.941	0.80777	1.041	0.36735	1.041	0.0181	0.941	0.01439	1.041	0.01547
0.942	1.70608	0.942	0.81105	1.042	0.36857	1.042	0.0181	0.942	0.01435	1.042	0.01557
0.943	1.7093	0.943	0.81336	1.043	0.36875	1.043	0.01812	0.943	0.01435	1.043	0.01556
0.944	1.7209	0.944	0.81288	1.044	0.36965	1.044	0.01813	0.944	0.01426	1.044	0.01561
0.945	1.71059	0.945	0.81771	1.045	0.36915	1.045	0.01813	0.945	0.01427	1.045	0.01564
0.946	1.72348	0.946	0.81549	1.046	0.37042	1.046	0.01812	0.946	0.01426	1.046	0.01563
0.947	1.72605	0.947	0.8208	1.047	0.3706	1.047	0.01814	0.947	0.01421	1.047	0.01564
0.948	1.73121	0.948	0.82496	1.048	0.36947	1.048	0.01816	0.948	0.01422	1.048	0.01564
0.949	1.72283	0.949	0.82341	1.049	0.37092	1.049	0.01816	0.949	0.01426	1.049	0.01569
0.95	1.73636	0.95	0.82391	1.05	0.371	1.05	0.01815	0.95	0.01419	1.05	0.01569
0.951	1.73378	0.951	0.82535	1.051	0.37303	1.051	0.01818	0.951	0.01416	1.051	0.01579
0.952	1.74409	0.952	0.82739	1.052	0.37294	1.052	0.01817	0.952	0.01415	1.052	0.01582
0.953	1.7428	0.953	0.83444	1.053	0.3742	1.053	0.01818	0.953	0.01411	1.053	0.01583
0.954	1.74796	0.954	0.83231	1.054	0.37488	1.054	0.01818	0.954	0.01403	1.054	0.0159
0.955	1.75698	0.955	0.83685	1.055	0.37344	1.055	0.01816	0.955	0.01407	1.055	0.01593
0.956	1.76278	0.956	0.83492	1.056	0.37456	1.056	0.01818	0.956	0.01403	1.056	0.01597
0.957	1.75891	0.957	0.83985	1.057	0.3724	1.057	0.01819	0.957	0.01394	1.057	0.01598
0.958	1.76342	0.958	0.8355	1.058	0.37429	1.058	0.01822	0.958	0.01393	1.058	0.01604
0.959	1.77309	0.959	0.84005	1.059	0.3751	1.059	0.01823	0.959	0.0139	1.059	0.01605
0.96	1.77051	0.96	0.84314	1.06	0.37519	1.06	0.01821	0.96	0.01383	1.06	0.01611
0.961	1.77631	0.961	0.8441	1.061	0.37745	1.061	0.01823	0.961	0.01385	1.061	0.01613
0.962	1.78146	0.962	0.84758	1.062	0.37735	1.062	0.01822	0.962	0.01383	1.062	0.01613
0.963	1.78017	0.963	0.84845	1.063	0.37912	1.063	0.01825	0.963	0.01378	1.063	0.01614
0.964	1.78791	0.964	0.84836	1.064	0.37817	1.064	0.01822	0.964	0.01376	1.064	0.01625
0.965	1.79306	0.965	0.85164	1.065	0.37948	1.065	0.01824	0.965	0.01371	1.065	0.01622
0.966	1.79886	0.966	0.85116	1.066	0.3788	1.066	0.01823	0.966	0.01368	1.066	0.01626
0.967	1.79499	0.967	0.85395	1.067	0.38028	1.067	0.01827	0.967	0.01366	1.067	0.01637
0.968	1.79693	0.968	0.85608	1.068	0.37916	1.068	0.01828	0.968	0.01363	1.068	0.01637
0.969	1.81046	0.969	0.85743	1.069	0.37988	1.069	0.01827	0.969	0.0136	1.069	0.01634
0.97	1.80981	0.97	0.8615	1.07	0.37961	1.07	0.01826	0.97	0.01358	1.07	0.01642
0.971	1.81948	0.971	0.86063	1.071	0.38339	1.071	0.01829	0.971	0.01352	1.071	0.01644
0.972	1.81754	0.972	0.85734	1.072	0.38204	1.072	0.0183	0.972	0.01345	1.072	0.01642
0.973	1.82205	0.973	0.86604	1.073	0.38186	1.073	0.01832	0.973	0.01344	1.073	0.01643
0.974	1.82463	0.974	0.8672	1.074	0.38114	1.074	0.01832	0.974	0.01345	1.074	0.01648
0.975	1.83623	0.975	0.86798	1.075	0.38141	1.075	0.01829	0.975	0.01347	1.075	0.01648
0.976	1.83687	0.976	0.87059	1.076	0.38434	1.076	0.01829	0.976	0.01341	1.076	0.01651
0.977	1.84074	0.977	0.87059	1.077	0.38375	1.077	0.01831	0.977	0.01336	1.077	0.01659
0.978	1.83945	0.978	0.87425	1.078	0.38456	1.078	0.01829	0.978	0.01335	1.078	0.01662
0.979	1.84138	0.979	0.87618	1.079	0.38682	1.079	0.01834	0.979	0.01326	1.079	0.01665
0.98	1.85105	0.98	0.87947	1.08	0.38398	1.08	0.01827	0.98	0.01327	1.08	0.01667
0.981	1.85491	0.981	0.87618	1.081	0.38686	1.081	0.0183	0.981	0.01323	1.081	0.01672
0.982	1.85491	0.982	0.87725	1.082	0.38538	1.082	0.01834	0.982	0.01316	1.082	0.01675
0.983	1.86071	0.983	0.87966	1.083	0.38555	1.083	0.01836	0.983	0.01312	1.083	0.01678
0.984	1.86587	0.984	0.88392	1.084	0.38524	1.084	0.01834	0.984	0.01306	1.084	0.01678
0.985	1.86909	0.985	0.88362	1.085	0.3861	1.085	0.01836	0.985	0.01302	1.085	0.01688
0.986	1.87231	0.986	0.88499	1.086	0.38934	1.086	0.01835	0.986	0.01299	1.086	0.01688
0.987	1.87746	0.987	0.88845	1.087	0.38812	1.087	0.01836	0.987	0.013	1.087	0.01685
0.988	1.87553	0.988	0.88749	1.088	0.38916	1.088	0.01834	0.988	0.01296	1.088	0.01685
0.989	1.88713	0.989	0.89271	1.089	0.39052	1.089	0.01835	0.989	0.01292	1.089	0.01694
0.99	1.88842	0.99	0.89417	1.09	0.39128	1.09	0.01836	0.99	0.0129	1.09	0.01703
0.991	1.89293	0.991	0.8958	1.091	0.38875	1.091	0.0184	0.991	0.01288	1.091	0.01698
0.992	1.89744	0.992	0.89987	1.092	0.38992	1.092	0.01841	0.992	0.01283	1.092	0.01701
0.993	1.89808	0.993	0.90315	1.093	0.39195	1.093	0.01842	0.993	0.01277	1.093	0.01705
0.994	1.90259	0.994	0.90074	1.094	0.39385	1.094	0.01841	0.994	0.01276	1.094	0.01706
0.995	1.90775	0.995	0.89504	1.095	0.39118	1.095	0.01846	0.995	0.01271	1.095	0.01708
0.996	1.91097	0.996	0.89349	1.096	0.39353	1.096	0.01844	0.996	0.01266	1.096	0.01713
0.997	1.91741	0.997	0.89832	1.097	0.39583	1.097	0.01844	0.997	0.01262	1.097	0.01713
0.998	1.92063	0.998	0.90566	1.098	0.39434	1.098	0.01846	0.998	0.01255	1.098	0.01717
0.999	1.92128	0.999	0.90807	1.099	0.39538	1.099	0.01845	0.999	0.01256	1.099	0.01723
1	1.93416	1	0.9105	1.1	0.39407	1.1	0.01845	1	0.01271	1.1	0.01725
1.001	1.93352	1.001	0.90624	1.101	0.39578	1.101	0.01849	1.001	0.01264	1.101	0.01726
1.002	1.93352	1.002	0.90807	1.102	0.3938	1.102	0.01847	1.002	0.0126	1.102	0.01738
1.003	1.94189	1.003	0.91851	1.103	0.39637	1.103	0.01851	1.003	0.01257	1.103	0.01741
1.004	1.93738	1.004	0.91871	1.104	0.39781	1.104	0.01851	1.004	0.01253	1.104	0.01735
1.005	1.93674	1.005	0.91214	1.105	0.39619	1.105	0.01848	1.005	0.01253	1.105	0.01743
1.006	1.94705	1.006	0.9216	1.106	0.39785	1.106	0.01854	1.006	0.01246	1.106	0.01746
1.007	1.95414	1.007	0.92354	1.107	0.39804	1.107	0.0185	1.007	0.01248	1.107	0.01747
1.008	1.95027	1.008	0.92615	1.108	0.39831	1.108	0.01854	1.008	0.0124	1.108	0.01748
1.009	1.95671	1.009	0.92432	1.109	0.40056	1.109	0.01856	1.009	0.01238	1.109	0.01752
1.01	1.958	1.01	0.92682	1.11	0.3997	1.11	0.01858	1.01	0.01235	1.11	0.01752
1.011	1.96767	1.011	0.9246	1.111	0.40029	1.111	0.01861	1.011	0.01229	1.111	0.01757
1.012	1.97153	1.012	0.92673	1.112	0.40056	1.112	0.0186	1.012	0.01228	1.112	0.01758
1.013	1.9638	1.013	0.93147	1.113	0.40191	1.113	0.01859	1.013	0.01228	1.113	0.0176
1.014	1.96895	1.014	0.93234	1.114	0.40191	1.114	0.01858	1.014	0.01222	1.114	0.01763
1.015	1.9812	1.015	0.9363	1.115	0.40326	1.115	0.01863	1.015	0.01218	1.115	0.01768
1.016	1.97733	1.016	0.93948	1.116	0.40191	1.116	0.01865	1.016	0.01216	1.116	0.01777
1.017	1.9915	1.017	0.93774	1.117	0.40191	1.117	0.01866	1.017	0.01211	1.117	0.01776
1.018	1.98893	1.018	0.93852	1.118	0.40326	1.118	0.01865	1.018	0.01213	1.118	0.01773
1.019	1.98957	1.019	0.93824	1.119	0.40416	1.119	0.01868	1.019	0.01207	1.119	0.01778
1.02	2.00052	1.02	0.94422	1.12	0.40236	1.12	0.01863	1.02	0.01204	1.12	0.01785
1.021	1.99924	1.021	0.94577	1.121	0.40326	1.121	0.01866	1.021	0.01201	1.121	0.01783
1.022	1.99988	1.022	0.94683	1.122	0.40416	1.122	0.01871	1.022	0.01196	1.122	0.01787
1.023	2.00439	1.023	0.94403	1.123	0.40506	1.123	0.0187	1.023	0.01193	1.123	0.01793
1.024	2.01212	1.024	0.94557	1.124	0.40597	1.124	0.01869	1.024	0.01189	1.124	0.01793
1.025	2.01406	1.025	0.94866	1.125	0.40597	1.125	0.01871	1.025	0.0119	1.125	0.01796
1.026	2.02243	1.026	0.9479	1.126	0.40687	1.126	0.01871	1.026	0.01191	1.126	0.01804
1.027	2.02759	1.027	0.95505	1.127	0.40687	1.127	0.01875	1.027	0.01185	1.127	0.01804
1.028	2.03081	1.028	0.95273	1.128	0.40506	1.128	0.0187	1.028	0.01184	1.128	0.01813
1.029	2.03081	1.029	0.95717	1.129	0.40687	1.129	0.01875	1.029	0.01179	1.129	0.01813
1.03	2.03661	1.03	0.95882	1.13	0.40867	1.13	0.01876	1.03	0.01173	1.13	0.01813
1.031	2.0321	1.031	0.9591	1.131	0.40912	1.131	0.01876	1.031	0.01171	1.131	0.01812
1.032	2.04563	1.032	0.95786	1.132	0.41002	1.132	0.01876	1.032	0.01174	1.132	0.01823
1.033	2.03918	1.033	0.96423	1.133	0.41092	1.133	0.01875	1.033	0.01166	1.133	0.01823
1.034	2.04949	1.034	0.96549	1.134	0.40912	1.134	0.01877	1.034	0.01162	1.134	0.01828
1.035	2.04949	1.035	0.96935	1.135	0.41137	1.135	0.01883	1.035	0.01158	1.135	0.01833
1.036	2.05722	1.036	0.96741	1.136	0.40957	1.136	0.01881	1.036	0.01157	1.136	0.01835
1.037	2.05722	1.037	0.97032	1.137	0.41092	1.137	0.0188	1.037	0.01155	1.137	0.01838
1.038	2.05078	1.038	0.97515	1.138	0.41228	1.138	0.01882	1.038	0.01151	1.138	0.01838
1.039	2.05658	1.039	0.97322	1.139	0.41182	1.139	0.01882	1.039	0.01154	1.139	0.01838
1.04	2.06624	1.04	0.97032	1.14	0.41362	1.14	0.01885	1.04	0.01151	1.14	0.01844
1.041	2.0714	1.041	0.97709	1.141	0.41137	1.141	0.01885	1.041	0.01146	1.141	0.01848
1.042	2.07655	1.042	0.97902	1.142	0.41408	1.142	0.01883	1.042	0.01145	1.142	0.01858
1.043	2.07913	1.043	0.97709	1.143	0.41408	1.143	0.01889	1.043	0.01137	1.143	0.01854
1.044	2.083	1.044	0.98481	1.144	0.41452	1.144	0.01896	1.044	0.01138	1.144	0.0186
1.045	2.08042	1.045	0.98288	1.145	0.41408	1.145	0.01895	1.045	0.01137	1.145	0.01859
1.046	2.08815	1.046	0.98675	1.146	0.41678	1.146	0.01895	1.046	0.01132	1.146	0.01862
1.047	2.08879	1.047	0.98385	1.147	0.41678	1.147	0.01893	1.047	0.01126	1.147	0.01862
1.048	2.09975	1.048	0.98094	1.148	0.41543	1.148	0.01895	1.048	0.01126	1.148	0.01874
1.049	2.09846	1.049	0.98964	1.149	0.41813	1.149	0.01898	1.049	0.01122	1.149	0.01878
1.05	2.1049	1.05	0.99062	1.15	0.41633	1.15	0.01898	1.05	0.0112	1.15	0.01877
1.051	2.10941	1.051	0.99641	1.151	0.41903	1.151	0.01903	1.051	0.01124	1.151	0.01881
1.052	2.10297	1.052	0.99641	1.152	0.41633	1.152	0.01901	1.052	0.01124	1.152	0.01884
1.053	2.11779	1.053	0.99641	1.153	0.41768	1.153	0.01899	1.053	0.01119	1.153	0.01893
1.054	2.12487	1.054	0.99834	1.154	0.41678	1.154	0.01905	1.054	0.01116	1.154	0.01894
1.055	2.11779	1.055	0.99545	1.155	0.41993	1.155	0.01903	1.055	0.01112	1.155	0.019
1.056	2.12874	1.056	1.00221	1.156	0.41948	1.156	0.01906	1.056	0.01113	1.156	0.01901
1.057	2.1165	1.057	0.99834	1.157	0.41993	1.157	0.01908	1.057	0.0111	1.157	0.01902
1.058	2.12487	1.058	1.00317	1.158	0.42038	1.158	0.01906	1.058	0.01107	1.158	0.01907
1.059	2.1281	1.059	1.00608	1.159	0.41948	1.159	0.01913	1.059	0.01108	1.159	0.01908
1.06	2.13454	1.06	1.00898	1.16	0.42174	1.16	0.01906	1.06	0.011	1.16	0.01916
1.061	2.1442	1.061	1.00898	1.161	0.42174	1.161	0.01906	1.061	0.011	1.161	0.01917
1.062	2.15645	1.062	1.00994	1.162	0.42218	1.162	0.01912	1.062	0.01093	1.162	0.01917
1.063	2.14678	1.063	1.01381	1.163	0.42218	1.163	0.01914	1.063	0.01092	1.163	0.01918
1.064	2.15709	1.064	1.01477	1.164	0.42174	1.164	0.01916	1.064	0.01095	1.164	0.01923
1.065	2.15194	1.065	1.01381	1.165	0.42218	1.165	0.01914	1.065	0.01091	1.165	0.01924
1.066	2.1616	1.066	1.02155	1.166	0.42354	1.166	0.01919	1.066	0.01091	1.166	0.0193
1.067	2.15451	1.067	1.02347	1.167	0.42354	1.167	0.01914	1.067	0.01086	1.167	0.0194
1.068	2.16804	1.068	1.02444	1.168	0.42399	1.168	0.01917	1.068	0.01084	1.168	0.01943
1.069	2.1674	1.069	1.02251	1.169	0.42444	1.169	0.01923	1.069	0.01081	1.169	0.01946
1.07	2.16998	1.07	1.02155	1.17	0.42579	1.17	0.01921	1.07	0.0108	1.17	0.01948
1.071	2.17191	1.071	1.02638	1.171	0.42715	1.171	0.01925	1.071	0.01076	1.171	0.01948
1.072	2.17706	1.072	1.03023	1.172	0.42624	1.172	0.01925	1.072	0.01077	1.172	0.01953
1.073	2.17255	1.073	1.02734	1.173	0.42715	1.173	0.01928	1.073	0.01071	1.173	0.01956
1.074	2.18286	1.074	1.02444	1.174	0.42759	1.174	0.01929	1.074	0.01069	1.174	0.01962
1.075	2.18995	1.075	1.02831	1.175	0.42715	1.175	0.01932	1.075	0.01067	1.175	0.01963
1.076	2.19059	1.076	1.03121	1.176	0.42759	1.176	0.01934	1.076	0.01066	1.176	0.01968
1.077	2.1951	1.077	1.037	1.177	0.42669	1.177	0.01935	1.077	0.0107	1.177	0.01966
1.078	2.19575	1.078	1.03797	1.178	0.4303	1.178	0.01933	1.078	0.01064	1.178	0.01967
1.079	2.1951	1.079	1.03604	1.179	0.43075	1.179	0.01935	1.079	0.01067	1.179	0.01977
1.08	2.20219	1.08	1.03797	1.18	0.42895	1.18	0.01937	1.08	0.01064	1.18	0.01983
1.081	2.20928	1.081	1.04087	1.181	0.43165	1.181	0.01934	1.081	0.01059	1.181	0.01987
1.082	2.20412	1.082	1.04376	1.182	0.43165	1.182	0.01943	1.082	0.01054	1.182	0.01986
1.083	2.21186	1.083	1.04474	1.183	0.4312	1.183	0.01944	1.083	0.01057	1.183	0.01998
1.084	2.2183	1.084	1.0428	1.184	0.4303	1.184	0.01944	1.084	0.01054	1.184	0.01998
1.085	2.2183	1.085	1.0457	1.185	0.4339	1.185	0.01946	1.085	0.01049	1.185	0.02001
1.086	2.21765	1.086	1.04957	1.186	0.43165	1.186	0.01946	1.086	0.01046	1.186	0.02004
1.087	2.23118	1.087	1.05246	1.187	0.433	1.187	0.01948	1.087	0.01046	1.187	0.02008
1.088	2.23569	1.088	1.0515	1.188	0.433	1.188	0.01954	1.088	0.01041	1.188	0.0201
1.089	2.22796	1.089	1.05827	1.189	0.43615	1.189	0.01951	1.089	0.01041	1.189	0.02012
1.09	2.23634	1.09	1.05923	1.19	0.4357	1.19	0.01952	1.09	0.01048	1.19	0.02017
1.091	2.23698	1.091	1.05923	1.191	0.4357	1.191	0.01954	1.091	0.01046	1.191	0.02019
1.092	2.24343	1.092	1.06406	1.192	0.4357	1.192	0.01956	1.092	0.01041	1.192	0.02025
1.093	2.24471	1.093	1.05633	1.193	0.43705	1.193	0.01959	1.093	0.0104	1.193	0.02029
1.094	2.25502	1.094	1.06406	1.194	0.4357	1.194	0.01961	1.094	0.01036	1.194	0.02033
1.095	2.24858	1.095	1.06214	1.195	0.4357	1.195	0.01958	1.095	0.01034	1.195	0.02038
1.096	2.26275	1.096	1.0602	1.196	0.43751	1.196	0.01962	1.096	0.01036	1.196	0.02042
1.097	2.26662	1.097	1.0689	1.197	0.43705	1.197	0.01963	1.097	0.01032	1.197	0.02039
1.098	2.26469	1.098	1.07373	1.198	0.43841	1.198	0.01968	1.098	0.0103	1.198	0.02044
1.099	2.27629	1.099	1.07276	1.199	0.43751	1.199	0.01968	1.099	0.01029	1.199	0.02055
1.1	2.275	1.1	1.07567	1.2	0.43705	1.2	0.01968	1.1	0.01027	1.2	0.02058
1.101	2.275	1.101	1.07469	1.201	0.43841	1.201	0.0197	1.101	0.01024	1.201	0.02058
1.102	2.2808	1.102	1.07469	1.202	0.43931	1.202	0.01972	1.102	0.0103	1.202	0.02064
1.103	2.28402	1.103	1.07759	1.203	0.44066	1.203	0.01971	1.103	0.01035	1.203	0.02066
1.104	2.28531	1.104	1.07952	1.204	0.44111	1.204	0.01975	1.104	0.01027	1.204	0.0207
1.105	2.28853	1.105	1.08243	1.205	0.44111	1.205	0.01982	1.105	0.01024	1.205	0.02082
1.106	2.28724	1.106	1.08435	1.206	0.44201	1.206	0.01976	1.106	0.01023	1.206	0.02088
1.107	2.29239	1.107	1.08726	1.207	0.44066	1.207	0.01983	1.107	0.01023	1.207	0.02085
1.108	2.29497	1.108	1.08533	1.208	0.44201	1.208	0.01984	1.108	0.01015	1.208	0.02093
1.109	2.29884	1.109	1.0892	1.209	0.44246	1.209	0.01986	1.109	0.01019	1.209	0.02092
1.11	2.30657	1.11	1.08726	1.21	0.44292	1.21	0.01992	1.11	0.0102	1.21	0.02094
1.111	2.31301	1.111	1.08822	1.211	0.44111	1.211	0.01991	1.111	0.01017	1.211	0.02102
1.112	2.30399	1.112	1.09886	1.212	0.44516	1.212	0.01992	1.112	0.01013	1.212	0.02108
1.113	2.31365	1.113	1.09692	1.213	0.44382	1.213	0.01991	1.113	0.0101	1.213	0.02108
1.114	2.33041	1.114	1.09403	1.214	0.44382	1.214	0.01996	1.114	0.0101	1.214	0.02109
1.115	2.32461	1.115	1.09692	1.215	0.44562	1.215	0.01999	1.115	0.01014	1.215	0.02111
1.116	2.32654	1.116	1.10562	1.216	0.44516	1.216	0.02003	1.116	0.01014	1.216	0.02116
1.117	2.34007	1.117	1.10175	1.217	0.44426	1.217	0.02006	1.117	0.01013	1.217	0.02122
1.118	2.34072	1.118	1.09788	1.218	0.44697	1.218	0.02013	1.118	0.01012	1.218	0.02128
1.119	2.33492	1.119	1.10369	1.219	0.44652	1.219	0.02007	1.119	0.0101	1.219	0.02129
1.12	2.33685	1.12	1.10756	1.22	0.44787	1.22	0.02009	1.12	0.01008	1.22	0.02133
1.121	2.33943	1.121	1.10949	1.221	0.44922	1.221	0.02013	1.121	0.01006	1.221	0.02135
1.122	2.34329	1.122	1.11239	1.222	0.44742	1.222	0.02015	1.122	0.01003	1.222	0.0214
1.123	2.34974	1.123	1.10756	1.223	0.44922	1.223	0.02017	1.123	0.01008	1.223	0.02141
1.124	2.34523	1.124	1.11141	1.224	0.44832	1.224	0.02015	1.124	0.01001	1.224	0.02148
1.125	2.3594	1.125	1.11335	1.225	0.44922	1.225	0.02017	1.125	0.01002	1.225	0.02148
1.126	2.35811	1.126	1.11335	1.226	0.45012	1.226	0.02019	1.126	0.01	1.226	0.02147
1.127	2.36842	1.127	1.11626	1.227	0.44922	1.227	0.02022	1.127	0.00998	1.227	0.02153
1.128	2.36842	1.128	1.11626	1.228	0.44967	1.228	0.02022	1.128	0.01003	1.228	0.02157
1.129	2.37551	1.129	1.11819	1.229	0.45238	1.229	0.02029	1.129	0.01004	1.229	0.02164
1.13	2.36649	1.13	1.11915	1.23	0.45192	1.23	0.02027	1.13	0.01003	1.23	0.0217
1.131	2.37486	1.131	1.12398	1.231	0.45238	1.231	0.0203	1.131	0.00996	1.231	0.02174
1.132	2.3871	1.132	1.12302	1.232	0.45238	1.232	0.02034	1.132	0.01	1.232	0.02174
1.133	2.39097	1.133	1.12785	1.233	0.45372	1.233	0.02034	1.133	0.00994	1.233	0.02178
1.134	2.38002	1.134	1.13075	1.234	0.45328	1.234	0.02037	1.134	0.00995	1.234	0.02183
1.135	2.39097	1.135	1.13268	1.235	0.45598	1.235	0.02044	1.135	0.00998	1.235	0.02188
1.136	2.39226	1.136	1.12881	1.236	0.45372	1.236	0.02048	1.136	0.00991	1.236	0.02191
1.137	2.39355	1.137	1.13364	1.237	0.45418	1.237	0.02046	1.137	0.0099	1.237	0.02193
1.138	2.40128	1.138	1.13655	1.238	0.45553	1.238	0.02049	1.138	0.0099	1.238	0.02197
1.139	2.39935	1.139	1.14138	1.239	0.45462	1.239	0.02051	1.139	0.00986	1.239	0.02197
1.14	2.39999	1.14	1.14234	1.24	0.45688	1.24	0.02048	1.14	0.00986	1.24	0.02203
1.141	2.41803	1.141	1.14428	1.241	0.45868	1.241	0.02055	1.141	0.00992	1.241	0.02208
1.142	2.41932	1.142	1.14621	1.242	0.45733	1.242	0.02059	1.142	0.00994	1.242	0.02212
1.143	2.41481	1.143	1.14525	1.243	0.45823	1.243	0.0206	1.143	0.00988	1.243	0.02219
1.144	2.42254	1.144	1.14717	1.244	0.45868	1.244	0.02066	1.144	0.0099	1.244	0.02223
1.145	2.42898	1.145	1.15104	1.245	0.45733	1.245	0.02069	1.145	0.00986	1.245	0.02227
1.146	2.43092	1.146	1.15298	1.246	0.45823	1.246	0.02072	1.146	0.00983	1.246	0.02229
1.147	2.43285	1.147	1.14911	1.247	0.45958	1.247	0.02075	1.147	0.00991	1.247	0.02235
1.148	2.43865	1.148	1.15104	1.248	0.46093	1.248	0.02077	1.148	0.00987	1.248	0.02237
1.149	2.43865	1.149	1.15781	1.249	0.45958	1.249	0.0208	1.149	0.00984	1.249	0.02239
1.15	2.43994	1.15	1.15781	1.25	0.45913	1.25	0.02082	1.15	0.00982	1.25	0.02247
1.151	2.45025	1.151	1.15781	1.251	0.46093	1.251	0.02082	1.151	0.00985	1.251	0.02252
1.152	2.44831	1.152	1.15878	1.252	0.46184	1.252	0.02087	1.152	0.00979	1.252	0.0225
1.153	2.45218	1.153	1.15974	1.253	0.46364	1.253	0.02089	1.153	0.00986	1.253	0.02256
1.154	2.4496	1.154	1.16361	1.254	0.46048	1.254	0.02086	1.154	0.00991	1.254	0.02259
1.155	2.45798	1.155	1.16651	1.255	0.46454	1.255	0.02094	1.155	0.00982	1.255	0.02261
1.156	2.45798	1.156	1.16747	1.256	0.46589	1.256	0.02092	1.156	0.00986	1.256	0.02273
1.157	2.45927	1.157	1.16844	1.257	0.46408	1.257	0.02095	1.157	0.00984	1.257	0.02275
1.158	2.467	1.158	1.17134	1.258	0.46364	1.258	0.02095	1.158	0.00983	1.258	0.02278
1.159	2.4728	1.159	1.16651	1.259	0.46454	1.259	0.02104	1.159	0.00981	1.259	0.02281
1.16	2.47731	1.16	1.16264	1.26	0.46634	1.26	0.02105	1.16	0.00987	1.26	0.02283
1.161	2.48568	1.161	1.17327	1.261	0.46724	1.261	0.02105	1.161	0.00984	1.261	0.02286
1.162	2.47795	1.162	1.17714	1.262	0.46634	1.262	0.02109	1.162	0.00981	1.262	0.0229
1.163	2.48375	1.163	1.17617	1.263	0.46679	1.263	0.02114	1.163	0.00981	1.263	0.02297
1.164	2.48311	1.164	1.18293	1.264	0.46815	1.264	0.02113	1.164	0.00978	1.264	0.02301
1.165	2.48762	1.165	1.18487	1.265	0.46769	1.265	0.02118	1.165	0.00977	1.265	0.02304
1.166	2.48439	1.166	1.18004	1.266	0.46815	1.266	0.02124	1.166	0.00984	1.266	0.02305
1.167	2.49792	1.167	1.18584	1.267	0.46995	1.267	0.02127	1.167	0.00988	1.267	0.0231
1.168	2.50243	1.168	1.1868	1.268	0.46949	1.268	0.02132	1.168	0.00979	1.268	0.02313
1.169	2.49921	1.169	1.18776	1.269	0.47085	1.269	0.02135	1.169	0.00984	1.269	0.0232
1.17	2.50759	1.17	1.18197	1.27	0.47039	1.27	0.02139	1.17	0.00983	1.27	0.02325
1.171	2.51017	1.171	1.19163	1.271	0.47085	1.271	0.02144	1.171	0.00974	1.271	0.0233
1.172	2.51532	1.172	1.1955	1.272	0.47039	1.272	0.02142	1.172	0.00979	1.272	0.02334
1.173	2.51274	1.173	1.1984	1.273	0.47265	1.273	0.02149	1.173	0.00979	1.273	0.02336
1.174	2.50952	1.174	1.19937	1.274	0.474	1.274	0.02151	1.174	0.00979	1.274	0.02341
1.175	2.53207	1.175	1.19357	1.275	0.47355	1.275	0.02156	1.175	0.00981	1.275	0.02349
1.176	2.52563	1.176	1.2042	1.276	0.474	1.276	0.02163	1.176	0.00978	1.276	0.02354
1.177	2.53143	1.177	1.1984	1.277	0.4749	1.277	0.02164	1.177	0.00979	1.277	0.02356
1.178	2.5398	1.178	1.20129	1.278	0.4749	1.278	0.02165	1.178	0.00979	1.278	0.02356
1.179	2.54303	1.179	1.2071	1.279	0.47625	1.279	0.02168	1.179	0.00983	1.279	0.02362
1.18	2.53465	1.18	1.20807	1.28	0.474	1.28	0.02172	1.18	0.00986	1.28	0.0237
1.181	2.54431	1.181	1.20999	1.281	0.47715	1.281	0.02177	1.181	0.00983	1.281	0.02377
1.182	2.54431	1.182	1.20516	1.282	0.47625	1.282	0.02182	1.182	0.00981	1.282	0.0239
1.183	2.55011	1.183	1.2071	1.283	0.47715	1.283	0.0218	1.183	0.00986	1.283	0.0239
1.184	2.5572	1.184	1.21676	1.284	0.47851	1.284	0.02189	1.184	0.00981	1.284	0.02393
1.185	2.56171	1.185	1.2158	1.285	0.47941	1.285	0.02189	1.185	0.00981	1.285	0.02403
1.186	2.56622	1.186	1.21484	1.286	0.48031	1.286	0.02194	1.186	0.00986	1.286	0.02403
1.187	2.57009	1.187	1.21869	1.287	0.47715	1.287	0.02197	1.187	0.00981	1.287	0.02414
1.188	2.57009	1.188	1.2158	1.288	0.47941	1.288	0.02202	1.188	0.00982	1.288	0.02414
1.189	2.57202	1.189	1.21967	1.289	0.48166	1.289	0.02202	1.189	0.00983	1.289	0.02417
1.19	2.57395	1.19	1.2158	1.29	0.48166	1.29	0.02205	1.19	0.00979	1.29	0.02424
1.191	2.57266	1.191	1.22256	1.291	0.48076	1.291	0.02214	1.191	0.00981	1.291	0.02429
1.192	2.5746	1.192	1.22643	1.292	0.48031	1.292	0.02214	1.192	0.00988	1.292	0.02433
1.193	2.58555	1.193	1.23609	1.293	0.48392	1.293	0.0222	1.193	0.00986	1.293	0.02433
1.194	2.59006	1.194	1.23222	1.294	0.48211	1.294	0.02223	1.194	0.00986	1.294	0.02443
1.195	2.5965	1.195	1.23126	1.295	0.48526	1.295	0.02229	1.195	0.00988	1.295	0.02449
1.196	2.58039	1.196	1.23609	1.296	0.48482	1.296	0.02233	1.196	0.00986	1.296	0.02453
1.197	2.5907	1.197	1.2332	1.297	0.48436	1.297	0.02234	1.197	0.00987	1.297	0.02453
1.198	2.59393	1.198	1.23222	1.298	0.48797	1.298	0.02242	1.198	0.00984	1.298	0.02456
1.199	2.6023	1.199	1.23126	1.299	0.48842	1.299	0.02242	1.199	0.00989	1.299	0.02465
1.2	2.60746	1.2	1.23996	1.3	0.48752	1.3	0.02251	1.2	0.00987	1.3	0.02472
1.201	2.61905	1.201	1.23996	1.301	0.48842	1.301	0.02253	1.201	0.00987	1.301	0.02478
1.202	2.61712	1.202	1.24575	1.302	0.48932	1.302	0.02261	1.202	0.00991	1.302	0.02479
1.203	2.62163	1.203	1.24673	1.303	0.49067	1.303	0.02267	1.203	0.00986	1.303	0.02486
1.204	2.62743	1.204	1.24866	1.304	0.48752	1.304	0.02268	1.204	0.00992	1.304	0.0249
1.205	2.63001	1.205	1.24575	1.305	0.48797	1.305	0.02272	1.205	0.01008	1.305	0.02498
1.206	2.6358	1.206	1.25543	1.306	0.48977	1.306	0.02277	1.206	0.00998	1.306	0.02502
1.207	2.62421	1.207	1.25543	1.307	0.49067	1.307	0.02283	1.207	0.01001	1.307	0.02513
1.208	2.63774	1.208	1.25928	1.308	0.49428	1.308	0.02288	1.208	0.01006	1.308	0.02521
1.209	2.6416	1.209	1.26315	1.309	0.49202	1.309	0.02293	1.209	0.01001	1.309	0.02522
1.21	2.63967	1.21	1.26122	1.31	0.49382	1.31	0.02296	1.21	0.01003	1.31	0.02526
1.211	2.64418	1.211	1.25735	1.311	0.49112	1.311	0.02307	1.211	0.01006	1.311	0.02528
1.212	2.64998	1.212	1.26702	1.312	0.49157	1.312	0.02301	1.212	0.01005	1.312	0.02537
1.213	2.64805	1.213	1.26992	1.313	0.49472	1.313	0.02315	1.213	0.01005	1.313	0.02537
1.214	2.64933	1.214	1.26122	1.314	0.49518	1.314	0.02316	1.214	0.01001	1.314	0.02543
1.215	2.65964	1.215	1.26605	1.315	0.49518	1.315	0.0232	1.215	0.01008	1.315	0.0255
1.216	2.65707	1.216	1.27088	1.316	0.49608	1.316	0.02327	1.216	0.01004	1.316	0.02555
1.217	2.66415	1.217	1.27088	1.317	0.49518	1.317	0.02332	1.217	0.01008	1.317	0.02561
1.218	2.66415	1.218	1.26992	1.318	0.49698	1.318	0.02336	1.218	0.01017	1.318	0.02561
1.219	2.66609	1.219	1.27185	1.319	0.49698	1.319	0.02343	1.219	0.01011	1.319	0.02568
1.22	2.67189	1.22	1.28151	1.32	0.49653	1.32	0.02346	1.22	0.01013	1.32	0.02578
1.221	2.68155	1.221	1.28249	1.321	0.49833	1.321	0.0235	1.221	0.01012	1.321	0.02581
1.222	2.68091	1.222	1.27764	1.322	0.49923	1.322	0.02353	1.222	0.01013	1.322	0.02589
1.223	2.68348	1.223	1.28055	1.323	0.50058	1.323	0.02364	1.223	0.01014	1.323	0.0259
1.224	2.69444	1.224	1.28634	1.324	0.50194	1.324	0.02369	1.224	0.01017	1.324	0.02594
1.225	2.68928	1.225	1.27862	1.325	0.49923	1.325	0.02375	1.225	0.0102	1.325	0.02603
1.226	2.70281	1.226	1.28634	1.326	0.50284	1.326	0.02377	1.226	0.01016	1.326	0.02608
1.227	2.69572	1.227	1.29311	1.327	0.50284	1.327	0.02384	1.227	0.01019	1.327	0.02615
1.228	2.7041	1.228	1.29117	1.328	0.50328	1.328	0.02389	1.228	0.01021	1.328	0.02621
1.229	2.70925	1.229	1.29215	1.329	0.50554	1.329	0.02398	1.229	0.01017	1.329	0.02624
1.23	2.70023	1.23	1.29504	1.33	0.50464	1.33	0.02397	1.23	0.01023	1.33	0.02628
1.231	2.71054	1.231	1.28925	1.331	0.50554	1.331	0.02408	1.231	0.01034	1.331	0.02629
1.232	2.72085	1.232	1.29891	1.332	0.50328	1.332	0.02416	1.232	0.01028	1.332	0.02643
1.233	2.71827	1.233	1.30181	1.333	0.50328	1.333	0.02421	1.233	0.0103	1.333	0.02648
1.234	2.72085	1.234	1.29504	1.334	0.50779	1.334	0.02426	1.234	0.01034	1.334	0.02658
1.235	2.7273	1.235	1.30181	1.335	0.50825	1.335	0.02434	1.235	0.01028	1.335	0.02662
1.236	2.73374	1.236	1.30955	1.336	0.50959	1.336	0.02439	1.236	0.01032	1.336	0.02668
1.237	2.73116	1.237	1.31438	1.337	0.50825	1.337	0.02444	1.237	0.01032	1.337	0.0268
1.238	2.74018	1.238	1.30374	1.338	0.51049	1.338	0.02451	1.238	0.01035	1.338	0.02678
1.239	2.73503	1.239	1.30955	1.339	0.50959	1.339	0.02457	1.239	0.01032	1.339	0.02683
1.24	2.7273	1.24	1.3134	1.34	0.5114	1.34	0.02463	1.24	0.01036	1.34	0.02689
1.241	2.75113	1.241	1.32017	1.341	0.5114	1.341	0.02471	1.241	0.01039	1.341	0.02698
1.242	2.75307	1.242	1.31534	1.342	0.5123	1.342	0.02478	1.242	0.01037	1.342	0.02706
1.243	2.74985	1.243	1.31534	1.343	0.5123	1.343	0.02484	1.243	0.01042	1.343	0.02704
1.244	2.75822	1.244	1.31438	1.344	0.51365	1.344	0.0249	1.244	0.01047	1.344	0.02709
1.245	2.76338	1.245	1.32017	1.345	0.51455	1.345	0.02495	1.245	0.01048	1.345	0.02723
1.246	2.77111	1.246	1.3221	1.346	0.51455	1.346	0.02506	1.246	0.01048	1.346	0.02732
1.247	2.76273	1.247	1.32501	1.347	0.51545	1.347	0.0251	1.247	0.01053	1.347	0.02734
1.248	2.76466	1.248	1.32693	1.348	0.51455	1.348	0.02522	1.248	0.0105	1.348	0.02745
1.249	2.77046	1.249	1.32404	1.349	0.5159	1.349	0.02527	1.249	0.01053	1.349	0.02743
1.25	2.78722	1.25	1.3308	1.35	0.51951	1.35	0.02537	1.25	0.01057	1.35	0.0275
1.251	2.77562	1.251	1.3308	1.351	0.51545	1.351	0.02544	1.251	0.01055	1.351	0.02757
1.252	2.7885	1.252	1.3337	1.352	0.51725	1.352	0.02547	1.252	0.01057	1.352	0.02769
1.253	2.78979	1.253	1.3395	1.353	0.52131	1.353	0.02555	1.253	0.01061	1.353	0.02777
1.254	2.78722	1.254	1.33757	1.354	0.51771	1.354	0.02563	1.254	0.01059	1.354	0.02778
1.255	2.78979	1.255	1.34531	1.355	0.51951	1.355	0.02569	1.255	0.01062	1.355	0.02786
1.256	2.79624	1.256	1.34916	1.356	0.52131	1.356	0.02578	1.256	0.01074	1.356	0.02792
1.257	2.80268	1.257	1.35014	1.357	0.51951	1.357	0.02587	1.257	0.01073	1.357	0.02798
1.258	2.8059	1.258	1.3482	1.358	0.52221	1.358	0.02595	1.258	0.01075	1.358	0.02807
1.259	2.80203	1.259	1.34531	1.359	0.52492	1.359	0.02604	1.259	0.01079	1.359	0.02813
1.26	2.8001	1.26	1.35303	1.36	0.52356	1.36	0.02613	1.26	0.01077	1.36	0.02819
1.261	2.80461	1.261	1.35593	1.361	0.52582	1.361	0.02619	1.261	0.0108	1.361	0.02825
1.262	2.82909	1.262	1.35497	1.362	0.52492	1.362	0.02627	1.262	0.01084	1.362	0.02837
1.263	2.81556	1.263	1.35786	1.363	0.52582	1.363	0.02638	1.263	0.01085	1.363	0.0284
1.264	2.81814	1.264	1.35497	1.364	0.52582	1.364	0.02646	1.264	0.0109	1.364	0.02842
1.265	2.8336	1.265	1.36367	1.365	0.52852	1.365	0.02653	1.265	0.01087	1.365	0.02848
1.266	2.82394	1.266	1.36463	1.366	0.52672	1.366	0.02658	1.266	0.01091	1.366	0.02859
1.267	2.83554	1.267	1.37043	1.367	0.52987	1.367	0.02671	1.267	0.01092	1.367	0.02861
1.268	2.83489	1.268	1.3656	1.368	0.52987	1.368	0.0268	1.268	0.01094	1.368	0.02877
1.269	2.84907	1.269	1.37139	1.369	0.52897	1.369	0.02687	1.269	0.01102	1.369	0.02882
1.27	2.84262	1.27	1.37043	1.37	0.53077	1.37	0.02693	1.27	0.01104	1.37	0.02884
1.271	2.84198	1.271	1.37622	1.371	0.53212	1.371	0.02709	1.271	0.01107	1.371	0.02896
1.272	2.84907	1.272	1.37237	1.372	0.53258	1.372	0.02715	1.272	0.01107	1.372	0.02903
1.273	2.86389	1.273	1.37622	1.373	0.53167	1.373	0.02729	1.273	0.01109	1.373	0.02916
1.274	2.85938	1.274	1.38299	1.374	0.53392	1.374	0.02739	1.274	0.01109	1.374	0.02923
1.275	2.85938	1.275	1.38203	1.375	0.53348	1.375	0.02751	1.275	0.01115	1.375	0.02925
1.276	2.86324	1.276	1.38105	1.376	0.53482	1.376	0.02753	1.276	0.0112	1.376	0.0293
1.277	2.87291	1.277	1.38879	1.377	0.53618	1.377	0.02763	1.277	0.0112	1.377	0.02943
1.278	2.87677	1.278	1.37816	1.378	0.53528	1.378	0.02775	1.278	0.01122	1.378	0.02948
1.279	2.88579	1.279	1.38203	1.379	0.53933	1.379	0.02783	1.279	0.01126	1.379	0.02963
1.28	2.88966	1.28	1.38782	1.38	0.53663	1.38	0.02795	1.28	0.01126	1.38	0.02968
1.281	2.87484	1.281	1.38299	1.381	0.53843	1.381	0.02804	1.281	0.01133	1.381	0.0297
1.282	2.88644	1.282	1.39073	1.382	0.54068	1.382	0.02811	1.282	0.0114	1.382	0.0298
1.283	2.89159	1.283	1.39556	1.383	0.54113	1.383	0.02827	1.283	0.0114	1.383	0.02982
1.284	2.88386	1.284	1.39652	1.384	0.54113	1.384	0.02836	1.284	0.01146	1.384	0.03003
1.285	2.90061	1.285	1.39556	1.385	0.54474	1.385	0.02845	1.285	0.01142	1.385	0.03004
1.286	2.90319	1.286	1.40426	1.386	0.54294	1.386	0.02858	1.286	0.01146	1.386	0.03012
1.287	2.90126	1.287	1.39845	1.387	0.54248	1.387	0.02866	1.287	0.01148	1.387	0.03021
1.288	2.91285	1.288	1.40232	1.388	0.54428	1.388	0.02879	1.288	0.01152	1.388	0.03027
1.289	2.91479	1.289	1.41585	1.389	0.54294	1.389	0.02889	1.289	0.01161	1.389	0.03039
1.29	2.92574	1.29	1.40619	1.39	0.54519	1.39	0.02906	1.29	0.01159	1.39	0.03045
1.291	2.92638	1.291	1.41102	1.391	0.54925	1.391	0.02911	1.291	0.01162	1.391	0.03056
1.292	2.92703	1.292	1.41489	1.392	0.54699	1.392	0.02924	1.292	0.01164	1.392	0.03068
1.293	2.93476	1.293	1.41392	1.393	0.54835	1.393	0.02937	1.293	0.01165	1.393	0.03069
1.294	2.93991	1.294	1.41585	1.394	0.55015	1.394	0.02949	1.294	0.01171	1.394	0.03079
1.295	2.92896	1.295	1.41875	1.395	0.54969	1.395	0.02962	1.295	0.01178	1.395	0.03084
1.296	2.93605	1.296	1.42166	1.396	0.55105	1.396	0.02977	1.296	0.01178	1.396	0.03092
1.297	2.94056	1.297	1.42166	1.397	0.55105	1.397	0.02989	1.297	0.01182	1.397	0.03105
1.298	2.94185	1.298	1.41489	1.398	0.5524	1.398	0.03004	1.298	0.01185	1.398	0.03119
1.299	2.94056	1.299	1.42842	1.399	0.5533	1.399	0.03017	1.299	0.01187	1.399	0.0312
1.3	2.95216	1.3	1.42551	1.4	0.5533	1.4	0.03024	1.3	0.01191	1.4	0.03138
1.301	2.9586	1.301	1.42938	1.401	0.55645	1.401	0.03035	1.301	0.012	1.401	0.03138
1.302	2.9586	1.302	1.43228	1.402	0.55555	1.402	0.03052	1.302	0.012	1.402	0.03151
1.303	2.95667	1.303	1.43615	1.403	0.55871	1.403	0.03067	1.303	0.01204	1.403	0.03154
1.304	2.96053	1.304	1.43325	1.404	0.55781	1.404	0.03077	1.304	0.01205	1.404	0.03175
1.305	2.95989	1.305	1.44387	1.405	0.56051	1.405	0.03089	1.305	0.01209	1.405	0.03179
1.306	2.96053	1.306	1.44098	1.406	0.56186	1.406	0.03104	1.306	0.01215	1.406	0.0319
1.307	2.97084	1.307	1.44968	1.407	0.56231	1.407	0.03115	1.307	0.01225	1.407	0.03197
1.308	2.9863	1.308	1.44678	1.408	0.56005	1.408	0.03129	1.308	0.01229	1.408	0.03205
1.309	2.99275	1.309	1.44195	1.409	0.56321	1.409	0.03151	1.309	0.01227	1.409	0.0322
1.31	2.98695	1.31	1.44872	1.41	0.56456	1.41	0.03166	1.31	0.01237	1.41	0.0324
1.311	2.99146	1.311	1.44872	1.411	0.56456	1.411	0.03176	1.311	0.01238	1.411	0.03247
1.312	2.99275	1.312	1.44774	1.412	0.56592	1.412	0.03195	1.312	0.0124	1.412	0.03255
1.313	2.99983	1.313	1.44872	1.413	0.56907	1.413	0.03208	1.313	0.01245	1.413	0.03264
1.314	3.00112	1.314	1.45838	1.414	0.56952	1.414	0.0322	1.314	0.0125	1.414	0.03269
1.315	2.99726	1.315	1.46127	1.415	0.56907	1.415	0.0324	1.315	0.01256	1.415	0.03284
1.316	3.00048	1.316	1.46514	1.416	0.56952	1.416	0.03255	1.316	0.0126	1.416	0.03293
1.317	3.01336	1.317	1.46225	1.417	0.57222	1.417	0.0327	1.317	0.01264	1.417	0.03302
1.318	3.0153	1.318	1.45838	1.418	0.57222	1.418	0.03285	1.318	0.01267	1.418	0.03314
1.319	3.01916	1.319	1.46901	1.419	0.57268	1.419	0.03302	1.319	0.01269	1.419	0.03324
1.32	3.03076	1.32	1.47093	1.42	0.57448	1.42	0.03318	1.32	0.01281	1.42	0.03333
1.321	3.02432	1.321	1.47093	1.421	0.57628	1.421	0.03332	1.321	0.01285	1.421	0.03339
1.322	3.02432	1.322	1.48254	1.422	0.57583	1.422	0.03352	1.322	0.01288	1.422	0.03358
1.323	3.02625	1.323	1.47384	1.423	0.57718	1.423	0.03372	1.323	0.01294	1.423	0.03373
1.324	3.03591	1.324	1.4777	1.424	0.57853	1.424	0.03381	1.324	0.01297	1.424	0.03385
1.325	3.03978	1.325	1.48446	1.425	0.57763	1.425	0.03401	1.325	0.01297	1.425	0.03387
1.326	3.0546	1.326	1.47867	1.426	0.57943	1.426	0.03415	1.326	0.01305	1.426	0.03397
1.327	3.05202	1.327	1.48446	1.427	0.58033	1.427	0.03435	1.327	0.01309	1.427	0.0341
1.328	3.05202	1.328	1.48544	1.428	0.58123	1.428	0.03455	1.328	0.01318	1.428	0.03418
1.329	3.06169	1.329	1.4835	1.429	0.58394	1.429	0.03469	1.329	0.0132	1.429	0.03433
1.33	3.06749	1.33	1.49316	1.43	0.58394	1.43	0.03485	1.33	0.01324	1.43	0.03446
1.331	3.06169	1.331	1.49703	1.431	0.58348	1.431	0.03506	1.331	0.01327	1.431	0.03459
1.332	3.05138	1.332	1.50186	1.432	0.58754	1.432	0.03524	1.332	0.01338	1.432	0.03465
1.333	3.07006	1.333	1.49993	1.433	0.58754	1.433	0.03544	1.333	0.01344	1.433	0.03478
1.334	3.07586	1.334	1.49993	1.434	0.58845	1.434	0.03564	1.334	0.01349	1.434	0.03485
1.335	3.08359	1.335	1.5009	1.435	0.58979	1.435	0.03579	1.335	0.01352	1.435	0.03506
1.336	3.07457	1.336	1.50863	1.436	0.58979	1.436	0.03597	1.336	0.01361	1.436	0.03518
1.337	3.08488	1.337	1.50477	1.437	0.58979	1.437	0.03615	1.337	0.01365	1.437	0.03528
1.338	3.0939	1.338	1.50863	1.438	0.5916	1.438	0.03636	1.338	0.01366	1.438	0.03538
1.339	3.09132	1.339	1.51154	1.439	0.5925	1.439	0.03651	1.339	0.0137	1.439	0.03551
1.34	3.08875	1.34	1.5125	1.44	0.5961	1.44	0.0368	1.34	0.01378	1.44	0.03565
1.341	3.0939	1.341	1.51539	1.441	0.5952	1.441	0.03699	1.341	0.01383	1.441	0.03577
1.342	3.09906	1.342	1.52216	1.442	0.59881	1.442	0.03718	1.342	0.01387	1.442	0.03589
1.343	3.10679	1.343	1.51056	1.443	0.60061	1.443	0.03732	1.343	0.01396	1.443	0.03602
1.344	3.1055	1.344	1.5183	1.444	0.60061	1.444	0.03754	1.344	0.01399	1.444	0.03614
1.345	3.10099	1.345	1.52699	1.445	0.60015	1.445	0.03778	1.345	0.01407	1.445	0.03628
1.346	3.1113	1.346	1.53183	1.446	0.60376	1.446	0.03801	1.346	0.01419	1.446	0.03643
1.347	3.11581	1.347	1.52892	1.447	0.60241	1.447	0.0382	1.347	0.01423	1.447	0.03653
1.348	3.12869	1.348	1.5299	1.448	0.60196	1.448	0.03839	1.348	0.01426	1.448	0.03671
1.349	3.12483	1.349	1.52603	1.449	0.60512	1.449	0.03863	1.349	0.01434	1.449	0.03684
1.35	3.1332	1.35	1.5386	1.45	0.60692	1.45	0.03886	1.35	0.01437	1.45	0.03699
1.351	3.14738	1.351	1.54149	1.451	0.61142	1.451	0.0391	1.351	0.01441	1.451	0.03709
1.352	3.13771	1.352	1.54052	1.452	0.60827	1.452	0.03928	1.352	0.01451	1.452	0.03723
1.353	3.14094	1.353	1.53473	1.453	0.61277	1.453	0.0395	1.353	0.01459	1.453	0.03742
1.354	3.15382	1.354	1.54149	1.454	0.61187	1.454	0.0397	1.354	0.01459	1.454	0.03755
1.355	3.1564	1.355	1.54922	1.455	0.61412	1.455	0.03992	1.355	0.01466	1.455	0.03773
1.356	3.14545	1.356	1.54343	1.456	0.61412	1.456	0.04013	1.356	0.01475	1.456	0.03782
1.357	3.15962	1.357	1.54536	1.457	0.61638	1.457	0.04038	1.357	0.01482	1.457	0.03795
1.358	3.1564	1.358	1.56081	1.458	0.61592	1.458	0.04067	1.358	0.01494	1.458	0.03818
1.359	3.16155	1.359	1.56081	1.459	0.61728	1.459	0.04092	1.359	0.01508	1.459	0.03828
1.36	3.16155	1.36	1.55889	1.46	0.61953	1.46	0.04113	1.36	0.01508	1.46	0.03847
1.361	3.1738	1.361	1.55598	1.461	0.62178	1.461	0.04138	1.361	0.01515	1.461	0.03863
1.362	3.16349	1.362	1.55309	1.462	0.62268	1.462	0.04163	1.362	0.01522	1.462	0.03878
1.363	3.16993	1.363	1.56179	1.463	0.62314	1.463	0.04189	1.363	0.01528	1.463	0.039
1.364	3.18217	1.364	1.56275	1.464	0.62494	1.464	0.04213	1.364	0.01537	1.464	0.03917
1.365	3.18346	1.365	1.56566	1.465	0.62584	1.465	0.04232	1.365	0.01546	1.465	0.03933
1.366	3.19119	1.366	1.56662	1.466	0.62855	1.466	0.04261	1.366	0.0155	1.466	0.03949
1.367	3.18926	1.367	1.56275	1.467	0.62899	1.467	0.04289	1.367	0.01559	1.467	0.03973
1.368	3.20021	1.368	1.58304	1.468	0.63079	1.468	0.04314	1.368	0.01566	1.468	0.03991
1.369	3.21052	1.369	1.57338	1.469	0.63125	1.469	0.04341	1.369	0.01572	1.469	0.04003
1.37	3.19441	1.37	1.57628	1.47	0.63305	1.47	0.04368	1.37	0.01584	1.47	0.04027
1.371	3.20923	1.371	1.57919	1.471	0.63575	1.471	0.04392	1.371	0.01592	1.471	0.04045
1.372	3.2189	1.372	1.58111	1.472	0.6344	1.472	0.0442	1.372	0.01603	1.472	0.04063
1.373	3.21245	1.373	1.58015	1.473	0.6362	1.473	0.04451	1.373	0.01608	1.473	0.04082
1.374	3.21761	1.374	1.58885	1.474	0.63935	1.474	0.04477	1.374	0.01613	1.474	0.04107
1.375	3.21439	1.375	1.59078	1.475	0.63981	1.475	0.04508	1.375	0.01624	1.475	0.04123
1.376	3.22663	1.376	1.60142	1.476	0.64432	1.476	0.04537	1.376	0.01633	1.476	0.04142
1.377	3.24016	1.377	1.59948	1.477	0.64612	1.477	0.04562	1.377	0.01639	1.477	0.04166
1.378	3.23049	1.378	1.59368	1.478	0.64476	1.478	0.04591	1.378	0.01653	1.478	0.04184
1.379	3.22663	1.379	1.59851	1.479	0.64837	1.479	0.04622	1.379	0.01658	1.479	0.04205
1.38	3.24016	1.38	1.60431	1.48	0.64927	1.48	0.04652	1.38	0.01667	1.48	0.04233
1.381	3.24982	1.381	1.60238	1.481	0.65017	1.481	0.04682	1.381	0.01675	1.481	0.04255
1.382	3.24596	1.382	1.60238	1.482	0.65197	1.482	0.04712	1.382	0.01685	1.482	0.04278
1.383	3.25627	1.383	1.60334	1.483	0.65242	1.483	0.04737	1.383	0.01693	1.483	0.04306
1.384	3.26335	1.384	1.60818	1.484	0.65558	1.484	0.0477	1.384	0.01714	1.484	0.04324
1.385	3.27044	1.385	1.61397	1.485	0.65602	1.485	0.04805	1.385	0.01718	1.485	0.04353
1.386	3.26786	1.386	1.61784	1.486	0.65828	1.486	0.04836	1.386	0.01725	1.486	0.0438
1.387	3.27237	1.387	1.62171	1.487	0.66368	1.487	0.04868	1.387	0.0174	1.487	0.04408
1.388	3.26464	1.388	1.62074	1.488	0.66368	1.488	0.04902	1.388	0.0175	1.488	0.04434
1.389	3.2698	1.389	1.62654	1.489	0.66324	1.489	0.04934	1.389	0.01754	1.489	0.04458
1.39	3.29235	1.39	1.62848	1.49	0.66143	1.49	0.04973	1.39	0.01769	1.49	0.04488
1.391	3.28204	1.391	1.6304	1.491	0.66684	1.491	0.05003	1.391	0.01777	1.491	0.04521
1.392	3.28075	1.392	1.63427	1.492	0.66909	1.492	0.05034	1.392	0.0179	1.492	0.04546
1.393	3.29041	1.393	1.63814	1.493	0.66955	1.493	0.05076	1.393	0.01801	1.493	0.04578
1.394	3.30008	1.394	1.64393	1.494	0.67315	1.494	0.0511	1.394	0.01812	1.494	0.04613
1.395	3.29879	1.395	1.64007	1.495	0.6763	1.495	0.0515	1.395	0.01818	1.495	0.04635
1.396	3.30072	1.396	1.64393	1.496	0.6763	1.496	0.05183	1.396	0.01834	1.496	0.04669
1.397	3.31683	1.397	1.65069	1.497	0.67765	1.497	0.05222	1.397	0.01848	1.497	0.04703
1.398	3.31039	1.398	1.65263	1.498	0.6754	1.498	0.05256	1.398	0.0186	1.498	0.04737
1.399	3.32327	1.399	1.65069	1.499	0.68216	1.499	0.05294	1.399	0.01872	1.499	0.04778
1.4	3.31619	1.4	1.65554	1.5	0.68576	1.5	0.05329	1.4	0.01885	1.5	0.0481
1.401	3.32005	1.401	1.65456	1.501	0.68576	1.501	0.05368	1.401	0.01893	1.501	0.04838
1.402	3.32521	1.402	1.66037	1.502	0.68802	1.502	0.05408	1.402	0.01906	1.502	0.04873
1.403	3.33551	1.403	1.65939	1.503	0.69117	1.503	0.05446	1.403	0.01918	1.503	0.04913
1.404	3.331	1.404	1.6565	1.504	0.69207	1.504	0.0548	1.404	0.01934	1.504	0.04947
1.405	3.3368	1.405	1.67003	1.505	0.69117	1.505	0.05522	1.405	0.01946	1.505	0.04985
1.406	3.34389	1.406	1.6739	1.506	0.69478	1.506	0.05558	1.406	0.01959	1.506	0.05026
1.407	3.34711	1.407	1.67873	1.507	0.69612	1.507	0.05603	1.407	0.01973	1.507	0.05063
1.408	3.35355	1.408	1.67679	1.508	0.70063	1.508	0.05647	1.408	0.01983	1.508	0.051
1.409	3.35549	1.409	1.68162	1.509	0.70243	1.509	0.05686	1.409	0.02007	1.509	0.05141
1.41	3.36451	1.41	1.68066	1.51	0.70243	1.51	0.05732	1.41	0.0203	1.51	0.05183
1.411	3.36451	1.411	1.68356	1.511	0.70829	1.511	0.05777	1.411	0.02039	1.511	0.05223
1.412	3.36257	1.412	1.68356	1.512	0.70919	1.512	0.05826	1.412	0.02057	1.512	0.05268
1.413	3.36644	1.413	1.68452	1.513	0.71235	1.513	0.05865	1.413	0.02066	1.513	0.05305
1.414	3.36386	1.414	1.69322	1.514	0.71415	1.514	0.05919	1.414	0.0208	1.514	0.05348
1.415	3.3819	1.415	1.68645	1.515	0.7155	1.515	0.05964	1.415	0.02095	1.515	0.05391
1.416	3.38641	1.416	1.70289	1.516	0.71595	1.516	0.06016	1.416	0.02111	1.516	0.05433
1.417	3.39543	1.417	1.68743	1.517	0.71955	1.517	0.06065	1.417	0.02127	1.517	0.05471
1.418	3.39415	1.418	1.69613	1.518	0.72226	1.518	0.06116	1.418	0.0214	1.518	0.05525
1.419	3.40317	1.419	1.70483	1.519	0.72361	1.519	0.06172	1.419	0.02153	1.519	0.05563
1.42	3.40832	1.42	1.70772	1.52	0.72767	1.52	0.06222	1.42	0.02173	1.52	0.05605
1.421	3.40317	1.421	1.70772	1.521	0.72767	1.521	0.06281	1.421	0.02182	1.521	0.05653
1.422	3.4051	1.422	1.70868	1.522	0.73172	1.522	0.06332	1.422	0.02205	1.522	0.05702
1.423	3.42378	1.423	1.70579	1.523	0.73262	1.523	0.0639	1.423	0.0222	1.523	0.0575
1.424	3.41347	1.424	1.71449	1.524	0.73713	1.524	0.06449	1.424	0.02235	1.524	0.05798
1.425	3.41541	1.425	1.72319	1.525	0.73803	1.525	0.06501	1.425	0.0225	1.525	0.05853
1.426	3.42378	1.426	1.71642	1.526	0.74118	1.526	0.06565	1.426	0.02268	1.526	0.05906
1.427	3.42378	1.427	1.72125	1.527	0.74434	1.527	0.06623	1.427	0.0228	1.527	0.05954
1.428	3.4328	1.428	1.72704	1.528	0.74524	1.528	0.06688	1.428	0.02299	1.528	0.06008
1.429	3.43023	1.429	1.73285	1.529	0.74749	1.529	0.06752	1.429	0.02316	1.529	0.06057
1.43	3.43603	1.43	1.72704	1.53	0.75109	1.53	0.0681	1.43	0.02332	1.53	0.0611
1.431	3.44118	1.431	1.73189	1.531	0.7538	1.531	0.06881	1.431	0.02349	1.531	0.06164
1.432	3.45535	1.432	1.73189	1.532	0.75425	1.532	0.06952	1.432	0.02361	1.532	0.06223
1.433	3.45986	1.433	1.74155	1.533	0.76101	1.533	0.07016	1.433	0.02383	1.533	0.06277
1.434	3.46437	1.434	1.73285	1.534	0.75965	1.534	0.07081	1.434	0.02401	1.534	0.06341
1.435	3.46373	1.435	1.74638	1.535	0.75965	1.535	0.07152	1.435	0.02421	1.535	0.06395
1.436	3.4618	1.436	1.74831	1.536	0.76461	1.536	0.07216	1.436	0.0244	1.536	0.06453
1.437	3.4676	1.437	1.75121	1.537	0.76686	1.537	0.07287	1.437	0.02462	1.537	0.06513
1.438	3.45922	1.438	1.74927	1.538	0.77137	1.538	0.07371	1.438	0.02478	1.538	0.06583
1.439	3.49143	1.439	1.75895	1.539	0.77272	1.539	0.07442	1.439	0.02494	1.539	0.06637
1.44	3.49401	1.44	1.75895	1.54	0.77588	1.54	0.07525	1.44	0.02514	1.54	0.06695
1.441	3.48048	1.441	1.76571	1.541	0.77948	1.541	0.07609	1.441	0.0253	1.541	0.0676
1.442	3.49723	1.442	1.7715	1.542	0.78488	1.542	0.07699	1.442	0.02555	1.542	0.06824
1.443	3.49981	1.443	1.77344	1.543	0.78354	1.543	0.0779	1.443	0.02568	1.543	0.06883
1.444	3.50174	1.444	1.77054	1.544	0.78894	1.544	0.0788	1.444	0.02591	1.544	0.06953
1.445	3.50819	1.445	1.77633	1.545	0.78985	1.545	0.0797	1.445	0.02607	1.545	0.07023
1.446	3.50368	1.446	1.7889	1.546	0.79209	1.546	0.08067	1.446	0.02623	1.546	0.07088
1.447	3.49981	1.447	1.77633	1.547	0.7948	1.547	0.08163	1.447	0.02648	1.547	0.07158
1.448	3.51592	1.448	1.77924	1.548	0.79525	1.548	0.08273	1.448	0.02676	1.548	0.07233
1.449	3.52816	1.449	1.78503	1.549	0.80606	1.549	0.08376	1.449	0.0269	1.549	0.07302
1.45	3.5346	1.45	1.78697	1.55	0.80742	1.55	0.08485	1.45	0.02712	1.55	0.07383
1.451	3.54233	1.451	1.79856	1.551	0.80742	1.551	0.08601	1.451	0.02731	1.551	0.07458
1.452	3.53976	1.452	1.79471	1.552	0.80922	1.552	0.08717	1.452	0.02752	1.552	0.07533
1.453	3.55071	1.453	1.7976	1.553	0.81552	1.553	0.08833	1.453	0.0277	1.553	0.07613
1.454	3.54942	1.454	1.79567	1.554	0.81552	1.554	0.08962	1.454	0.02789	1.554	0.07699
1.455	3.54169	1.455	1.80147	1.555	0.82138	1.555	0.09078	1.455	0.02817	1.555	0.07774
1.456	3.55007	1.456	1.8005	1.556	0.82138	1.556	0.09213	1.456	0.02833	1.556	0.07861
1.457	3.55329	1.457	1.80726	1.557	0.82498	1.557	0.09349	1.457	0.02857	1.557	0.07947
1.458	3.56489	1.458	1.81113	1.558	0.83219	1.558	0.09497	1.458	0.02881	1.558	0.08033
1.459	3.56553	1.459	1.81403	1.559	0.83085	1.559	0.09652	1.459	0.02899	1.559	0.08123
1.46	3.56166	1.46	1.8179	1.56	0.8358	1.56	0.09806	1.46	0.02925	1.56	0.08204
1.461	3.57068	1.461	1.82369	1.561	0.83985	1.561	0.09974	1.461	0.02953	1.561	0.08301
1.462	3.57906	1.462	1.82369	1.562	0.84346	1.562	0.10141	1.462	0.02972	1.562	0.08392
1.463	3.58357	1.463	1.8179	1.563	0.84481	1.563	0.10322	1.463	0.02995	1.563	0.08494
1.464	3.58937	1.464	1.82853	1.564	0.84842	1.564	0.10509	1.464	0.0302	1.564	0.08591
1.465	3.60097	1.465	1.83336	1.565	0.85247	1.565	0.10702	1.465	0.0304	1.565	0.08693
1.466	3.60032	1.466	1.83915	1.566	0.85382	1.566	0.10895	1.466	0.03062	1.566	0.088
1.467	3.60097	1.467	1.84013	1.567	0.86148	1.567	0.11108	1.467	0.03089	1.567	0.08902
1.468	3.61578	1.468	1.82853	1.568	0.85968	1.568	0.1132	1.468	0.0311	1.568	0.09004
1.469	3.6203	1.469	1.84398	1.569	0.86689	1.569	0.11559	1.469	0.03133	1.569	0.09117
1.47	3.61578	1.47	1.84592	1.57	0.87049	1.57	0.1181	1.47	0.03158	1.57	0.0924
1.471	3.62094	1.471	1.84496	1.571	0.875	1.571	0.12068	1.471	0.03182	1.571	0.09348
1.472	3.62481	1.472	1.84883	1.572	0.8759	1.572	0.12345	1.472	0.03207	1.572	0.09471
1.473	3.61836	1.473	1.85849	1.573	0.8777	1.573	0.12628	1.473	0.03231	1.573	0.09595
1.474	3.62996	1.474	1.86236	1.574	0.88221	1.574	0.12925	1.474	0.03259	1.574	0.09713
1.475	3.63383	1.475	1.86428	1.575	0.88852	1.575	0.13234	1.475	0.03287	1.575	0.09842
1.476	3.63962	1.476	1.86525	1.576	0.89392	1.576	0.13563	1.476	0.0331	1.576	0.09982
1.477	3.64607	1.477	1.87781	1.577	0.89257	1.577	0.1391	1.477	0.03337	1.577	0.10116
1.478	3.66153	1.478	1.87298	1.578	0.89843	1.578	0.14271	1.478	0.03367	1.578	0.10255
1.479	3.66282	1.479	1.88265	1.579	0.90383	1.579	0.14645	1.479	0.03394	1.579	0.10395
1.48	3.67506	1.48	1.87104	1.58	0.90834	1.58	0.15038	1.48	0.03425	1.58	0.10545
1.481	3.66475	1.481	1.88748	1.581	0.90834	1.581	0.15463	1.481	0.0345	1.581	0.10695
1.482	3.66733	1.482	1.88555	1.582	0.91645	1.582	0.15901	1.482	0.03479	1.582	0.10857
1.483	3.65638	1.483	1.88459	1.583	0.9178	1.583	0.16378	1.483	0.03504	1.583	0.11013
1.484	3.67635	1.484	1.88072	1.584	0.92231	1.584	0.16855	1.484	0.03536	1.584	0.11168
1.485	3.6873	1.485	1.89231	1.585	0.92501	1.585	0.17364	1.485	0.03564	1.585	0.1134
1.486	3.68859	1.486	1.89908	1.586	0.92952	1.586	0.17899	1.486	0.03602	1.586	0.11506
1.487	3.69439	1.487	1.90004	1.587	0.93447	1.587	0.1844	1.487	0.03645	1.587	0.11678
1.488	3.69761	1.488	1.90488	1.588	0.94168	1.588	0.1902	1.488	0.03666	1.588	0.11866
1.489	3.70599	1.489	1.90295	1.589	0.94258	1.589	0.19645	1.489	0.03692	1.589	0.12043
1.49	3.72145	1.49	1.90971	1.59	0.94528	1.59	0.20289	1.49	0.03731	1.59	0.12226
1.491	3.70921	1.491	1.92131	1.591	0.95205	1.591	0.20978	1.491	0.0376	1.591	0.12413
1.492	3.72016	1.492	1.92033	1.592	0.95655	1.592	0.21694	1.492	0.03794	1.592	0.12613
1.493	3.72016	1.493	1.9329	1.593	0.96015	1.593	0.22454	1.493	0.03832	1.593	0.12822
1.494	3.71694	1.494	1.93386	1.594	0.96421	1.594	0.23246	1.494	0.03865	1.594	0.13031
1.495	3.73305	1.495	1.93194	1.595	0.96692	1.595	0.24065	1.495	0.03896	1.595	0.13246
1.496	3.73949	1.496	1.93484	1.596	0.97097	1.596	0.24947	1.496	0.03931	1.596	0.13477
1.497	3.73691	1.497	1.93871	1.597	0.97682	1.597	0.25856	1.497	0.03966	1.597	0.13686
1.498	3.75173	1.498	1.9358	1.598	0.97953	1.598	0.26816	1.498	0.04002	1.598	0.13906
1.499	3.75495	1.499	1.9503	1.599	0.98448	1.599	0.27827	1.499	0.04045	1.599	0.14137
1.5	3.74464	1.5	1.9503	1.6	0.98944	1.6	0.2889	1.5	0.04084	1.6	0.14378
1.501	3.76269	1.501	1.95923	1.601	0.99259	1.601	0.30005	1.501	0.04116	1.601	0.14626
1.502	3.77106	1.502	1.96146	1.602	0.99575	1.602	0.31171	1.502	0.04161	1.602	0.14888
1.503	3.76526	1.503	1.96071	1.603	1.00071	1.603	0.32389	1.503	0.042	1.603	0.15147
1.504	3.7833	1.504	1.97111	1.604	1.00566	1.604	0.33678	1.504	0.04232	1.604	0.15409
1.505	3.79361	1.505	1.96517	1.605	1.00972	1.605	0.35005	1.505	0.0427	1.605	0.15688
1.506	3.78459	1.506	1.96591	1.606	1.01242	1.606	0.3639	1.506	0.04317	1.606	0.15984
1.507	3.79683	1.507	1.97038	1.607	1.01918	1.607	0.37866	1.507	0.04357	1.607	0.16274
1.508	3.79619	1.508	1.9845	1.608	1.02594	1.608	0.39405	1.508	0.04394	1.608	0.16548
1.509	3.80456	1.509	1.98674	1.609	1.02954	1.609	0.41016	1.509	0.04438	1.609	0.16827
1.51	3.81874	1.51	1.98525	1.61	1.0372	1.61	0.42711	1.51	0.0448	1.61	0.17117
1.511	3.81487	1.511	1.98301	1.611	1.03945	1.611	0.44476	1.511	0.04524	1.611	0.17433
1.512	3.8181	1.512	1.98896	1.612	1.04486	1.612	0.46332	1.512	0.0458	1.612	0.17761
1.513	3.82776	1.513	1.99639	1.613	1.04936	1.613	0.48239	1.513	0.04625	1.613	0.18078
1.514	3.83356	1.514	1.99714	1.614	1.05522	1.614	0.50249	1.514	0.04669	1.614	0.18416
1.515	3.83614	1.515	1.99937	1.615	1.05477	1.615	0.52382	1.515	0.04713	1.615	0.18765
1.516	3.85933	1.516	2.00309	1.616	1.06243	1.616	0.54572	1.516	0.04768	1.616	0.19114
1.517	3.84644	1.517	2.00606	1.617	1.07054	1.617	0.56879	1.517	0.04812	1.617	0.19468
1.518	3.85869	1.518	2.00531	1.618	1.07325	1.618	0.59276	1.518	0.04864	1.618	0.19823
1.519	3.85031	1.519	2.01423	1.619	1.07955	1.619	0.6175	1.519	0.0492	1.619	0.20193
1.52	3.86706	1.52	2.02316	1.62	1.08181	1.62	0.64372	1.52	0.04969	1.62	0.2058
1.521	3.86964	1.521	2.02093	1.621	1.08722	1.621	0.67072	1.521	0.05024	1.621	0.20967
1.522	3.87544	1.522	2.0239	1.622	1.09307	1.622	0.69907	1.522	0.05079	1.622	0.21353
1.523	3.8735	1.523	2.02168	1.623	1.09532	1.623	0.72935	1.523	0.05132	1.623	0.21761
1.524	3.88381	1.524	2.0358	1.624	1.10388	1.624	0.75963	1.524	0.05195	1.624	0.22164
1.525	3.88897	1.525	2.0358	1.625	1.10838	1.625	0.79184	1.525	0.05259	1.625	0.22572
1.526	3.90121	1.526	2.03803	1.626	1.1156	1.626	0.82535	1.526	0.05317	1.626	0.22996
1.527	3.89799	1.527	2.04025	1.627	1.12191	1.627	0.86014	1.527	0.0538	1.627	0.23431
1.528	3.90959	1.528	2.05141	1.628	1.12596	1.628	0.89622	1.528	0.0544	1.628	0.23866
1.529	3.92376	1.529	2.04843	1.629	1.13047	1.629	0.93359	1.529	0.05507	1.629	0.24301
1.53	3.91216	1.53	2.05364	1.63	1.13722	1.63	0.97225	1.53	0.05571	1.63	0.24758
1.531	3.93278	1.531	2.06182	1.631	1.14128	1.631	1.01284	1.531	0.05648	1.631	0.25213
1.532	3.93471	1.532	2.06108	1.632	1.14353	1.632	1.05472	1.532	0.05722	1.632	0.25686
1.533	3.94824	1.533	2.06256	1.633	1.15164	1.633	1.09789	1.533	0.05783	1.633	0.26153
1.534	3.92763	1.534	2.06702	1.634	1.15795	1.634	1.14299	1.534	0.05857	1.634	0.26626
1.535	3.95147	1.535	2.07371	1.635	1.16651	1.635	1.18938	1.535	0.05937	1.635	0.27109
1.536	3.96435	1.536	2.07669	1.636	1.16876	1.636	1.2377	1.536	0.06009	1.636	0.27603
1.537	3.96306	1.537	2.08114	1.637	1.17552	1.637	1.28731	1.537	0.06094	1.637	0.28108
1.538	3.96371	1.538	2.08263	1.638	1.18093	1.638	1.3395	1.538	0.06178	1.638	0.28618
1.539	3.96371	1.539	2.09006	1.639	1.18768	1.639	1.39298	1.539	0.06256	1.639	0.29138
1.54	3.99077	1.54	2.09155	1.64	1.19265	1.64	1.44839	1.54	0.06346	1.64	0.29665
1.541	3.98046	1.541	2.09006	1.641	1.19625	1.641	1.50573	1.541	0.06429	1.641	0.30196
1.542	3.9811	1.542	2.10196	1.642	1.20571	1.642	1.565	1.542	0.06514	1.642	0.30738
1.543	3.98819	1.543	2.10791	1.643	1.21247	1.643	1.62621	1.543	0.06611	1.643	0.31292
1.544	3.98883	1.544	2.10345	1.644	1.21698	1.644	1.68935	1.544	0.06714	1.644	0.31855
1.545	4.00945	1.545	2.11832	1.645	1.21968	1.645	1.75443	1.545	0.0681	1.645	0.32413
1.546	4.00881	1.546	2.11683	1.646	1.22959	1.646	1.82208	1.546	0.06907	1.646	0.32993
1.547	4.01718	1.547	2.11832	1.647	1.23725	1.647	1.89102	1.547	0.07016	1.647	0.33579
1.548	4.03651	1.548	2.13393	1.648	1.24536	1.648	1.96254	1.548	0.07126	1.648	0.34158
1.549	4.04489	1.549	2.13467	1.649	1.24806	1.649	2.03599	1.549	0.07235	1.649	0.34749
1.55	4.03522	1.55	2.13467	1.65	1.25257	1.65	2.11137	1.55	0.07358	1.65	0.35345
1.551	4.04553	1.551	2.1444	1.651	1.26068	1.651	2.18869	1.551	0.07487	1.651	0.35963
1.552	4.05713	1.552	2.14211	1.652	1.26788	1.652	2.26922	1.552	0.07596	1.652	0.36596
1.553	4.04811	1.553	2.14211	1.653	1.27104	1.653	2.35105	1.553	0.07732	1.653	0.37257
1.554	4.06486	1.554	2.15526	1.654	1.2787	1.654	2.43545	1.554	0.07867	1.654	0.3789
1.555	4.07968	1.555	2.15869	1.655	1.28501	1.655	2.52179	1.555	0.07996	1.655	0.3854
1.556	4.08033	1.556	2.16269	1.656	1.29222	1.656	2.6107	1.556	0.08138	1.656	0.39179
1.557	4.09128	1.557	2.16383	1.657	1.29942	1.657	2.70155	1.557	0.08292	1.657	0.39839
1.558	4.09837	1.558	2.17013	1.658	1.30573	1.658	2.79497	1.558	0.0844	1.658	0.4051
1.559	4.0945	1.559	2.17527	1.659	1.31655	1.659	2.89097	1.559	0.08601	1.659	0.41187
1.56	4.11898	1.56	2.17756	1.66	1.32105	1.66	2.98955	1.56	0.08756	1.66	0.41858
1.561	4.11061	1.561	2.18385	1.661	1.32465	1.661	3.08942	1.561	0.08936	1.661	0.4254
1.562	4.12929	1.562	2.18785	1.662	1.33232	1.662	3.19186	1.562	0.0911	1.662	0.43238
1.563	4.1338	1.563	2.18957	1.663	1.34088	1.663	3.29624	1.563	0.09304	1.663	0.43947
1.564	4.14153	1.564	2.19929	1.664	1.34628	1.664	3.40319	1.564	0.09491	1.664	0.4465
1.565	4.16408	1.565	2.19586	1.665	1.35304	1.665	3.51337	1.565	0.09677	1.665	0.45375
1.566	4.15249	1.566	2.21016	1.666	1.36025	1.666	3.62483	1.566	0.09877	1.666	0.46105
1.567	4.15829	1.567	2.21931	1.667	1.36926	1.667	3.73952	1.567	0.10096	1.667	0.46852
1.568	4.16151	1.568	2.22045	1.668	1.37332	1.668	3.85678	1.568	0.10309	1.668	0.47593
1.569	4.16215	1.569	2.2256	1.669	1.38323	1.669	3.97469	1.569	0.10554	1.669	0.48333
1.57	4.1847	1.57	2.22903	1.67	1.38954	1.67	4.09582	1.57	0.10805	1.67	0.49079
1.571	4.20145	1.571	2.24103	1.671	1.39449	1.671	4.21952	1.571	0.11056	1.671	0.49842
1.572	4.21821	1.572	2.23989	1.672	1.40531	1.672	4.34516	1.572	0.11314	1.672	0.50615
1.573	4.22465	1.573	2.25419	1.673	1.40846	1.673	4.47337	1.573	0.11591	1.673	0.5141
1.574	4.2298	1.574	2.25419	1.674	1.41972			1.574	0.11894	1.674	0.52188
1.575	4.22787	1.575	2.26048	1.675	1.42874			1.575	0.12209	1.675	0.52999
1.576	4.22594	1.576	2.27249	1.676	1.43549			1.576	0.12525	1.676	0.53799
1.577	4.24913	1.577	2.27306	1.677	1.44541			1.577	0.12854	1.677	0.54604
1.578	4.25944	1.578	2.28164	1.678	1.45172			1.578	0.13195	1.678	0.55463
1.579	4.26782	1.579	2.2885	1.679	1.45577			1.579	0.13569	1.679	0.56269
1.58	4.28199	1.58	2.2988	1.68	1.46478			1.58	0.13956	1.68	0.57128
1.581	4.2865	1.581	2.30737	1.681	1.47469			1.581	0.14342	1.681	0.57987
1.582	4.3039	1.582	2.3131	1.682	1.48371			1.582	0.14761	1.682	0.58846
1.583	4.29617	1.583	2.32167	1.683	1.49272			1.583	0.15199	1.683	0.59705
1.584	4.31936	1.584	2.32511	1.684	1.49722			1.584	0.15637	1.684	0.60564
1.585	4.33354	1.585	2.33425	1.685	1.51074			1.585	0.16114	1.685	0.61477
1.586	4.33031	1.586	2.34912	1.686	1.51659			1.586	0.16623	1.686	0.62336
1.587	4.35286	1.587	2.35484	1.687	1.522			1.587	0.17132	1.687	0.63249
1.588	4.36575	1.588	2.36456	1.688	1.53146			1.588	0.17686	1.688	0.64162
1.589	4.38121	1.589	2.37028	1.689	1.54002			1.589	0.18259	1.689	0.65074
1.59	4.38894	1.59	2.38	1.69	1.54813			1.59	0.18859	1.69	0.65987
1.591	4.3825	1.591	2.39143	1.691	1.55535			1.591	0.19477	1.691	0.66953
1.592	4.40827	1.592	2.40059	1.692	1.56615			1.592	0.20128	1.692	0.67867
1.593	4.42503	1.593	2.41717	1.693	1.57607			1.593	0.20817	1.693	0.68833
1.594	4.44242	1.594	2.4206	1.694	1.58643			1.594	0.2152	1.694	0.69746
1.595	4.44758	1.595	2.4309	1.695	1.59409			1.595	0.22273	1.695	0.70712
1.596	4.46304	1.596	2.44119	1.696	1.60175			1.596	0.23034	1.696	0.71732
1.597	4.47077	1.597	2.4572	1.697	1.61212			1.597	0.23839	1.697	0.72698
1.598	4.50041	1.598	2.47093	1.698	1.61797			1.598	0.24683	1.698	0.73718
1.599	4.51201	1.599	2.48579	1.699	1.62473			1.599	0.25579	1.699	0.74685
1.6	4.52747	1.6	2.49895					1.6	0.26494
1.601	4.5526	1.601	2.50695					1.601	0.27467
1.602	4.5687	1.602	2.52754					1.602	0.28485
1.603	4.57579	1.603	2.54012					1.603	0.29528
1.604	4.59448	1.604	2.5447					1.604	0.3063
1.605	4.60607	1.605	2.56472					1.605	0.31758
1.606	4.62862	1.606	2.58701					1.606	0.32962
1.607	4.66084	1.607	2.60189					1.607	0.34212
1.608	4.68726	1.608	2.61332					1.608	0.35494
1.609	4.69177	1.609	2.63333					1.609	0.36854
1.61	4.72849	1.61	2.64992					1.61	0.38259
1.611	4.75104	1.611	2.66765					1.611	0.39708
1.612	4.77875	1.612	2.68881					1.612	0.41248
1.613	4.79163	1.613	2.70711					1.613	0.4282
1.614	4.82578	1.614	2.72827					1.614	0.44508
1.615	4.86057	1.615	2.74599					1.615	0.46267
1.616	4.89085	1.616	2.76544					1.616	0.48045
1.617	4.92049	1.617	2.78774					1.617	0.49914
1.618	4.94755	1.618	2.81462					1.618	0.51834
1.619	4.9759	1.619	2.8352					1.619	0.53831
1.62	4.99523	1.62	2.85636					1.62	0.55912
1.621	5.05902	1.621	2.87924					1.621	0.58064
1.622	5.07512	1.622	2.90554					1.622	0.60268
1.623	5.11765	1.623	2.93356					1.623	0.62581
1.624	5.15244	1.624	2.9593					1.624	0.64945
1.625	5.19754	1.625	2.98618					1.625	0.67458
1.626	5.23878	1.626	3.01535					1.626	0.70035
1.627	5.28194	1.627	3.05137					1.627	0.72677
1.628	5.32382	1.628	3.0771					1.628	0.75448
1.629	5.38246	1.629	3.1017					1.629	0.78282
1.63	5.42562	1.63	3.132					1.63	0.81182
1.631	5.47459	1.631	3.16346					1.631	0.8421
1.632	5.52291	1.632	3.19377					1.632	0.87303
1.633	5.59121	1.633	3.22979					1.633	0.90524
1.634	5.64597	1.634	3.26353					1.634	0.93875
1.635	5.71814	1.635	3.30241					1.635	0.97289
1.636	5.78063	1.636	3.33787					1.636	1.00897
1.637	5.83153	1.637	3.37561					1.637	1.04505
1.638	5.89854	1.638	3.40764					1.638	1.08242
1.639	5.96941	1.639	3.44824					1.639	1.12108
1.64	6.04286	1.64	3.49171					1.64	1.16038
1.641	6.13113	1.641	3.53516					1.641	1.20098
1.642	6.20329	1.642	3.57462					1.642	1.24285
1.643	6.28448	1.643	3.61923					1.643	1.28538
1.644	6.3663	1.644	3.66841					1.644	1.32984
1.645	6.4681	1.645	3.71245					1.645	1.37494
1.646	6.54542	1.646	3.75705					1.646	1.42133
1.647	6.6485	1.647	3.79994					1.647	1.46965
1.648	6.74515	1.648	3.84683					1.648	1.51862
1.649	6.83535	1.649	3.89544					1.649	1.56887
1.65	6.94488	1.65	3.94691					1.65	1.61977
1.651	7.05441	1.651	4.00124					1.651	1.6726
1.652	7.1575	1.652	4.05098					1.652	1.72672
1.653	7.27348	1.653	4.10932					1.653	1.78213
1.654	7.38301	1.654	4.15678					1.654	1.83819
1.655	7.50542	1.655	4.21226					1.655	1.89617
1.656	7.62784	1.656	4.28088					1.656	1.95481
1.657	7.77603	1.657	4.33349					1.657	2.01601
1.658	7.89845	1.658	4.3941					1.658	2.07722
1.659	8.04019	1.659	4.45129					1.659	2.13972
1.66	8.18194	1.66	4.51477					1.66	2.20415
1.661	8.30436	1.661	4.57767					1.661	2.26922
1.662	8.45899	1.662	4.63715					1.662	2.33623
1.663	8.60073	1.663	4.70119					1.663	2.40453
1.664	8.75537	1.664	4.76924					1.664	2.47411
1.665	8.91	1.665	4.83501					1.665	2.54563
1.666	9.05819	1.666	4.90821					1.666	2.61844
1.667	9.23215	1.667	4.97683					1.667	2.69124
1.668	9.39967	1.668	5.0466					1.668	2.76662
1.669	9.56718	1.669	5.11465					1.669	2.84265
1.67	9.74115	1.67	5.18728					1.67	2.91997
1.671	9.90866	1.671	5.26734					1.671	2.99922
1.672	10.0826	1.672	5.34454					1.672	3.07975
1.673	10.2824	1.673	5.41831					1.673	3.16158
1.674	10.4628	1.674	5.49551					1.674	3.24405
1.675	10.6496	1.675	5.57729					1.675	3.32781
1.676	10.8493	1.676	5.64935					1.676	3.4135
1.677	11.0297	1.677	5.73227					1.677	3.50048
1.678	11.2359	1.678	5.8129					1.678	3.5894
1.679	11.4357	1.679	5.90382					1.679	3.67895
1.68	11.6354	1.68	5.98617					1.68	3.77044
1.681	11.848	1.681	6.06852					1.681	3.86322
1.682	12.0606	1.682	6.16173					1.682	3.95729
1.683	12.2668	1.683	6.24637					1.683	4.05265
1.684	12.4859	1.684	6.33902					1.684	4.14929
1.685	12.6985	1.685	6.42994					1.685	4.24723
1.686	12.9175	1.686	6.52144					1.686	4.34709
1.687	13.1495	1.687	6.61294					1.687	4.4476
1.688	13.375	1.688	6.70443					1.688	4.5494
1.689	13.5941	1.689	6.79593					1.689	4.65378
1.69	13.8324	1.69	6.89887					1.69	4.76009
1.691	14.0644	1.691	6.99609					1.691	4.8664
1.692	14.2964	1.692	7.09902					1.692	4.974
1.693	14.5412	1.693	7.19624					1.693	5.08417
1.694	14.786	1.694	7.29345					1.694	5.19435
1.695	15.0244	1.695	7.40211					1.695	5.30581
1.696	15.2692	1.696	7.51077					1.696	5.41856
1.697	15.5141	1.697	7.6137					1.697	5.53389
1.698	15.7589	1.698	7.71664					1.698	5.65116
1.699	16.0102	1.699	7.82529					1.699	5.76842

## Sheet: Figure 4b
	Current density/mA·cm-2		Current density/mA·cm-2		Current density/mA·cm-2
Potential/V vs. RHE	SAs Pt:Fe2O3	Potential/V vs. RHE	NPs Pt:Fe2O3	Potential/V vs. RHE	Fe2O3
0.5	-0.41554	0.5	-0.76755	0.6	-0.05119
0.501	-0.40806	0.501	-0.75093	0.601	-0.04866
0.502	-0.40194	0.502	-0.73721	0.602	-0.04759
0.503	-0.39588	0.503	-0.72474	0.603	-0.04739
0.504	-0.39034	0.504	-0.71304	0.604	-0.04597
0.505	-0.3848	0.505	-0.70107	0.605	-0.04605
0.506	-0.37958	0.506	-0.69014	0.606	-0.04404
0.507	-0.37424	0.507	-0.68028	0.607	-0.04399
0.508	-0.36921	0.508	-0.66995	0.608	-0.04318
0.509	-0.36399	0.509	-0.66038	0.609	-0.04231
0.51	-0.35916	0.51	-0.65061	0.61	-0.04075
0.511	-0.35394	0.511	-0.64124	0.611	-0.04128
0.512	-0.34917	0.512	-0.63273	0.612	-0.04035
0.513	-0.34428	0.513	-0.62355	0.613	-0.03925
0.514	-0.33957	0.514	-0.61535	0.614	-0.03878
0.515	-0.33468	0.515	-0.60722	0.615	-0.0388
0.516	-0.33036	0.516	-0.5993	0.616	-0.0369
0.517	-0.32559	0.517	-0.59138	0.617	-0.03639
0.518	-0.3214	0.518	-0.58394	0.618	-0.03566
0.519	-0.3167	0.519	-0.5763	0.619	-0.03438
0.52	-0.31232	0.52	-0.56885	0.62	-0.0333
0.521	-0.30794	0.521	-0.56151	0.621	-0.03293
0.522	-0.30369	0.522	-0.55427	0.622	-0.03249
0.523	-0.2995	0.523	-0.54701	0.623	-0.03154
0.524	-0.29512	0.524	-0.54035	0.624	-0.0302
0.525	-0.29119	0.525	-0.53397	0.625	-0.02918
0.526	-0.28668	0.526	-0.52671	0.626	-0.02899
0.527	-0.28255	0.527	-0.52073	0.627	-0.02708
0.528	-0.27836	0.528	-0.51416	0.628	-0.02683
0.529	-0.27431	0.529	-0.50787	0.629	-0.02617
0.53	-0.27037	0.53	-0.50102	0.63	-0.02483
0.531	-0.26638	0.531	-0.49541	0.631	-0.02366
0.532	-0.26245	0.532	-0.48941	0.632	-0.02235
0.533	-0.25858	0.533	-0.48303	0.633	-0.02165
0.534	-0.25511	0.534	-0.47733	0.634	-0.02075
0.535	-0.25072	0.535	-0.47183	0.635	-0.01953
0.536	-0.24724	0.536	-0.46602	0.636	-0.01872
0.537	-0.24306	0.537	-0.45974	0.637	-0.01792
0.538	-0.23932	0.538	-0.45404	0.638	-0.01616
0.539	-0.23558	0.539	-0.44814	0.639	-0.01554
0.54	-0.23223	0.54	-0.44225	0.64	-0.01422
0.541	-0.2283	0.541	-0.43733	0.641	-0.01246
0.542	-0.22489	0.542	-0.43181	0.642	-0.01208
0.543	-0.22121	0.543	-0.42641	0.643	-0.01016
0.544	-0.21748	0.544	-0.42128	0.644	-0.01068
0.545	-0.214	0.545	-0.41567	0.645	-0.00773
0.546	-0.21007	0.546	-0.41075	0.646	-0.00705
0.547	-0.20691	0.547	-0.40533	0.647	-0.00588
0.548	-0.20363	0.548	-0.40002	0.648	-0.00495
0.549	-0.2004	0.549	-0.39518	0.649	-0.00405
0.55	-0.19686	0.55	-0.38987	0.65	-0.00211
0.551	-0.19319	0.551	-0.38523	0.651	-0.0026
0.552	-0.19029	0.552	-0.3801	0.652	0.000684615
0.553	-0.18681	0.553	-0.37547	0.653	0.00145
0.554	-0.18352	0.554	-0.37064	0.654	0.00177
0.555	-0.18037	0.555	-0.3657	0.655	0.00452
0.556	-0.17676	0.556	-0.36059	0.656	0.00555
0.557	-0.17341	0.557	-0.35556	0.657	0.00668
0.558	-0.17025	0.558	-0.35082	0.658	0.00722
0.559	-0.16729	0.559	-0.34608	0.659	0.00898
0.56	-0.164	0.56	-0.34193	0.66	0.00938
0.561	-0.16117	0.561	-0.33749	0.661	0.01159
0.562	-0.1582	0.562	-0.33207	0.662	0.01366
0.563	-0.1553	0.563	-0.32792	0.663	0.01375
0.564	-0.15182	0.564	-0.32289	0.664	0.01506
0.565	-0.14873	0.565	-0.31854	0.665	0.01664
0.566	-0.14609	0.566	-0.3141	0.666	0.01848
0.567	-0.14274	0.567	-0.30945	0.667	0.01885
0.568	-0.1399	0.568	-0.30473	0.668	0.02065
0.569	-0.13688	0.569	-0.30027	0.669	0.02118
0.57	-0.13423	0.57	-0.29661	0.67	0.02394
0.571	-0.13134	0.571	-0.29216	0.671	0.02561
0.572	-0.12856	0.572	-0.28733	0.672	0.0252
0.573	-0.12554	0.573	-0.28278	0.673	0.02714
0.574	-0.12315	0.574	-0.27795	0.674	0.02795
0.575	-0.12019	0.575	-0.27419	0.675	0.02962
0.576	-0.11748	0.576	-0.27012	0.676	0.03164
0.577	-0.11471	0.577	-0.2651	0.677	0.03286
0.578	-0.11201	0.578	-0.26036	0.678	0.03322
0.579	-0.10924	0.579	-0.25659	0.679	0.03637
0.58	-0.10679	0.58	-0.25244	0.68	0.03637
0.581	-0.10427	0.581	-0.24819	0.681	0.03876
0.582	-0.10183	0.582	-0.24374	0.682	0.03903
0.583	-0.09912	0.583	-0.23823	0.683	0.03925
0.584	-0.09654	0.584	-0.23484	0.684	0.0416
0.585	-0.09351	0.585	-0.23069	0.685	0.04367
0.586	-0.09113	0.586	-0.22635	0.686	0.04462
0.587	-0.08862	0.587	-0.22296	0.687	0.0466
0.588	-0.08643	0.588	-0.2189	0.688	0.04737
0.589	-0.0834	0.589	-0.21407	0.689	0.04854
0.59	-0.08116	0.59	-0.20915	0.69	0.04993
0.591	-0.07932	0.591	-0.20382	0.691	0.05052
0.592	-0.07617	0.592	-0.20025	0.692	0.05187
0.593	-0.07437	0.593	-0.19599	0.693	0.05435
0.594	-0.07133	0.594	-0.19281	0.694	0.05552
0.595	-0.06914	0.595	-0.18885	0.695	0.05647
0.596	-0.06678	0.596	-0.1845	0.696	0.05809
0.597	-0.06489	0.597	-0.17937	0.697	0.05971
0.598	-0.06227	0.598	-0.17493	0.698	0.05985
0.599	-0.0603	0.599	-0.17204	0.699	0.06156
0.6	-0.05815	0.6	-0.16632	0.7	0.06354
0.601	-0.05569	0.601	-0.16401	0.701	0.06322
0.602	-0.05314	0.602	-0.16034	0.702	0.06602
0.603	-0.05171	0.603	-0.1556	0.703	0.06715
0.604	-0.0485	0.604	-0.15087	0.704	0.06805
0.605	-0.04618	0.605	-0.14622	0.705	0.06972
0.606	-0.04439	0.606	-0.14294	0.706	0.07035
0.607	-0.0425	0.607	-0.13869	0.707	0.07098
0.608	-0.0401	0.608	-0.13395	0.708	0.07305
0.609	-0.03829	0.609	-0.13076	0.709	0.07377
0.61	-0.03607	0.61	-0.12651	0.71	0.07548
0.611	-0.03368	0.611	-0.12303	0.711	0.07738
0.612	-0.031	0.612	-0.11994	0.712	0.07792
0.613	-0.02923	0.613	-0.11703	0.713	0.07931
0.614	-0.02762	0.614	-0.11153	0.714	0.08053
0.615	-0.02544	0.615	-0.10796	0.715	0.08255
0.616	-0.02375	0.616	-0.10515	0.716	0.08274
0.617	-0.02041	0.617	-0.10176	0.717	0.08485
0.618	-0.01795	0.618	-0.09626	0.718	0.08602
0.619	-0.01662	0.619	-0.09461	0.719	0.08855
0.62	-0.01526	0.62	-0.09006	0.72	0.08742
0.621	-0.01229	0.621	-0.08559	0.721	0.08985
0.622	-0.01158	0.622	-0.08369	0.722	0.09048
0.623	-0.00753	0.623	-0.07922	0.723	0.09242
0.624	-0.0053	0.624	-0.07679	0.724	0.0931
0.625	-0.00415	0.625	-0.07473	0.725	0.09441
0.626	-0.00132	0.626	-0.07014	0.726	0.09504
0.627	-0.00015	0.627	-0.06536	0.727	0.09657
0.628	0.0028	0.628	-0.06354	0.728	0.09864
0.629	0.00437	0.629	-0.05907	0.729	0.09855
0.63	0.00788	0.63	-0.05639	0.73	0.10138
0.631	0.00848	0.631	-0.05454	0.731	0.10017
0.632	0.01162	0.632	-0.05129	0.732	0.10364
0.633	0.01372	0.633	-0.0476	0.733	0.10445
0.634	0.01601	0.634	-0.04446	0.734	0.10567
0.635	0.01839	0.635	-0.04467	0.735	0.1058
0.636	0.02111	0.636	-0.03999	0.736	0.10671
0.637	0.02233	0.637	-0.03753	0.737	0.10895
0.638	0.02508	0.638	-0.03587	0.738	0.1104
0.639	0.02701	0.639	-0.03147	0.739	0.1113
0.64	0.02979	0.64	-0.02927	0.74	0.11274
0.641	0.03269	0.641	-0.02799	0.741	0.11342
0.642	0.03418	0.642	-0.02526	0.742	0.11581
0.643	0.03706	0.643	-0.0242	0.743	0.11684
0.644	0.04031	0.644	-0.02156	0.744	0.11725
0.645	0.0421	0.645	-0.01857	0.745	0.11761
0.646	0.04572	0.646	-0.01559	0.746	0.11999
0.647	0.04707	0.647	-0.01326	0.747	0.12054
0.648	0.04875	0.648	-0.01316	0.748	0.12188
0.649	0.053	0.649	-0.01077	0.749	0.12365
0.65	0.05403	0.65	-0.00837	0.75	0.12464
0.651	0.05706	0.651	-0.00665	0.751	0.12653
0.652	0.06041	0.652	-0.00546	0.752	0.12743
0.653	0.06382	0.653	-0.00213	0.753	0.12878
0.654	0.06569	0.654	7.605e-06	0.754	0.12923
0.655	0.0684	0.655	0.00336	0.755	0.13085
0.656	0.07213	0.656	0.00201	0.756	0.13158
0.657	0.07329	0.657	0.00449	0.757	0.13216
0.658	0.07851	0.658	0.00567	0.758	0.13396
0.659	0.08045	0.659	0.00993	0.759	0.13518
0.66	0.0827	0.66	0.01086	0.76	0.13622
0.661	0.08863	0.661	0.01337	0.761	0.13775
0.662	0.08972	0.662	0.01371	0.762	0.13878
0.663	0.09327	0.663	0.01787	0.763	0.13856
0.664	0.09585	0.664	0.01676	0.764	0.14131
0.665	0.10048	0.665	0.01922	0.765	0.14221
0.666	0.10203	0.666	0.02324	0.766	0.1446
0.667	0.10506	0.667	0.02195	0.767	0.14446
0.668	0.10931	0.668	0.02637	0.768	0.14708
0.669	0.11305	0.669	0.0287	0.769	0.14658
0.67	0.11743	0.67	0.03044	0.77	0.14716
0.671	0.11994	0.671	0.03071	0.771	0.14892
0.672	0.12323	0.672	0.03381	0.772	0.15122
0.673	0.12581	0.673	0.03705	0.773	0.15145
0.674	0.13012	0.674	0.03677	0.774	0.15252
0.675	0.13392	0.675	0.03953	0.775	0.15487
0.676	0.13792	0.676	0.04088	0.776	0.15541
0.677	0.14178	0.677	0.04536	0.777	0.15591
0.678	0.14488	0.678	0.04602	0.778	0.15717
0.679	0.15074	0.679	0.04944	0.779	0.15762
0.68	0.15422	0.68	0.05063	0.78	0.16014
0.681	0.15692	0.681	0.05367	0.781	0.15978
0.682	0.16086	0.682	0.05618	0.782	0.16222
0.683	0.16272	0.683	0.0587	0.783	0.16406
0.684	0.17013	0.684	0.06224	0.784	0.16424
0.685	0.17329	0.685	0.06324	0.785	0.1651
0.686	0.17754	0.686	0.06593	0.786	0.16605
0.687	0.1836	0.687	0.0696	0.787	0.16789
0.688	0.18566	0.688	0.07154	0.788	0.16829
0.689	0.19191	0.689	0.07544	0.789	0.16933
0.69	0.19558	0.69	0.07851	0.79	0.17113
0.691	0.20003	0.691	0.07886	0.791	0.17231
0.692	0.20551	0.692	0.08475	0.792	0.17442
0.693	0.2095	0.693	0.08558	0.793	0.17474
0.694	0.21375	0.694	0.08997	0.794	0.1774
0.695	0.2162	0.695	0.09288	0.795	0.17672
0.696	0.22438	0.696	0.09398	0.796	0.1783
0.697	0.22715	0.697	0.09954	0.797	0.1792
0.698	0.23553	0.698	0.09906	0.798	0.17983
0.699	0.23701	0.699	0.104	0.799	0.18199
0.7	0.24275	0.7	0.1068	0.8	0.18289
0.701	0.24842	0.701	0.11105	0.801	0.18442
0.702	0.25183	0.702	0.11501	0.802	0.18488
0.703	0.25872	0.703	0.11723	0.803	0.18546
0.704	0.26259	0.704	0.1212	0.804	0.18781
0.705	0.26897	0.705	0.12293	0.805	0.18943
0.706	0.27309	0.706	0.12593	0.806	0.18943
0.707	0.28205	0.707	0.1298	0.807	0.19073
0.708	0.28392	0.708	0.13299	0.808	0.19258
0.709	0.29191	0.709	0.13473	0.809	0.19393
0.71	0.29519	0.71	0.1383	0.81	0.19402
0.711	0.30022	0.711	0.14274	0.811	0.19528
0.712	0.30653	0.712	0.14613	0.812	0.19664
0.713	0.31175	0.713	0.14777	0.813	0.19664
0.714	0.31826	0.714	0.15231	0.814	0.19858
0.715	0.32464	0.715	0.15638	0.815	0.19984
0.716	0.3323	0.716	0.16197	0.816	0.19988
0.717	0.33726	0.717	0.1616	0.817	0.20055
0.718	0.34384	0.718	0.16682	0.818	0.20263
0.719	0.35009	0.719	0.16797	0.819	0.20339
0.72	0.35576	0.72	0.17291	0.82	0.20528
0.721	0.36097	0.721	0.1758	0.821	0.20632
0.722	0.36826	0.722	0.18122	0.822	0.20695
0.723	0.37476	0.723	0.18159	0.823	0.20889
0.724	0.38191	0.724	0.1872	0.824	0.20889
0.725	0.38842	0.725	0.18962	0.825	0.21119
0.726	0.39557	0.726	0.19551	0.826	0.21168
0.727	0.4015	0.727	0.19658	0.827	0.21214
0.728	0.40466	0.728	0.20015	0.828	0.21358
0.729	0.41471	0.729	0.20537	0.829	0.21389
0.73	0.42096	0.73	0.20865	0.83	0.21655
0.731	0.42798	0.731	0.21039	0.831	0.21795
0.732	0.4332	0.732	0.21659	0.832	0.21845
0.733	0.44409	0.733	0.21648	0.833	0.21916
0.734	0.44969	0.734	0.22287	0.834	0.22011
0.735	0.45762	0.735	0.22518	0.835	0.222
0.736	0.46348	0.736	0.22973	0.836	0.222
0.737	0.47167	0.737	0.23534	0.837	0.22241
0.738	0.47598	0.738	0.23765	0.838	0.2243
0.739	0.48532	0.739	0.23997	0.839	0.22412
0.74	0.49093	0.74	0.24509	0.84	0.22646
0.741	0.50092	0.741	0.24867	0.841	0.22827
0.742	0.50717	0.742	0.25109	0.842	0.22917
0.743	0.51632	0.743	0.2565	0.843	0.22898
0.744	0.52095	0.744	0.25959	0.844	0.23106
0.745	0.52733	0.745	0.26297	0.845	0.23065
0.746	0.53365	0.746	0.26799	0.846	0.23111
0.747	0.5397	0.747	0.27167	0.847	0.23335
0.748	0.54982	0.748	0.27737	0.848	0.23422
0.749	0.56103	0.749	0.2793	0.849	0.23611
0.75	0.56625	0.75	0.27969	0.85	0.23597
0.751	0.57385	0.751	0.28511	0.851	0.23728
0.752	0.58023	0.752	0.29148	0.852	0.23737
0.753	0.58938	0.753	0.29274	0.853	0.23903
0.754	0.59537	0.754	0.29777	0.854	0.23966
0.755	0.60607	0.755	0.30134	0.855	0.24084
0.756	0.61367	0.756	0.30386	0.856	0.24255
0.757	0.61824	0.757	0.30821	0.857	0.24305
0.758	0.62881	0.758	0.31256	0.858	0.2439
0.759	0.63525	0.759	0.31545	0.859	0.24494
0.76	0.64492	0.76	0.31826	0.86	0.24575
0.761	0.65007	0.761	0.32261	0.861	0.24628
0.762	0.65845	0.762	0.32889	0.862	0.24611
0.763	0.66876	0.763	0.33179	0.863	0.24778
0.764	0.67713	0.764	0.33401	0.864	0.24975
0.765	0.68358	0.765	0.33566	0.865	0.24975
0.766	0.69195	0.766	0.34193	0.866	0.25215
0.767	0.70097	0.767	0.34445	0.867	0.25259
0.768	0.70419	0.768	0.34812	0.868	0.25332
0.769	0.70999	0.769	0.35556	0.869	0.25295
0.77	0.72159	0.77	0.35633	0.87	0.25435
0.771	0.73254	0.771	0.3602	0.871	0.25489
0.772	0.74092	0.772	0.36446	0.872	0.2562
0.773	0.74865	0.773	0.36503	0.873	0.25899
0.774	0.75058	0.774	0.37103	0.874	0.25918
0.775	0.76025	0.775	0.37721	0.875	0.2585
0.776	0.77313	0.776	0.37904	0.876	0.26052
0.777	0.77829	0.777	0.3833	0.877	0.26084
0.778	0.78409	0.778	0.38861	0.878	0.26048
0.779	0.79117	0.779	0.38928	0.879	0.26246
0.78	0.80535	0.78	0.3975	0.88	0.26341
0.781	0.80857	0.781	0.39587	0.881	0.26544
0.782	0.8163	0.782	0.40214	0.882	0.26697
0.783	0.82597	0.783	0.4032	0.883	0.26638
0.784	0.83048	0.784	0.40929	0.884	0.26643
0.785	0.84336	0.785	0.41007	0.885	0.26836
0.786	0.8395	0.786	0.41384	0.886	0.2676
0.787	0.8556	0.787	0.4205	0.887	0.26922
0.788	0.86011	0.788	0.42534	0.888	0.27008
0.789	0.87042	0.789	0.42611	0.889	0.2717
0.79	0.87815	0.79	0.43094	0.89	0.27219
0.791	0.8846	0.791	0.43374	0.891	0.27282
0.792	0.89104	0.792	0.43742	0.892	0.27345
0.793	0.89748	0.793	0.4434	0.893	0.27553
0.794	0.90521	0.794	0.44631	0.894	0.27589
0.795	0.91359	0.795	0.44912	0.895	0.27706
0.796	0.92197	0.796	0.45278	0.896	0.27575
0.797	0.92648	0.797	0.45617	0.897	0.27805
0.798	0.93872	0.798	0.46004	0.898	0.27905
0.799	0.94581	0.799	0.46254	0.899	0.27864
0.8	0.95096	0.8	0.46689	0.9	0.2817
0.801	0.96062	0.801	0.47105	0.901	0.2817
0.802	0.96513	0.802	0.47037	0.902	0.28039
0.803	0.97673	0.803	0.47705	0.903	0.28315
0.804	0.98189	0.804	0.48062	0.904	0.28342
0.805	0.98897	0.805	0.48342	0.905	0.28395
0.806	0.99799	0.806	0.48623	0.906	0.28666
0.807	1.00573	0.807	0.48854	0.907	0.28598
0.808	1.01281	0.808	0.4928	0.908	0.28733
0.809	1.0199	0.809	0.49493	0.909	0.2863
0.81	1.02634	0.81	0.49928	0.91	0.28675
0.811	1.03407	0.811	0.49937	0.911	0.28954
0.812	1.0373	0.812	0.50826	0.912	0.29085
0.813	1.05018	0.813	0.50883	0.913	0.28914
0.814	1.05534	0.814	0.51155	0.914	0.29179
0.815	1.05856	0.815	0.51966	0.915	0.29265
0.816	1.06436	0.816	0.52082	0.916	0.29211
0.817	1.07209	0.817	0.52421	0.917	0.29324
0.818	1.08046	0.818	0.52488	0.918	0.29427
0.819	1.08111	0.819	0.52556	0.919	0.29477
0.82	1.09271	0.82	0.53667	0.92	0.29518
0.821	1.09915	0.821	0.53532	0.921	0.29549
0.822	1.10495	0.822	0.53996	0.922	0.29652
0.823	1.10624	0.823	0.54044	0.923	0.29711
0.824	1.11912	0.824	0.54557	0.924	0.29805
0.825	1.1217	0.825	0.55001	0.925	0.29959
0.826	1.13201	0.826	0.54798	0.926	0.30148
0.827	1.13781	0.827	0.55203	0.927	0.30072
0.828	1.14232	0.828	0.55427	0.928	0.30103
0.829	1.15005	0.829	0.55967	0.929	0.30238
0.83	1.15907	0.83	0.56654	0.93	0.30306
0.831	1.16293	0.831	0.56354	0.931	0.30351
0.832	1.16551	0.832	0.57002	0.932	0.30441
0.833	1.17324	0.833	0.57302	0.933	0.30482
0.834	1.17969	0.834	0.57215	0.934	0.30562
0.835	1.18613	0.835	0.576	0.935	0.30594
0.836	1.19064	0.836	0.58113	0.936	0.30878
0.837	1.19773	0.837	0.58065	0.937	0.30811
0.838	1.20675	0.838	0.58481	0.938	0.30806
0.839	1.20997	0.839	0.58934	0.939	0.30972
0.84	1.21834	0.84	0.58983	0.94	0.30896
0.841	1.22221	0.841	0.59427	0.941	0.30959
0.842	1.23252	0.842	0.59823	0.942	0.31229
0.843	1.23316	0.843	0.59882	0.943	0.31212
0.844	1.2409	0.844	0.60026	0.944	0.31207
0.845	1.24218	0.845	0.60558	0.945	0.31374
0.846	1.25378	0.846	0.60587	0.946	0.31382
0.847	1.25636	0.847	0.611	0.947	0.31603
0.848	1.26087	0.848	0.61476	0.948	0.31464
0.849	1.26924	0.849	0.61428	0.949	0.31639
0.85	1.27762	0.85	0.61718	0.95	0.31707
0.851	1.27826	0.851	0.6197	0.951	0.31702
0.852	1.28342	0.852	0.62453	0.952	0.31869
0.853	1.29179	0.853	0.62655	0.953	0.31978
0.854	1.29759	0.854	0.6279	0.954	0.31915
0.855	1.3021	0.855	0.63545	0.955	0.32032
0.856	1.31177	0.856	0.63545	0.956	0.31828
0.857	1.31757	0.857	0.6368	0.957	0.31942
0.858	1.3195	0.858	0.63767	0.958	0.32361
0.859	1.3253	0.859	0.64095	0.959	0.32194
0.86	1.32788	0.86	0.64511	0.96	0.32352
0.861	1.33367	0.861	0.64772	0.961	0.32437
0.862	1.33947	0.862	0.65091	0.962	0.32536
0.863	1.34656	0.863	0.64917	0.963	0.32405
0.864	1.35043	0.864	0.65246	0.964	0.32487
0.865	1.35751	0.865	0.65333	0.965	0.32766
0.866	1.36525	0.866	0.66029	0.966	0.32626
0.867	1.36718	0.867	0.6629	0.967	0.32658
0.868	1.37233	0.868	0.66212	0.968	0.32788
0.869	1.37813	0.869	0.66666	0.969	0.32955
0.87	1.38006	0.87	0.66821	0.97	0.32964
0.871	1.37942	0.871	0.67121	0.971	0.33023
0.872	1.39617	0.872	0.67071	0.972	0.3305
0.873	1.3981	0.873	0.67632	0.973	0.32982
0.874	1.40197	0.874	0.67439	0.974	0.33072
0.875	1.40777	0.875	0.67913	0.975	0.33239
0.876	1.41421	0.876	0.68396	0.976	0.33252
0.877	1.41937	0.877	0.68483	0.977	0.33203
0.878	1.42452	0.878	0.6887	0.978	0.33284
0.879	1.42903	0.879	0.68589	0.979	0.33397
0.88	1.43612	0.88	0.68522	0.98	0.3332
0.881	1.43676	0.881	0.69285	0.981	0.33681
0.882	1.43805	0.882	0.69392	0.982	0.33568
0.883	1.44772	0.883	0.69662	0.983	0.33649
0.884	1.45802	0.884	0.69942	0.984	0.33788
0.885	1.46189	0.885	0.70299	0.985	0.33735
0.886	1.45931	0.886	0.70484	0.986	0.33757
0.887	1.46382	0.887	0.70493	0.987	0.33942
0.888	1.46962	0.888	0.70745	0.988	0.33847
0.889	1.47027	0.889	0.71208	0.989	0.33897
0.89	1.47735	0.89	0.7113	0.99	0.34032
0.891	1.48573	0.891	0.71547	0.991	0.34127
0.892	1.48573	0.892	0.71672	0.992	0.34253
0.893	1.49733	0.893	0.72204	0.993	0.34257
0.894	1.49733	0.894	0.723	0.994	0.34338
0.895	1.50377	0.895	0.71885	0.995	0.3432
0.896	1.50506	0.896	0.73005	0.996	0.34482
0.897	1.50828	0.897	0.72764	0.997	0.34411
0.898	1.51601	0.898	0.72987	0.998	0.34532
0.899	1.52117	0.899	0.73557	0.999	0.34451
0.9	1.52439	0.9	0.73131	1	0.34685
0.901	1.53083	0.901	0.73431	1.001	0.34712
0.902	1.53341	0.902	0.7403	1.002	0.34667
0.903	1.53856	0.903	0.73605	1.003	0.34695
0.904	1.54372	0.904	0.74271	1.004	0.34911
0.905	1.54758	0.905	0.74079	1.005	0.34852
0.906	1.55016	0.906	0.74601	1.006	0.34924
0.907	1.5566	0.907	0.74601	1.007	0.34928
0.908	1.55402	0.908	0.74852	1.008	0.35068
0.909	1.57013	0.909	0.75035	1.009	0.35312
0.91	1.57142	0.91	0.74891	1.01	0.3505
0.911	1.57722	0.911	0.75461	1.011	0.35158
0.912	1.57529	0.912	0.75383	1.012	0.35338
0.913	1.58109	0.913	0.75935	1.013	0.3528
0.914	1.58495	0.914	0.75963	1.014	0.35455
0.915	1.59268	0.915	0.76592	1.015	0.35433
0.916	1.59268	0.916	0.76418	1.016	0.35501
0.917	1.59655	0.917	0.76524	1.017	0.35542
0.918	1.60492	0.918	0.7692	1.018	0.35632
0.919	1.61008	0.919	0.76853	1.019	0.35712
0.92	1.61008	0.92	0.77016	1.02	0.35528
0.921	1.61652	0.921	0.77412	1.021	0.3583
0.922	1.61394	0.922	0.77451	1.022	0.35884
0.923	1.61781	0.923	0.77993	1.023	0.35712
0.924	1.63456	0.924	0.78263	1.024	0.3578
0.925	1.63972	0.925	0.78002	1.025	0.36042
0.926	1.63778	0.926	0.78389	1.026	0.36068
0.927	1.64101	0.927	0.78293	1.027	0.35956
0.928	1.6468	0.928	0.78756	1.028	0.36082
0.929	1.64423	0.929	0.7865	1.029	0.36028
0.93	1.65003	0.93	0.7863	1.03	0.36267
0.931	1.65905	0.931	0.79211	1.031	0.36231
0.932	1.66098	0.932	0.79529	1.032	0.36312
0.933	1.67	0.933	0.79511	1.033	0.36338
0.934	1.67064	0.934	0.79587	1.034	0.36469
0.935	1.67258	0.935	0.80022	1.035	0.36398
0.936	1.68095	0.936	0.79916	1.036	0.36587
0.937	1.68933	0.937	0.80255	1.037	0.36532
0.938	1.68611	0.938	0.80129	1.038	0.36685
0.939	1.69126	0.939	0.81105	1.039	0.36605
0.94	1.69448	0.94	0.80795	1.04	0.36595
0.941	1.69191	0.941	0.80777	1.041	0.36735
0.942	1.70608	0.942	0.81105	1.042	0.36857
0.943	1.7093	0.943	0.81336	1.043	0.36875
0.944	1.7209	0.944	0.81288	1.044	0.36965
0.945	1.71059	0.945	0.81771	1.045	0.36915
0.946	1.72348	0.946	0.81549	1.046	0.37042
0.947	1.72605	0.947	0.8208	1.047	0.3706
0.948	1.73121	0.948	0.82496	1.048	0.36947
0.949	1.72283	0.949	0.82341	1.049	0.37092
0.95	1.73636	0.95	0.82391	1.05	0.371
0.951	1.73378	0.951	0.82535	1.051	0.37303
0.952	1.74409	0.952	0.82739	1.052	0.37294
0.953	1.7428	0.953	0.83444	1.053	0.3742
0.954	1.74796	0.954	0.83231	1.054	0.37488
0.955	1.75698	0.955	0.83685	1.055	0.37344
0.956	1.76278	0.956	0.83492	1.056	0.37456
0.957	1.75891	0.957	0.83985	1.057	0.3724
0.958	1.76342	0.958	0.8355	1.058	0.37429
0.959	1.77309	0.959	0.84005	1.059	0.3751
0.96	1.77051	0.96	0.84314	1.06	0.37519
0.961	1.77631	0.961	0.8441	1.061	0.37745
0.962	1.78146	0.962	0.84758	1.062	0.37735
0.963	1.78017	0.963	0.84845	1.063	0.37912
0.964	1.78791	0.964	0.84836	1.064	0.37817
0.965	1.79306	0.965	0.85164	1.065	0.37948
0.966	1.79886	0.966	0.85116	1.066	0.3788
0.967	1.79499	0.967	0.85395	1.067	0.38028
0.968	1.79693	0.968	0.85608	1.068	0.37916
0.969	1.81046	0.969	0.85743	1.069	0.37988
0.97	1.80981	0.97	0.8615	1.07	0.37961
0.971	1.81948	0.971	0.86063	1.071	0.38339
0.972	1.81754	0.972	0.85734	1.072	0.38204
0.973	1.82205	0.973	0.86604	1.073	0.38186
0.974	1.82463	0.974	0.8672	1.074	0.38114
0.975	1.83623	0.975	0.86798	1.075	0.38141
0.976	1.83687	0.976	0.87059	1.076	0.38434
0.977	1.84074	0.977	0.87059	1.077	0.38375
0.978	1.83945	0.978	0.87425	1.078	0.38456
0.979	1.84138	0.979	0.87618	1.079	0.38682
0.98	1.85105	0.98	0.87947	1.08	0.38398
0.981	1.85491	0.981	0.87618	1.081	0.38686
0.982	1.85491	0.982	0.87725	1.082	0.38538
0.983	1.86071	0.983	0.87966	1.083	0.38555
0.984	1.86587	0.984	0.88392	1.084	0.38524
0.985	1.86909	0.985	0.88362	1.085	0.3861
0.986	1.87231	0.986	0.88499	1.086	0.38934
0.987	1.87746	0.987	0.88845	1.087	0.38812
0.988	1.87553	0.988	0.88749	1.088	0.38916
0.989	1.88713	0.989	0.89271	1.089	0.39052
0.99	1.88842	0.99	0.89417	1.09	0.39128
0.991	1.89293	0.991	0.8958	1.091	0.38875
0.992	1.89744	0.992	0.89987	1.092	0.38992
0.993	1.89808	0.993	0.90315	1.093	0.39195
0.994	1.90259	0.994	0.90074	1.094	0.39385
0.995	1.90775	0.995	0.89504	1.095	0.39118
0.996	1.91097	0.996	0.89349	1.096	0.39353
0.997	1.91741	0.997	0.89832	1.097	0.39583
0.998	1.92063	0.998	0.90566	1.098	0.39434
0.999	1.92128	0.999	0.90807	1.099	0.39538
1	1.93416	1	0.9105	1.1	0.39407
1.001	1.93352	1.001	0.90624	1.101	0.39578
1.002	1.93352	1.002	0.90807	1.102	0.3938
1.003	1.94189	1.003	0.91851	1.103	0.39637
1.004	1.93738	1.004	0.91871	1.104	0.39781
1.005	1.93674	1.005	0.91214	1.105	0.39619
1.006	1.94705	1.006	0.9216	1.106	0.39785
1.007	1.95414	1.007	0.92354	1.107	0.39804
1.008	1.95027	1.008	0.92615	1.108	0.39831
1.009	1.95671	1.009	0.92432	1.109	0.40056
1.01	1.958	1.01	0.92682	1.11	0.3997
1.011	1.96767	1.011	0.9246	1.111	0.40029
1.012	1.97153	1.012	0.92673	1.112	0.40056
1.013	1.9638	1.013	0.93147	1.113	0.40191
1.014	1.96895	1.014	0.93234	1.114	0.40191
1.015	1.9812	1.015	0.9363	1.115	0.40326
1.016	1.97733	1.016	0.93948	1.116	0.40191
1.017	1.9915	1.017	0.93774	1.117	0.40191
1.018	1.98893	1.018	0.93852	1.118	0.40326
1.019	1.98957	1.019	0.93824	1.119	0.40416
1.02	2.00052	1.02	0.94422	1.12	0.40236
1.021	1.99924	1.021	0.94577	1.121	0.40326
1.022	1.99988	1.022	0.94683	1.122	0.40416
1.023	2.00439	1.023	0.94403	1.123	0.40506
1.024	2.01212	1.024	0.94557	1.124	0.40597
1.025	2.01406	1.025	0.94866	1.125	0.40597
1.026	2.02243	1.026	0.9479	1.126	0.40687
1.027	2.02759	1.027	0.95505	1.127	0.40687
1.028	2.03081	1.028	0.95273	1.128	0.40506
1.029	2.03081	1.029	0.95717	1.129	0.40687
1.03	2.03661	1.03	0.95882	1.13	0.40867
1.031	2.0321	1.031	0.9591	1.131	0.40912
1.032	2.04563	1.032	0.95786	1.132	0.41002
1.033	2.03918	1.033	0.96423	1.133	0.41092
1.034	2.04949	1.034	0.96549	1.134	0.40912
1.035	2.04949	1.035	0.96935	1.135	0.41137
1.036	2.05722	1.036	0.96741	1.136	0.40957
1.037	2.05722	1.037	0.97032	1.137	0.41092
1.038	2.05078	1.038	0.97515	1.138	0.41228
1.039	2.05658	1.039	0.97322	1.139	0.41182
1.04	2.06624	1.04	0.97032	1.14	0.41362
1.041	2.0714	1.041	0.97709	1.141	0.41137
1.042	2.07655	1.042	0.97902	1.142	0.41408
1.043	2.07913	1.043	0.97709	1.143	0.41408
1.044	2.083	1.044	0.98481	1.144	0.41452
1.045	2.08042	1.045	0.98288	1.145	0.41408
1.046	2.08815	1.046	0.98675	1.146	0.41678
1.047	2.08879	1.047	0.98385	1.147	0.41678
1.048	2.09975	1.048	0.98094	1.148	0.41543
1.049	2.09846	1.049	0.98964	1.149	0.41813
1.05	2.1049	1.05	0.99062	1.15	0.41633
1.051	2.10941	1.051	0.99641	1.151	0.41903
1.052	2.10297	1.052	0.99641	1.152	0.41633
1.053	2.11779	1.053	0.99641	1.153	0.41768
1.054	2.12487	1.054	0.99834	1.154	0.41678
1.055	2.11779	1.055	0.99545	1.155	0.41993
1.056	2.12874	1.056	1.00221	1.156	0.41948
1.057	2.1165	1.057	0.99834	1.157	0.41993
1.058	2.12487	1.058	1.00317	1.158	0.42038
1.059	2.1281	1.059	1.00608	1.159	0.41948
1.06	2.13454	1.06	1.00898	1.16	0.42174
1.061	2.1442	1.061	1.00898	1.161	0.42174
1.062	2.15645	1.062	1.00994	1.162	0.42218
1.063	2.14678	1.063	1.01381	1.163	0.42218
1.064	2.15709	1.064	1.01477	1.164	0.42174
1.065	2.15194	1.065	1.01381	1.165	0.42218
1.066	2.1616	1.066	1.02155	1.166	0.42354
1.067	2.15451	1.067	1.02347	1.167	0.42354
1.068	2.16804	1.068	1.02444	1.168	0.42399
1.069	2.1674	1.069	1.02251	1.169	0.42444
1.07	2.16998	1.07	1.02155	1.17	0.42579
1.071	2.17191	1.071	1.02638	1.171	0.42715
1.072	2.17706	1.072	1.03023	1.172	0.42624
1.073	2.17255	1.073	1.02734	1.173	0.42715
1.074	2.18286	1.074	1.02444	1.174	0.42759
1.075	2.18995	1.075	1.02831	1.175	0.42715
1.076	2.19059	1.076	1.03121	1.176	0.42759
1.077	2.1951	1.077	1.037	1.177	0.42669
1.078	2.19575	1.078	1.03797	1.178	0.4303
1.079	2.1951	1.079	1.03604	1.179	0.43075
1.08	2.20219	1.08	1.03797	1.18	0.42895
1.081	2.20928	1.081	1.04087	1.181	0.43165
1.082	2.20412	1.082	1.04376	1.182	0.43165
1.083	2.21186	1.083	1.04474	1.183	0.4312
1.084	2.2183	1.084	1.0428	1.184	0.4303
1.085	2.2183	1.085	1.0457	1.185	0.4339
1.086	2.21765	1.086	1.04957	1.186	0.43165
1.087	2.23118	1.087	1.05246	1.187	0.433
1.088	2.23569	1.088	1.0515	1.188	0.433
1.089	2.22796	1.089	1.05827	1.189	0.43615
1.09	2.23634	1.09	1.05923	1.19	0.4357
1.091	2.23698	1.091	1.05923	1.191	0.4357
1.092	2.24343	1.092	1.06406	1.192	0.4357
1.093	2.24471	1.093	1.05633	1.193	0.43705
1.094	2.25502	1.094	1.06406	1.194	0.4357
1.095	2.24858	1.095	1.06214	1.195	0.4357
1.096	2.26275	1.096	1.0602	1.196	0.43751
1.097	2.26662	1.097	1.0689	1.197	0.43705
1.098	2.26469	1.098	1.07373	1.198	0.43841
1.099	2.27629	1.099	1.07276	1.199	0.43751
1.1	2.275	1.1	1.07567	1.2	0.43705
1.101	2.275	1.101	1.07469	1.201	0.43841
1.102	2.2808	1.102	1.07469	1.202	0.43931
1.103	2.28402	1.103	1.07759	1.203	0.44066
1.104	2.28531	1.104	1.07952	1.204	0.44111
1.105	2.28853	1.105	1.08243	1.205	0.44111
1.106	2.28724	1.106	1.08435	1.206	0.44201
1.107	2.29239	1.107	1.08726	1.207	0.44066
1.108	2.29497	1.108	1.08533	1.208	0.44201
1.109	2.29884	1.109	1.0892	1.209	0.44246
1.11	2.30657	1.11	1.08726	1.21	0.44292
1.111	2.31301	1.111	1.08822	1.211	0.44111
1.112	2.30399	1.112	1.09886	1.212	0.44516
1.113	2.31365	1.113	1.09692	1.213	0.44382
1.114	2.33041	1.114	1.09403	1.214	0.44382
1.115	2.32461	1.115	1.09692	1.215	0.44562
1.116	2.32654	1.116	1.10562	1.216	0.44516
1.117	2.34007	1.117	1.10175	1.217	0.44426
1.118	2.34072	1.118	1.09788	1.218	0.44697
1.119	2.33492	1.119	1.10369	1.219	0.44652
1.12	2.33685	1.12	1.10756	1.22	0.44787
1.121	2.33943	1.121	1.10949	1.221	0.44922
1.122	2.34329	1.122	1.11239	1.222	0.44742
1.123	2.34974	1.123	1.10756	1.223	0.44922
1.124	2.34523	1.124	1.11141	1.224	0.44832
1.125	2.3594	1.125	1.11335	1.225	0.44922
1.126	2.35811	1.126	1.11335	1.226	0.45012
1.127	2.36842	1.127	1.11626	1.227	0.44922
1.128	2.36842	1.128	1.11626	1.228	0.44967
1.129	2.37551	1.129	1.11819	1.229	0.45238
1.13	2.36649	1.13	1.11915	1.23	0.45192
1.131	2.37486	1.131	1.12398	1.231	0.45238
1.132	2.3871	1.132	1.12302	1.232	0.45238
1.133	2.39097	1.133	1.12785	1.233	0.45372
1.134	2.38002	1.134	1.13075	1.234	0.45328
1.135	2.39097	1.135	1.13268	1.235	0.45598
1.136	2.39226	1.136	1.12881	1.236	0.45372
1.137	2.39355	1.137	1.13364	1.237	0.45418
1.138	2.40128	1.138	1.13655	1.238	0.45553
1.139	2.39935	1.139	1.14138	1.239	0.45462
1.14	2.39999	1.14	1.14234	1.24	0.45688
1.141	2.41803	1.141	1.14428	1.241	0.45868
1.142	2.41932	1.142	1.14621	1.242	0.45733
1.143	2.41481	1.143	1.14525	1.243	0.45823
1.144	2.42254	1.144	1.14717	1.244	0.45868
1.145	2.42898	1.145	1.15104	1.245	0.45733
1.146	2.43092	1.146	1.15298	1.246	0.45823
1.147	2.43285	1.147	1.14911	1.247	0.45958
1.148	2.43865	1.148	1.15104	1.248	0.46093
1.149	2.43865	1.149	1.15781	1.249	0.45958
1.15	2.43994	1.15	1.15781	1.25	0.45913
1.151	2.45025	1.151	1.15781	1.251	0.46093
1.152	2.44831	1.152	1.15878	1.252	0.46184
1.153	2.45218	1.153	1.15974	1.253	0.46364
1.154	2.4496	1.154	1.16361	1.254	0.46048
1.155	2.45798	1.155	1.16651	1.255	0.46454
1.156	2.45798	1.156	1.16747	1.256	0.46589
1.157	2.45927	1.157	1.16844	1.257	0.46408
1.158	2.467	1.158	1.17134	1.258	0.46364
1.159	2.4728	1.159	1.16651	1.259	0.46454
1.16	2.47731	1.16	1.16264	1.26	0.46634
1.161	2.48568	1.161	1.17327	1.261	0.46724
1.162	2.47795	1.162	1.17714	1.262	0.46634
1.163	2.48375	1.163	1.17617	1.263	0.46679
1.164	2.48311	1.164	1.18293	1.264	0.46815
1.165	2.48762	1.165	1.18487	1.265	0.46769
1.166	2.48439	1.166	1.18004	1.266	0.46815
1.167	2.49792	1.167	1.18584	1.267	0.46995
1.168	2.50243	1.168	1.1868	1.268	0.46949
1.169	2.49921	1.169	1.18776	1.269	0.47085
1.17	2.50759	1.17	1.18197	1.27	0.47039
1.171	2.51017	1.171	1.19163	1.271	0.47085
1.172	2.51532	1.172	1.1955	1.272	0.47039
1.173	2.51274	1.173	1.1984	1.273	0.47265
1.174	2.50952	1.174	1.19937	1.274	0.474
1.175	2.53207	1.175	1.19357	1.275	0.47355
1.176	2.52563	1.176	1.2042	1.276	0.474
1.177	2.53143	1.177	1.1984	1.277	0.4749
1.178	2.5398	1.178	1.20129	1.278	0.4749
1.179	2.54303	1.179	1.2071	1.279	0.47625
1.18	2.53465	1.18	1.20807	1.28	0.474
1.181	2.54431	1.181	1.20999	1.281	0.47715
1.182	2.54431	1.182	1.20516	1.282	0.47625
1.183	2.55011	1.183	1.2071	1.283	0.47715
1.184	2.5572	1.184	1.21676	1.284	0.47851
1.185	2.56171	1.185	1.2158	1.285	0.47941
1.186	2.56622	1.186	1.21484	1.286	0.48031
1.187	2.57009	1.187	1.21869	1.287	0.47715
1.188	2.57009	1.188	1.2158	1.288	0.47941
1.189	2.57202	1.189	1.21967	1.289	0.48166
1.19	2.57395	1.19	1.2158	1.29	0.48166
1.191	2.57266	1.191	1.22256	1.291	0.48076
1.192	2.5746	1.192	1.22643	1.292	0.48031
1.193	2.58555	1.193	1.23609	1.293	0.48392
1.194	2.59006	1.194	1.23222	1.294	0.48211
1.195	2.5965	1.195	1.23126	1.295	0.48526
1.196	2.58039	1.196	1.23609	1.296	0.48482
1.197	2.5907	1.197	1.2332	1.297	0.48436
1.198	2.59393	1.198	1.23222	1.298	0.48797
1.199	2.6023	1.199	1.23126	1.299	0.48842
1.2	2.60746	1.2	1.23996	1.3	0.48752
1.201	2.61905	1.201	1.23996	1.301	0.48842
1.202	2.61712	1.202	1.24575	1.302	0.48932
1.203	2.62163	1.203	1.24673	1.303	0.49067
1.204	2.62743	1.204	1.24866	1.304	0.48752
1.205	2.63001	1.205	1.24575	1.305	0.48797
1.206	2.6358	1.206	1.25543	1.306	0.48977
1.207	2.62421	1.207	1.25543	1.307	0.49067
1.208	2.63774	1.208	1.25928	1.308	0.49428
1.209	2.6416	1.209	1.26315	1.309	0.49202
1.21	2.63967	1.21	1.26122	1.31	0.49382
1.211	2.64418	1.211	1.25735	1.311	0.49112
1.212	2.64998	1.212	1.26702	1.312	0.49157
1.213	2.64805	1.213	1.26992	1.313	0.49472
1.214	2.64933	1.214	1.26122	1.314	0.49518
1.215	2.65964	1.215	1.26605	1.315	0.49518
1.216	2.65707	1.216	1.27088	1.316	0.49608
1.217	2.66415	1.217	1.27088	1.317	0.49518
1.218	2.66415	1.218	1.26992	1.318	0.49698
1.219	2.66609	1.219	1.27185	1.319	0.49698
1.22	2.67189	1.22	1.28151	1.32	0.49653
1.221	2.68155	1.221	1.28249	1.321	0.49833
1.222	2.68091	1.222	1.27764	1.322	0.49923
1.223	2.68348	1.223	1.28055	1.323	0.50058
1.224	2.69444	1.224	1.28634	1.324	0.50194
1.225	2.68928	1.225	1.27862	1.325	0.49923
1.226	2.70281	1.226	1.28634	1.326	0.50284
1.227	2.69572	1.227	1.29311	1.327	0.50284
1.228	2.7041	1.228	1.29117	1.328	0.50328
1.229	2.70925	1.229	1.29215	1.329	0.50554
1.23	2.70023	1.23	1.29504	1.33	0.50464
1.231	2.71054	1.231	1.28925	1.331	0.50554
1.232	2.72085	1.232	1.29891	1.332	0.50328
1.233	2.71827	1.233	1.30181	1.333	0.50328
1.234	2.72085	1.234	1.29504	1.334	0.50779
1.235	2.7273	1.235	1.30181	1.335	0.50825
1.236	2.73374	1.236	1.30955	1.336	0.50959
1.237	2.73116	1.237	1.31438	1.337	0.50825
1.238	2.74018	1.238	1.30374	1.338	0.51049
1.239	2.73503	1.239	1.30955	1.339	0.50959
1.24	2.7273	1.24	1.3134	1.34	0.5114
1.241	2.75113	1.241	1.32017	1.341	0.5114
1.242	2.75307	1.242	1.31534	1.342	0.5123
1.243	2.74985	1.243	1.31534	1.343	0.5123
1.244	2.75822	1.244	1.31438	1.344	0.51365
1.245	2.76338	1.245	1.32017	1.345	0.51455
1.246	2.77111	1.246	1.3221	1.346	0.51455
1.247	2.76273	1.247	1.32501	1.347	0.51545
1.248	2.76466	1.248	1.32693	1.348	0.51455
1.249	2.77046	1.249	1.32404	1.349	0.5159
1.25	2.78722	1.25	1.3308	1.35	0.51951
1.251	2.77562	1.251	1.3308	1.351	0.51545
1.252	2.7885	1.252	1.3337	1.352	0.51725
1.253	2.78979	1.253	1.3395	1.353	0.52131
1.254	2.78722	1.254	1.33757	1.354	0.51771
1.255	2.78979	1.255	1.34531	1.355	0.51951
1.256	2.79624	1.256	1.34916	1.356	0.52131
1.257	2.80268	1.257	1.35014	1.357	0.51951
1.258	2.8059	1.258	1.3482	1.358	0.52221
1.259	2.80203	1.259	1.34531	1.359	0.52492
1.26	2.8001	1.26	1.35303	1.36	0.52356
1.261	2.80461	1.261	1.35593	1.361	0.52582
1.262	2.82909	1.262	1.35497	1.362	0.52492
1.263	2.81556	1.263	1.35786	1.363	0.52582
1.264	2.81814	1.264	1.35497	1.364	0.52582
1.265	2.8336	1.265	1.36367	1.365	0.52852
1.266	2.82394	1.266	1.36463	1.366	0.52672
1.267	2.83554	1.267	1.37043	1.367	0.52987
1.268	2.83489	1.268	1.3656	1.368	0.52987
1.269	2.84907	1.269	1.37139	1.369	0.52897
1.27	2.84262	1.27	1.37043	1.37	0.53077
1.271	2.84198	1.271	1.37622	1.371	0.53212
1.272	2.84907	1.272	1.37237	1.372	0.53258
1.273	2.86389	1.273	1.37622	1.373	0.53167
1.274	2.85938	1.274	1.38299	1.374	0.53392
1.275	2.85938	1.275	1.38203	1.375	0.53348
1.276	2.86324	1.276	1.38105	1.376	0.53482
1.277	2.87291	1.277	1.38879	1.377	0.53618
1.278	2.87677	1.278	1.37816	1.378	0.53528
1.279	2.88579	1.279	1.38203	1.379	0.53933
1.28	2.88966	1.28	1.38782	1.38	0.53663
1.281	2.87484	1.281	1.38299	1.381	0.53843
1.282	2.88644	1.282	1.39073	1.382	0.54068
1.283	2.89159	1.283	1.39556	1.383	0.54113
1.284	2.88386	1.284	1.39652	1.384	0.54113
1.285	2.90061	1.285	1.39556	1.385	0.54474
1.286	2.90319	1.286	1.40426	1.386	0.54294
1.287	2.90126	1.287	1.39845	1.387	0.54248
1.288	2.91285	1.288	1.40232	1.388	0.54428
1.289	2.91479	1.289	1.41585	1.389	0.54294
1.29	2.92574	1.29	1.40619	1.39	0.54519
1.291	2.92638	1.291	1.41102	1.391	0.54925
1.292	2.92703	1.292	1.41489	1.392	0.54699
1.293	2.93476	1.293	1.41392	1.393	0.54835
1.294	2.93991	1.294	1.41585	1.394	0.55015
1.295	2.92896	1.295	1.41875	1.395	0.54969
1.296	2.93605	1.296	1.42166	1.396	0.55105
1.297	2.94056	1.297	1.42166	1.397	0.55105
1.298	2.94185	1.298	1.41489	1.398	0.5524
1.299	2.94056	1.299	1.42842	1.399	0.5533
1.3	2.95216	1.3	1.42551	1.4	0.5533
1.301	2.9586	1.301	1.42938	1.401	0.55645
1.302	2.9586	1.302	1.43228	1.402	0.55555
1.303	2.95667	1.303	1.43615	1.403	0.55871
1.304	2.96053	1.304	1.43325	1.404	0.55781
1.305	2.95989	1.305	1.44387	1.405	0.56051
1.306	2.96053	1.306	1.44098	1.406	0.56186
1.307	2.97084	1.307	1.44968	1.407	0.56231
1.308	2.9863	1.308	1.44678	1.408	0.56005
1.309	2.99275	1.309	1.44195	1.409	0.56321
1.31	2.98695	1.31	1.44872	1.41	0.56456
1.311	2.99146	1.311	1.44872	1.411	0.56456
1.312	2.99275	1.312	1.44774	1.412	0.56592
1.313	2.99983	1.313	1.44872	1.413	0.56907
1.314	3.00112	1.314	1.45838	1.414	0.56952
1.315	2.99726	1.315	1.46127	1.415	0.56907
1.316	3.00048	1.316	1.46514	1.416	0.56952
1.317	3.01336	1.317	1.46225	1.417	0.57222
1.318	3.0153	1.318	1.45838	1.418	0.57222
1.319	3.01916	1.319	1.46901	1.419	0.57268
1.32	3.03076	1.32	1.47093	1.42	0.57448
1.321	3.02432	1.321	1.47093	1.421	0.57628
1.322	3.02432	1.322	1.48254	1.422	0.57583
1.323	3.02625	1.323	1.47384	1.423	0.57718
1.324	3.03591	1.324	1.4777	1.424	0.57853
1.325	3.03978	1.325	1.48446	1.425	0.57763
1.326	3.0546	1.326	1.47867	1.426	0.57943
1.327	3.05202	1.327	1.48446	1.427	0.58033
1.328	3.05202	1.328	1.48544	1.428	0.58123
1.329	3.06169	1.329	1.4835	1.429	0.58394
1.33	3.06749	1.33	1.49316	1.43	0.58394
1.331	3.06169	1.331	1.49703	1.431	0.58348
1.332	3.05138	1.332	1.50186	1.432	0.58754
1.333	3.07006	1.333	1.49993	1.433	0.58754
1.334	3.07586	1.334	1.49993	1.434	0.58845
1.335	3.08359	1.335	1.5009	1.435	0.58979
1.336	3.07457	1.336	1.50863	1.436	0.58979
1.337	3.08488	1.337	1.50477	1.437	0.58979
1.338	3.0939	1.338	1.50863	1.438	0.5916
1.339	3.09132	1.339	1.51154	1.439	0.5925
1.34	3.08875	1.34	1.5125	1.44	0.5961
1.341	3.0939	1.341	1.51539	1.441	0.5952
1.342	3.09906	1.342	1.52216	1.442	0.59881
1.343	3.10679	1.343	1.51056	1.443	0.60061
1.344	3.1055	1.344	1.5183	1.444	0.60061
1.345	3.10099	1.345	1.52699	1.445	0.60015
1.346	3.1113	1.346	1.53183	1.446	0.60376
1.347	3.11581	1.347	1.52892	1.447	0.60241
1.348	3.12869	1.348	1.5299	1.448	0.60196
1.349	3.12483	1.349	1.52603	1.449	0.60512
1.35	3.1332	1.35	1.5386	1.45	0.60692
1.351	3.14738	1.351	1.54149	1.451	0.61142
1.352	3.13771	1.352	1.54052	1.452	0.60827
1.353	3.14094	1.353	1.53473	1.453	0.61277
1.354	3.15382	1.354	1.54149	1.454	0.61187
1.355	3.1564	1.355	1.54922	1.455	0.61412
1.356	3.14545	1.356	1.54343	1.456	0.61412
1.357	3.15962	1.357	1.54536	1.457	0.61638
1.358	3.1564	1.358	1.56081	1.458	0.61592
1.359	3.16155	1.359	1.56081	1.459	0.61728
1.36	3.16155	1.36	1.55889	1.46	0.61953
1.361	3.1738	1.361	1.55598	1.461	0.62178
1.362	3.16349	1.362	1.55309	1.462	0.62268
1.363	3.16993	1.363	1.56179	1.463	0.62314
1.364	3.18217	1.364	1.56275	1.464	0.62494
1.365	3.18346	1.365	1.56566	1.465	0.62584
1.366	3.19119	1.366	1.56662	1.466	0.62855
1.367	3.18926	1.367	1.56275	1.467	0.62899
1.368	3.20021	1.368	1.58304	1.468	0.63079
1.369	3.21052	1.369	1.57338	1.469	0.63125
1.37	3.19441	1.37	1.57628	1.47	0.63305
1.371	3.20923	1.371	1.57919	1.471	0.63575
1.372	3.2189	1.372	1.58111	1.472	0.6344
1.373	3.21245	1.373	1.58015	1.473	0.6362
1.374	3.21761	1.374	1.58885	1.474	0.63935
1.375	3.21439	1.375	1.59078	1.475	0.63981
1.376	3.22663	1.376	1.60142	1.476	0.64432
1.377	3.24016	1.377	1.59948	1.477	0.64612
1.378	3.23049	1.378	1.59368	1.478	0.64476
1.379	3.22663	1.379	1.59851	1.479	0.64837
1.38	3.24016	1.38	1.60431	1.48	0.64927
1.381	3.24982	1.381	1.60238	1.481	0.65017
1.382	3.24596	1.382	1.60238	1.482	0.65197
1.383	3.25627	1.383	1.60334	1.483	0.65242
1.384	3.26335	1.384	1.60818	1.484	0.65558
1.385	3.27044	1.385	1.61397	1.485	0.65602
1.386	3.26786	1.386	1.61784	1.486	0.65828
1.387	3.27237	1.387	1.62171	1.487	0.66368
1.388	3.26464	1.388	1.62074	1.488	0.66368
1.389	3.2698	1.389	1.62654	1.489	0.66324
1.39	3.29235	1.39	1.62848	1.49	0.66143
1.391	3.28204	1.391	1.6304	1.491	0.66684
1.392	3.28075	1.392	1.63427	1.492	0.66909
1.393	3.29041	1.393	1.63814	1.493	0.66955
1.394	3.30008	1.394	1.64393	1.494	0.67315
1.395	3.29879	1.395	1.64007	1.495	0.6763
1.396	3.30072	1.396	1.64393	1.496	0.6763
1.397	3.31683	1.397	1.65069	1.497	0.67765
1.398	3.31039	1.398	1.65263	1.498	0.6754
1.399	3.32327	1.399	1.65069	1.499	0.68216
1.4	3.31619	1.4	1.65554	1.5	0.68576
1.401	3.32005	1.401	1.65456	1.501	0.68576
1.402	3.32521	1.402	1.66037	1.502	0.68802
1.403	3.33551	1.403	1.65939	1.503	0.69117
1.404	3.331	1.404	1.6565	1.504	0.69207
1.405	3.3368	1.405	1.67003	1.505	0.69117
1.406	3.34389	1.406	1.6739	1.506	0.69478
1.407	3.34711	1.407	1.67873	1.507	0.69612
1.408	3.35355	1.408	1.67679	1.508	0.70063
1.409	3.35549	1.409	1.68162	1.509	0.70243
1.41	3.36451	1.41	1.68066	1.51	0.70243
1.411	3.36451	1.411	1.68356	1.511	0.70829
1.412	3.36257	1.412	1.68356	1.512	0.70919
1.413	3.36644	1.413	1.68452	1.513	0.71235
1.414	3.36386	1.414	1.69322	1.514	0.71415
1.415	3.3819	1.415	1.68645	1.515	0.7155
1.416	3.38641	1.416	1.70289	1.516	0.71595
1.417	3.39543	1.417	1.68743	1.517	0.71955
1.418	3.39415	1.418	1.69613	1.518	0.72226
1.419	3.40317	1.419	1.70483	1.519	0.72361
1.42	3.40832	1.42	1.70772	1.52	0.72767
1.421	3.40317	1.421	1.70772	1.521	0.72767
1.422	3.4051	1.422	1.70868	1.522	0.73172
1.423	3.42378	1.423	1.70579	1.523	0.73262
1.424	3.41347	1.424	1.71449	1.524	0.73713
1.425	3.41541	1.425	1.72319	1.525	0.73803
1.426	3.42378	1.426	1.71642	1.526	0.74118
1.427	3.42378	1.427	1.72125	1.527	0.74434
1.428	3.4328	1.428	1.72704	1.528	0.74524
1.429	3.43023	1.429	1.73285	1.529	0.74749
1.43	3.43603	1.43	1.72704	1.53	0.75109
1.431	3.44118	1.431	1.73189	1.531	0.7538
1.432	3.45535	1.432	1.73189	1.532	0.75425
1.433	3.45986	1.433	1.74155	1.533	0.76101
1.434	3.46437	1.434	1.73285	1.534	0.75965
1.435	3.46373	1.435	1.74638	1.535	0.75965
1.436	3.4618	1.436	1.74831	1.536	0.76461
1.437	3.4676	1.437	1.75121	1.537	0.76686
1.438	3.45922	1.438	1.74927	1.538	0.77137
1.439	3.49143	1.439	1.75895	1.539	0.77272
1.44	3.49401	1.44	1.75895	1.54	0.77588
1.441	3.48048	1.441	1.76571	1.541	0.77948
1.442	3.49723	1.442	1.7715	1.542	0.78488
1.443	3.49981	1.443	1.77344	1.543	0.78354
1.444	3.50174	1.444	1.77054	1.544	0.78894
1.445	3.50819	1.445	1.77633	1.545	0.78985
1.446	3.50368	1.446	1.7889	1.546	0.79209
1.447	3.49981	1.447	1.77633	1.547	0.7948
1.448	3.51592	1.448	1.77924	1.548	0.79525
1.449	3.52816	1.449	1.78503	1.549	0.80606
1.45	3.5346	1.45	1.78697	1.55	0.80742
1.451	3.54233	1.451	1.79856	1.551	0.80742
1.452	3.53976	1.452	1.79471	1.552	0.80922
1.453	3.55071	1.453	1.7976	1.553	0.81552
1.454	3.54942	1.454	1.79567	1.554	0.81552
1.455	3.54169	1.455	1.80147	1.555	0.82138
1.456	3.55007	1.456	1.8005	1.556	0.82138
1.457	3.55329	1.457	1.80726	1.557	0.82498
1.458	3.56489	1.458	1.81113	1.558	0.83219
1.459	3.56553	1.459	1.81403	1.559	0.83085
1.46	3.56166	1.46	1.8179	1.56	0.8358
1.461	3.57068	1.461	1.82369	1.561	0.83985
1.462	3.57906	1.462	1.82369	1.562	0.84346
1.463	3.58357	1.463	1.8179	1.563	0.84481
1.464	3.58937	1.464	1.82853	1.564	0.84842
1.465	3.60097	1.465	1.83336	1.565	0.85247
1.466	3.60032	1.466	1.83915	1.566	0.85382
1.467	3.60097	1.467	1.84013	1.567	0.86148
1.468	3.61578	1.468	1.82853	1.568	0.85968
1.469	3.6203	1.469	1.84398	1.569	0.86689
1.47	3.61578	1.47	1.84592	1.57	0.87049
1.471	3.62094	1.471	1.84496	1.571	0.875
1.472	3.62481	1.472	1.84883	1.572	0.8759
1.473	3.61836	1.473	1.85849	1.573	0.8777
1.474	3.62996	1.474	1.86236	1.574	0.88221
1.475	3.63383	1.475	1.86428	1.575	0.88852
1.476	3.63962	1.476	1.86525	1.576	0.89392
1.477	3.64607	1.477	1.87781	1.577	0.89257
1.478	3.66153	1.478	1.87298	1.578	0.89843
1.479	3.66282	1.479	1.88265	1.579	0.90383
1.48	3.67506	1.48	1.87104	1.58	0.90834
1.481	3.66475	1.481	1.88748	1.581	0.90834
1.482	3.66733	1.482	1.88555	1.582	0.91645
1.483	3.65638	1.483	1.88459	1.583	0.9178
1.484	3.67635	1.484	1.88072	1.584	0.92231
1.485	3.6873	1.485	1.89231	1.585	0.92501
1.486	3.68859	1.486	1.89908	1.586	0.92952
1.487	3.69439	1.487	1.90004	1.587	0.93447
1.488	3.69761	1.488	1.90488	1.588	0.94168
1.489	3.70599	1.489	1.90295	1.589	0.94258
1.49	3.72145	1.49	1.90971	1.59	0.94528
1.491	3.70921	1.491	1.92131	1.591	0.95205
1.492	3.72016	1.492	1.92033	1.592	0.95655
1.493	3.72016	1.493	1.9329	1.593	0.96015
1.494	3.71694	1.494	1.93386	1.594	0.96421
1.495	3.73305	1.495	1.93194	1.595	0.96692
1.496	3.73949	1.496	1.93484	1.596	0.97097
1.497	3.73691	1.497	1.93871	1.597	0.97682
1.498	3.75173	1.498	1.9358	1.598	0.97953
1.499	3.75495	1.499	1.9503	1.599	0.98448
1.5	3.74464	1.5	1.9503	1.6	0.98944
1.501	3.76269	1.501	1.95923	1.601	0.99259
1.502	3.77106	1.502	1.96146	1.602	0.99575
1.503	3.76526	1.503	1.96071	1.603	1.00071
1.504	3.7833	1.504	1.97111	1.604	1.00566
1.505	3.79361	1.505	1.96517	1.605	1.00972
1.506	3.78459	1.506	1.96591	1.606	1.01242
1.507	3.79683	1.507	1.97038	1.607	1.01918
1.508	3.79619	1.508	1.9845	1.608	1.02594
1.509	3.80456	1.509	1.98674	1.609	1.02954
1.51	3.81874	1.51	1.98525	1.61	1.0372
1.511	3.81487	1.511	1.98301	1.611	1.03945
1.512	3.8181	1.512	1.98896	1.612	1.04486
1.513	3.82776	1.513	1.99639	1.613	1.04936
1.514	3.83356	1.514	1.99714	1.614	1.05522
1.515	3.83614	1.515	1.99937	1.615	1.05477
1.516	3.85933	1.516	2.00309	1.616	1.06243
1.517	3.84644	1.517	2.00606	1.617	1.07054
1.518	3.85869	1.518	2.00531	1.618	1.07325
1.519	3.85031	1.519	2.01423	1.619	1.07955
1.52	3.86706	1.52	2.02316	1.62	1.08181
1.521	3.86964	1.521	2.02093	1.621	1.08722
1.522	3.87544	1.522	2.0239	1.622	1.09307
1.523	3.8735	1.523	2.02168	1.623	1.09532
1.524	3.88381	1.524	2.0358	1.624	1.10388
1.525	3.88897	1.525	2.0358	1.625	1.10838
1.526	3.90121	1.526	2.03803	1.626	1.1156
1.527	3.89799	1.527	2.04025	1.627	1.12191
1.528	3.90959	1.528	2.05141	1.628	1.12596
1.529	3.92376	1.529	2.04843	1.629	1.13047
1.53	3.91216	1.53	2.05364	1.63	1.13722
1.531	3.93278	1.531	2.06182	1.631	1.14128
1.532	3.93471	1.532	2.06108	1.632	1.14353
1.533	3.94824	1.533	2.06256	1.633	1.15164
1.534	3.92763	1.534	2.06702	1.634	1.15795
1.535	3.95147	1.535	2.07371	1.635	1.16651
1.536	3.96435	1.536	2.07669	1.636	1.16876
1.537	3.96306	1.537	2.08114	1.637	1.17552
1.538	3.96371	1.538	2.08263	1.638	1.18093
1.539	3.96371	1.539	2.09006	1.639	1.18768
1.54	3.99077	1.54	2.09155	1.64	1.19265
1.541	3.98046	1.541	2.09006	1.641	1.19625
1.542	3.9811	1.542	2.10196	1.642	1.20571
1.543	3.98819	1.543	2.10791	1.643	1.21247
1.544	3.98883	1.544	2.10345	1.644	1.21698
1.545	4.00945	1.545	2.11832	1.645	1.21968
1.546	4.00881	1.546	2.11683	1.646	1.22959
1.547	4.01718	1.547	2.11832	1.647	1.23725
1.548	4.03651	1.548	2.13393	1.648	1.24536
1.549	4.04489	1.549	2.13467	1.649	1.24806
1.55	4.03522	1.55	2.13467	1.65	1.25257
1.551	4.04553	1.551	2.1444	1.651	1.26068
1.552	4.05713	1.552	2.14211	1.652	1.26788
1.553	4.04811	1.553	2.14211	1.653	1.27104
1.554	4.06486	1.554	2.15526	1.654	1.2787
1.555	4.07968	1.555	2.15869	1.655	1.28501
1.556	4.08033	1.556	2.16269	1.656	1.29222
1.557	4.09128	1.557	2.16383	1.657	1.29942
1.558	4.09837	1.558	2.17013	1.658	1.30573
1.559	4.0945	1.559	2.17527	1.659	1.31655
1.56	4.11898	1.56	2.17756	1.66	1.32105
1.561	4.11061	1.561	2.18385	1.661	1.32465
1.562	4.12929	1.562	2.18785	1.662	1.33232
1.563	4.1338	1.563	2.18957	1.663	1.34088
1.564	4.14153	1.564	2.19929	1.664	1.34628
1.565	4.16408	1.565	2.19586	1.665	1.35304
1.566	4.15249	1.566	2.21016	1.666	1.36025
1.567	4.15829	1.567	2.21931	1.667	1.36926
1.568	4.16151	1.568	2.22045	1.668	1.37332
1.569	4.16215	1.569	2.2256	1.669	1.38323
1.57	4.1847	1.57	2.22903	1.67	1.38954
1.571	4.20145	1.571	2.24103	1.671	1.39449
1.572	4.21821	1.572	2.23989	1.672	1.40531
1.573	4.22465	1.573	2.25419	1.673	1.40846
1.574	4.2298	1.574	2.25419	1.674	1.41972
1.575	4.22787	1.575	2.26048	1.675	1.42874
1.576	4.22594	1.576	2.27249	1.676	1.43549
1.577	4.24913	1.577	2.27306	1.677	1.44541
1.578	4.25944	1.578	2.28164	1.678	1.45172
1.579	4.26782	1.579	2.2885	1.679	1.45577
1.58	4.28199	1.58	2.2988	1.68	1.46478
1.581	4.2865	1.581	2.30737	1.681	1.47469
1.582	4.3039	1.582	2.3131	1.682	1.48371
1.583	4.29617	1.583	2.32167	1.683	1.49272
1.584	4.31936	1.584	2.32511	1.684	1.49722
1.585	4.33354	1.585	2.33425	1.685	1.51074
1.586	4.33031	1.586	2.34912	1.686	1.51659
1.587	4.35286	1.587	2.35484	1.687	1.522
1.588	4.36575	1.588	2.36456	1.688	1.53146
1.589	4.38121	1.589	2.37028	1.689	1.54002
1.59	4.38894	1.59	2.38	1.69	1.54813
1.591	4.3825	1.591	2.39143	1.691	1.55535
1.592	4.40827	1.592	2.40059	1.692	1.56615
1.593	4.42503	1.593	2.41717	1.693	1.57607
1.594	4.44242	1.594	2.4206	1.694	1.58643
1.595	4.44758	1.595	2.4309	1.695	1.59409
1.596	4.46304	1.596	2.44119	1.696	1.60175
1.597	4.47077	1.597	2.4572	1.697	1.61212
1.598	4.50041	1.598	2.47093	1.698	1.61797
1.599	4.51201	1.599	2.48579	1.699	1.62473
1.6	4.52747	1.6	2.49895
1.601	4.5526	1.601	2.50695
1.602	4.5687	1.602	2.52754
1.603	4.57579	1.603	2.54012
1.604	4.59448	1.604	2.5447
1.605	4.60607	1.605	2.56472
1.606	4.62862	1.606	2.58701
1.607	4.66084	1.607	2.60189
1.608	4.68726	1.608	2.61332
1.609	4.69177	1.609	2.63333
1.61	4.72849	1.61	2.64992
1.611	4.75104	1.611	2.66765
1.612	4.77875	1.612	2.68881
1.613	4.79163	1.613	2.70711
1.614	4.82578	1.614	2.72827
1.615	4.86057	1.615	2.74599
1.616	4.89085	1.616	2.76544
1.617	4.92049	1.617	2.78774
1.618	4.94755	1.618	2.81462
1.619	4.9759	1.619	2.8352
1.62	4.99523	1.62	2.85636
1.621	5.05902	1.621	2.87924
1.622	5.07512	1.622	2.90554
1.623	5.11765	1.623	2.93356
1.624	5.15244	1.624	2.9593
1.625	5.19754	1.625	2.98618
1.626	5.23878	1.626	3.01535
1.627	5.28194	1.627	3.05137
1.628	5.32382	1.628	3.0771
1.629	5.38246	1.629	3.1017
1.63	5.42562	1.63	3.132
1.631	5.47459	1.631	3.16346
1.632	5.52291	1.632	3.19377
1.633	5.59121	1.633	3.22979
1.634	5.64597	1.634	3.26353
1.635	5.71814	1.635	3.30241
1.636	5.78063	1.636	3.33787
1.637	5.83153	1.637	3.37561
1.638	5.89854	1.638	3.40764
1.639	5.96941	1.639	3.44824
1.64	6.04286	1.64	3.49171
1.641	6.13113	1.641	3.53516
1.642	6.20329	1.642	3.57462
1.643	6.28448	1.643	3.61923
1.644	6.3663	1.644	3.66841
1.645	6.4681	1.645	3.71245
1.646	6.54542	1.646	3.75705
1.647	6.6485	1.647	3.79994
1.648	6.74515	1.648	3.84683
1.649	6.83535	1.649	3.89544
1.65	6.94488	1.65	3.94691
1.651	7.05441	1.651	4.00124
1.652	7.1575	1.652	4.05098
1.653	7.27348	1.653	4.10932
1.654	7.38301	1.654	4.15678
1.655	7.50542	1.655	4.21226
1.656	7.62784	1.656	4.28088
1.657	7.77603	1.657	4.33349
1.658	7.89845	1.658	4.3941
1.659	8.04019	1.659	4.45129
1.66	8.18194	1.66	4.51477
1.661	8.30436	1.661	4.57767
1.662	8.45899	1.662	4.63715
1.663	8.60073	1.663	4.70119
1.664	8.75537	1.664	4.76924
1.665	8.91	1.665	4.83501
1.666	9.05819	1.666	4.90821
1.667	9.23215	1.667	4.97683
1.668	9.39967	1.668	5.0466
1.669	9.56718	1.669	5.11465
1.67	9.74115	1.67	5.18728
1.671	9.90866	1.671	5.26734
1.672	10.0826	1.672	5.34454
1.673	10.2824	1.673	5.41831
1.674	10.4628	1.674	5.49551
1.675	10.6496	1.675	5.57729
1.676	10.8493	1.676	5.64935
1.677	11.0297	1.677	5.73227
1.678	11.2359	1.678	5.8129
1.679	11.4357	1.679	5.90382
1.68	11.6354	1.68	5.98617
1.681	11.848	1.681	6.06852
1.682	12.0606	1.682	6.16173
1.683	12.2668	1.683	6.24637
1.684	12.4859	1.684	6.33902
1.685	12.6985	1.685	6.42994
1.686	12.9175	1.686	6.52144
1.687	13.1495	1.687	6.61294
1.688	13.375	1.688	6.70443
1.689	13.5941	1.689	6.79593
1.69	13.8324	1.69	6.89887
1.691	14.0644	1.691	6.99609
1.692	14.2964	1.692	7.09902
1.693	14.5412	1.693	7.19624
1.694	14.786	1.694	7.29345
1.695	15.0244	1.695	7.40211
1.696	15.2692	1.696	7.51077
1.697	15.5141	1.697	7.6137
1.698	15.7589	1.698	7.71664
1.699	16.0102	1.699	7.82529

## Sheet: Figure 4c
	ηsep (%)		ηsep (%)		ηsep (%)
Potential/V vs. RHE	Fe2O3	Potential/V vs. RHE	NPs Pt:Fe2O3	Potential/V vs. RHE	SAs Pt:Fe2O3
0.6	-3.81608	0.5	-91.8946	0.5	5.01906
0.601	-3.61532	0.501	-89.073	0.501	5.01562
0.602	-3.51228	0.502	-86.7612	0.502	5.03151
0.603	-3.48425	0.503	-84.326	0.503	5.04728
0.604	-3.3671	0.504	-81.8119	0.504	5.06935
0.605	-3.35397	0.505	-79.6888	0.505	5.09017
0.606	-3.18664	0.506	-78.1692	0.506	5.11448
0.607	-3.17267	0.507	-76.0761	0.507	5.13695
0.608	-3.1027	0.508	-74.08	0.508	5.16463
0.609	-3.02201	0.509	-72.8639	0.509	5.18895
0.61	-2.90257	0.51	-70.8101	0.51	5.21455
0.611	-2.92287	0.511	-69.1148	0.511	5.24079
0.612	-2.84277	0.512	-67.7412	0.512	5.27055
0.613	-2.76779	0.513	-66.2597	0.513	5.2971
0.614	-2.71001	0.514	-64.7703	0.514	5.32426
0.615	-2.70532	0.515	-63.6012	0.515	5.3516
0.616	-2.57284	0.516	-62.0104	0.516	5.38866
0.617	-2.51806	0.517	-60.7734	0.517	5.41623
0.618	-2.46204	0.518	-59.7454	0.518	5.45044
0.619	-2.36736	0.519	-58.4269	0.519	5.47866
0.62	-2.27482	0.52	-57.286	0.52	5.51141
0.621	-2.24461	0.521	-56.0177	0.521	5.54317
0.622	-2.22046	0.522	-55.0598	0.522	5.58341
0.623	-2.1386	0.523	-53.9202	0.523	5.61749
0.624	-2.04149	0.524	-52.716	0.524	5.65102
0.625	-1.96996	0.525	-51.7779	0.525	5.69045
0.626	-1.94697	0.526	-51.0739	0.526	5.71729
0.627	-1.81243	0.527	-50.5705	0.527	5.75756
0.628	-1.78492	0.528	-49.4451	0.528	5.78991
0.629	-1.74101	0.529	-48.4761	0.529	5.82951
0.63	-1.64692	0.53	-47.0508	0.53	5.87325
0.631	-1.56464	0.531	-46.4899	0.531	5.9107
0.632	-1.47549	0.532	-45.8425	0.532	5.9501
0.633	-1.42022	0.533	-44.7217	0.533	5.98939
0.634	-1.3606	0.534	-44.2099	0.534	6.04548
0.635	-1.27952	0.535	-43.2471	0.535	6.07386
0.636	-1.22284	0.536	-42.3354	0.536	6.12608
0.637	-1.17058	0.537	-41.6911	0.537	6.15325
0.638	-1.05296	0.538	-40.8273	0.538	6.20053
0.639	-1.00622	0.539	-40.2967	0.539	6.24619
0.64	-0.91922	0.54	-39.4623	0.54	6.29664
0.641	-0.80277	0.541	-38.6864	0.541	6.33744
0.642	-0.77668	0.542	-38.0402	0.542	6.38936
0.643	-0.65242	0.543	-37.2824	0.543	6.43735
0.644	-0.6844	0.544	-36.4849	0.544	6.47723
0.645	-0.49393	0.545	-36.1581	0.545	6.53286
0.646	-0.44937	0.546	-35.489	0.546	6.56922
0.647	-0.37326	0.547	-34.7511	0.547	6.62712
0.648	-0.31409	0.548	-34.2729	0.548	6.68909
0.649	-0.25636	0.549	-33.4001	0.549	6.74893
0.65	-0.13302	0.55	-32.9188	0.55	6.79746
0.651	-0.16397	0.551	-32.3562	0.551	6.83825
0.652	0.04295	0.552	-31.6761	0.552	6.91888
0.653	0.09086	0.553	-31.1381	0.553	6.96613
0.654	0.11073	0.554	-30.688	0.554	7.0231
0.655	0.28254	0.555	-30.1424	0.555	7.09085
0.656	0.34622	0.556	-29.4559	0.556	7.13703
0.657	0.41722	0.557	-28.7968	0.557	7.18033
0.658	0.4504	0.558	-28.3235	0.558	7.2532
0.659	0.55773	0.559	-27.8706	0.559	7.32414
0.66	0.58187	0.56	-27.5191	0.56	7.38423
0.661	0.71668	0.561	-27.0511	0.561	7.47459
0.662	0.84333	0.562	-26.5835	0.562	7.54976
0.663	0.84821	0.563	-26.0558	0.563	7.62119
0.664	0.92571	0.564	-25.4194	0.564	7.67656
0.665	1.02527	0.565	-25.1466	0.565	7.74942
0.666	1.13503	0.566	-24.7198	0.566	7.86754
0.667	1.15319	0.567	-24.0435	0.567	7.91303
0.668	1.26132	0.568	-23.5982	0.568	8.00467
0.669	1.29421	0.569	-23.2035	0.569	8.08062
0.67	1.45541	0.57	-22.8381	0.57	8.17628
0.671	1.55571	0.571	-22.6795	0.571	8.26313
0.672	1.52782	0.572	-22.044	0.572	8.34616
0.673	1.64672	0.573	-21.489	0.573	8.445
0.674	1.69322	0.574	-21.2861	0.574	8.56731
0.675	1.78464	0.575	-20.7009	0.575	8.64745
0.676	1.91602	0.576	-20.3818	0.576	8.76259
0.677	1.98525	0.577	-19.9794	0.577	8.89156
0.678	1.99922	0.578	-19.4675	0.578	9.00156
0.679	2.18879	0.579	-19.0908	0.579	9.12783
0.68	2.18709	0.58	-18.7984	0.58	9.24285
0.681	2.32003	0.581	-18.4018	0.581	9.36795
0.682	2.3407	0.582	-18.1824	0.582	9.56267
0.683	2.34665	0.583	-17.5565	0.583	9.72089
0.684	2.4881	0.584	-17.1782	0.584	9.86461
0.685	2.61292	0.585	-16.8409	0.585	9.96961
0.686	2.65848	0.586	-16.4537	0.586	10.1777
0.687	2.77007	0.587	-16.1981	0.587	10.362
0.688	2.82341	0.588	-15.8672	0.588	10.5402
0.689	2.88872	0.589	-15.4733	0.589	10.7234
0.69	2.95669	0.59	-15.058	0.59	11.001
0.691	2.99964	0.591	-14.6127	0.591	11.3665
0.692	3.07392	0.592	-14.3087	0.592	11.5214
0.693	3.20986	0.593	-13.9266	0.593	11.8827
0.694	3.27646	0.594	-13.7196	0.594	12.0999
0.695	3.33253	0.595	-13.3526	0.595	12.5104
0.696	3.42292	0.596	-12.9698	0.596	12.9041
0.697	3.50905	0.597	-12.5988	0.597	13.4462
0.698	3.53066	0.598	-12.2399	0.598	13.8909
0.699	3.62052	0.599	-12.018	0.599	14.4761
0.7	3.72708	0.6	-11.5743	0.6	15.1721
0.701	3.71253	0.601	-11.4228	0.601	15.7892
0.702	3.86233	0.602	-11.1038	0.602	16.5922
0.703	3.92697	0.603	-10.6888	0.603	17.9064
0.704	3.97062	0.604	-10.35	0.604	18.862
0.705	4.07112	0.605	-10.0418	0.605	19.9163
0.706	4.10173	0.606	-9.79813	0.606	22.2662
0.707	4.13846	0.607	-9.47634	0.607	24.88
0.708	4.24959	0.608	-9.10877	0.608	28.8448
0.709	4.29147	0.609	-8.86593	0.609	35.2546
0.71	4.38109	0.61	-8.5687	0.61	44.0146
0.711	4.49137	0.611	-8.26953	0.611	22.2662
0.712	4.50923	0.612	-8.09372	0.612	24.88
0.713	4.58283	0.613	-7.86212	0.613	28.8448
0.714	4.66027	0.614	-7.45158	0.614	35.2546
0.715	4.77717	0.615	-7.22813	0.615	44.0146
0.716	4.77926	0.616	-7.00524	0.616	-30.9648
0.717	4.90477	0.617	-6.74256	0.617	-19.2948
0.718	4.96686	0.618	-6.39465	0.618	-13.8056
0.719	5.12057	0.619	-6.2688	0.619	-10.6977
0.72	5.03458	0.62	-5.92134	0.62	-8.74699
0.721	5.18414	0.621	-5.62024	0.621	-6.03575
0.722	5.20117	0.622	-5.48143	0.622	-5.17218
0.723	5.31464	0.623	-5.18866	0.623	-3.00719
0.724	5.33204	0.624	-5.01794	0.624	-1.92489
0.725	5.41705	0.625	-4.85607	0.625	-1.43025
0.726	5.44917	0.626	-4.56358	0.626	-0.42416
0.727	5.53892	0.627	-4.23643	0.627	-0.04452
0.728	5.65557	0.628	-4.10084	0.628	0.78387
0.729	5.64	0.629	-3.81136	0.629	1.16493
0.73	5.79129	0.63	-3.6357	0.63	1.98899
0.731	5.70535	0.631	-3.48833	0.631	1.99515
0.732	5.90518	0.632	-3.27637	0.632	2.62326
0.733	5.93824	0.633	-3.02481	0.633	2.97685
0.734	6.01861	0.634	-2.82458	0.634	3.34909
0.735	6.00839	0.635	-2.83579	0.635	3.65614
0.736	6.05121	0.636	-2.53681	0.636	4.03432
0.737	6.17823	0.637	-2.37195	0.637	4.12609
0.738	6.27422	0.638	-2.25368	0.638	4.50447
0.739	6.29999	0.639	-1.97481	0.639	4.64928
0.74	6.37453	0.64	-1.83047	0.64	4.9938
0.741	6.39433	0.641	-1.75171	0.641	5.35401
0.742	6.53618	0.642	-1.57816	0.642	5.4316
0.743	6.58476	0.643	-1.50533	0.643	5.74689
0.744	6.60787	0.644	-1.34405	0.644	6.02505
0.745	6.62573	0.645	-1.14982	0.645	6.17737
0.746	6.75247	0.646	-0.95286	0.646	6.52928
0.747	6.79822	0.647	-0.80871	0.647	6.51885
0.748	6.85139	0.648	-0.79843	0.648	6.70094
0.749	6.94835	0.649	-0.65312	0.649	7.12481
0.75	7.01667	0.65	-0.5059	0.65	7.11408
0.751	7.08455	0.651	-0.40127	0.651	7.31042
0.752	7.14526	0.652	-0.33009	0.652	7.52182
0.753	7.21311	0.653	-0.12829	0.653	7.81734
0.754	7.2227	0.654	0.000456856	0.654	7.91045
0.755	7.32905	0.655	0.20256	0.655	8.0553
0.756	7.35935	0.656	0.12046	0.656	8.32641
0.757	7.39713	0.657	0.26778	0.657	8.35499
0.758	7.48167	0.658	0.33737	0.658	8.85568
0.759	7.54168	0.659	0.59263	0.659	8.84883
0.76	7.57788	0.66	0.64573	0.66	9.01893
0.761	7.69889	0.661	0.79222	0.661	9.47236
0.762	7.73415	0.662	0.80974	0.662	9.46274
0.763	7.70806	0.663	1.05374	0.663	9.72525
0.764	7.86953	0.664	0.98646	0.664	9.82644
0.765	7.89131	0.665	1.13307	0.665	10.0678
0.766	8.02393	0.666	1.36098	0.666	10.0969
0.767	7.98479	0.667	1.28222	0.667	10.3093
0.768	8.13829	0.668	1.54041	0.668	10.6046
0.769	8.1338	0.669	1.68265	0.669	10.7559
0.77	8.16308	0.67	1.76807	0.67	11.1149
0.771	8.24598	0.671	1.78174	0.671	11.1793
0.772	8.35248	0.672	1.96026	0.672	11.3785
0.773	8.38905	0.673	2.15006	0.673	11.4925
0.774	8.40632	0.674	2.12035	0.674	11.7111
0.775	8.54191	0.675	2.27849	0.675	11.9028
0.776	8.5717	0.676	2.35312	0.676	12.174
0.777	8.61153	0.677	2.59873	0.677	12.2699
0.778	8.66571	0.678	2.63477	0.678	12.496
0.779	8.67818	0.679	2.83376	0.679	12.8801
0.78	8.81377	0.68	2.88839	0.68	12.9446
0.781	8.79395	0.681	3.05365	0.681	13.0857
0.782	8.93459	0.682	3.18161	0.682	13.3448
0.783	9.02952	0.683	3.33095	0.683	13.3183
0.784	9.01704	0.684	3.52792	0.684	13.8102
0.785	9.06107	0.685	3.57591	0.685	13.8996
0.786	9.09713	0.686	3.70591	0.686	14.1695
0.787	9.20768	0.687	3.9208	0.687	14.4731
0.788	9.21334	0.688	4.02922	0.688	14.449
0.789	9.26049	0.689	4.22009	0.689	14.8633
0.79	9.36554	0.69	4.38991	0.69	15.0657
0.791	9.42012	0.691	4.41526	0.691	15.1896
0.792	9.5456	0.692	4.7244	0.692	15.5596
0.793	9.55636	0.693	4.78419	0.693	15.6584
0.794	9.68135	0.694	5.02303	0.694	15.8742
0.795	9.6544	0.695	5.14733	0.695	15.9639
0.796	9.75447	0.696	5.20829	0.696	16.3143
0.797	9.78989	0.697	5.52717	0.697	16.4133
0.798	9.80016	0.698	5.48626	0.698	16.8951
0.799	9.91091	0.699	5.75489	0.699	16.935
0.8	9.95645	0.7	5.88183	0.7	17.249
0.801	10.0257	0.701	6.0871	0.701	17.4776
0.802	10.0754	0.702	6.32312	0.702	17.5922
0.803	10.0716	0.703	6.4674	0.703	17.8786
0.804	10.2099	0.704	6.64062	0.704	18.1168
0.805	10.3125	0.705	6.76	0.705	18.3987
0.806	10.2657	0.706	6.8792	0.706	18.6011
0.807	10.3542	0.707	7.077	0.707	19.0596
0.808	10.473	0.708	7.23861	0.708	19.0655
0.809	10.5022	0.709	7.3193	0.709	19.4898
0.81	10.4924	0.71	7.52604	0.71	19.546
0.811	10.5827	0.711	7.72006	0.711	19.7162
0.812	10.6527	0.712	7.89508	0.712	19.9772
0.813	10.649	0.713	7.97864	0.713	20.2351
0.814	10.7615	0.714	8.21162	0.714	20.5434
0.815	10.8109	0.715	8.43105	0.715	20.8711
0.816	10.8131	0.716	8.67946	0.716	21.1937
0.817	10.8759	0.717	8.64698	0.717	21.3718
0.818	10.9466	0.718	8.96564	0.718	21.5756
0.819	11.0069	0.719	8.97285	0.719	21.9893
0.82	11.0782	0.72	9.20983	0.72	22.0966
0.821	11.1382	0.721	9.40288	0.721	22.4529
0.822	11.1567	0.722	9.64044	0.722	22.7518
0.823	11.2456	0.723	9.56865	0.723	22.9654
0.824	11.2574	0.724	9.88259	0.724	23.2369
0.825	11.3813	0.725	9.97333	0.725	23.5549
0.826	11.384	0.726	10.2515	0.726	23.8307
0.827	11.4048	0.727	10.3267	0.727	24.1539
0.828	11.4822	0.728	10.5445	0.728	24.1965
0.829	11.4711	0.729	10.7246	0.729	24.6252
0.83	11.6258	0.73	10.9026	0.73	24.824
0.831	11.6969	0.731	10.9778	0.731	25.1916
0.832	11.7237	0.732	11.2646	0.732	25.3246
0.833	11.7334	0.733	11.2657	0.733	25.8669
0.834	11.7884	0.734	11.5748	0.734	26.0864
0.835	11.9101	0.735	11.6569	0.735	26.427
0.836	11.8937	0.736	11.8517	0.736	26.5029
0.837	11.8993	0.737	12.1681	0.737	26.9232
0.838	12.0128	0.738	12.3274	0.738	27.0009
0.839	11.9577	0.739	12.3725	0.739	27.4096
0.84	12.0743	0.74	12.5707	0.74	27.7142
0.841	12.1708	0.741	12.8211	0.741	28.0315
0.842	12.244	0.742	12.9302	0.742	28.3689
0.843	12.2465	0.743	13.1375	0.743	28.8304
0.844	12.3407	0.744	13.2692	0.744	28.8503
0.845	12.3019	0.745	13.4447	0.745	29.1031
0.846	12.3011	0.746	13.7287	0.746	29.3508
0.847	12.4459	0.747	13.8895	0.747	29.4939
0.848	12.4624	0.748	14.1809	0.748	29.9321
0.849	12.5845	0.749	14.1777	0.749	30.5294
0.85	12.534	0.75	14.2398	0.75	30.5029
0.851	12.6425	0.751	14.4611	0.751	30.7703
0.852	12.6169	0.752	14.7638	0.752	30.957
0.853	12.7052	0.753	14.8364	0.753	31.406
0.854	12.7213	0.754	14.9963	0.754	31.5679
0.855	12.7883	0.755	15.1941	0.755	32.0292
0.856	12.8923	0.756	15.3272	0.756	32.311
0.857	12.9411	0.757	15.565	0.757	32.4319
0.858	12.9818	0.758	15.7474	0.758	32.7188
0.859	13.0015	0.759	15.8308	0.759	33.094
0.86	13.049	0.76	15.978	0.76	33.5299
0.861	13.0414	0.761	16.1237	0.761	33.5527
0.862	13.0414	0.762	16.46	0.762	33.9715
0.863	13.1658	0.763	16.5309	0.763	34.2829
0.864	13.2523	0.764	16.6254	0.764	34.6704
0.865	13.2841	0.765	16.7465	0.765	34.7372
0.866	13.3568	0.766	17.003	0.766	35.0791
0.867	13.3893	0.767	17.0818	0.767	35.3827
0.868	13.3959	0.768	17.2873	0.768	35.6715
0.869	13.3673	0.769	17.5886	0.769	35.7255
0.87	13.4321	0.77	17.5961	0.77	36.1107
0.871	13.4377	0.771	17.8044	0.771	36.5448
0.872	13.4839	0.772	18.001	0.772	36.7626
0.873	13.6539	0.773	18.071	0.773	37.0174
0.874	13.6639	0.774	18.2481	0.774	37.0985
0.875	13.6188	0.775	18.577	0.775	37.3318
0.876	13.6881	0.776	18.5992	0.776	37.8629
0.877	13.7281	0.777	18.7328	0.777	37.9706
0.878	13.6767	0.778	19.0214	0.778	38.239
0.879	13.8368	0.779	19.087	0.779	38.3076
0.88	13.9011	0.78	19.4157	0.78	38.8036
0.881	13.9892	0.781	19.3324	0.781	38.9005
0.882	14.0794	0.782	19.5975	0.782	39.2869
0.883	14.0149	0.783	19.5524	0.783	39.5299
0.884	14.0366	0.784	19.8703	0.784	39.7458
0.885	14.1	0.785	19.9081	0.785	40.1227
0.886	14.0791	0.786	19.9776	0.786	39.8651
0.887	14.1596	0.787	20.3758	0.787	40.5246
0.888	14.1808	0.788	20.4902	0.788	40.6331
0.889	14.261	0.789	20.5429	0.789	41.0297
0.89	14.2771	0.79	20.7211	0.79	41.4245
0.891	14.3295	0.791	20.7621	0.791	41.4694
0.892	14.3238	0.792	20.9344	0.792	41.6041
0.893	14.4523	0.793	21.2803	0.793	41.8135
0.894	14.4127	0.794	21.444	0.794	41.9603
0.895	14.5129	0.795	21.5426	0.795	42.2419
0.896	14.4541	0.796	21.6695	0.796	42.3999
0.897	14.5206	0.797	21.7747	0.797	42.5618
0.898	14.5386	0.798	21.8982	0.798	43.0932
0.899	14.5809	0.799	22.0009	0.799	43.4031
0.9	14.746	0.8	22.1708	0.8	43.5148
0.901	14.7013	0.801	22.3434	0.801	43.785
0.902	14.6873	0.802	22.2083	0.802	43.8038
0.903	14.7374	0.803	22.5196	0.803	44.1584
0.904	14.7862	0.804	22.7636	0.804	44.2981
0.905	14.8088	0.805	22.8329	0.805	44.6488
0.906	14.9401	0.806	23.0336	0.806	44.9296
0.907	14.8897	0.807	23.045	0.807	45.1512
0.908	14.9851	0.808	23.1309	0.808	45.2475
0.909	14.8914	0.809	23.2265	0.809	45.3587
0.91	14.9498	0.81	23.3793	0.81	45.6768
0.911	15.0801	0.811	23.3495	0.811	46.149
0.912	15.1534	0.812	23.7434	0.812	45.9098
0.913	15.0542	0.813	23.7743	0.813	46.5602
0.914	15.1516	0.814	23.967	0.814	46.4996
0.915	15.2114	0.815	24.1877	0.815	46.5457
0.916	15.214	0.816	24.2594	0.816	46.7206
0.917	15.237	0.817	24.4351	0.817	46.8035
0.918	15.2957	0.818	24.4485	0.818	47.0569
0.919	15.3165	0.819	24.387	0.819	47.1012
0.92	15.3481	0.82	24.853	0.82	47.6228
0.921	15.3385	0.821	24.9075	0.821	47.5961
0.922	15.3612	0.822	25.0008	0.822	47.8472
0.923	15.3969	0.823	25.0411	0.823	47.7099
0.924	15.4817	0.824	25.2104	0.824	48.2492
0.925	15.5566	0.825	25.4018	0.825	48.2145
0.926	15.6077	0.826	25.2671	0.826	48.6087
0.927	15.5944	0.827	25.2899	0.827	48.7437
0.928	15.5844	0.828	25.5157	0.828	49.0679
0.929	15.6909	0.829	25.6997	0.829	49.0387
0.93	15.6842	0.83	25.9778	0.83	49.2921
0.931	15.7233	0.831	25.8543	0.831	49.3093
0.932	15.8015	0.832	26.0488	0.832	49.4187
0.933	15.807	0.833	26.1672	0.833	49.8454
0.934	15.8062	0.834	26.1321	0.834	49.7241
0.935	15.8386	0.835	26.2705	0.835	50.0118
0.936	15.9802	0.836	26.5423	0.836	50.054
0.937	15.9669	0.837	26.398	0.837	50.1547
0.938	15.943	0.838	26.5307	0.838	50.45
0.939	15.9756	0.839	26.6841	0.839	50.5354
0.94	15.9259	0.84	26.7772	0.84	50.7858
0.941	15.9796	0.841	26.9121	0.841	50.9471
0.942	16.1458	0.842	27.1106	0.842	50.9957
0.943	16.137	0.843	27.1613	0.843	51.154
0.944	16.1023	0.844	27.2266	0.844	51.1937
0.945	16.2099	0.845	27.3324	0.845	51.0985
0.946	16.2087	0.846	27.2255	0.846	51.5263
0.947	16.3228	0.847	27.5528	0.847	51.5828
0.948	16.2402	0.848	27.567	0.848	51.7679
0.949	16.2873	0.849	27.5551	0.849	52.0616
0.95	16.3548	0.85	27.7144	0.85	52.4556
0.951	16.3251	0.851	27.74	0.851	52.231
0.952	16.3893	0.852	27.8976	0.852	52.2589
0.953	16.4836	0.853	27.9927	0.853	52.7502
0.954	16.4239	0.854	28.0433	0.854	52.6019
0.955	16.5114	0.855	28.331	0.855	52.9354
0.956	16.4009	0.856	28.2867	0.856	52.9593
0.957	16.4159	0.857	28.3864	0.857	53.1433
0.958	16.5491	0.858	28.3609	0.858	53.1542
0.959	16.4964	0.859	28.5415	0.859	53.3208
0.96	16.6047	0.86	28.6222	0.86	53.3744
0.961	16.6484	0.861	28.738	0.861	53.5234
0.962	16.6881	0.862	28.8048	0.862	53.5885
0.963	16.588	0.863	28.8073	0.863	53.99
0.964	16.6685	0.864	28.8086	0.864	53.8924
0.965	16.8451	0.865	28.827	0.865	54.1918
0.966	16.7177	0.866	29.0591	0.866	54.4161
0.967	16.7065	0.867	29.2392	0.867	54.2067
0.968	16.8452	0.868	29.1497	0.868	54.4952
0.969	16.9591	0.869	29.244	0.869	54.6071
0.97	16.8798	0.87	29.3421	0.87	54.4817
0.971	16.9212	0.871	29.4587	0.871	54.4397
0.972	16.9854	0.872	29.3362	0.872	55.1007
0.973	16.9057	0.873	29.5967	0.873	55.1091
0.974	16.9072	0.874	29.4367	0.874	55.0753
0.975	17.0487	0.875	29.6842	0.875	55.3201
0.976	17.016	0.876	29.9157	0.876	55.5902
0.977	17.0134	0.877	29.8569	0.877	55.5718
0.978	17.0324	0.878	29.9694	0.878	55.7394
0.979	17.0958	0.879	29.7462	0.879	55.7966
0.98	17.0734	0.88	29.7221	0.88	55.8356
0.981	17.2469	0.881	29.9769	0.881	55.8097
0.982	17.1495	0.882	30.0536	0.882	55.7922
0.983	17.1965	0.883	30.1095	0.883	56.0317
0.984	17.2903	0.884	30.2254	0.884	56.21
0.985	17.2518	0.885	30.4723	0.885	56.529
0.986	17.2915	0.886	30.3623	0.886	56.1753
0.987	17.3462	0.887	30.305	0.887	56.3151
0.988	17.2977	0.888	30.4543	0.888	56.6061
0.989	17.3461	0.889	30.5918	0.889	56.31
0.99	17.398	0.89	30.4409	0.89	56.598
0.991	17.4522	0.891	30.6654	0.891	56.6651
0.992	17.4534	0.892	30.6728	0.892	57.0723
0.993	17.5245	0.893	30.9005	0.893	57.2437
0.994	17.537	0.894	31.0402	0.894	56.9888
0.995	17.499	0.895	30.7537	0.895	57.1663
0.996	17.5413	0.896	31.2329	0.896	57.2662
0.997	17.5685	0.897	31.0623	0.897	57.1682
0.998	17.6014	0.898	31.1264	0.898	57.3933
0.999	17.5486	0.899	31.3434	0.899	57.7763
1	17.6852	0.9	31.2345	0.9	57.7106
1.001	17.7572	0.901	31.347	0.901	57.8689
1.002	17.7167	0.902	31.4872	0.902	57.7793
1.003	17.6612	0.903	31.2183	0.903	57.8204
1.004	17.7946	0.904	31.454	0.904	57.9464
1.005	17.8406	0.905	31.3364	0.905	58.0913
1.006	17.7895	0.906	31.5363	0.906	58.2734
1.007	17.7624	0.907	31.5363	0.907	58.1407
1.008	17.8864	0.908	31.502	0.908	58.3501
1.009	18.0463	0.909	31.5842	0.909	58.6119
1.01	17.8713	0.91	31.4822	0.91	58.5748
1.011	17.9323	0.911	31.9421	0.911	58.808
1.012	17.9944	0.912	31.8092	0.912	58.7703
1.013	17.9708	0.913	31.9788	0.913	58.8157
1.014	18.0186	0.914	31.9644	0.914	59.0791
1.015	18.0133	0.915	32.0815	0.915	59.2125
1.016	18.0183	0.916	32.0086	0.916	59.2125
1.017	18.0805	0.917	32.137	0.917	59.0311
1.018	18.1144	0.918	32.1505	0.918	59.392
1.019	18.179	0.919	32.1908	0.919	59.2752
1.02	18.121	0.92	32.2011	0.92	59.0716
1.021	18.2211	0.921	32.3456	0.921	59.5294
1.022	18.2068	0.922	32.2043	0.922	59.6741
1.023	18.1432	0.923	32.5299	0.923	59.4744
1.024	18.1897	0.924	32.6213	0.924	60.0557
1.025	18.3409	0.925	32.4122	0.925	60.0562
1.026	18.3241	0.926	32.6261	0.926	59.8313
1.027	18.2612	0.927	32.47	0.927	59.8981
1.028	18.2833	0.928	32.6091	0.928	60.2295
1.029	18.3278	0.929	32.5232	0.929	60.0327
1.03	18.4252	0.93	32.5728	0.93	60.193
1.031	18.4189	0.931	32.6918	0.931	60.4192
1.032	18.424	0.932	32.9505	0.932	60.284
1.033	18.389	0.933	32.8209	0.933	60.7145
1.034	18.4794	0.934	32.8842	0.934	60.8756
1.035	18.4494	0.935	33.0425	0.935	60.5507
1.036	18.5695	0.936	32.8928	0.936	60.8365
1.037	18.4872	0.937	32.9951	0.937	60.9679
1.038	18.5344	0.938	32.9856	0.938	60.8346
1.039	18.5181	0.939	33.3285	0.939	61.0892
1.04	18.5433	0.94	33.132	0.94	61.1538
1.041	18.5597	0.941	33.1778	0.941	60.9067
1.042	18.6456	0.942	33.2166	0.942	61.3996
1.043	18.6912	0.943	33.3698	0.943	61.481
1.044	18.6881	0.944	33.2597	0.944	61.6907
1.045	18.681	0.945	33.4252	0.945	61.1331
1.046	18.7026	0.946	33.3718	0.946	61.5766
1.047	18.7422	0.947	33.713	0.947	61.8235
1.048	18.6972	0.948	33.9164	0.948	61.9564
1.049	18.7645	0.949	33.5672	0.949	61.3996
1.05	18.6893	0.95	33.5714	0.95	62.1234
1.051	18.8406	0.951	33.5608	0.951	61.9964
1.052	18.836	0.952	33.7025	0.952	61.882
1.053	18.8689	0.953	33.9519	0.953	61.7508
1.054	18.9401	0.954	33.9678	0.954	62.0194
1.055	18.8428	0.955	33.8349	0.955	62.1161
1.056	18.8748	0.956	33.9607	0.956	62.3212
1.057	18.7843	0.957	34.259	0.957	62.1159
1.058	18.9164	0.958	34.0653	0.958	62.5506
1.059	18.9451	0.959	34.0019	0.959	62.5649
1.06	18.9373	0.96	34.2896	0.96	62.6809
1.061	19.0328	0.961	34.247	0.961	62.5752
1.062	19.0401	0.962	34.3393	0.962	63.0858
1.063	19.1046	0.963	34.3527	0.963	62.7284
1.064	19.1002	0.964	34.322	0.964	63.0012
1.065	19.1104	0.965	34.3245	0.965	62.9407
1.066	19.0823	0.966	34.419	0.966	63.2135
1.067	19.1258	0.967	34.4285	0.967	63.0775
1.068	19.1066	0.968	34.607	0.968	63.1457
1.069	19.1181	0.969	34.5905	0.969	63.3606
1.07	19.0797	0.97	34.8481	0.97	63.286
1.071	19.3198	0.971	34.6216	0.971	63.4686
1.072	19.2393	0.972	34.5815	0.972	63.3492
1.073	19.2114	0.973	34.6757	0.973	63.6102
1.074	19.1442	0.974	34.6787	0.974	63.5791
1.075	19.1516	0.975	34.8132	0.975	63.7925
1.076	19.2862	0.976	34.9071	0.976	63.9187
1.077	19.2691	0.977	34.8633	0.977	63.8627
1.078	19.2786	0.978	34.9717	0.978	63.6803
1.079	19.3544	0.979	35.1037	0.979	63.6612
1.08	19.262	0.98	35.1365	0.98	64.0127
1.081	19.4253	0.981	34.9832	0.981	64.1982
1.082	19.3446	0.982	34.9715	0.982	64.1289
1.083	19.3095	0.983	35.0076	0.983	64.2948
1.084	19.2877	0.984	35.1498	0.984	64.3863
1.085	19.3683	0.985	35.187	0.985	64.428
1.086	19.5182	0.986	35.1924	0.986	64.5911
1.087	19.4571	0.987	35.1498	0.987	64.8561
1.088	19.4652	0.988	35.2809	0.988	64.5115
1.089	19.5206	0.989	35.4223	0.989	64.8583
1.09	19.5902	0.99	35.4803	0.99	65.0246
1.091	19.4635	0.991	35.4845	0.991	65.3377
1.092	19.5221	0.992	35.7675	0.992	64.917
1.093	19.6364	0.993	35.5939	0.993	64.9734
1.094	19.6998	0.994	35.7244	0.994	65.2148
1.095	19.5222	0.995	35.3996	0.995	65.0095
1.096	19.6584	0.996	35.3492	0.996	65.3799
1.097	19.7988	0.997	35.5293	0.997	65.6877
1.098	19.7052	0.998	35.6106	0.998	65.5181
1.099	19.7636	0.999	35.7054	0.999	65.2454
1.1	19.7044	1	35.8671	1	65.927
1.101	19.7708	1.001	35.7157	1.001	65.8527
1.102	19.6846	1.002	35.8429	1.002	65.8352
1.103	19.8194	1.003	35.9888	1.003	65.719
1.104	19.8531	1.004	35.9802	1.004	65.6356
1.105	19.7785	1.005	35.8599	1.005	65.7704
1.106	19.8551	1.006	36.1985	1.006	65.911
1.107	19.8837	1.007	36.0645	1.007	66.151
1.108	19.8972	1.008	36.1996	1.008	66.1247
1.109	19.9326	1.009	36.117	1.009	66.0116
1.11	19.8707	1.01	36.1761	1.01	65.951
1.111	19.9704	1.011	36.0675	1.011	66.4163
1.112	20.0032	1.012	36.3053	1.012	66.2501
1.113	20.019	1.013	36.3299	1.013	65.9731
1.114	20.077	1.014	36.2809	1.014	66.1287
1.115	20.1639	1.015	36.3962	1.015	66.7851
1.116	20.0448	1.016	36.5754	1.016	66.3062
1.117	20.019	1.017	36.4301	1.017	67.009
1.118	20.0928	1.018	36.4549	1.018	66.8348
1.119	20.183	1.019	36.5327	1.019	66.7341
1.12	20.0801	1.02	36.6264	1.02	66.7521
1.121	20.1185	1.021	36.8091	1.021	66.8311
1.122	20.157	1.022	36.6222	1.022	66.8525
1.123	20.15	1.023	36.5637	1.023	66.9335
1.124	20.2407	1.024	36.6287	1.024	66.9477
1.125	20.1953	1.025	36.7151	1.025	67.2914
1.126	20.2596	1.026	36.7023	1.026	67.3957
1.127	20.2142	1.027	36.8734	1.027	67.3925
1.128	20.0857	1.028	36.8615	1.028	67.5696
1.129	20.2661	1.029	36.8329	1.029	67.4645
1.13	20.3557	1.03	36.9798	1.03	67.5522
1.131	20.3455	1.031	36.946	1.031	67.2289
1.132	20.3511	1.032	36.8762	1.032	67.8163
1.133	20.3828	1.033	37.1436	1.033	67.2202
1.134	20.3064	1.034	37.0696	1.034	67.8565
1.135	20.4312	1.035	37.1232	1.035	67.5949
1.136	20.3484	1.036	37.1991	1.036	68.0073
1.137	20.4285	1.037	37.2551	1.037	67.8673
1.138	20.4568	1.038	37.3453	1.038	67.5679
1.139	20.3623	1.039	37.3272	1.039	67.7938
1.14	20.4839	1.04	37.1048	1.04	68.1824
1.141	20.3661	1.041	37.3358	1.041	68.3175
1.142	20.5067	1.042	37.4263	1.042	68.1719
1.143	20.5593	1.043	37.347	1.043	68.3792
1.144	20.5943	1.044	37.5021	1.044	68.3836
1.145	20.5133	1.045	37.4509	1.045	68.2465
1.146	20.6669	1.046	37.7388	1.046	68.4826
1.147	20.6603	1.047	37.5885	1.047	68.5562
1.148	20.5999	1.048	37.4997	1.048	68.6
1.149	20.7338	1.049	37.7704	1.049	68.7328
1.15	20.6181	1.05	37.729	1.05	68.8558
1.151	20.7585	1.051	37.9721	1.051	68.898
1.152	20.6051	1.052	37.8594	1.052	68.6702
1.153	20.7115	1.053	37.8258	1.053	68.9259
1.154	20.6339	1.054	37.8542	1.054	69.2971
1.155	20.7501	1.055	37.9526	1.055	68.9434
1.156	20.8274	1.056	38.0233	1.056	69.2999
1.157	20.8364	1.057	37.7647	1.057	69.112
1.158	20.779	1.058	37.8746	1.058	69.1915
1.159	20.7874	1.059	37.9901	1.059	69.1211
1.16	20.8661	1.06	38.2179	1.06	69.3129
1.161	20.7999	1.061	38.0772	1.061	69.644
1.162	20.8879	1.062	38.1022	1.062	69.8651
1.163	20.9212	1.063	38.0686	1.063	69.6927
1.164	20.8395	1.064	38.2788	1.064	69.7977
1.165	20.868	1.065	38.3839	1.065	69.6135
1.166	20.9886	1.066	38.4666	1.066	69.9966
1.167	20.982	1.067	38.5558	1.067	69.6966
1.168	20.9241	1.068	38.6038	1.068	70.0106
1.169	20.9663	1.069	38.2607	1.069	69.7968
1.17	21.08	1.07	38.3763	1.07	69.8799
1.171	21.1271	1.071	38.5802	1.071	69.9772
1.172	21.0619	1.072	38.6059	1.072	70.2137
1.173	21.1675	1.073	38.5147	1.073	70.2447
1.174	21.1152	1.074	38.4003	1.074	70.1361
1.175	21.1203	1.075	38.5792	1.075	70.2407
1.176	21.1893	1.076	38.7392	1.076	70.4198
1.177	21.0841	1.077	38.8256	1.077	70.4764
1.178	21.2761	1.078	38.7713	1.078	70.2863
1.179	21.2713	1.079	38.7557	1.079	70.5471
1.18	21.2229	1.08	38.8335	1.08	70.5276
1.181	21.3157	1.081	38.9023	1.081	70.737
1.182	21.2683	1.082	38.9137	1.082	70.6424
1.183	21.3206	1.083	38.7978	1.083	70.4329
1.184	21.1547	1.084	38.9402	1.084	70.8665
1.185	21.4268	1.085	39.0485	1.085	70.9019
1.186	21.2683	1.086	38.9998	1.086	70.8634
1.187	21.3483	1.087	39.0166	1.087	71.0305
1.188	21.3552	1.088	38.8965	1.088	71.0329
1.189	21.4969	1.089	39.266	1.089	71.0512
1.19	21.502	1.09	39.2278	1.09	71.3185
1.191	21.4815	1.091	39.3587	1.091	71.2682
1.192	21.5088	1.092	39.4295	1.092	71.1554
1.193	21.4934	1.093	39.1713	1.093	71.2665
1.194	21.4135	1.094	39.3157	1.094	71.6648
1.195	21.4135	1.095	39.1487	1.095	71.3894
1.196	21.5297	1.096	39.1505	1.096	71.7504
1.197	21.5275	1.097	39.4775	1.097	71.5548
1.198	21.533	1.098	39.6616	1.098	71.5291
1.199	21.5365	1.099	39.5972	1.099	72.2334
1.2	21.4731	1.1	39.5393	1.1	71.9434
1.201	21.5877	1.101	39.5146	1.101	71.9789
1.202	21.6389	1.102	39.5942	1.102	71.9493
1.203	21.671	1.103	39.5249	1.103	72.0154
1.204	21.7275	1.104	39.6581	1.104	71.8267
1.205	21.6588	1.105	39.725	1.105	72.2465
1.206	21.6961	1.106	39.9846	1.106	72.2948
1.207	21.6573	1.107	40.1729	1.107	72.1376
1.208	21.758	1.108	39.9344	1.108	72.2541
1.209	21.7802	1.109	40.0137	1.109	72.4649
1.21	21.7615	1.11	39.9481	1.11	72.4949
1.211	21.6519	1.111	39.8918	1.111	72.8042
1.212	21.8577	1.112	40.1439	1.112	72.4316
1.213	21.7919	1.113	40.1476	1.113	72.4333
1.214	21.7506	1.114	40.0475	1.114	73.0115
1.215	21.8871	1.115	40.1188	1.115	72.9189
1.216	21.83	1.116	40.4602	1.116	72.8724
1.217	21.8342	1.117	40.2495	1.117	72.9933
1.218	21.9188	1.118	40.0111	1.118	73.2095
1.219	21.876	1.119	40.3434	1.119	73.1349
1.22	21.9977	1.12	40.4445	1.12	73.1954
1.221	22.057	1.121	40.4112	1.121	73.2046
1.222	21.934	1.122	40.4881	1.122	73.3433
1.223	22.05	1.123	40.1638	1.123	73.1348
1.224	21.9572	1.124	40.4524	1.124	73.0299
1.225	22.0431	1.125	40.4828	1.125	73.4533
1.226	22.0385	1.126	40.4654	1.126	73.5024
1.227	21.9944	1.127	40.5023	1.127	73.6268
1.228	21.9886	1.128	40.4966	1.128	73.752
1.229	22.1212	1.129	40.6473	1.129	73.9369
1.23	22.1756	1.13	40.5613	1.13	73.8893
1.231	22.1421	1.131	40.7477	1.131	73.6665
1.232	22.1212	1.132	40.8228	1.132	74.1718
1.233	22.1587	1.133	40.9808	1.133	74.0229
1.234	22.0886	1.134	41.1095	1.134	73.7195
1.235	22.3254	1.135	41.209	1.135	74.256
1.236	22.1239	1.136	40.8997	1.136	74.2421
1.237	22.2302	1.137	40.9761	1.137	74.3722
1.238	22.3103	1.138	41.1452	1.138	74.3062
1.239	22.2167	1.139	41.3902	1.139	74.1215
1.24	22.3342	1.14	41.2847	1.14	73.9808
1.241	22.394	1.141	41.2153	1.141	74.5728
1.242	22.3	1.142	41.3779	1.142	74.7204
1.243	22.4567	1.143	41.3666	1.143	74.4914
1.244	22.4434	1.144	41.3426	1.144	74.9279
1.245	22.3211	1.145	41.5055	1.145	74.9826
1.246	22.3509	1.146	41.4412	1.146	74.8983
1.247	22.4097	1.147	41.5001	1.147	74.9938
1.248	22.5109	1.148	41.6404	1.148	74.9922
1.249	22.3745	1.149	41.7497	1.149	75.1906
1.25	22.3948	1.15	41.7202	1.15	75.0319
1.251	22.4897	1.151	41.6031	1.151	75.4575
1.252	22.5057	1.152	41.6146	1.152	75.0196
1.253	22.6006	1.153	41.784	1.153	75.1382
1.254	22.4607	1.154	41.7939	1.154	75.1489
1.255	22.6302	1.155	41.7751	1.155	75.244
1.256	22.696	1.156	41.7686	1.156	75.4421
1.257	22.5441	1.157	41.8267	1.157	75.3915
1.258	22.551	1.158	41.9597	1.158	75.6465
1.259	22.5948	1.159	41.7052	1.159	75.6976
1.26	22.7109	1.16	41.503	1.16	75.6911
1.261	22.7261	1.161	41.8825	1.161	76.0556
1.262	22.6752	1.162	42.0559	1.162	75.5848
1.263	22.7113	1.163	41.9918	1.163	75.6537
1.264	22.7704	1.164	42.1745	1.164	75.8322
1.265	22.7623	1.165	42.3201	1.165	75.8257
1.266	22.8348	1.166	41.9954	1.166	75.7993
1.267	22.8651	1.167	42.1199	1.167	75.923
1.268	22.8356	1.168	42.0723	1.168	76.0421
1.269	22.9448	1.169	42.1763	1.169	76.0704
1.27	22.9152	1.17	41.9881	1.17	76.1628
1.271	22.9161	1.171	42.5914	1.171	76.404
1.272	22.9008	1.172	42.4748	1.172	76.5244
1.273	22.9317	1.173	42.507	1.173	76.3011
1.274	23.0189	1.174	42.459	1.174	76.3299
1.275	23.033	1.175	42.2889	1.175	76.7247
1.276	23.0694	1.176	42.7721	1.176	76.4212
1.277	23.0914	1.177	42.5778	1.177	76.5787
1.278	23.0409	1.178	42.5448	1.178	76.8681
1.279	23.1353	1.179	42.8512	1.179	76.9659
1.28	22.9829	1.18	42.7139	1.18	76.7848
1.281	23.1212	1.181	42.835	1.181	77.1503
1.282	23.092	1.182	42.7231	1.182	76.607
1.283	23.1645	1.183	42.6914	1.183	76.944
1.284	23.1798	1.184	42.9323	1.184	77.2671
1.285	23.2452	1.185	42.9991	1.185	77.1128
1.286	23.2889	1.186	43.0961	1.186	77.3575
1.287	23.1573	1.187	43.2746	1.187	77.3106
1.288	23.2962	1.188	43.0645	1.188	77.365
1.289	23.3688	1.189	43.2495	1.189	77.3868
1.29	23.3324	1.19	43.0587	1.19	77.4812
1.291	23.2816	1.191	43.2203	1.191	77.4424
1.292	23.2598	1.192	43.196	1.192	77.3736
1.293	23.4272	1.193	43.6986	1.193	77.6481
1.294	23.3688	1.194	43.5318	1.194	77.8018
1.295	23.5142	1.195	43.4319	1.195	77.8857
1.296	23.427	1.196	43.5123	1.196	77.6022
1.297	23.4485	1.197	43.4645	1.197	77.6575
1.298	23.6381	1.198	43.281	1.198	77.6635
1.299	23.6599	1.199	43.188	1.199	78.1145
1.3	23.5501	1.2	43.6366	1.2	77.9775
1.301	23.6525	1.201	43.4813	1.201	78.5805
1.302	23.6961	1.202	43.7262	1.202	78.0661
1.303	23.7763	1.203	43.8688	1.203	78.2553
1.304	23.5209	1.204	43.8405	1.204	78.7401
1.305	23.5426	1.205	43.6664	1.205	78.4141
1.306	23.7104	1.206	44.0057	1.206	78.6783
1.307	23.7837	1.207	43.8437	1.207	78.0237
1.308	23.8544	1.208	44.0502	1.208	78.6995
1.309	23.7306	1.209	44.2642	1.209	78.5043
1.31	23.8322	1.21	44.245	1.21	78.3562
1.311	23.7536	1.211	43.9947	1.211	78.6904
1.312	23.7163	1.212	44.3391	1.212	78.7169
1.313	23.8979	1.213	44.3013	1.213	78.6413
1.314	23.9799	1.214	44.082	1.214	78.4433
1.315	23.9127	1.215	44.0703	1.215	78.9307
1.316	23.9115	1.216	44.2024	1.216	78.9641
1.317	23.9276	1.217	44.2565	1.217	79.0279
1.318	23.9624	1.218	44.3556	1.218	78.8457
1.319	23.9549	1.219	44.1762	1.219	78.9396
1.32	24.0153	1.22	44.6144	1.22	79.2942
1.321	24.0275	1.221	44.7459	1.221	79.3607
1.322	24.1158	1.222	44.4496	1.222	79.4518
1.323	24.2111	1.223	44.4965	1.223	79.1984
1.324	24.2241	1.224	44.6795	1.224	80.0005
1.325	24.0336	1.225	44.3751	1.225	79.4244
1.326	24.2224	1.226	44.6976	1.226	79.7689
1.327	24.3129	1.227	44.9084	1.227	79.159
1.328	24.1685	1.228	44.841	1.228	80.065
1.329	24.4206	1.229	44.9727	1.229	79.9958
1.33	24.2713	1.23	44.8842	1.23	79.5648
1.331	24.3675	1.231	44.6291	1.231	79.8319
1.332	24.2285	1.232	44.8908	1.232	79.8238
1.333	24.2661	1.233	45.0335	1.233	80.0964
1.334	24.4078	1.234	44.8721	1.234	79.8969
1.335	24.4753	1.235	45.0517	1.235	80.3807
1.336	24.5399	1.236	45.4978	1.236	80.2203
1.337	24.4678	1.237	45.3458	1.237	79.9984
1.338	24.6061	1.238	45.0273	1.238	79.9884
1.339	24.4943	1.239	45.2585	1.239	79.9109
1.34	24.6499	1.24	45.2998	1.24	79.8124
1.341	24.627	1.241	45.3684	1.241	80.5649
1.342	24.6093	1.242	45.2024	1.242	80.4746
1.343	24.6781	1.243	45.3484	1.243	80.4539
1.344	24.6665	1.244	45.2422	1.244	80.5517
1.345	24.7021	1.245	45.3014	1.245	80.7944
1.346	24.748	1.246	45.4225	1.246	80.9835
1.347	24.7913	1.247	45.492	1.247	80.61
1.348	24.7633	1.248	45.853	1.248	80.7398
1.349	24.7976	1.249	45.593	1.249	80.983
1.35	24.9402	1.25	45.7276	1.25	81.177
1.351	24.7376	1.251	45.7644	1.251	80.6742
1.352	24.7934	1.252	45.6923	1.252	81.1958
1.353	25.0965	1.253	45.8297	1.253	81.1965
1.354	24.8846	1.254	45.593	1.254	81.3801
1.355	24.8786	1.255	45.8875	1.255	81.1781
1.356	24.9495	1.256	45.9087	1.256	81.0347
1.357	24.8634	1.257	45.9299	1.257	81.2397
1.358	25.0388	1.258	45.8092	1.258	81.6098
1.359	25.1455	1.259	45.6322	1.259	81.2392
1.36	25.088	1.26	46.1385	1.26	81.1833
1.361	25.2042	1.261	46.0107	1.261	81.1491
1.362	25.1532	1.262	45.972	1.262	82.2656
1.363	25.2432	1.263	46.064	1.263	81.5577
1.364	25.1498	1.264	46.1924	1.264	81.357
1.365	25.318	1.265	46.4457	1.265	81.9879
1.366	25.263	1.266	46.3243	1.266	81.5244
1.367	25.4296	1.267	46.6077	1.267	81.8962
1.368	25.3669	1.268	46.6167	1.268	81.9882
1.369	25.2615	1.269	46.5538	1.269	82.4169
1.37	25.4335	1.27	46.5768	1.27	82.1562
1.371	25.459	1.271	46.7426	1.271	82.0822
1.372	25.4652	1.272	46.5747	1.272	82.3983
1.373	25.4453	1.273	46.6188	1.273	82.6591
1.374	25.5687	1.274	46.9351	1.274	82.4176
1.375	25.524	1.275	46.7971	1.275	82.4361
1.376	25.5095	1.276	46.7888	1.276	82.4549
1.377	25.6849	1.277	46.9452	1.277	82.7518
1.378	25.6418	1.278	46.7154	1.278	82.7888
1.379	25.7721	1.279	46.6123	1.279	82.9739
1.38	25.6116	1.28	46.9435	1.28	83.0107
1.381	25.745	1.281	46.6324	1.281	82.4925
1.382	25.8446	1.282	46.8132	1.282	82.8254
1.383	25.8581	1.283	47.1306	1.283	83.0661
1.384	25.8025	1.284	47.0328	1.284	82.6958
1.385	25.9507	1.285	47.0872	1.285	83.1018
1.386	25.9367	1.286	47.4369	1.286	83.1202
1.387	25.8272	1.287	47.1598	1.287	83.3813
1.388	25.9129	1.288	47.3028	1.288	83.4338
1.389	25.8254	1.289	47.8158	1.289	83.7138
1.39	25.9882	1.29	47.1477	1.29	83.8405
1.391	26.1897	1.291	47.4525	1.291	83.7468
1.392	26.018	1.292	47.6077	1.292	83.7467
1.393	26.1148	1.293	47.4503	1.293	83.9866
1.394	26.1443	1.294	47.7151	1.294	83.8532
1.395	26.1866	1.295	47.5937	1.295	83.5781
1.396	26.2513	1.296	47.6415	1.296	83.7245
1.397	26.2917	1.297	47.6476	1.297	84.0588
1.398	26.2995	1.298	47.427	1.298	83.7411
1.399	26.2779	1.299	47.7554	1.299	83.7044
1.4	26.31	1.3	47.6893	1.3	84.1839
1.401	26.4518	1.301	47.775	1.301	83.9383
1.402	26.3605	1.302	47.8844	1.302	84.2366
1.403	26.4862	1.303	48.0326	1.303	84.051
1.404	26.5653	1.304	47.8109	1.304	84.0489
1.405	26.5634	1.305	48.3161	1.305	84.2921
1.406	26.6681	1.306	48.1378	1.306	83.9931
1.407	26.7058	1.307	48.4851	1.307	84.4913
1.408	26.5173	1.308	48.2936	1.308	84.9498
1.409	26.6182	1.309	48.0072	1.309	84.9448
1.41	26.788	1.31	48.2389	1.31	84.5558
1.411	26.7635	1.311	48.4405	1.311	84.8331
1.412	26.7626	1.312	48.3257	1.312	84.8321
1.413	26.9608	1.313	48.3081	1.313	85.1646
1.414	26.9904	1.314	48.6175	1.314	84.7138
1.415	26.928	1.315	48.6252	1.315	84.7728
1.416	26.8592	1.316	48.7097	1.316	84.6025
1.417	27.0523	1.317	48.538	1.317	85.0031
1.418	27.0935	1.318	48.4409	1.318	85.189
1.419	27.1153	1.319	48.8319	1.319	84.8496
1.42	27.1343	1.32	48.9721	1.32	85.5504
1.421	27.2857	1.321	48.9084	1.321	85.0692
1.422	27.3228	1.322	49.3266	1.322	85.1439
1.423	27.3535	1.323	48.9924	1.323	85.1235
1.424	27.3174	1.324	49.0699	1.324	85.2269
1.425	27.2997	1.325	49.2625	1.325	85.4291
1.426	27.4183	1.326	48.8298	1.326	86.1285
1.427	27.3192	1.327	49.2113	1.327	85.886
1.428	27.4532	1.328	49.2566	1.328	85.6229
1.429	27.6232	1.329	49.1668	1.329	86.5378
1.43	27.598	1.33	49.4167	1.33	85.888
1.431	27.6099	1.331	49.6088	1.331	85.9883
1.432	27.7765	1.332	49.6148	1.332	85.4556
1.433	27.7765	1.333	49.5319	1.333	85.9037
1.434	27.7182	1.334	49.6664	1.334	85.9721
1.435	27.8999	1.335	49.6535	1.335	86.5275
1.436	27.9169	1.336	49.8515	1.336	85.8612
1.437	27.8575	1.337	49.7494	1.337	86.3749
1.438	27.9345	1.338	49.6208	1.338	86.4387
1.439	27.9939	1.339	49.7486	1.339	86.6496
1.44	28.1555	1.34	49.9019	1.34	86.6723
1.441	28.0617	1.341	49.9522	1.341	86.4387
1.442	28.2921	1.342	50.2725	1.342	86.753
1.443	28.3513	1.343	49.7034	1.343	86.6666
1.444	28.334	1.344	49.7091	1.344	86.8574
1.445	28.3382	1.345	50.1732	1.345	86.486
1.446	28.4826	1.346	50.4617	1.346	86.6793
1.447	28.4016	1.347	50.2623	1.347	86.8238
1.448	28.4237	1.348	50.2495	1.348	87.1637
1.449	28.5294	1.349	50.148	1.349	87.1509
1.45	28.6579	1.35	50.4704	1.35	87.4414
1.451	28.844	1.351	50.7278	1.351	87.6275
1.452	28.739	1.352	50.5918	1.352	87.037
1.453	28.8114	1.353	50.4924	1.353	87.2399
1.454	28.8389	1.354	50.7278	1.354	87.5976
1.455	29.0067	1.355	50.8058	1.355	87.5744
1.456	28.8923	1.356	50.6096	1.356	87.1762
1.457	28.9899	1.357	50.7248	1.357	87.8729
1.458	28.9858	1.358	51.1989	1.358	87.3101
1.459	28.9883	1.359	51.2976	1.359	87.6983
1.46	29.1557	1.36	51.0772	1.36	87.6225
1.461	29.2882	1.361	50.8387	1.361	87.7725
1.462	29.2507	1.362	50.8546	1.362	87.5818
1.463	29.2812	1.363	51.0025	1.363	87.6088
1.464	29.3569	1.364	51.0729	1.364	88.0229
1.465	29.4706	1.365	51.2399	1.365	87.8312
1.466	29.5443	1.366	51.1277	1.366	88.1963
1.467	29.5561	1.367	51.112	1.367	87.8591
1.468	29.5066	1.368	51.6109	1.368	88.1229
1.469	29.6623	1.369	51.309	1.369	88.6923
1.47	29.684	1.37	51.4363	1.37	88.001
1.471	29.7387	1.371	51.3807	1.371	88.1252
1.472	29.6755	1.372	51.5873	1.372	88.6185
1.473	29.8498	1.373	51.4643	1.373	88.5168
1.474	29.9703	1.374	51.5902	1.374	88.564
1.475	29.8926	1.375	51.6658	1.375	88.4184
1.476	30.2215	1.376	51.8536	1.376	88.622
1.477	30.2329	1.377	52.0342	1.377	89.0891
1.478	30.1058	1.378	51.8061	1.378	88.671
1.479	30.3107	1.379	51.8446	1.379	88.3195
1.48	30.3894	1.38	52.0196	1.38	88.9174
1.481	30.3584	1.381	52.2016	1.381	88.9163
1.482	30.4608	1.382	51.9111	1.382	89.0004
1.483	30.5645	1.383	52.1003	1.383	89.0738
1.484	30.6848	1.384	52.0661	1.384	89.2484
1.485	30.6683	1.385	52.2006	1.385	89.4042
1.486	30.7833	1.386	52.445	1.386	89.1815
1.487	31.1014	1.387	52.3321	1.387	89.4378
1.488	30.9519	1.388	52.4727	1.388	89.379
1.489	31.0714	1.389	52.4548	1.389	89.3867
1.49	30.9586	1.39	52.6168	1.39	90.0031
1.491	31.1648	1.391	52.619	1.391	89.7787
1.492	31.2793	1.392	52.7306	1.392	89.3433
1.493	31.3576	1.393	52.7491	1.393	89.3786
1.494	31.4218	1.394	53.1026	1.394	89.7744
1.495	31.5499	1.395	52.8779	1.395	89.7774
1.496	31.5689	1.396	53.0826	1.396	89.8109
1.497	31.5277	1.397	53.2403	1.397	90.0199
1.498	31.4606	1.398	53.149	1.398	90.0549
1.499	31.7946	1.399	53.2203	1.399	90.2712
1.5	31.905	1.4	53.2693	1.4	89.9264
1.501	31.9529	1.401	53.1176	1.401	89.6332
1.502	32.1257	1.402	53.3912	1.402	89.6783
1.503	32.1759	1.403	53.266	1.403	90.2216
1.504	32.2759	1.404	53.1799	1.404	89.9857
1.505	32.1663	1.405	53.6816	1.405	89.9531
1.506	32.2473	1.406	53.6914	1.406	90.1821
1.507	32.3578	1.407	53.8531	1.407	90.25
1.508	32.4993	1.408	53.8043	1.408	90.5376
1.509	32.6511	1.409	53.8648	1.409	90.3429
1.51	32.5828	1.41	53.9285	1.41	90.4528
1.511	32.9235	1.411	53.826	1.411	90.4528
1.512	32.9161	1.412	53.8932	1.412	90.7047
1.513	32.974	1.413	53.9646	1.413	90.4857
1.514	33.1264	1.414	54.0606	1.414	90.1143
1.515	33.2288	1.415	53.831	1.415	90.6544
1.516	33.1406	1.416	54.3896	1.416	90.6238
1.517	33.3272	1.417	53.8154	1.417	91.0742
1.518	33.4626	1.418	54.1805	1.418	90.8119
1.519	33.4752	1.419	54.2621	1.419	90.9773
1.52	33.6933	1.42	54.2395	1.42	90.8878
1.521	33.5929	1.421	54.4964	1.421	90.9583
1.522	33.8606	1.422	54.459	1.422	90.8586
1.523	33.9528	1.423	54.2319	1.423	91.2621
1.524	34.1618	1.424	54.5561	1.424	90.8551
1.525	34.1627	1.425	54.7105	1.425	90.9822
1.526	34.3188	1.426	54.5361	1.426	91.3381
1.527	34.4651	1.427	54.5881	1.427	90.9218
1.528	34.4451	1.428	54.8803	1.428	91.1425
1.529	34.6522	1.429	54.9354	1.429	91.0743
1.53	34.6227	1.43	54.758	1.43	91.1907
1.531	34.7373	1.431	54.9731	1.431	90.9884
1.532	34.727	1.432	54.8372	1.432	91.3254
1.533	35.0696	1.433	55.1839	1.433	91.5012
1.534	35.0172	1.434	55.1951	1.434	91.7529
1.535	35.0277	1.435	55.1868	1.435	91.4528
1.536	35.2355	1.436	55.1524	1.436	91.4581
1.537	35.4232	1.437	55.4832	1.437	91.7626
1.538	35.5787	1.438	55.1624	1.438	91.1648
1.539	35.6409	1.439	55.5156	1.439	91.8814
1.54	35.808	1.44	55.5977	1.44	91.7612
1.541	35.8462	1.441	55.7013	1.441	91.4433
1.542	36.234	1.442	55.9806	1.442	91.8834
1.543	36.0543	1.443	56.0212	1.443	91.9698
1.544	36.3674	1.444	55.614	1.444	91.9642
1.545	36.4744	1.445	55.707	1.445	92.1714
1.546	36.4369	1.446	56.163	1.446	91.621
1.547	36.4427	1.447	55.673	1.447	91.5385
1.548	36.5605	1.448	55.8393	1.448	92.0162
1.549	37.0795	1.449	56.0761	1.449	92.2988
1.55	37.1532	1.45	56.0889	1.45	92.4673
1.551	37.1421	1.451	56.3973	1.451	92.5942
1.552	37.1149	1.452	56.1322	1.452	92.4893
1.553	37.437	1.453	56.1403	1.453	92.5867
1.554	37.3597	1.454	56.1143	1.454	92.4027
1.555	37.706	1.455	56.3989	1.455	91.8288
1.556	37.5284	1.456	56.1624	1.456	92.1393
1.557	37.8377	1.457	56.3046	1.457	92.4659
1.558	38.0672	1.458	56.3909	1.458	92.5614
1.559	38.0283	1.459	56.7227	1.459	92.4282
1.56	38.2887	1.46	56.6086	1.46	92.3653
1.561	38.3837	1.461	56.8096	1.461	92.543
1.562	38.5599	1.462	56.5413	1.462	92.4987
1.563	38.5422	1.463	56.3961	1.463	92.6713
1.564	38.7297	1.464	56.6435	1.464	92.7091
1.565	38.8574	1.465	56.6833	1.465	93.14
1.566	38.9992	1.466	56.9449	1.466	92.9732
1.567	39.407	1.467	56.7763	1.467	92.6915
1.568	39.1287	1.468	56.3233	1.468	93.1098
1.569	39.538	1.469	56.8402	1.469	93.2262
1.57	39.6671	1.47	56.9136	1.47	93.0166
1.571	39.8376	1.471	56.6726	1.471	92.907
1.572	39.8903	1.472	56.7234	1.472	92.9505
1.573	39.9956	1.473	57.0472	1.473	92.8222
1.574	40.2131	1.474	57.2414	1.474	93.0826
1.575	40.4056	1.475	57.1769	1.475	92.8108
1.576	40.6156	1.476	57.0973	1.476	93.1628
1.577	40.4832	1.477	57.365	1.477	93.2348
1.578	40.8444	1.478	57.2996	1.478	93.3323
1.579	41.1019	1.479	57.4445	1.479	93.4395
1.58	41.2949	1.48	57.2951	1.48	93.5658
1.581	41.2466	1.481	57.373	1.481	93.2293
1.582	41.6392	1.482	57.3689	1.482	93.2949
1.583	41.664	1.483	57.2989	1.483	92.8321
1.584	41.8321	1.484	57.1609	1.484	93.3022
1.585	41.9177	1.485	57.3973	1.485	93.1379
1.586	42.2083	1.486	57.5209	1.486	93.2623
1.587	42.3711	1.487	57.3668	1.487	93.1154
1.588	42.6857	1.488	57.6351	1.488	93.2332
1.589	42.6393	1.489	57.4817	1.489	93.2428
1.59	42.7489	1.49	57.8497	1.49	93.6317
1.591	43.0677	1.491	58.0774	1.491	93.0683
1.592	43.2965	1.492	57.7005	1.492	93.416
1.593	43.4721	1.493	58.0782	1.493	93.6912
1.594	43.5795	1.494	58.0049	1.494	93.3171
1.595	43.6767	1.495	57.9541	1.495	93.4106
1.596	43.7197	1.496	58.3694	1.496	93.444
1.597	44.0086	1.497	58.1232	1.497	93.4342
1.598	44.1051	1.498	57.8599	1.498	93.6589
1.599	44.328	1.499	58.3817	1.499	93.6298
1.6	44.5641	1.5	57.9096	1.5	93.4091
1.601	44.6154	1.501	58.3173	1.501	93.6407
1.602	44.8744	1.502	58.3898	1.502	93.7944
1.603	44.9154	1.503	58.2115	1.503	93.1804
1.604	45.2161	1.504	58.4311	1.504	93.8442
1.605	45.346	1.505	58.242	1.505	93.6111
1.606	45.6125	1.506	58.2503	1.506	93.3706
1.607	45.8638	1.507	58.3755	1.507	93.5825
1.608	45.9945	1.508	59.0505	1.508	93.4233
1.609	46.1961	1.509	58.9589	1.509	93.4857
1.61	46.5262	1.51	58.7788	1.51	93.7264
1.611	46.6542	1.511	58.5575	1.511	93.5239
1.612	46.7888	1.512	58.6778	1.512	93.6031
1.613	47.031	1.513	58.9828	1.513	93.8579
1.614	47.2255	1.514	58.9302	1.514	93.8388
1.615	47.2326	1.515	58.8869	1.515	93.723
1.616	47.5618	1.516	58.9136	1.516	94.164
1.617	47.8558	1.517	58.8252	1.517	93.7249
1.618	47.9217	1.518	58.8572	1.518	93.845
1.619	48.1478	1.519	59.122	1.519	93.7835
1.62	48.2069	1.52	59.2921	1.52	93.8352
1.621	48.4479	1.521	59.1401	1.521	93.88
1.622	48.7086	1.522	59.2593	1.522	93.8431
1.623	48.8651	1.523	58.8343	1.523	93.6017
1.624	49.1763	1.524	59.3051	1.524	93.7627
1.625	49.3484	1.525	59.4664	1.525	93.8342
1.626	49.5562	1.526	59.429	1.526	93.7768
1.627	49.8221	1.527	59.2652	1.527	93.6819
1.628	49.9592	1.528	59.6628	1.528	93.8902
1.629	50.1306	1.529	59.371	1.529	94.2305
1.63	50.4299	1.53	59.2666	1.53	93.6015
1.631	50.5956	1.531	59.6233	1.531	93.8846
1.632	50.7241	1.532	59.3112	1.532	93.6693
1.633	51.0549	1.533	59.2867	1.533	94.2011
1.634	51.2612	1.534	59.3991	1.534	93.4834
1.635	51.8325	1.535	59.5405	1.535	93.8591
1.636	51.7693	1.536	59.5578	1.536	93.7831
1.637	52.0243	1.537	59.5375	1.537	93.8911
1.638	52.2637	1.538	59.4544	1.538	93.6815
1.639	52.5025	1.539	59.9106	1.539	93.5952
1.64	52.6921	1.54	59.7545	1.54	94.0957
1.641	52.7761	1.541	59.6018	1.541	93.5087
1.642	53.1031	1.542	59.7806	1.542	93.5923
1.643	53.5375	1.543	59.925	1.543	93.4166
1.644	53.6299	1.544	59.7824	1.544	93.1935
1.645	53.8559	1.545	60.0346	1.545	93.4199
1.646	54.1086	1.546	59.8117	1.546	93.2357
1.647	54.5075	1.547	59.691	1.547	93.2781
1.648	54.7871	1.548	60.0898	1.548	93.8459
1.649	54.7042	1.549	60.1292	1.549	93.9385
1.65	55.0575	1.55	59.9959	1.55	93.4602
1.651	55.2731	1.551	60.1637	1.551	93.5638
1.652	55.4633	1.552	60.0065	1.552	93.6462
1.653	55.6015	1.553	60.135	1.553	93.1364
1.654	55.8738	1.554	60.5559	1.554	93.371
1.655	56.2126	1.555	60.514	1.555	93.7282
1.656	56.5122	1.556	60.5499	1.556	93.4921
1.657	56.7631	1.557	60.3595	1.557	93.6091
1.658	57.0066	1.558	60.6661	1.558	93.6379
1.659	57.4466	1.559	60.7859	1.559	92.9533
1.66	57.546	1.56	60.7878	1.56	93.4925
1.661	57.7678	1.561	60.748	1.561	93.253
1.662	58.0858	1.562	60.9167	1.562	93.248
1.663	58.4919	1.563	60.9691	1.563	93.3827
1.664	58.5136	1.564	61.2616	1.564	93.3765
1.665	58.8404	1.565	60.9159	1.565	93.7037
1.666	59.1043	1.566	61.4828	1.566	93.0186
1.667	59.4958	1.567	61.5746	1.567	93.3606
1.668	59.7392	1.568	61.5556	1.568	93.1718
1.669	60.0188	1.569	61.5189	1.569	92.6846
1.67	60.4447	1.57	61.7539	1.57	93.3002
1.671	60.406	1.571	61.7802	1.571	93.2361
1.672	60.807	1.572	61.8051	1.572	93.4626
1.673	60.8753	1.573	62.3551	1.573	93.5083
1.674	61.2936	1.574	62.0448	1.574	93.4449
1.675	61.7345	1.575	62.0942	1.575	93.2257
1.676	62.0607	1.576	62.5064	1.576	92.705
1.677	62.3508	1.577	62.4115	1.577	92.9592
1.678	62.5534	1.578	62.584	1.578	93.0421
1.679	62.5025	1.579	62.5743	1.579	93.0033
1.68	62.8545	1.58	62.9508	1.58	93.1382
1.681	63.3496	1.581	63.2582	1.581	92.9839
1.682	63.7196	1.582	63.4421	1.582	93.2038
1.683	64.0534	1.583	63.3698	1.583	93.1308
1.684	64.14	1.584	63.4543	1.584	93.0203
1.685	64.7908	1.585	63.5941	1.585	93.0445
1.686	64.8445	1.586	63.9762	1.586	92.8974
1.687	65.1837	1.587	64.219	1.587	93.1476
1.688	65.4442	1.588	64.1282	1.588	93.2211
1.689	65.5573	1.589	64.3696	1.589	93.4114
1.69	66.1201	1.59	64.5277	1.59	93.4829
1.691	66.4469	1.591	64.819	1.591	92.9753
1.692	66.5603	1.592	65.0763	1.592	93.0295
1.693	66.9634	1.593	65.5162	1.593	93.3218
1.694	67.4405	1.594	65.5956	1.594	93.3356
1.695	67.6181	1.595	65.834	1.595	93.3981
1.696	67.7763	1.596	65.9449	1.596	93.0676
1.697	68.4389	1.597	66.3525	1.597	93.3655
1.698	68.6497	1.598	66.6634	1.598	93.7707
1.699	68.8801	1.599	67.1451	1.599	93.6321
		1.6	67.4915	1.6	93.6349
		1.601	67.6903	1.601	94.0635
		1.602	68.2712	1.602	94.199
		1.603	68.3965	1.603	94.1333
		1.604	68.3901	1.604	94.1102
		1.605	68.8747	1.605	94.0323
		1.606	69.5095	1.606	94.1331
		1.607	69.9093	1.607	94.5935
		1.608	70.2347	1.608	95.0395
		1.609	70.769	1.609	94.7415
		1.61	71.1649	1.61	95.3328
		1.611	71.6021	1.611	95.5323
		1.612	72.236	1.612	95.5055
		1.613	72.7548	1.613	95.5843
		1.614	73.1847	1.614	96.1159
		1.615	73.7404	1.615	96.4196
		1.616	74.1619	1.616	96.8556
		1.617	74.5567	1.617	97.1128
		1.618	75.5206	1.618	97.5567
		1.619	75.9725	1.619	97.8601
		1.62	76.5771	1.62	97.7754
		1.621	76.9736	1.621	98.5278
		1.622	77.7644	1.622	98.8414
		1.623	78.6834	1.623	99.4132
		1.624	79.4447	1.624	99.6513
		1.625	80.0372	1.625	99.9508
		1.626	80.7779	1.626	100.699
		1.627	81.6266	1.627	100.999
		1.628	82.2965	1.628	101.769
		1.629	82.8499	1.629	102.371
		1.63	83.6776	1.63	102.994
		1.631	84.6131	1.631	103.449
		1.632	85.287	1.632	103.902
		1.633	86.1606	1.633	105.11
		1.634	87.0155	1.634	105.814
		1.635	88.1208	1.635	106.637
		1.636	89.0958	1.636	107.21
		1.637	89.9981	1.637	108.201
		1.638	90.8379	1.638	109.066
		1.639	91.8251	1.639	110.122
		1.64	92.9029	1.64	110.966
		1.641	94.1219	1.641	112.491
		1.642	95.1938	1.642	113.167
		1.643	96.3603	1.643	114.21
		1.644	97.6757	1.644	115.402
		1.645	98.6461	1.645	116.983
		1.646	99.9413	1.646	118.132
		1.647	101.172	1.647	119.004
		1.648	102.211	1.648	120.616
		1.649	103.377	1.649	121.906
		1.65	104.547	1.65	123.516
		1.651	105.801	1.651	124.927
		1.652	107.053	1.652	126.247
		1.653	108.58	1.653	127.766
		1.654	109.99	1.654	129.389
		1.655	111.234	1.655	131.194
		1.656	112.982	1.656	132.342
		1.657	114.104	1.657	134.64
		1.658	115.475	1.658	136.318
		1.659	117.071	1.659	138.225
		1.66	118.597	1.66	140.117
		1.661	119.913	1.661	141.608
		1.662	121.372	1.662	143.805
		1.663	122.966	1.663	145.809
		1.664	124.585	1.664	148.176
		1.665	125.841	1.665	150.08
		1.666	127.591	1.666	151.779
		1.667	129.463	1.667	154.191
		1.668	130.89	1.668	156.256
		1.669	132.248	1.669	158.609
		1.67	134.017	1.67	160.911
		1.671	135.809	1.671	163.027
		1.672	137.691	1.672	165.19
		1.673	139.16	1.673	168.012
		1.674	140.815	1.674	169.92
		1.675	142.791	1.675	172.322
		1.676	144.261	1.676	175.223
		1.677	146.141	1.677	177.288
		1.678	147.634	1.678	179.634
		1.679	150.026	1.679	182.282
		1.68	151.636	1.68	184.868
		1.681	153.229	1.681	187.828
		1.682	155.435	1.682	189.978
		1.683	157.166	1.683	192.422
		1.684	159.432	1.684	195.023
		1.685	161.098	1.685	197.646
		1.686	163.084	1.686	200.254
		1.687	164.511	1.687	203.113
		1.688	166.462	1.688	205.631
		1.689	168.397	1.689	208.374
		1.69	170.529	1.69	211.12
		1.691	172.369	1.691	213.745
		1.692	174.462	1.692	216.577
		1.693	176.265	1.693	219.353
		1.694	178.048	1.694	222.002
		1.695	180.357	1.695	224.792
		1.696	182.072	1.696	227.421
		1.697	184.07	1.697	230.426
		1.698	186.4	1.698	232.849
		1.699	188.051	1.699	235.72

## Sheet: Figure 4d
	ηtran (%)		ηtran (%)		ηtran (%)
Potential/V vs. RHE	Fe2O3	Potential/V vs. RHE	NPs Pt:Fe2O3	Potential/V vs. RHE	SAs Pt:Fe2O3
0.6	10.7314	0.5	6.682	0.5	-63.2233
0.601	10.7675	0.501	6.7444	0.501	-62.1279
0.602	10.8397	0.502	6.7976	0.502	-61.0027
0.603	10.881	0.503	6.8756	0.503	-59.8954
0.604	10.9222	0.504	6.97248	0.504	-58.8
0.605	10.984	0.505	7.03808	0.505	-57.7284
0.606	11.0562	0.506	7.06304	0.506	-56.6746
0.607	11.0922	0.507	7.15368	0.507	-55.6328
0.608	11.1335	0.508	7.23488	0.508	-54.591
0.609	11.2005	0.509	7.25056	0.509	-53.567
0.61	11.2314	0.51	7.35048	0.51	-52.5966
0.611	11.2985	0.511	7.42232	0.511	-51.5726
0.612	11.3551	0.512	7.47232	0.512	-50.5903
0.613	11.3448	0.513	7.52856	0.513	-49.6318
0.614	11.4479	0.514	7.6004	0.514	-48.7031
0.615	11.4737	0.515	7.63784	0.515	-47.7565
0.616	11.4737	0.516	7.7316	0.516	-46.8159
0.617	11.5613	0.517	7.78472	0.517	-45.9051
0.618	11.5871	0.518	7.81904	0.518	-45.0299
0.619	11.618	0.519	7.89088	0.519	-44.1429
0.62	11.7108	0.52	7.944	0.52	-43.2737
0.621	11.7366	0.521	8.01904	0.521	-42.4224
0.622	11.7057	0.522	8.05336	0.522	-41.5353
0.623	11.7984	0.523	8.11584	0.523	-40.7137
0.624	11.8345	0.524	8.20016	0.524	-39.8803
0.625	11.85	0.525	8.25016	0.525	-39.0766
0.626	11.9118	0.526	8.25016	0.526	-38.2907
0.627	11.953	0.527	8.23768	0.527	-37.4751
0.628	12.0252	0.528	8.31888	0.528	-36.7131
0.629	12.0252	0.529	8.38136	0.529	-35.9332
0.63	12.0613	0.53	8.5188	0.53	-35.1533
0.631	12.0974	0.531	8.52504	0.531	-34.4151
0.632	12.118	0.532	8.54072	0.532	-33.6829
0.633	12.1953	0.533	8.64064	0.533	-32.9685
0.634	12.2005	0.534	8.63752	0.534	-32.2243
0.635	12.2108	0.535	8.72808	0.535	-31.5218
0.636	12.2469	0.536	8.80624	0.536	-30.8193
0.637	12.2469	0.537	8.82184	0.537	-30.1644
0.638	12.2778	0.538	8.8968	0.538	-29.4738
0.639	12.3551	0.539	8.8968	0.539	-28.8011
0.64	12.3757	0.54	8.96552	0.54	-28.1641
0.641	12.417	0.541	9.0436	0.541	-27.5093
0.642	12.4427	0.542	9.08112	0.542	-26.8782
0.643	12.4582	0.543	9.14984	0.543	-26.2412
0.644	12.4839	0.544	9.23736	0.544	-25.6399
0.645	12.52	0.545	9.19672	0.545	-25.0148
0.646	12.551	0.546	9.2592	0.546	-24.4195
0.647	12.6025	0.547	9.33104	0.547	-23.842
0.648	12.6077	0.548	9.33728	0.548	-23.2467
0.649	12.6386	0.549	9.46536	0.549	-22.6751
0.65	12.6902	0.55	9.47472	0.55	-22.1155
0.651	12.685	0.551	9.52472	0.551	-21.5738
0.652	12.752	0.552	9.59968	0.552	-21.0023
0.653	12.7674	0.553	9.64656	0.553	-20.4784
0.654	12.7881	0.554	9.66216	0.554	-19.9545
0.655	12.7984	0.555	9.70592	0.555	-19.4246
0.656	12.8242	0.556	9.79336	0.556	-18.9126
0.657	12.8087	0.557	9.87776	0.557	-18.4423
0.658	12.8242	0.558	9.90896	0.558	-17.9244
0.659	12.8809	0.559	9.93392	0.559	-17.4422
0.66	12.8963	0.56	9.94016	0.56	-16.9599
0.661	12.9375	0.561	9.9808	0.561	-16.4658
0.662	12.9582	0.562	9.99328	0.562	-16.0015
0.663	12.9685	0.563	10.0682	0.563	-15.5609
0.664	13.0149	0.564	10.162	0.564	-15.1025
0.665	12.9839	0.565	10.1338	0.565	-14.656
0.666	13.0252	0.566	10.1651	0.566	-14.1797
0.667	13.0767	0.567	10.2963	0.567	-13.7749
0.668	13.0974	0.568	10.3306	0.568	-13.3463
0.669	13.0922	0.569	10.3526	0.569	-12.9355
0.67	13.1592	0.57	10.39	0.57	-12.5366
0.671	13.1695	0.571	10.3057	0.571	-12.1378
0.672	13.1953	0.572	10.4275	0.572	-11.7627
0.673	13.185	0.573	10.5274	0.573	-11.3519
0.674	13.2056	0.574	10.4462	0.574	-10.9769
0.675	13.2778	0.575	10.5962	0.575	-10.6137
0.676	13.2107	0.576	10.6024	0.576	-10.238
0.677	13.2417	0.577	10.615	0.577	-9.85167
0.678	13.2932	0.578	10.6993	0.578	-9.50221
0.679	13.2932	0.579	10.7524	0.579	-9.13906
0.68	13.3035	0.58	10.743	0.58	-8.82294
0.681	13.3654	0.581	10.7898	0.581	-8.49967
0.682	13.3396	0.582	10.7242	0.582	-8.13175
0.683	13.3808	0.583	10.8554	0.583	-7.78647
0.684	13.3757	0.584	10.9366	0.584	-7.47332
0.685	13.3705	0.585	10.9586	0.585	-7.16256
0.686	13.4272	0.586	11.0054	0.586	-6.8375
0.687	13.4582	0.587	11.0117	0.587	-6.5309
0.688	13.4221	0.588	11.0366	0.588	-6.26181
0.689	13.4426	0.589	11.0678	0.589	-5.93914
0.69	13.5097	0.59	11.1117	0.59	-5.63374
0.691	13.4736	0.591	11.1585	0.591	-5.32892
0.692	13.4994	0.592	11.196	0.592	-5.04852
0.693	13.5458	0.593	11.2585	0.593	-4.77937
0.694	13.5561	0.594	11.2429	0.594	-4.50168
0.695	13.5561	0.595	11.3146	0.595	-4.22029
0.696	13.5767	0.596	11.3802	0.596	-3.95186
0.697	13.6128	0.597	11.3897	0.597	-3.68521
0.698	13.5612	0.598	11.4334	0.598	-3.42327
0.699	13.6025	0.599	11.4522	0.599	-3.18097
0.7	13.6386	0.6	11.4958	0.6	-2.92676
0.701	13.623	0.601	11.4865	0.601	-2.69338
0.702	13.6746	0.602	11.5521	0.602	-2.44573
0.703	13.6798	0.603	11.6458	0.603	-2.20521
0.704	13.7107	0.604	11.6614	0.604	-1.96351
0.705	13.7004	0.605	11.649	0.605	-1.77062
0.706	13.721	0.606	11.6708	0.606	-1.52237
0.707	13.721	0.607	11.7083	0.607	-1.30447
0.708	13.7519	0.608	11.7645	0.608	-1.06158
0.709	13.7519	0.609	11.7989	0.609	-0.8294
0.71	13.7829	0.61	11.8114	0.61	-0.62579
0.711	13.7829	0.611	11.902	0.611	-0.38945
0.712	13.8241	0.612	11.8551	0.612	-0.18108
0.713	13.8447	0.613	11.9082	0.613	-0.01319
0.714	13.8241	0.614	11.9738	0.614	0.19517
0.715	13.8241	0.615	11.9489	0.615	0.39996
0.716	13.8498	0.616	12.0082	0.616	0.58571
0.717	13.8396	0.617	12.0738	0.617	0.80777
0.718	13.855	0.618	12.0426	0.618	0.99292
0.719	13.8344	0.619	12.0738	0.619	1.1864
0.72	13.8911	0.62	12.1675	0.62	1.33226
0.721	13.8654	0.621	12.1831	0.621	1.55492
0.722	13.9169	0.622	12.2143	0.622	1.7097
0.723	13.9118	0.623	12.2143	0.623	1.91211
0.724	13.9684	0.624	12.2425	0.624	2.10262
0.725	13.9426	0.625	12.3112	0.625	2.21573
0.726	13.953	0.626	12.2956	0.626	2.37647
0.727	13.9478	0.627	12.3425	0.627	2.57293
0.728	13.953	0.628	12.3955	0.628	2.72772
0.729	13.9787	0.629	12.3987	0.629	2.86465
0.73	14.0045	0.63	12.4081	0.63	3.02538
0.731	14.0458	0.631	12.508	0.631	3.24566
0.732	14.0406	0.632	12.5236	0.632	3.38258
0.733	14.0715	0.633	12.5892	0.633	3.51951
0.734	14.0458	0.634	12.5923	0.634	3.65049
0.735	14.087	0.635	12.6018	0.635	3.841
0.736	14.1076	0.636	12.6111	0.636	3.99578
0.737	14.1076	0.637	12.6579	0.637	4.1327
0.738	14.0766	0.638	12.733	0.638	4.25177
0.739	14.1334	0.639	12.7486	0.639	4.43633
0.74	14.1488	0.64	12.7923	0.64	4.55539
0.741	14.1901	0.641	12.783	0.641	4.66255
0.742	14.1746	0.642	12.8048	0.642	4.80543
0.743	14.1952	0.643	12.861	0.643	4.9245
0.744	14.1952	0.644	12.8329	0.644	5.10905
0.745	14.2004	0.645	12.9203	0.645	5.20431
0.746	14.2158	0.646	13.089	0.646	5.34718
0.747	14.1849	0.647	13.1172	0.647	5.51387
0.748	14.2313	0.648	13.1859	0.648	5.55555
0.749	14.2365	0.649	13.1922	0.649	5.68057
0.75	14.2107	0.65	13.2358	0.65	5.79964
0.751	14.288	0.651	13.2578	0.651	5.96038
0.752	14.2674	0.652	13.2327	0.652	6.13302
0.753	14.2829	0.653	13.2827	0.653	6.23423
0.754	14.3138	0.654	13.3171	0.654	6.34139
0.755	14.2829	0.655	13.2702	0.655	6.48428
0.756	14.3034	0.656	13.3483	0.656	6.61525
0.757	14.2931	0.657	13.4139	0.657	6.69859
0.758	14.3241	0.658	13.4452	0.658	6.77003
0.759	14.3395	0.659	13.4046	0.659	6.94268
0.76	14.3808	0.66	13.4546	0.66	7.00221
0.761	14.3138	0.661	13.5014	0.661	7.14509
0.762	14.355	0.662	13.5451	0.662	7.24034
0.763	14.3808	0.663	13.567	0.663	7.32369
0.764	14.3653	0.664	13.592	0.664	7.44871
0.765	14.4169	0.665	13.5702	0.665	7.62136
0.766	14.4169	0.666	13.6607	0.666	7.71661
0.767	14.4735	0.667	13.695	0.667	7.78209
0.768	14.4581	0.668	13.695	0.668	7.8714
0.769	14.4169	0.669	13.6451	0.669	8.02618
0.77	14.422	0.67	13.7732	0.67	8.06786
0.771	14.4478	0.671	13.7888	0.671	8.19287
0.772	14.4838	0.672	13.7982	0.672	8.27027
0.773	14.4426	0.673	13.7857	0.673	8.35958
0.774	14.5148	0.674	13.8732	0.674	8.48459
0.775	14.5045	0.675	13.8794	0.675	8.59175
0.776	14.5045	0.676	13.8982	0.676	8.65128
0.777	14.4838	0.677	13.9638	0.677	8.82393
0.778	14.5096	0.678	13.9731	0.678	8.8537
0.779	14.5302	0.679	13.9574	0.679	8.93705
0.78	14.5354	0.68	14.023	0.68	9.09778
0.781	14.5354	0.681	14.0606	0.681	9.15732
0.782	14.5251	0.682	14.1262	0.682	9.20494
0.783	14.5354	0.683	14.0981	0.683	9.32997
0.784	14.5715	0.684	14.1137	0.684	9.40736
0.785	14.5766	0.685	14.148	0.685	9.52047
0.786	14.6024	0.686	14.2324	0.686	9.5681
0.787	14.587	0.687	14.2012	0.687	9.68717
0.788	14.6127	0.688	14.2042	0.688	9.81218
0.789	14.6282	0.689	14.3011	0.689	9.85981
0.79	14.6178	0.69	14.3074	0.69	9.91339
0.791	14.6334	0.691	14.2886	0.691	10.0563
0.792	14.6178	0.692	14.351	0.692	10.086
0.793	14.6282	0.693	14.3105	0.693	10.217
0.794	14.6591	0.694	14.3292	0.694	10.2825
0.795	14.6437	0.695	14.4354	0.695	10.342
0.796	14.623	0.696	14.4354	0.696	10.5028
0.797	14.6437	0.697	14.4074	0.697	10.5683
0.798	14.6798	0.698	14.4448	0.698	10.6456
0.799	14.6901	0.699	14.4573	0.699	10.6873
0.8	14.6952	0.7	14.5261	0.7	10.7469
0.801	14.7158	0.701	14.5948	0.701	10.854
0.802	14.6798	0.702	14.551	0.702	10.9314
0.803	14.7313	0.703	14.501	0.703	11.0505
0.804	14.7158	0.704	14.601	0.704	11.0683
0.805	14.6952	0.705	14.5479	0.705	11.1636
0.806	14.7622	0.706	14.6447	0.706	11.2112
0.807	14.7364	0.707	14.6729	0.707	11.3005
0.808	14.7106	0.708	14.6978	0.708	11.372
0.809	14.7725	0.709	14.726	0.709	11.4374
0.81	14.7931	0.71	14.701	0.71	11.5327
0.811	14.7622	0.711	14.7916	0.711	11.628
0.812	14.7674	0.712	14.8072	0.712	11.7172
0.813	14.7725	0.713	14.8166	0.713	11.7649
0.814	14.7622	0.714	14.8385	0.714	11.8304
0.815	14.788	0.715	14.8385	0.715	11.878
0.816	14.788	0.716	14.929	0.716	11.9733
0.817	14.7519	0.717	14.9509	0.717	12.0506
0.818	14.8086	0.718	14.8853	0.718	12.1697
0.819	14.7828	0.719	14.9758	0.719	12.1578
0.82	14.8241	0.72	15.0196	0.72	12.2947
0.821	14.8189	0.721	14.9571	0.721	12.2769
0.822	14.8395	0.722	15.0383	0.722	12.3602
0.823	14.8602	0.723	15.1821	0.723	12.4614
0.824	14.8446	0.724	15.1539	0.724	12.5507
0.825	14.8446	0.725	15.2102	0.725	12.5924
0.826	14.8756	0.726	15.257	0.726	12.6757
0.827	14.8807	0.727	15.2289	0.727	12.6936
0.828	14.8807	0.728	15.1852	0.728	12.771
0.829	14.9168	0.729	15.3195	0.729	12.8603
0.83	14.9014	0.73	15.3101	0.73	12.9496
0.831	14.9066	0.731	15.332	0.731	12.9734
0.832	14.9066	0.732	15.382	0.732	13.0627
0.833	14.9426	0.733	15.3726	0.733	13.1103
0.834	14.9374	0.734	15.4038	0.734	13.1639
0.835	14.9117	0.735	15.4538	0.735	13.2234
0.836	14.9323	0.736	15.507	0.736	13.3544
0.837	14.9529	0.737	15.4726	0.737	13.3782
0.838	14.9374	0.738	15.4226	0.738	13.4616
0.839	14.9942	0.739	15.5163	0.739	13.5211
0.84	15.0045	0.74	15.5975	0.74	13.5271
0.841	15.0045	0.741	15.5163	0.741	13.6461
0.842	14.9735	0.742	15.535	0.742	13.6521
0.843	14.9581	0.743	15.6194	0.743	13.6759
0.844	14.9787	0.744	15.6506	0.744	13.789
0.845	14.9993	0.745	15.6475	0.745	13.8366
0.846	15.0302	0.746	15.6163	0.746	13.8843
0.847	14.9993	0.747	15.6475	0.747	13.9736
0.848	15.0354	0.748	15.6475	0.748	14.0271
0.849	15.0096	0.749	15.7599	0.749	14.0331
0.85	15.0611	0.75	15.7131	0.75	14.176
0.851	15.0148	0.751	15.7725	0.751	14.2415
0.852	15.0509	0.752	15.7943	0.752	14.3129
0.853	15.0509	0.753	15.785	0.753	14.3308
0.854	15.0714	0.754	15.885	0.754	14.4022
0.855	15.0663	0.755	15.8662	0.755	14.4498
0.856	15.0509	0.756	15.8599	0.756	14.5034
0.857	15.025	0.757	15.8412	0.757	14.557
0.858	15.0302	0.758	15.8787	0.758	14.6761
0.859	15.0714	0.759	15.9411	0.759	14.6582
0.86	15.0663	0.76	15.9349	0.76	14.688
0.861	15.1075	0.761	16.0067	0.761	14.7951
0.862	15.0972	0.762	15.9849	0.762	14.8011
0.863	15.056	0.763	16.0567	0.763	14.8963
0.864	15.0766	0.764	16.0723	0.764	14.9142
0.865	15.0406	0.765	16.0349	0.765	15.0273
0.866	15.1024	0.766	16.088	0.766	15.063
0.867	15.0921	0.767	16.1318	0.767	15.1285
0.868	15.1282	0.768	16.1098	0.768	15.0749
0.869	15.1385	0.769	16.1723	0.769	15.1761
0.87	15.1488	0.77	16.2004	0.77	15.2595
0.871	15.1746	0.771	16.1848	0.771	15.3071
0.872	15.2003	0.772	16.1974	0.772	15.3904
0.873	15.1746	0.773	16.1598	0.773	15.444
0.874	15.1746	0.774	16.266	0.774	15.45
0.875	15.1849	0.775	16.2442	0.775	15.5512
0.876	15.2261	0.776	16.3035	0.776	15.5929
0.877	15.2003	0.777	16.3691	0.777	15.6524
0.878	15.2364	0.778	16.3442	0.778	15.6584
0.879	15.1746	0.779	16.316	0.779	15.7715
0.88	15.1591	0.78	16.3785	0.78	15.8489
0.881	15.1797	0.781	16.3816	0.781	15.8727
0.882	15.1694	0.782	16.416	0.782	15.8667
0.883	15.2055	0.783	16.4972	0.783	15.956
0.884	15.1849	0.784	16.4785	0.784	15.956
0.885	15.2261	0.785	16.4785	0.785	16.0513
0.886	15.2055	0.786	16.5722	0.786	16.0811
0.887	15.2106	0.787	16.5098	0.787	16.1227
0.888	15.2364	0.788	16.6066	0.788	16.1644
0.889	15.2416	0.789	16.594	0.789	16.2001
0.89	15.2518	0.79	16.6378	0.79	16.1882
0.891	15.2313	0.791	16.7127	0.791	16.2894
0.892	15.2725	0.792	16.7158	0.792	16.3549
0.893	15.2518	0.793	16.669	0.793	16.3906
0.894	15.3138	0.794	16.6502	0.794	16.474
0.895	15.2725	0.795	16.6784	0.795	16.5156
0.896	15.2622	0.796	16.7158	0.796	16.6049
0.897	15.3189	0.797	16.7596	0.797	16.6228
0.898	15.355	0.798	16.8065	0.798	16.6347
0.899	15.2879	0.799	16.819	0.799	16.6407
0.9	15.2828	0.8	16.847	0.8	16.6883
0.901	15.3292	0.801	16.8658	0.801	16.7538
0.902	15.2725	0.802	16.9439	0.802	16.8252
0.903	15.3704	0.803	16.947	0.803	16.8907
0.904	15.3343	0.804	16.8908	0.804	16.9264
0.905	15.3395	0.805	16.9377	0.805	16.9145
0.906	15.3498	0.806	16.8877	0.806	16.9621
0.907	15.3653	0.807	16.9595	0.807	17.0098
0.908	15.3395	0.808	17.0438	0.808	17.0931
0.909	15.3807	0.809	17.047	0.809	17.1705
0.91	15.3446	0.81	17.0845	0.81	17.1586
0.911	15.3601	0.811	17.1094	0.811	17.111
0.912	15.355	0.812	17.1251	0.812	17.2538
0.913	15.3653	0.813	17.122	0.813	17.2241
0.914	15.4065	0.814	17.0751	0.814	17.3312
0.915	15.391	0.815	17.1876	0.815	17.367
0.916	15.3601	0.816	17.175	0.816	17.3967
0.917	15.3962	0.817	17.1626	0.817	17.492
0.918	15.391	0.818	17.175	0.818	17.5337
0.919	15.3962	0.819	17.2406	0.819	17.5277
0.92	15.3859	0.82	17.275	0.82	17.5218
0.921	15.4117	0.821	17.1938	0.821	17.6349
0.922	15.4426	0.822	17.2782	0.822	17.6349
0.923	15.4374	0.823	17.2657	0.823	17.7063
0.924	15.4014	0.824	17.3126	0.824	17.7123
0.925	15.4065	0.825	17.3219	0.825	17.7658
0.926	15.4529	0.826	17.35	0.826	17.7837
0.927	15.4271	0.827	17.4625	0.827	17.8254
0.928	15.4529	0.828	17.3782	0.828	17.7777
0.929	15.4168	0.829	17.4218	0.829	17.9087
0.93	15.4581	0.83	17.4469	0.83	17.9564
0.931	15.4426	0.831	17.4374	0.831	18.0099
0.932	15.4117	0.832	17.5062	0.832	18.0099
0.933	15.4271	0.833	17.5187	0.833	17.9742
0.934	15.4683	0.834	17.5156	0.834	18.1171
0.935	15.4529	0.835	17.5406	0.835	18.1111
0.936	15.4581	0.836	17.5156	0.836	18.1647
0.937	15.4374	0.837	17.5968	0.837	18.2361
0.938	15.4581	0.838	17.6342	0.838	18.2659
0.939	15.5096	0.839	17.6686	0.839	18.2838
0.94	15.5199	0.84	17.6218	0.84	18.3195
0.941	15.4993	0.841	17.6655	0.841	18.3195
0.942	15.4735	0.842	17.653	0.842	18.4564
0.943	15.4735	0.843	17.6374	0.843	18.4088
0.944	15.5044	0.844	17.6374	0.844	18.51
0.945	15.4838	0.845	17.7249	0.845	18.5636
0.946	15.489	0.846	17.803	0.846	18.5814
0.947	15.489	0.847	17.7405	0.847	18.5993
0.948	15.4993	0.848	17.8405	0.848	18.5993
0.949	15.5405	0.849	17.8342	0.849	18.6172
0.95	15.5096	0.85	17.8154	0.85	18.5993
0.951	15.5354	0.851	17.8717	0.851	18.6886
0.952	15.556	0.852	17.9092	0.852	18.7541
0.953	15.5199	0.853	17.9061	0.853	18.7005
0.954	15.5457	0.854	17.9123	0.854	18.8374
0.955	15.5199	0.855	17.9436	0.855	18.7839
0.956	15.525	0.856	17.9717	0.856	18.9148
0.957	15.5663	0.857	17.9466	0.857	18.9327
0.958	15.6436	0.858	17.9873	0.858	18.9565
0.959	15.6126	0.859	17.9654	0.859	18.9803
0.96	15.5869	0.86	18.031	0.86	18.9982
0.961	15.5869	0.861	18.031	0.861	19.0279
0.962	15.5972	0.862	18.0778	0.862	19.0875
0.963	15.6282	0.863	18.0279	0.863	19.0458
0.964	15.5921	0.864	18.1185	0.864	19.1351
0.965	15.5611	0.865	18.131	0.865	19.1291
0.966	15.6126	0.866	18.1778	0.866	19.1589
0.967	15.6385	0.867	18.1373	0.867	19.2601
0.968	15.5714	0.868	18.1716	0.868	19.2304
0.969	15.5457	0.869	18.2372	0.869	19.272
0.97	15.623	0.87	18.2185	0.87	19.3435
0.971	15.6126	0.871	18.2278	0.871	19.3494
0.972	15.5663	0.872	18.2903	0.872	19.3494
0.973	15.6075	0.873	18.281	0.873	19.3732
0.974	15.6487	0.874	18.3278	0.874	19.4387
0.975	15.5972	0.875	18.3028	0.875	19.4328
0.976	15.6333	0.876	18.2903	0.876	19.4268
0.977	15.6126	0.877	18.3497	0.877	19.5042
0.978	15.6333	0.878	18.3841	0.878	19.5161
0.979	15.6282	0.879	18.4465	0.879	19.5578
0.98	15.6126	0.88	18.4434	0.88	19.6411
0.981	15.623	0.881	18.4902	0.881	19.659
0.982	15.659	0.882	18.4715	0.882	19.6828
0.983	15.6539	0.883	18.509	0.883	19.7304
0.984	15.6333	0.884	18.5121	0.884	19.8078
0.985	15.6436	0.885	18.4558	0.885	19.7483
0.986	15.6178	0.886	18.5714	0.886	19.8376
0.987	15.6539	0.887	18.609	0.887	19.8495
0.988	15.6539	0.888	18.5839	0.888	19.8257
0.989	15.6333	0.889	18.6214	0.889	19.9388
0.99	15.6487	0.89	18.6933	0.89	19.9328
0.991	15.6436	0.891	18.6652	0.891	20.0221
0.992	15.7003	0.892	18.6933	0.892	19.8793
0.993	15.6385	0.893	18.6933	0.893	19.9745
0.994	15.6642	0.894	18.6339	0.894	20.0638
0.995	15.69	0.895	18.6995	0.895	20.0876
0.996	15.7261	0.896	18.6995	0.896	20.0698
0.997	15.6694	0.897	18.7402	0.897	20.1472
0.998	15.6951	0.898	18.7589	0.898	20.171
0.999	15.7054	0.899	18.7745	0.899	20.1055
1	15.69	0.9	18.7308	0.9	20.171
1.001	15.6385	0.901	18.7402	0.901	20.2007
1.002	15.6539	0.902	18.8089	0.902	20.2662
1.003	15.7158	0.903	18.862	0.903	20.3198
1.004	15.6951	0.904	18.8901	0.904	20.3436
1.005	15.6282	0.905	18.9119	0.905	20.3436
1.006	15.7054	0.906	18.9245	0.906	20.3139
1.007	15.7312	0.907	18.9245	0.907	20.4448
1.008	15.6848	0.908	19.0088	0.908	20.3377
1.009	15.6539	0.909	19.0057	0.909	20.4567
1.01	15.69	0.91	19.0307	0.91	20.4865
1.011	15.6848	0.911	18.8994	0.911	20.4806
1.012	15.7106	0.912	18.9588	0.912	20.4687
1.013	15.7054	0.913	18.9963	0.913	20.5282
1.014	15.7415	0.914	19.0119	0.914	20.4865
1.015	15.7364	0.915	19.0994	0.915	20.5401
1.016	15.7622	0.916	19.0994	0.916	20.5401
1.017	15.7261	0.917	19.0494	0.917	20.6532
1.018	15.7364	0.918	19.14	0.918	20.6353
1.019	15.7158	0.919	19.0994	0.919	20.7425
1.02	15.6848	0.92	19.1338	0.92	20.8139
1.021	15.7312	0.921	19.1462	0.921	20.7366
1.022	15.7673	0.922	19.2399	0.922	20.6532
1.023	15.7467	0.923	19.1806	0.923	20.7723
1.024	15.7364	0.924	19.1931	0.924	20.7842
1.025	15.721	0.925	19.2525	0.925	20.8497
1.026	15.7467	0.926	19.2212	0.926	20.9032
1.027	15.7518	0.927	19.2899	0.927	20.9211
1.028	15.7879	0.928	19.3212	0.928	20.8794
1.029	15.7261	0.929	19.3462	0.929	20.9152
1.03	15.7467	0.93	19.3118	0.93	20.933
1.031	15.7364	0.931	19.3837	0.931	20.9687
1.032	15.7673	0.932	19.3087	0.932	21.0402
1.033	15.8086	0.933	19.3806	0.933	21.0044
1.034	15.7879	0.934	19.3618	0.934	20.9568
1.035	15.7828	0.935	19.3743	0.935	21.0938
1.036	15.7622	0.936	19.4367	0.936	21.0997
1.037	15.8086	0.937	19.4586	0.937	21.1592
1.038	15.8343	0.938	19.4337	0.938	21.1652
1.039	15.8137	0.939	19.468	0.939	21.1414
1.04	15.7879	0.94	19.5086	0.94	21.1592
1.041	15.8343	0.941	19.4774	0.941	21.2128
1.042	15.8137	0.942	19.5336	0.942	21.2188
1.043	15.7828	0.943	19.4993	0.943	21.2307
1.044	15.824	0.944	19.5523	0.944	21.3021
1.045	15.8086	0.945	19.5711	0.945	21.3676
1.046	15.8446	0.946	19.5492	0.946	21.3736
1.047	15.8189	0.947	19.4774	0.947	21.32
1.048	15.8086	0.948	19.4586	0.948	21.3378
1.049	15.8137	0.949	19.6242	0.949	21.4271
1.05	15.8807	0.95	19.6336	0.95	21.3438
1.051	15.8394	0.951	19.6742	0.951	21.3557
1.052	15.8394	0.952	19.6398	0.952	21.5224
1.053	15.8653	0.953	19.6617	0.953	21.5522
1.054	15.8343	0.954	19.6023	0.954	21.5224
1.055	15.855	0.955	19.7866	0.955	21.5998
1.056	15.8755	0.956	19.6679	0.956	21.5998
1.057	15.8601	0.957	19.6118	0.957	21.6236
1.058	15.8292	0.958	19.6211	0.958	21.5283
1.059	15.8394	0.959	19.7648	0.959	21.6414
1.06	15.8498	0.96	19.671	0.96	21.57
1.061	15.8653	0.961	19.7179	0.961	21.6772
1.062	15.855	0.962	19.746	0.962	21.5641
1.063	15.8755	0.963	19.7586	0.963	21.6712
1.064	15.8394	0.964	19.7742	0.964	21.6712
1.065	15.8858	0.965	19.8491	0.965	21.7546
1.066	15.8807	0.966	19.7835	0.966	21.7308
1.067	15.9065	0.967	19.8429	0.967	21.7308
1.068	15.8755	0.968	19.7898	0.968	21.7308
1.069	15.8962	0.969	19.8304	0.969	21.82
1.07	15.9168	0.97	19.7773	0.97	21.8379
1.071	15.8755	0.971	19.8866	0.971	21.8915
1.072	15.8858	0.972	19.8335	0.972	21.9094
1.073	15.9014	0.973	19.9803	0.973	21.8736
1.074	15.9271	0.974	20.0054	0.974	21.9153
1.075	15.9322	0.975	19.946	0.975	21.9808
1.076	15.9426	0.976	19.9522	0.976	21.9451
1.077	15.9322	0.977	19.9772	0.977	22.0106
1.078	15.958	0.978	19.999	0.978	22.0582
1.079	15.989	0.979	19.9678	0.979	22.0879
1.08	15.9477	0.98	20.0241	0.98	22.082
1.081	15.9322	0.981	20.0366	0.981	22.0641
1.082	15.9374	0.982	20.0678	0.982	22.0879
1.083	15.9735	0.983	20.1022	0.983	22.0999
1.084	15.9786	0.984	20.1178	0.984	22.1296
1.085	15.9477	0.985	20.0897	0.985	22.1534
1.086	15.958	0.986	20.1178	0.986	22.1356
1.087	15.958	0.987	20.2209	0.987	22.1058
1.088	15.9941	0.988	20.124	0.988	22.2011
1.089	16.0044	0.989	20.1615	0.989	22.2189
1.09	15.9786	0.99	20.1615	0.99	22.1773
1.091	15.9786	0.991	20.1958	0.991	22.1237
1.092	15.9786	0.992	20.1271	0.992	22.3201
1.093	15.9683	0.993	20.299	0.993	22.3082
1.094	15.9941	0.994	20.1709	0.994	22.2785
1.095	16.0302	0.995	20.2271	0.995	22.4094
1.096	16.0147	0.996	20.2209	0.996	22.3201
1.097	15.9941	0.997	20.2271	0.997	22.2904
1.098	16.0096	0.998	20.3458	0.998	22.3856
1.099	16.0044	0.999	20.3458	0.999	22.4868
1.1	15.9993	1	20.3083	1	22.4035
1.101	16.0147	1.001	20.299	1.001	22.4213
1.102	16.0044	1.002	20.2678	1.002	22.4273
1.103	15.9993	1.003	20.4177	1.003	22.5642
1.104	16.0302	1.004	20.427	1.004	22.5404
1.105	16.025	1.005	20.349	1.005	22.4868
1.106	16.0302	1.006	20.3677	1.006	22.5583
1.107	16.0147	1.007	20.4864	1.007	22.5583
1.108	16.0147	1.008	20.4676	1.008	22.5225
1.109	16.0766	1.009	20.4739	1.009	22.6357
1.11	16.092	1.01	20.4958	1.01	22.6714
1.111	16.0354	1.011	20.5082	1.011	22.6238
1.112	16.0198	1.012	20.4208	1.012	22.725
1.113	16.0611	1.013	20.5114	1.013	22.7309
1.114	16.0147	1.014	20.5582	1.014	22.7369
1.115	15.9993	1.015	20.5802	1.015	22.6535
1.116	16.0405	1.016	20.5489	1.016	22.7726
1.117	16.0611	1.017	20.5926	1.017	22.6952
1.118	16.0559	1.018	20.5958	1.018	22.725
1.119	16.0198	1.019	20.5458	1.019	22.7666
1.12	16.0302	1.02	20.6238	1.02	22.8857
1.121	16.0354	1.021	20.5551	1.021	22.844
1.122	16.0405	1.022	20.6832	1.022	22.844
1.123	16.0818	1.023	20.655	1.023	22.8679
1.124	16.0457	1.024	20.652	1.024	22.9512
1.125	16.0818	1.025	20.6707	1.025	22.8559
1.126	16.0662	1.026	20.6614	1.026	22.9155
1.127	16.1023	1.027	20.7206	1.027	22.975
1.128	16.1333	1.028	20.677	1.028	22.9512
1.129	16.0611	1.029	20.7894	1.029	22.9869
1.13	16.0611	1.03	20.7426	1.03	23.0226
1.131	16.0869	1.031	20.7676	1.031	23.0822
1.132	16.1178	1.032	20.78	1.032	23.0345
1.133	16.1281	1.033	20.7676	1.033	23.1655
1.134	16.1178	1.034	20.8362	1.034	23.0643
1.135	16.1075	1.035	20.8894	1.035	23.1536
1.136	16.1023	1.036	20.805	1.036	23.1
1.137	16.092	1.037	20.8362	1.037	23.1476
1.138	16.123	1.038	20.8894	1.038	23.1774
1.139	16.1797	1.039	20.8582	1.039	23.1655
1.14	16.1539	1.04	20.9206	1.04	23.1417
1.141	16.159	1.041	20.9362	1.041	23.1536
1.142	16.1539	1.042	20.9269	1.042	23.2608
1.143	16.1126	1.043	20.93	1.043	23.2191
1.144	16.1023	1.044	21.0081	1.044	23.2608
1.145	16.1487	1.045	20.9956	1.045	23.2786
1.146	16.1333	1.046	20.9174	1.046	23.2846
1.147	16.1384	1.047	20.9394	1.047	23.2667
1.148	16.1333	1.048	20.9269	1.048	23.3739
1.149	16.1333	1.049	20.9612	1.049	23.3143
1.15	16.1539	1.05	21.005	1.05	23.3441
1.151	16.1487	1.051	20.9925	1.051	23.3798
1.152	16.1642	1.052	21.055	1.052	23.3858
1.153	16.1333	1.053	21.0737	1.053	23.4632
1.154	16.159	1.054	21.0986	1.054	23.4155
1.155	16.19	1.055	20.983	1.055	23.4572
1.156	16.1126	1.056	21.0862	1.056	23.4572
1.157	16.123	1.057	21.1486	1.057	23.3858
1.158	16.1848	1.058	21.1893	1.058	23.4513
1.159	16.1436	1.059	21.1862	1.059	23.5108
1.16	16.1694	1.06	21.1206	1.06	23.5167
1.161	16.2209	1.061	21.1986	1.061	23.5108
1.162	16.1694	1.062	21.2049	1.062	23.5703
1.163	16.1436	1.063	21.3049	1.063	23.5227
1.164	16.19	1.064	21.208	1.064	23.6001
1.165	16.1848	1.065	21.1299	1.065	23.606
1.166	16.1436	1.066	21.2454	1.066	23.5822
1.167	16.1487	1.067	21.2362	1.067	23.606
1.168	16.2106	1.068	21.2298	1.068	23.6477
1.169	16.1951	1.069	21.3798	1.069	23.7132
1.17	16.159	1.07	21.2954	1.07	23.7132
1.171	16.1745	1.071	21.283	1.071	23.7013
1.172	16.19	1.072	21.3486	1.072	23.6775
1.173	16.1436	1.073	21.3392	1.073	23.618
1.174	16.2002	1.074	21.3423	1.074	23.7668
1.175	16.1797	1.075	21.3236	1.075	23.8085
1.176	16.1436	1.076	21.2954	1.076	23.7549
1.177	16.19	1.077	21.3674	1.077	23.7847
1.178	16.1797	1.078	21.4173	1.078	23.8561
1.179	16.2002	1.079	21.3861	1.079	23.7608
1.18	16.1694	1.08	21.383	1.08	23.8442
1.181	16.2002	1.081	21.4048	1.081	23.8501
1.182	16.2364	1.082	21.4579	1.082	23.8263
1.183	16.1797	1.083	21.5422	1.083	23.9811
1.184	16.2725	1.084	21.4236	1.084	23.9037
1.185	16.2002	1.085	21.4236	1.085	23.8918
1.186	16.2364	1.086	21.5298	1.086	23.8978
1.187	16.2261	1.087	21.5798	1.087	23.9871
1.188	16.2209	1.088	21.6266	1.088	24.0347
1.189	16.2312	1.089	21.561	1.089	23.9454
1.19	16.2106	1.09	21.6016	1.09	23.9454
1.191	16.2261	1.091	21.5298	1.091	23.9692
1.192	16.2054	1.092	21.5891	1.092	24.0764
1.193	16.2673	1.093	21.5735	1.093	24.0526
1.194	16.2776	1.094	21.6516	1.094	24.0287
1.195	16.2776	1.095	21.7047	1.095	24.0526
1.196	16.257	1.096	21.6641	1.096	24.0823
1.197	16.2415	1.097	21.661	1.097	24.1895
1.198	16.2879	1.098	21.6578	1.098	24.1776
1.199	16.2518	1.099	21.6734	1.099	24.0645
1.2	16.2827	1.1	21.7641	1.1	24.1478
1.201	16.2466	1.101	21.7578	1.101	24.1359
1.202	16.2415	1.102	21.7141	1.102	24.2073
1.203	16.2673	1.103	21.8109	1.103	24.2192
1.204	16.2415	1.104	21.7766	1.104	24.2966
1.205	16.293	1.105	21.7985	1.105	24.1895
1.206	16.2982	1.106	21.6954	1.106	24.1597
1.207	16.2776	1.107	21.6516	1.107	24.2669
1.208	16.2518	1.108	21.7422	1.108	24.255
1.209	16.2518	1.109	21.7766	1.109	24.2252
1.21	16.2827	1.11	21.7734	1.11	24.2966
1.211	16.2982	1.111	21.8234	1.111	24.2609
1.212	16.293	1.112	21.8984	1.112	24.2907
1.213	16.293	1.113	21.8578	1.113	24.3919
1.214	16.324	1.114	21.8546	1.114	24.374
1.215	16.2879	1.115	21.8734	1.115	24.3443
1.216	16.3137	1.116	21.8609	1.116	24.38
1.217	16.2776	1.117	21.8984	1.117	24.4812
1.218	16.3137	1.118	21.9515	1.118	24.4157
1.219	16.3291	1.119	21.8859	1.119	24.38
1.22	16.2879	1.12	21.9078	1.12	24.38
1.221	16.293	1.121	21.964	1.121	24.4038
1.222	16.3188	1.122	21.9796	1.122	24.3978
1.223	16.2982	1.123	22.0609	1.123	24.5348
1.224	16.3343	1.124	21.9796	1.124	24.5229
1.225	16.3034	1.125	22.0014	1.125	24.5288
1.226	16.3394	1.126	22.0109	1.126	24.4991
1.227	16.3394	1.127	22.0483	1.127	24.5645
1.228	16.3601	1.128	22.0514	1.128	24.5229
1.229	16.3601	1.129	22.0077	1.129	24.5348
1.23	16.3034	1.13	22.0733	1.13	24.4574
1.231	16.3446	1.131	22.0671	1.131	24.6181
1.232	16.3601	1.132	22.0077	1.132	24.5764
1.233	16.3807	1.133	22.0171	1.133	24.6657
1.234	16.4168	1.134	22.0046	1.134	24.6538
1.235	16.3394	1.135	21.989	1.135	24.5884
1.236	16.4065	1.136	22.0796	1.136	24.6062
1.237	16.3446	1.137	22.1327	1.137	24.5764
1.238	16.3343	1.138	22.0983	1.138	24.6776
1.239	16.3704	1.139	22.0609	1.139	24.7193
1.24	16.3652	1.14	22.1358	1.14	24.7729
1.241	16.3858	1.141	22.2108	1.141	24.761
1.242	16.4065	1.142	22.1608	1.142	24.7253
1.243	16.324	1.143	22.1483	1.143	24.7551
1.244	16.3498	1.144	22.1983	1.144	24.6896
1.245	16.391	1.145	22.1858	1.145	24.7372
1.246	16.4013	1.146	22.2577	1.146	24.7848
1.247	16.4065	1.147	22.1514	1.147	24.7729
1.248	16.3807	1.148	22.1139	1.148	24.8324
1.249	16.4322	1.149	22.1858	1.149	24.767
1.25	16.4013	1.15	22.2014	1.15	24.8324
1.251	16.3962	1.151	22.2639	1.151	24.7967
1.252	16.4168	1.152	22.2764	1.152	24.9217
1.253	16.4116	1.153	22.2045	1.153	24.9217
1.254	16.4013	1.154	22.2733	1.154	24.892
1.255	16.4219	1.155	22.3389	1.155	24.9456
1.256	16.4219	1.156	22.3607	1.156	24.8801
1.257	16.4683	1.157	22.3482	1.157	24.9098
1.258	16.4477	1.158	22.3326	1.158	24.9039
1.259	16.4477	1.159	22.3763	1.159	24.9456
1.26	16.427	1.16	22.4107	1.16	24.9932
1.261	16.4477	1.161	22.4107	1.161	24.9575
1.262	16.4529	1.162	22.3919	1.162	25.0348
1.263	16.4426	1.163	22.4076	1.163	25.0706
1.264	16.4477	1.164	22.4388	1.164	25.0051
1.265	16.4374	1.165	22.3982	1.165	25.0527
1.266	16.4013	1.166	22.4794	1.166	25.0289
1.267	16.4426	1.167	22.5231	1.167	25.1242
1.268	16.4477	1.168	22.5669	1.168	25.1301
1.269	16.4168	1.169	22.5294	1.169	25.0884
1.27	16.4219	1.17	22.5201	1.17	25.142
1.271	16.4374	1.171	22.3826	1.171	25.0884
1.272	16.4322	1.172	22.5169	1.172	25.1003
1.273	16.489	1.173	22.5544	1.173	25.148
1.274	16.4734	1.174	22.5982	1.174	25.1063
1.275	16.4477	1.175	22.5794	1.175	25.2016
1.276	16.4374	1.176	22.5231	1.176	25.2373
1.277	16.4529	1.177	22.5169	1.177	25.2432
1.278	16.489	1.178	22.5887	1.178	25.2313
1.279	16.4683	1.179	22.5357	1.179	25.2313
1.28	16.4992	1.18	22.6262	1.18	25.2075
1.281	16.5095	1.181	22.5982	1.181	25.1837
1.282	16.4992	1.182	22.5669	1.182	25.3623
1.283	16.4786	1.183	22.62	1.183	25.3087
1.284	16.5147	1.184	22.6731	1.184	25.273
1.285	16.4992	1.185	22.62	1.185	25.3682
1.286	16.4992	1.186	22.5513	1.186	25.3325
1.287	16.4838	1.187	22.5294	1.187	25.3861
1.288	16.4631	1.188	22.5857	1.188	25.3682
1.289	16.489	1.189	22.5606	1.189	25.3802
1.29	16.5147	1.19	22.5887	1.19	25.3682
1.291	16.5198	1.191	22.6294	1.191	25.3682
1.292	16.5198	1.192	22.7138	1.192	25.4099
1.293	16.525	1.193	22.6294	1.193	25.4278
1.294	16.5044	1.194	22.645	1.194	25.4218
1.295	16.5095	1.195	22.6794	1.195	25.4575
1.296	16.5559	1.196	22.7262	1.196	25.3921
1.297	16.525	1.197	22.6981	1.197	25.4754
1.298	16.5147	1.198	22.7762	1.198	25.5052
1.299	16.5147	1.199	22.8074	1.199	25.4397
1.3	16.5611	1.2	22.7325	1.2	25.5349
1.301	16.5198	1.201	22.8137	1.201	25.4516
1.302	16.5198	1.202	22.7918	1.202	25.6004
1.303	16.5095	1.203	22.7356	1.203	25.5826
1.304	16.5817	1.204	22.7855	1.204	25.4813
1.305	16.5817	1.205	22.823	1.205	25.6123
1.306	16.525	1.206	22.823	1.206	25.5826
1.307	16.5044	1.207	22.9074	1.207	25.6838
1.308	16.5766	1.208	22.8699	1.208	25.5945
1.309	16.5869	1.209	22.8293	1.209	25.6957
1.31	16.5766	1.21	22.8043	1.21	25.7254
1.311	16.5405	1.211	22.8637	1.211	25.66
1.312	16.5817	1.212	22.8606	1.212	25.7076
1.313	16.5611	1.213	22.9324	1.213	25.7135
1.314	16.5198	1.214	22.8886	1.214	25.7909
1.315	16.5662	1.215	22.9824	1.215	25.7314
1.316	16.5972	1.216	23.0011	1.216	25.6957
1.317	16.5559	1.217	22.973	1.217	25.7433
1.318	16.592	1.218	22.9043	1.218	25.8028
1.319	16.5972	1.219	23.0323	1.219	25.7909
1.32	16.5405	1.22	22.9793	1.22	25.7314
1.321	16.592	1.221	22.9293	1.221	25.8028
1.322	16.5611	1.222	22.9949	1.222	25.7671
1.323	16.5405	1.223	23.023	1.223	25.8743
1.324	16.5766	1.224	23.0323	1.224	25.7195
1.325	16.6178	1.225	23.0511	1.225	25.8564
1.326	16.6074	1.226	23.023	1.226	25.8743
1.327	16.5456	1.227	23.0355	1.227	26.0053
1.328	16.659	1.228	23.0355	1.228	25.7909
1.329	16.5611	1.229	22.9855	1.229	25.8624
1.33	16.6333	1.23	23.0823	1.23	25.9159
1.331	16.5972	1.231	23.1105	1.231	25.9278
1.332	16.6178	1.232	23.1479	1.232	26.0291
1.333	16.592	1.233	23.1261	1.233	25.9159
1.334	16.6435	1.234	23.0886	1.234	26.0053
1.335	16.6126	1.235	23.1167	1.235	25.91
1.336	16.6126	1.236	23.0262	1.236	26.0231
1.337	16.6178	1.237	23.1886	1.237	26.0707
1.338	16.5972	1.238	23.1635	1.238	26.16
1.339	16.6435	1.239	23.1479	1.239	26.1362
1.34	16.5972	1.24	23.1948	1.24	26.0945
1.341	16.6126	1.241	23.2791	1.241	26.0767
1.342	16.6538	1.242	23.2791	1.242	26.1243
1.343	16.6074	1.243	23.2042	1.243	26.1005
1.344	16.659	1.244	23.2417	1.244	26.1481
1.345	16.6642	1.245	23.3135	1.245	26.1184
1.346	16.6333	1.246	23.2854	1.246	26.1303
1.347	16.6333	1.247	23.301	1.247	26.1719
1.348	16.623	1.248	23.151	1.248	26.1481
1.349	16.6435	1.249	23.2323	1.249	26.1243
1.35	16.6642	1.25	23.2822	1.25	26.2196
1.351	16.6694	1.251	23.2635	1.251	26.2732
1.352	16.6899	1.252	23.351	1.252	26.2255
1.353	16.6178	1.253	23.3822	1.253	26.2374
1.354	16.6435	1.254	23.4698	1.254	26.1541
1.355	16.7054	1.255	23.4541	1.255	26.2434
1.356	16.7157	1.256	23.5103	1.256	26.3505
1.357	16.7157	1.257	23.5166	1.257	26.3446
1.358	16.6848	1.258	23.5446	1.258	26.2553
1.359	16.7002	1.259	23.5853	1.259	26.3386
1.36	16.6951	1.26	23.4603	1.26	26.3386
1.361	16.6899	1.261	23.5759	1.261	26.3922
1.362	16.6951	1.262	23.579	1.262	26.2612
1.363	16.6642	1.263	23.5822	1.263	26.3624
1.364	16.726	1.264	23.4666	1.264	26.4517
1.365	16.7002	1.265	23.4884	1.265	26.3922
1.366	16.6796	1.266	23.5666	1.266	26.4517
1.367	16.6694	1.267	23.5228	1.267	26.4398
1.368	16.7106	1.268	23.4354	1.268	26.4041
1.369	16.7518	1.269	23.5666	1.269	26.3982
1.37	16.6951	1.27	23.5384	1.27	26.422
1.371	16.7209	1.271	23.554	1.271	26.4398
1.372	16.7312	1.272	23.5728	1.272	26.4041
1.373	16.7157	1.273	23.6166	1.273	26.4577
1.374	16.7054	1.274	23.5728	1.274	26.4934
1.375	16.7209	1.275	23.6259	1.275	26.4875
1.376	16.7724	1.276	23.6134	1.276	26.5172
1.377	16.7002	1.277	23.6666	1.277	26.5113
1.378	16.7002	1.278	23.601	1.278	26.5351
1.379	16.7415	1.279	23.7196	1.279	26.5589
1.38	16.7621	1.28	23.6509	1.28	26.5827
1.381	16.7312	1.281	23.7258	1.281	26.6125
1.382	16.7363	1.282	23.7665	1.282	26.6125
1.383	16.7415	1.283	23.6884	1.283	26.5827
1.384	16.7776	1.284	23.754	1.284	26.6303
1.385	16.793	1.285	23.7102	1.285	26.6542
1.386	16.7466	1.286	23.6822	1.286	26.672
1.387	16.8034	1.287	23.7227	1.287	26.5708
1.388	16.8034	1.288	23.7165	1.288	26.6601
1.389	16.8188	1.289	23.6884	1.289	26.5887
1.39	16.7827	1.29	23.8602	1.29	26.6482
1.391	16.7776	1.291	23.7883	1.291	26.6839
1.392	16.8188	1.292	23.7758	1.292	26.6899
1.393	16.7982	1.293	23.8383	1.293	26.6839
1.394	16.8342	1.294	23.7384	1.294	26.7732
1.395	16.793	1.295	23.8477	1.295	26.7613
1.396	16.793	1.296	23.8726	1.296	26.7792
1.397	16.7673	1.297	23.8696	1.297	26.7137
1.398	16.8034	1.298	23.8664	1.298	26.8268
1.399	16.8446	1.299	23.929	1.299	26.8268
1.4	16.824	1.3	23.9133	1.3	26.7792
1.401	16.8291	1.301	23.9352	1.301	26.9161
1.402	16.8601	1.302	23.929	1.302	26.8209
1.403	16.8755	1.303	23.9196	1.303	26.8625
1.404	16.7982	1.304	23.982	1.304	26.8983
1.405	16.8806	1.305	23.907	1.305	26.8149
1.406	16.8549	1.306	23.9476	1.306	26.9161
1.407	16.8446	1.307	23.9196	1.307	26.8506
1.408	16.8962	1.308	23.9664	1.308	26.8447
1.409	16.927	1.309	24.0289	1.309	26.9042
1.41	16.8601	1.31	24.0258	1.31	26.9756
1.411	16.8755	1.311	23.9258	1.311	26.928
1.412	16.9167	1.312	23.9664	1.312	26.9399
1.413	16.8858	1.313	23.9914	1.313	26.8983
1.414	16.8806	1.314	23.9976	1.314	27.053
1.415	16.9064	1.315	24.0414	1.315	26.9994
1.416	16.9631	1.316	24.0632	1.316	27.0828
1.417	16.9219	1.317	24.1007	1.317	27.0709
1.418	16.8962	1.318	24.0851	1.318	27.0292
1.419	16.8962	1.319	24.0664	1.319	27.1721
1.42	16.9374	1.32	24.0289	1.32	27.053
1.421	16.8962	1.321	24.0602	1.321	27.1483
1.422	16.8601	1.322	24.0445	1.322	27.1245
1.423	16.8806	1.323	24.0664	1.323	27.1483
1.424	16.9425	1.324	24.0914	1.324	27.2019
1.425	16.927	1.325	24.107	1.325	27.1721
1.426	16.9064	1.326	24.2257	1.326	27.0828
1.427	16.9941	1.327	24.132	1.327	27.1364
1.428	16.9374	1.328	24.1258	1.328	27.2197
1.429	16.9116	1.329	24.1382	1.329	27.0173
1.43	16.927	1.33	24.1726	1.33	27.2733
1.431	16.9064	1.331	24.1414	1.331	27.19
1.432	16.9219	1.332	24.2163	1.332	27.2674
1.433	16.9219	1.333	24.2257	1.333	27.2912
1.434	16.9838	1.334	24.1601	1.334	27.3209
1.435	16.9116	1.335	24.182	1.335	27.2138
1.436	16.9013	1.336	24.21	1.336	27.3448
1.437	16.9374	1.337	24.1976	1.337	27.2733
1.438	16.9425	1.338	24.3226	1.338	27.3328
1.439	16.9322	1.339	24.3069	1.339	27.2435
1.44	16.9374	1.34	24.2476	1.34	27.2138
1.441	16.9683	1.341	24.2694	1.341	27.3328
1.442	16.9322	1.342	24.2226	1.342	27.2793
1.443	16.9477	1.343	24.3132	1.343	27.3745
1.444	16.958	1.344	24.435	1.344	27.3031
1.445	16.9425	1.345	24.3475	1.345	27.3805
1.446	16.958	1.346	24.285	1.346	27.4102
1.447	16.9683	1.347	24.335	1.347	27.4043
1.448	16.9425	1.348	24.3569	1.348	27.4102
1.449	16.9683	1.349	24.3444	1.349	27.3805
1.45	16.9425	1.35	24.3882	1.35	27.3626
1.451	16.958	1.351	24.31	1.351	27.4281
1.452	16.9322	1.352	24.36	1.352	27.5293
1.453	17.0146	1.353	24.3162	1.353	27.4936
1.454	16.9734	1.354	24.31	1.354	27.4936
1.455	16.9374	1.355	24.3944	1.355	27.5233
1.456	17.0044	1.356	24.3974	1.356	27.5531
1.457	17.0095	1.357	24.3725	1.357	27.4579
1.458	16.9992	1.358	24.3882	1.358	27.6067
1.459	17.0353	1.359	24.3413	1.359	27.5293
1.46	16.9992	1.36	24.4162	1.36	27.5531
1.461	16.9838	1.361	24.485	1.361	27.6126
1.462	17.0302	1.362	24.4318	1.362	27.5829
1.463	17.025	1.363	24.4974	1.363	27.6305
1.464	17.0302	1.364	24.4787	1.364	27.6067
1.465	16.9889	1.365	24.4444	1.365	27.6781
1.466	17.0198	1.366	24.513	1.366	27.6305
1.467	17.025	1.367	24.46	1.367	27.7198
1.468	17.1023	1.368	24.5381	1.368	27.7317
1.469	17.025	1.369	24.5318	1.369	27.6424
1.47	17.061	1.37	24.5162	1.37	27.7198
1.471	17.1023	1.371	24.5881	1.371	27.8091
1.472	17.1023	1.372	24.5194	1.372	27.7377
1.473	17.0507	1.373	24.563	1.373	27.7139
1.474	17.0662	1.374	24.638	1.374	27.7436
1.475	17.1229	1.375	24.6318	1.375	27.7615
1.476	17.0559	1.376	24.7068	1.376	27.8031
1.477	17.0971	1.377	24.5912	1.377	27.7734
1.478	17.1332	1.378	24.6099	1.378	27.821
1.479	17.1126	1.379	24.6662	1.379	27.8984
1.48	17.092	1.38	24.6724	1.38	27.827
1.481	17.1332	1.381	24.5568	1.381	27.9103
1.482	17.1229	1.382	24.6942	1.382	27.8508
1.483	17.0766	1.383	24.6193	1.383	27.9163
1.484	17.092	1.384	24.7098	1.384	27.9222
1.485	17.1126	1.385	24.7349	1.385	27.9341
1.486	17.1074	1.386	24.6786	1.386	27.9818
1.487	17.0714	1.387	24.791	1.387	27.9401
1.488	17.1538	1.388	24.7098	1.388	27.8925
1.489	17.0766	1.389	24.8067	1.389	27.9341
1.49	17.092	1.39	24.7598	1.39	27.9341
1.491	17.1178	1.391	24.788	1.391	27.9163
1.492	17.1126	1.392	24.7942	1.392	28.0413
1.493	17.0817	1.393	24.8442	1.393	28.1127
1.494	17.1384	1.394	24.7661	1.394	28.071
1.495	17.1487	1.395	24.813	1.395	28.0591
1.496	17.1384	1.396	24.7754	1.396	28.0651
1.497	17.195	1.397	24.8036	1.397	28.1365
1.498	17.1745	1.398	24.8754	1.398	28.071
1.499	17.1642	1.399	24.813	1.399	28.1127
1.5	17.195	1.4	24.863	1.4	28.1604
1.501	17.1693	1.401	24.9192	1.401	28.2854
1.502	17.1332	1.402	24.8786	1.402	28.3151
1.503	17.1848	1.403	24.9223	1.403	28.2318
1.504	17.1538	1.404	24.9192	1.404	28.2675
1.505	17.1899	1.405	24.8879	1.405	28.327
1.506	17.2363	1.406	24.941	1.406	28.3151
1.507	17.2106	1.407	24.9379	1.407	28.3211
1.508	17.2466	1.408	24.9317	1.408	28.2854
1.509	17.2106	1.409	24.9754	1.409	28.3628
1.51	17.2466	1.41	24.9317	1.41	28.4044
1.511	17.2106	1.411	25.0222	1.411	28.4044
1.512	17.2363	1.412	24.991	1.412	28.3092
1.513	17.2827	1.413	24.9722	1.413	28.4104
1.514	17.2466	1.414	25.0566	1.414	28.5056
1.515	17.226	1.415	25.0629	1.415	28.4878
1.516	17.2827	1.416	25.0473	1.416	28.5354
1.517	17.2724	1.417	25.0847	1.417	28.4699
1.518	17.2673	1.418	25.0442	1.418	28.5414
1.519	17.293	1.419	25.1347	1.419	28.5652
1.52	17.2775	1.42	25.1878	1.42	28.6366
1.521	17.3291	1.421	25.0691	1.421	28.5711
1.522	17.2878	1.422	25.1004	1.422	28.6188
1.523	17.2621	1.423	25.1629	1.423	28.6485
1.524	17.2621	1.424	25.141	1.424	28.6902
1.525	17.2827	1.425	25.1972	1.425	28.6664
1.526	17.2775	1.426	25.1785	1.426	28.6247
1.527	17.2775	1.427	25.2253	1.427	28.7557
1.528	17.3085	1.428	25.1754	1.428	28.7616
1.529	17.257	1.429	25.2347	1.429	28.7616
1.53	17.3549	1.43	25.2316	1.43	28.7735
1.531	17.36	1.431	25.2034	1.431	28.8807
1.532	17.3755	1.432	25.2659	1.432	28.8926
1.533	17.36	1.433	25.2472	1.433	28.8747
1.534	17.3549	1.434	25.116	1.434	28.8331
1.535	17.3497	1.435	25.3159	1.435	28.9224
1.536	17.36	1.436	25.3597	1.436	28.9045
1.537	17.3188	1.437	25.2503	1.437	28.8569
1.538	17.3446	1.438	25.369	1.438	28.976
1.539	17.3446	1.439	25.3471	1.439	29.0176
1.54	17.3342	1.44	25.3097	1.44	29.0772
1.541	17.3961	1.441	25.3597	1.441	29.0653
1.542	17.3291	1.442	25.3159	1.442	29.0653
1.543	17.3858	1.443	25.3253	1.443	29.0593
1.544	17.3549	1.444	25.469	1.444	29.0772
1.545	17.3239	1.445	25.5096	1.445	29.0653
1.546	17.391	1.446	25.4815	1.446	29.2022
1.547	17.4477	1.447	25.5252	1.447	29.1962
1.548	17.4013	1.448	25.4909	1.448	29.1784
1.549	17.391	1.449	25.4658	1.449	29.1903
1.55	17.3858	1.45	25.4877	1.45	29.1903
1.551	17.391	1.451	25.5127	1.451	29.2141
1.552	17.4425	1.452	25.5783	1.452	29.226
1.553	17.427	1.453	25.6158	1.453	29.2855
1.554	17.4631	1.454	25.6002	1.454	29.3332
1.555	17.427	1.455	25.5533	1.455	29.4522
1.556	17.5095	1.456	25.647	1.456	29.4225
1.557	17.4425	1.457	25.6783	1.457	29.3451
1.558	17.4889	1.458	25.6939	1.458	29.4106
1.559	17.4786	1.459	25.5846	1.459	29.4582
1.56	17.4631	1.46	25.6908	1.46	29.4463
1.561	17.5043	1.461	25.6814	1.461	29.4641
1.562	17.4992	1.462	25.8033	1.462	29.5475
1.563	17.5353	1.463	25.7876	1.463	29.5296
1.564	17.525	1.464	25.8251	1.464	29.5653
1.565	17.5507	1.465	25.8751	1.465	29.5237
1.566	17.5146	1.466	25.8376	1.466	29.5713
1.567	17.4889	1.467	25.9282	1.467	29.6666
1.568	17.5765	1.468	25.9719	1.468	29.6546
1.569	17.5404	1.469	25.9532	1.469	29.6546
1.57	17.5559	1.47	25.947	1.47	29.6844
1.571	17.5714	1.471	26.0438	1.471	29.7618
1.572	17.5662	1.472	26.075	1.472	29.7797
1.573	17.5559	1.473	26.0625	1.473	29.7677
1.574	17.5507	1.474	26.0282	1.474	29.7797
1.575	17.592	1.475	26.0844	1.475	29.8987
1.576	17.6074	1.476	26.1343	1.476	29.8332
1.577	17.6383	1.477	26.1875	1.477	29.863
1.578	17.5971	1.478	26.15	1.478	29.9583
1.579	17.592	1.479	26.2187	1.479	29.9344
1.58	17.5971	1.48	26.125	1.48	29.994
1.581	17.6178	1.481	26.3187	1.481	30.0178
1.582	17.6074	1.482	26.2937	1.482	30.0178
1.583	17.6229	1.483	26.3124	1.483	30.0773
1.584	17.6383	1.484	26.3218	1.484	30.0892
1.585	17.6538	1.485	26.3749	1.485	30.2321
1.586	17.6178	1.486	26.4124	1.486	30.2023
1.587	17.6435	1.487	26.4967	1.487	30.2976
1.588	17.6486	1.488	26.4406	1.488	30.2857
1.589	17.6847	1.489	26.4842	1.489	30.3512
1.59	17.6899	1.49	26.4093	1.49	30.3512
1.591	17.6847	1.491	26.4655	1.491	30.4345
1.592	17.6744	1.492	26.6248	1.492	30.4107
1.593	17.6693	1.493	26.6248	1.493	30.3214
1.594	17.7002	1.494	26.6717	1.494	30.4167
1.595	17.7105	1.495	26.6686	1.495	30.5179
1.596	17.7672	1.496	26.5186	1.496	30.5595
1.597	17.7569	1.497	26.6842	1.497	30.5417
1.598	17.7672	1.498	26.7654	1.498	30.5893
1.599	17.7672	1.499	26.7248	1.499	30.625
1.6	17.7621	1.5	26.8091	1.5	30.6131
1.601	17.7982	1.501	26.781	1.501	30.6846
1.602	17.7518	1.502	26.7873	1.502	30.7024
1.603	17.8239	1.503	26.856	1.503	30.8572
1.604	17.793	1.504	26.9403	1.504	30.7858
1.605	17.8136	1.505	26.9216	1.505	30.9465
1.606	17.7569	1.506	26.931	1.506	30.9525
1.607	17.7775	1.507	26.9528	1.507	30.9822
1.608	17.8446	1.508	26.8934	1.508	31.0299
1.609	17.829	1.509	26.9747	1.509	31.0775
1.61	17.8342	1.51	27.031	1.51	31.1132
1.611	17.8239	1.511	27.0934	1.511	31.1489
1.612	17.8651	1.512	27.1434	1.512	31.1489
1.613	17.8497	1.513	27.134	1.513	31.143
1.614	17.8754	1.514	27.1715	1.514	31.1965
1.615	17.8651	1.515	27.2308	1.515	31.2561
1.616	17.8703	1.516	27.284	1.516	31.2978
1.617	17.8961	1.517	27.3777	1.517	31.3394
1.618	17.9167	1.518	27.3496	1.518	31.399
1.619	17.9373	1.519	27.3839	1.519	31.3513
1.62	17.9528	1.52	27.462	1.52	31.4704
1.621	17.9528	1.521	27.4932	1.521	31.4764
1.622	17.9528	1.522	27.4902	1.522	31.5359
1.623	17.9322	1.523	27.6494	1.523	31.6014
1.624	17.9579	1.524	27.6776	1.524	31.6312
1.625	17.9682	1.525	27.6026	1.525	31.649
1.626	18.0094	1.526	27.6588	1.526	31.7681
1.627	18.0146	1.527	27.7744	1.527	31.774
1.628	18.0301	1.528	27.7838	1.528	31.7978
1.629	18.0404	1.529	27.8682	1.529	31.7978
1.63	18.0404	1.53	28.0086	1.53	31.9169
1.631	18.0455	1.531	27.9837	1.531	31.9884
1.632	18.0353	1.532	28.118	1.532	32.0776
1.633	18.0455	1.533	28.1555	1.533	32.0062
1.634	18.0714	1.534	28.1805	1.534	32.0836
1.635	18.0043	1.535	28.2305	1.535	32.1491
1.636	18.061	1.536	28.2742	1.536	32.2801
1.637	18.0765	1.537	28.3617	1.537	32.2324
1.638	18.0765	1.538	28.4273	1.538	32.3098
1.639	18.0971	1.539	28.3398	1.539	32.3396
1.64	18.1074	1.54	28.4398	1.54	32.3872
1.641	18.1332	1.541	28.4866	1.541	32.5063
1.642	18.1641	1.542	28.6085	1.542	32.4825
1.643	18.1177	1.543	28.6429	1.543	32.6015
1.644	18.1538	1.544	28.6334	1.544	32.6849
1.645	18.1177	1.545	28.7709	1.545	32.7742
1.646	18.1796	1.546	28.8522	1.546	32.8337
1.647	18.159	1.547	28.9365	1.547	32.8873
1.648	18.1847	1.548	29.0146	1.548	32.8456
1.649	18.2518	1.549	29.0083	1.549	32.8813
1.65	18.2002	1.55	29.1114	1.55	32.9706
1.651	18.2466	1.551	29.2489	1.551	33.0183
1.652	18.2878	1.552	29.2739	1.552	33.0838
1.653	18.2878	1.553	29.2114	1.553	33.1909
1.654	18.3084	1.554	29.302	1.554	33.2445
1.655	18.2878	1.555	29.3988	1.555	33.2385
1.656	18.293	1.556	29.4707	1.556	33.3278
1.657	18.3136	1.557	29.5894	1.557	33.3755
1.658	18.3239	1.558	29.58	1.558	33.4231
1.659	18.3342	1.559	29.6362	1.559	33.6374
1.66	18.3651	1.56	29.6862	1.56	33.6434
1.661	18.3445	1.561	29.8455	1.561	33.6612
1.662	18.3497	1.562	29.8518	1.562	33.816
1.663	18.3394	1.563	29.8643	1.563	33.8041
1.664	18.4064	1.564	29.9362	1.564	33.8696
1.665	18.3961	1.565	30.0298	1.565	33.9351
1.666	18.4115	1.566	30.0674	1.566	34.0899
1.667	18.4115	1.567	30.2235	1.567	34.0125
1.668	18.3909	1.568	30.2579	1.568	34.1077
1.669	18.4373	1.569	30.3891	1.569	34.2923
1.67	18.3909	1.57	30.3485	1.57	34.2506
1.671	18.4682	1.571	30.5984	1.571	34.4113
1.672	18.4888	1.572	30.561	1.572	34.4649
1.673	18.5094	1.573	30.6015	1.573	34.5007
1.674	18.5301	1.574	30.7546	1.574	34.5661
1.675	18.5146	1.575	30.867	1.575	34.6316
1.676	18.5043	1.576	30.9233	1.576	34.8102
1.677	18.5455	1.577	30.9826	1.577	34.9055
1.678	18.5662	1.578	31.0826	1.578	34.959
1.679	18.6331	1.579	31.2357	1.579	35.0424
1.68	18.6434	1.58	31.27	1.58	35.1079
1.681	18.6229	1.581	31.3013	1.581	35.2031
1.682	18.628	1.582	31.3325	1.582	35.2627
1.683	18.6434	1.583	31.5512	1.583	35.227
1.684	18.6744	1.584	31.5824	1.584	35.4591
1.685	18.6538	1.585	31.7074	1.585	35.5663
1.686	18.7105	1.586	31.8323	1.586	35.5961
1.687	18.6795	1.587	31.8323	1.587	35.6854
1.688	18.7208	1.588	32.0822	1.588	35.7628
1.689	18.793	1.589	32.0822	1.589	35.8163
1.69	18.7311	1.59	32.2072	1.59	35.8521
1.691	18.7259	1.591	32.3009	1.591	35.9949
1.692	18.8238	1.592	32.3634	1.592	36.1854
1.693	18.829	1.593	32.4883	1.593	36.2093
1.694	18.8187	1.594	32.5196	1.594	36.3462
1.695	18.8599	1.595	32.6133	1.595	36.364
1.696	18.9063	1.596	32.7695	1.596	36.62
1.697	18.8445	1.597	32.8945	1.597	36.5665
1.698	18.8548	1.598	33.0194	1.598	36.6498
1.699	18.8702	1.599	33.0819	1.599	36.7986
		1.6	33.1756	1.6	36.9237
		1.601	33.2381	1.601	36.9594
		1.602	33.363	1.602	37.0368
		1.603	33.5505	1.603	37.1201
		1.604	33.6442	1.604	37.2809
		1.605	33.8004	1.605	37.4059
		1.606	33.9254	1.606	37.5487
		1.607	34.019	1.607	37.6262
		1.608	34.0815	1.608	37.6619
		1.609	34.2065	1.609	37.8167
		1.61	34.3314	1.61	37.8762
		1.611	34.4564	1.611	37.9774
		1.612	34.5501	1.612	38.2096
		1.613	34.6438	1.613	38.281
		1.614	34.8312	1.614	38.3406
		1.615	34.8938	1.615	38.4953
		1.616	35.0499	1.616	38.5608
		1.617	35.2686	1.617	38.6918
		1.618	35.2998	1.618	38.7275
		1.619	35.4561	1.619	38.8287
		1.62	35.5498	1.62	39.0133
		1.621	35.7684	1.621	39.2097
		1.622	35.8621	1.622	39.2097
		1.623	35.9246	1.623	39.3109
		1.624	36.0183	1.624	39.4836
		1.625	36.2058	1.625	39.7098
		1.626	36.3619	1.626	39.7277
		1.627	36.5806	1.627	39.936
		1.628	36.7055	1.628	39.9479
		1.629	36.8618	1.629	40.1504
		1.63	36.9867	1.63	40.2278
		1.631	37.0804	1.631	40.4123
		1.632	37.2678	1.632	40.5909
		1.633	37.4554	1.633	40.6207
		1.634	37.6115	1.634	40.7457
		1.635	37.7364	1.635	40.9481
		1.636	37.8614	1.636	41.1743
		1.637	38.0488	1.637	41.1565
		1.638	38.1738	1.638	41.2993
		1.639	38.3612	1.639	41.3946
		1.64	38.5486	1.64	41.5851
		1.641	38.6736	1.641	41.6208
		1.642	38.7986	1.642	41.859
		1.643	38.9548	1.643	42.0197
		1.644	39.111	1.644	42.1269
		1.645	39.3297	1.645	42.2221
		1.646	39.4234	1.646	42.3114
		1.647	39.517	1.647	42.6627
		1.648	39.7358	1.648	42.7043
		1.649	39.9231	1.649	42.8175
		1.65	40.1418	1.65	42.9365
		1.651	40.3606	1.651	43.1211
		1.652	40.5167	1.652	43.2937
		1.653	40.673	1.653	43.4723
		1.654	40.7354	1.654	43.5735
		1.655	40.954	1.655	43.6866
		1.656	41.1414	1.656	44.0141
		1.657	41.3602	1.657	44.1034
		1.658	41.5788	1.658	44.2463
		1.659	41.6726	1.659	44.4189
		1.66	41.86	1.66	44.5915
		1.661	42.1098	1.661	44.782
		1.662	42.2661	1.662	44.919
		1.663	42.4222	1.663	45.044
		1.664	42.6097	1.664	45.1214
		1.665	42.8909	1.665	45.3357
		1.666	43.0783	1.666	45.5739
		1.667	43.172	1.667	45.7227
		1.668	43.4219	1.668	45.937
		1.669	43.6718	1.669	46.062
		1.67	43.828	1.67	46.2287
		1.671	44.0467	1.671	46.4133
		1.672	44.2029	1.672	46.6097
		1.673	44.4528	1.673	46.7347
		1.674	44.6714	1.674	47.0205
		1.675	44.8277	1.675	47.1932
		1.676	45.0463	1.676	47.2824
		1.677	45.2338	1.677	47.5087
		1.678	45.5149	1.678	47.7647
		1.679	45.6086	1.679	47.9076
		1.68	45.8586	1.68	48.0623
		1.681	46.1085	1.681	48.1695
		1.682	46.2646	1.682	48.4791
		1.683	46.4833	1.683	48.6815
		1.684	46.6083	1.684	48.8899
		1.685	46.8894	1.685	49.0625
		1.686	47.0769	1.686	49.259
		1.687	47.4205	1.687	49.4376
		1.688	47.6079	1.688	49.6697
		1.689	47.7954	1.689	49.8186
		1.69	48.014	1.69	50.0329
		1.691	48.2639	1.691	50.2472
		1.692	48.4826	1.692	50.4079
		1.693	48.7325	1.693	50.6223
		1.694	48.9824	1.694	50.8604
		1.695	49.1698	1.695	51.039
		1.696	49.5135	1.696	51.2712
		1.697	49.7322	1.697	51.4141
		1.698	49.8571	1.698	51.682
		1.699	50.2007	1.699	51.8665

## Sheet: Figure 4e
	tn (s)		tn (s)		tn (s)
VOCP (V vs. RHE)	Fe2O3	VOCP (V vs. RHE)	NPs Pt:Fe2O3	VOCP (V vs. RHE)	SAs Pt:Fe2O3
0.52754	0.07633	0.5427	0.02407	0.5622	0.0196
0.5327	0.05601	0.5602	0.01238	0.5834	0.01238
0.53678	0.08456	0.5845	0.01369	0.604	0.01702
0.53882	0.13477	0.598	0.0264	0.6138	0.03255
0.54062	0.16587	0.6041	0.04976	0.6199	0.04836
0.54194	0.1875	0.6084	0.0761	0.6245	0.06235
0.54338	0.20058	0.6109	0.1035	0.6282	0.0761
0.54452	0.21562	0.6134	0.13986	0.6313	0.08771
0.54578	0.23311	0.6146	0.19167	0.6341	0.10561
0.54674	0.25368	0.6161	0.18482	0.6362	0.12035
0.54782	0.25368	0.6174	0.23523	0.6384	0.12937
0.54878	0.25368	0.6183	0.2875	0.6402	0.13986
0.54986	0.26136	0.6192	0.345	0.6421	0.16694
0.55076	0.27823	0.6198	0.43125	0.6433	0.1725
0.55172	0.30804	0.6204	0.43125	0.6451	0.18482
0.55244	0.31944	0.621	0.39808	0.6461	0.207
0.55334	0.27823	0.6217	0.39808	0.6476	0.21563
0.5543	0.30804	0.6223	0.575	0.6485	0.24643
0.55502	0.35937	0.6226	0.575	0.6497	0.23523
0.55574	0.345	0.6232	0.575	0.6507	0.23523
0.55652	0.345	0.6235	0.8625	0.6519	0.2875
0.55724	0.35938	0.6238	0.8625	0.6525	0.2875
0.55796	0.35937	0.6241	0.8625	0.6537	0.27237
0.55868	0.345	0.6244	0.8625	0.6544	0.32344
0.55946	0.39205	0.6247	0.8625	0.6553	0.345
0.56	0.41071	0.625	0.8625	0.6559	0.345
0.56072	0.41071	0.6253	0.73929	0.6568	0.345
0.56126	0.39205	0.6257	0.73929	0.6574	0.345
0.56204	0.39205	0.626	0.8625	0.6583	0.39808
0.56258	0.41071	0.6263	1.725	0.6587	0.39808
0.5633	0.41071	0.6263	1.725	0.6596	0.345
0.56384	0.45395	0.6266	1.725	0.6602	0.43125
0.56444	0.45395	0.6266	1.725	0.6608	0.575
0.56498	0.41071	0.6269	0.8625	0.6611	0.575
0.5657	0.47917	0.6272	0.8625	0.6617	0.43125
0.56606	0.45395	0.6275	1.725	0.6623	0.39808
0.56684	0.45395	0.6275	1.725	0.663	0.5175
0.5672	0.575	0.6278	1.725	0.6633	0.575
0.56774	0.47917	0.6278	1.725	0.6639	0.575
0.56828	0.47917	0.6281	1.725	0.6642	0.575
0.56882	0.53906	0.6281	1.725	0.6648	0.575
0.56924	0.53906	0.6284	0.8625	0.6651	0.575
0.56978	0.47917	0.6287	1.725	0.6657	0.575
0.57032	0.47917	0.6287	1.725	0.666	0.575
0.57086	0.575	0.629	1.725	0.6666	0.575
0.57122	0.53906	0.629	1.725	0.6669	0.73929
0.57182	0.53906	0.6293	0.8625	0.6673	0.73929
0.57218	0.575	0.6296	1.725	0.6676	0.575
0.57272	0.575	0.6296	1.29375	0.6682	0.575
0.57308	0.575	0.63	1.29375	0.6685	0.8625
0.57362	0.575	0.63	--	0.6688	0.8625
0.57398	0.66346	0.63	1.725	0.6691	0.575
0.5744	0.66346	0.6303	1.725	0.6697	0.8625
0.57476	0.575	0.6303	--	0.6697	0.8625
0.5753	0.575	0.6303	1.725	0.6703	0.575
0.57566	0.71875	0.6306	1.725	0.6706	0.8625
0.57602	0.71875	0.6306	1.725	0.6709	0.8625
0.57638	0.53906	0.6309	1.725	0.6712	0.73929
0.57698	0.66346	0.6309	1.725	0.6716	0.73929
0.57716	0.71875	0.6312	1.725	0.6719	0.8625
0.5777	0.71875	0.6312	1.725	0.6722	0.8625
0.57788	0.71875	0.6315	1.725	0.6725	0.8625
0.57842	0.575	0.6315	1.725	0.6728	1.725
0.57878	0.71875	0.6318	1.725	0.6728	0.8625
0.57914	0.66346	0.6318	1.725	0.6734	0.8625
0.57956	0.66346	0.6321	1.725	0.6734	1.725
0.57992	0.71875	0.6321	1.725	0.6737	0.8625
0.58028	0.71875	0.6324	1.725	0.674	0.8625
0.58064	0.95833	0.6324	1.725	0.6743	0.8625
0.58082	0.71875	0.6327	1.725	0.6746	0.8625
0.58136	0.71875	0.6327	--	0.6749	1.725
0.58154	0.66346	0.6327	--	0.6749	0.73929
0.58214	0.66346	0.6327	1.725	0.6756	0.73929
0.58232	0.71875	0.633	1.725	0.6756	1.725
0.58286	0.71875	0.633	1.725	0.6759	1.725
0.58304	0.95833	0.6333	1.725	0.6759	0.8625
0.5834	0.95833	0.6333	1.725	0.6765	0.8625
0.58358	0.71875	0.6336	1.725	0.6765	1.725
0.58412	0.71875	0.6336	1.725	0.6768	1.725
0.5843	0.8625	0.6339	1.725	0.6768	0.8625
0.58472	0.8625	0.6339	--	0.6774	0.8625
0.5849	0.95833	0.6339	1.29375	0.6774	1.725
0.58526	0.95833	0.6343	1.29375	0.6777	1.725
0.58544	0.71875	0.6343	--	0.6777	1.725
0.58598	0.95833	0.6343	1.725	0.678	0.8625
0.58598	0.95833	0.6346	1.725	0.6783	0.8625
0.58652	0.71875	0.6346	1.725	0.6786	1.725
0.5867	0.8625	0.6349	1.725	0.6786	1.725
0.58712	0.8625	0.6349	1.725	0.6789	1.725
0.5873	0.95833	0.6352	1.725	0.6789	1.725
0.58766	0.95833	0.6352	1.725	0.6792	0.8625
0.58784	0.95833	0.6355	1.725	0.6795	0.73929
0.5882	0.95833	0.6355	--	0.6799	1.29375
0.58838	0.95833	0.6355	--	0.6799	1.725
0.58874	0.95833	0.6355	1.725	0.6802	1.725
0.58892	0.95833	0.6358	1.725	0.6802	1.725
0.58928	0.95833	0.6358	1.725	0.6805	1.725
0.58946	0.8625	0.6361	1.725	0.6805	1.725
0.58988	0.8625	0.6361	1.725	0.6808	1.725
0.59006	0.95833	0.6364	1.725	0.6808	1.725
0.59042	1.4375	0.6364	--	0.6811	1.725
0.59042	0.95833	0.6364	--	0.6811	1.725
0.59096	0.95833	0.6364	1.725	0.6814	0.8625
0.59096	0.95833	0.6367	1.725	0.6817	0.8625
0.5915	0.95833	0.6367	1.725	0.682	1.725
0.5915	1.4375	0.637	1.725	0.682	1.725
0.59186	0.8625	0.637	1.725	0.6823	1.725
0.5921	0.8625	0.6373	1.725	0.6823	1.725
0.59246	1.4375	0.6373	1.725	0.6826	1.725
0.59246	1.4375	0.6376	-19421800000000	0.6826	1.725
0.59282	0.95833	0.6373	--	0.6829	1.725
0.593	0.95833	0.6376	1.725	0.6829	1.725
0.59336	1.4375	0.6376	1.725	0.6832	1.725
0.59336	0.95833	0.6379	1.725	0.6832	1.725
0.5939	0.95833	0.6379	1.725	0.6835	1.725
0.5939	1.4375	0.6382	1.725	0.6835	1.725
0.59426	0.95833	0.6382	--	0.6838	1.725
0.59444	0.8625	0.6382	--	0.6838	1.29375
0.59486	1.23214	0.6382	1.29375	0.6842	1.29375
0.59486	1.4375	0.6386	1.29375	0.6842	1.725
0.59522	1.4375	0.6386	1.725	0.6845	1.725
0.59522	1.4375	0.6389	1.725	0.6845	--
0.59558	0.95833	0.6389	1.725	0.6845	--
0.59576	0.95833	0.6392	--	0.6845	1.725
0.59612	1.4375	0.6389	--	0.6848	1.725
0.59612	1.4375	0.6392	1.725	0.6848	1.725
0.59648	1.4375	0.6392	1.725	0.6851	1.725
0.59648	0.95833	0.6395	1.725	0.6851	1.725
0.59702	0.95833	0.6395	1.725	0.6854	1.725
0.59702	1.23214	0.6398	1.725	0.6854	1.725
0.59744	1.23214	0.6398	1.725	0.6857	1.725
0.59744	1.4375	0.6401	--	0.6857	1.725
0.5978	1.4375	0.6398	--	0.686	1.725
0.5978	1.4375	0.6401	1.725	0.686	1.725
0.59816	0.95833	0.6401	1.725	0.6863	-19421800000000
0.59834	1.4375	0.6404	1.725	0.686	--
0.59852	1.4375	0.6404	1.725	0.6863	1.725
0.5987	0.95833	0.6407	19421800000000	0.6863	1.725
0.59906	1.4375	0.6404	19421800000000	0.6866	1.725
0.59906	1.4375	0.6407	1.725	0.6866	1.725
0.59942	1.4375	0.6407	1.725	0.6869	1.725
0.59942	1.23214	0.641	1.725	0.6869	1.725
0.59984	1.23214	0.641	1.725	0.6872	1.725
0.59984	1.4375	0.6413	1.725	0.6872	--
0.6002	1.4375	0.6413	--	0.6872	--
0.6002	1.4375	0.6413	--	0.6872	1.725
0.60056	1.4375	0.6413	1.725	0.6875	1.725
0.60056	1.4375	0.6416	1.725	0.6875	1.725
0.60092	1.4375	0.6416	1.725	0.6878	1.725
0.60092	1.4375	0.6419	1.725	0.6878	--
0.60128	1.4375	0.6419	--	0.6878	--
0.60128	1.4375	0.6419	--	0.6878	1.725
0.60164	1.4375	0.6419	1.725	0.6881	1.725
0.60164	1.4375	0.6422	1.725	0.6881	1.29375
0.602	1.4375	0.6422	1.725	0.6885	1.29375
0.602	1.23214	0.6425	1.725	0.6885	--
0.60242	1.23214	0.6425	--	0.6885	--
0.60242	1.4375	0.6425	--	0.6885	1.725
0.60278	1.4375	0.6425	1.29375	0.6888	1.725
0.60278	1.4375	0.6429	1.29375	0.6888	1.725
0.60314	1.4375	0.6429	1.725	0.6891	1.725
0.60314	2.875	0.6432	1.725	0.6891	--
0.60332	1.4375	0.6432	--	0.6891	--
0.6035	1.4375	0.6432	--	0.6891	1.725
0.60368	2.875	0.6432	1.725	0.6894	1.725
0.60368	1.4375	0.6435	1.725	0.6894	1.725
0.60404	1.4375	0.6435	1.725	0.6897	1.725
0.60404	1.4375	0.6438	-19421800000000	0.6897	--
0.6044	1.4375	0.6435	--	0.6897	--
0.6044	1.4375	0.6438	1.725	0.6897	1.725
0.60476	1.4375	0.6438	1.725	0.69	1.725
0.60476	2.15625	0.6441	1.725	0.69	--
0.605	1.23214	0.6441	1.725	0.69	--
0.60518	1.4375	0.6444	--	0.69	1.725
0.60536	2.875	0.6441	--	0.6903	1.725
0.60536	1.4375	0.6444	1.725	0.6903	1.725
0.60572	1.4375	0.6444	1.725	0.6906	1.725
0.60572	1.4375	0.6447	1.725	0.6906	--
0.60608	1.4375	0.6447	1.725	0.6906	--
0.60608	2.875	0.645	19421800000000	0.6906	1.725
0.60626	1.4375	0.6447	19421800000000	0.6909	1.725
0.60644	1.4375	0.645	1.725	0.6909	--
0.60662	2.875	0.645	1.725	0.6909	--
0.60662	1.4375	0.6453	19421800000000	0.6909	1.725
0.60698	1.4375	0.645	19421800000000	0.6912	1.725
0.60698	2.875	0.6453	1.725	0.6912	--
0.60716	1.23214	0.6453	1.725	0.6912	--
0.6074	1.23214	0.6456	1.725	0.6912	1.725
0.60758	2.875	0.6456	1.725	0.6915	1.725
0.60758	1.4375	0.6459	--	0.6915	1.725
0.60794	1.4375	0.6456	--	0.6918	1.725
0.60794	2.875	0.6459	1.725	0.6918	--
0.60812	2.875	0.6459	1.725	0.6918	--
0.60812	1.4375	0.6462	1.725	0.6918	1.725
0.60848	1.4375	0.6462	--	0.6921	1.725
0.60848	2.875	0.6462	--	0.6921	--
0.60866	2.875	0.6462	1.725	0.6921	--
0.60866	1.4375	0.6465	1.725	0.6921	1.725
0.60902	1.4375	0.6465	1.725	0.6924	1.725
0.60902	2.875	0.6468	--	0.6924	--
0.6092	2.875	0.6465	-19421800000000	0.6924	--
0.6092	1.4375	0.6468	1.725	0.6924	1.29375
0.60956	1.4375	0.6468	1.29375	0.6928	1.29375
0.60956	1.23214	0.6472	--	0.6928	--
0.60998	1.23214	0.6468	-14566300000000	0.6928	--
0.60998	2.875	0.6472	1.29375	0.6928	1.725
0.61016	2.875	0.6472	1.725	0.6931	1.725
0.61016	1.4375	0.6475	1.725	0.6931	--
0.61052	2.875	0.6475	--	0.6931	--
0.61034	2.875	0.6475	--	0.6931	1.725
0.6107	1.4375	0.6475	1.725	0.6934	1.725
0.6107	2.875	0.6478	1.725	0.6934	--
0.61088	2.875	0.6478	1.725	0.6934	--
0.61088	1.4375	0.6481	-19421800000000	0.6934	1.725
0.61124	1.4375	0.6478	--	0.6937	--
0.61124	2.875	0.6481	1.725	0.6934	--
0.61142	2.875	0.6481	1.725	0.6937	1.725
0.61142	1.4375	0.6484	-19421800000000	0.6937	1.725
0.61178	1.4375	0.6481	--	0.694	--
0.61178	2.875	0.6484	1.725	0.6937	--
0.61196	2.875	0.6484	1.725	0.694	1.725
0.61196	2.875	0.6487	1.725	0.694	1.725
0.61214	1.4375	0.6487	1.725	0.6943	--
0.61232	1.23214	0.649	--	0.694	--
0.61256	2.15625	0.6487	--	0.6943	1.725
0.61256	2.875	0.649	1.725	0.6943	--
0.61274	2.875	0.649	1.725	0.6943	--
0.61274	1.4375	0.6493	--	0.6943	1.725
0.6131	2.875	0.649	--	0.6946	1.725
0.61292	2.875	0.6493	1.725	0.6946	--
0.61328	1.4375	0.6493	1.725	0.6946	--
0.61328	2.875	0.6496	--	0.6946	1.725
0.61346	2.875	0.6493	--	0.6949	--
0.61346	1.4375	0.6496	1.725	0.6946	-19421800000000
0.61382	1.4375	0.6496	1.725	0.6949	1.725
0.61382	2.875	0.6499	--	0.6949	--
0.614	2.875	0.6496	--	0.6949	--
0.614	2.875	0.6499	1.725	0.6949	1.725
0.61418	2.875	0.6499	1.725	0.6952	1.725
0.61418	1.4375	0.6502	--	0.6952	--
0.61454	2.875	0.6499	--	0.6952	--
0.61436	2.875	0.6502	1.725	0.6952	1.725
0.61472	1.4375	0.6502	1.725	0.6955	1.725
0.61472	2.875	0.6505	--	0.6955	--
0.6149	2.875	0.6502	1.725	0.6955	--
0.6149	2.15625	0.6508	1.725	0.6955	--
0.61514	2.15625	0.6505	19421800000000	0.6955	--
0.61514	2.875	0.6508	1.725	0.6955	1.725
0.61532	2.875	0.6508	1.29375	0.6958	1.725
0.61532	1.4375	0.6512	--	0.6958	--
0.61568	1.4375	0.6508	-14566300000000	0.6958	--
0.61568	2.875	0.6512	1.29375	0.6958	1.725
0.61586	2.875	0.6512	1.725	0.6961	1.725
0.61586	2.875	0.6515	--	0.6961	--
0.61604	2.875	0.6512	-19421800000000	0.6961	--
0.61604	2.875	0.6515	1.725	0.6961	--
0.61622	2.875	0.6515	1.725	0.6961	--
0.61622	2.875	0.6518	--	0.6961	1.725
0.6164	2.875	0.6515	-19421800000000	0.6964	1.725
0.6164	1.4375	0.6518	1.725	0.6964	--
0.61676	1.4375	0.6518	1.725	0.6964	--
0.61676	2.875	0.6521	--	0.6964	1.29375
0.61694	2.875	0.6518	-19421800000000	0.6968	14566300000000
0.61694	2.875	0.6521	1.725	0.6964	14566300000000
0.61712	2.875	0.6521	1.725	0.6968	1.29375
0.61712	2.875	0.6524	--	0.6968	--
0.6173	2.875	0.6521	-19421800000000	0.6968	--
0.6173	2.875	0.6524	1.725	0.6968	1.725
0.61748	2.875	0.6524	1.725	0.6971	1.725
0.61748	2.15625	0.6527	--	0.6971	--
0.61772	2.15625	0.6524	-19421800000000	0.6971	--
0.61772	2.875	0.6527	1.725	0.6971	--
0.6179	2.875	0.6527	1.725	0.6971	--
0.6179	1.4375	0.653	--	0.6971	1.725
0.61826	2.875	0.6527	--	0.6974	1.725
0.61808	2.875	0.653	1.725	0.6974	--
0.61844	1.4375	0.653	1.725	0.6974	--
0.61844	2.875	0.6533	--	0.6974	1.725
0.61862	2.875	0.653	--	0.6977	--
0.61862	2.875	0.6533	1.725	0.6974	-19421800000000
0.6188	2.875	0.6533	1.725	0.6977	1.725
0.6188	2.875	0.6536	--	0.6977	--
0.61898	2.875	0.6533	--	0.6977	--
0.61898	2.875	0.6536	1.725	0.6977	--
0.61916	2.875	0.6536	1.725	0.6977	--
0.61916	2.875	0.6539	--	0.6977	1.725
0.61934	2.875	0.6536	--	0.698	1.725
0.61934	2.875	0.6539	1.725	0.698	--
0.61952	2.875	0.6539	1.725	0.698	--
0.61952	2.875	0.6542	--	0.698	--
0.6197	2.875	0.6539	--	0.698	--
0.6197	2.875	0.6542	1.725	0.698	1.725
0.61988	2.875	0.6542	1.725	0.6983	1.725
0.61988	2.875	0.6545	--	0.6983	--
0.62006	2.875	0.6542	--	0.6983	--
0.62006	2.15625	0.6545	19421800000000	0.6983	--
0.6203	2.15625	0.6542	1.725	0.6983	--
0.6203	2.875	0.6548	1.725	0.6983	1.725
0.62048	2.875	0.6545	--	0.6986	1.725
0.62048	2.875	0.6548	1.725	0.6986	--
0.62066	2.875	0.6548	--	0.6986	--
0.62066	2.875	0.6548	--	0.6986	--
0.62084	2.875	0.6548	1.725	0.6986	--
0.62084	2.875	0.6551	-9710890000000	0.6986	1.725
0.62102	2.875	0.6548	--	0.6989	1.725
0.62102	2.875	0.6551	1.725	0.6989	--
0.6212	2.875	0.6551	1.29375	0.6989	--
0.6212	2.875	0.6555	--	0.6989	--
0.62138	2.875	0.6551	--	0.6989	--
0.62138	2.875	0.6555	1.29375	0.6989	1.725
0.62156	2.875	0.6555	1.725	0.6992	9710890000000
0.62156	2.875	0.6558	-9710890000000	0.6989	9710890000000
0.62174	2.875	0.6555	--	0.6992	1.725
0.62174	2.875	0.6558	1.725	0.6992	--
0.62192	2.875	0.6558	1.725	0.6992	--
0.62192	2.875	0.6561	--	0.6992	--
0.6221	2.875	0.6558	--	0.6992	--
0.6221	2.875	0.6561	1.725	0.6992	1.725
0.62228	2.875	0.6561	1.725	0.6995	1.725
0.62228	2.875	0.6564	-9710890000000	0.6995	--
0.62246	2.875	0.6561	--	0.6995	--
0.62246	2.15625	0.6564	--	0.6995	--
0.6227	2.15625	0.6561	1.725	0.6995	--
0.6227	2.875	0.6567	1.725	0.6995	1.725
0.62288	2.875	0.6564	--	0.6998	--
0.62288	2.875	0.6567	--	0.6995	--
0.62306	--	0.6564	1.725	0.6998	1.725
0.62288	2.875	0.657	1.725	0.6998	--
0.62324	2.875	0.6567	9710890000000	0.6998	--
0.62306	--	0.657	--	0.6998	--
0.62324	2.875	0.6567	--	0.6998	--
0.62324	2.875	0.657	1.725	0.6998	1.725
0.62342	2.875	0.657	1.725	0.7001	1.725
0.62342	2.875	0.6573	--	0.7001	--
0.6236	2.875	0.657	--	0.7001	--
0.6236	2.875	0.6573	1.725	0.7001	--
0.62378	2.875	0.6573	1.725	0.7001	--
0.62378	2.875	0.6576	--	0.7001	--
0.62396	2.875	0.6573	--	0.7001	--
0.62396	2.875	0.6576	--	0.7001	1.725
0.62414	2.875	0.6573	1.725	0.7004	1.725
0.62414	2.875	0.6579	1.725	0.7004	--
0.62432	2.875	0.6576	--	0.7004	--
0.62432	2.875	0.6579	9710890000000	0.7004	--
0.6245	-16177800000000	0.6576	9710890000000	0.7004	--
0.62432	2.875	0.6579	1.725	0.7004	1.725
0.62468	2.875	0.6579	1.725	0.7007	--
0.6245	--	0.6582	--	0.7004	--
0.62468	2.875	0.6579	--	0.7007	1.725
0.62468	2.875	0.6582	1.725	0.7007	--
0.62486	2.875	0.6582	1.725	0.7007	--
0.62486	2.875	0.6585	--	0.7007	--
0.62504	2.875	0.6582	-9710890000000	0.7007	--
0.62504	2.15625	0.6585	-9710890000000	0.7007	1.29375
0.62528	2.15625	0.6582	--	0.7011	--
0.62528	2.875	0.6585	1.725	0.7007	--
0.62546	2.875	0.6585	1.725	0.7011	1.29375
0.62546	2.875	0.6588	--	0.7011	--
0.62564	--	0.6585	--	0.7011	--
0.62546	2.875	0.6588	1.725	0.7011	1.725
0.62582	2.875	0.6588	1.725	0.7014	9710890000000
0.62564	16177800000000	0.6591	-9710890000000	0.7011	9710890000000
0.62582	2.875	0.6588	--	0.7014	1.725
0.62582	2.875	0.6591	--	0.7014	--
0.626	2.875	0.6588	--	0.7014	--
0.626	2.875	0.6591	1.725	0.7014	--
0.62618	2.875	0.6591	1.725	0.7014	--
0.62618	2.875	0.6594	--	0.7014	1.725
0.62636	16177800000000	0.6591	-9710890000000	0.7017	1.725
0.62618	2.875	0.6594	1.725	0.7017	--
0.62654	2.875	0.6594	1.29375	0.7017	--
0.62636	--	0.6598	--	0.7017	--
0.62654	2.875	0.6594	--	0.7017	--
0.62654	2.875	0.6598	--	0.7017	1.725
0.62672	2.875	0.6594	--	0.702	1.725
0.62672	2.875	0.6598	1.29375	0.702	--
0.6269	--	0.6598	1.725	0.702	--
0.62672	2.875	0.6601	9710890000000	0.702	--
0.62708	2.875	0.6598	9710890000000	0.702	--
0.6269	--	0.6601	1.725	0.702	--
0.62708	2.875	0.6601	1.725	0.702	--
0.62708	2.875	0.6604	--	0.702	1.725
0.62726	2.875	0.6601	--	0.7023	1.725
0.62726	2.875	0.6604	--	0.7023	--
0.62744	2.875	0.6601	--	0.7023	--
0.62744	2.875	0.6604	1.725	0.7023	--
0.62762	-16177800000000	0.6604	1.725	0.7023	--
0.62744	2.15625	0.6607	--	0.7023	--
0.62786	2.875	0.6604	--	0.7023	--
0.62762	--	0.6607	--	0.7023	1.725
0.62786	2.15625	0.6604	1.725	0.7026	1.725
0.62786	2.875	0.661	1.725	0.7026	--
0.62804	2.875	0.6607	--	0.7026	--
0.62804	2.875	0.661	9710890000000	0.7026	--
0.62822	2.875	0.6607	9710890000000	0.7026	--
0.62822	2.875	0.661	1.725	0.7026	--
0.6284	--	0.661	1.725	0.7026	--
0.62822	--	0.6613	--	0.7026	--
0.6284	2.875	0.661	--	0.7026	--
0.6284	2.875	0.6613	--	0.7026	1.725
0.62858	2.875	0.661	--	0.7029	1.725
0.62858	2.875	0.6613	1.725	0.7029	--
0.62876	2.875	0.6613	1.725	0.7029	--
0.62876	2.875	0.6616	-9710890000000	0.7029	--
0.62894	--	0.6613	--	0.7029	--
0.62876	2.875	0.6616	--	0.7029	--
0.62912	2.875	0.6613	1.725	0.7029	--
0.62894	--	0.6619	1.725	0.7029	1.725
0.62912	2.875	0.6616	--	0.7032	--
0.62912	2.875	0.6619	--	0.7029	--
0.6293	16177800000000	0.6616	-9710890000000	0.7032	1.725
0.62912	2.875	0.6619	1.725	0.7032	--
0.62948	2.875	0.6619	1.725	0.7032	--
0.6293	--	0.6622	--	0.7032	--
0.62948	2.875	0.6619	--	0.7032	--
0.62948	2.875	0.6622	--	0.7032	1.725
0.62966	2.875	0.6619	--	0.7035	--
0.62966	2.875	0.6622	1.725	0.7032	--
0.62984	16177800000000	0.6622	1.725	0.7035	1.725
0.62966	16177800000000	0.6625	-9710890000000	0.7035	--
0.62984	2.875	0.6622	--	0.7035	--
0.62984	2.875	0.6625	--	0.7035	--
0.63002	2.875	0.6622	--	0.7035	--
0.63002	2.875	0.6625	1.725	0.7035	--
0.6302	--	0.6625	1.725	0.7035	--
0.63002	2.15625	0.6628	--	0.7035	1.725
0.63044	2.875	0.6625	--	0.7038	1.725
0.6302	-12146500000000	0.6628	1.725	0.7038	--
0.63044	2.15625	0.6628	1.725	0.7038	--
0.63044	2.875	0.6631	--	0.7038	--
0.63062	--	0.6628	--	0.7038	--
0.63044	2.875	0.6631	--	0.7038	--
0.6308	2.875	0.6628	--	0.7038	--
0.63062	--	0.6631	--	0.7038	1.725
0.6308	2.875	0.6628	1.725	0.7041	--
0.6308	2.875	0.6634	1.725	0.7038	-9710890000000
0.63098	2.875	0.6631	9710890000000	0.7041	-9710890000000
0.63098	2.875	0.6634	--	0.7038	--
0.63116	--	0.6631	--	0.7041	1.725
0.63098	--	0.6634	--	0.7041	--
0.63116	2.875	0.6631	1.725	0.7041	--
0.63116	2.875	0.6637	1.725	0.7041	--
0.63134	--	0.6634	--	0.7041	--
0.63116	2.875	0.6637	9710890000000	0.7041	1.725
0.63152	2.875	0.6634	9710890000000	0.7044	-9710890000000
0.63134	--	0.6637	1.725	0.7041	--
0.63152	2.875	0.6637	1.29375	0.7044	1.725
0.63152	2.875	0.6641	--	0.7044	--
0.6317	--	0.6637	--	0.7044	--
0.63152	2.875	0.6641	--	0.7044	--
0.63188	2.875	0.6637	--	0.7044	--
0.6317	--	0.6641	1.29375	0.7044	--
0.63188	2.875	0.6641	1.725	0.7044	--
0.63188	2.875	0.6644	-9710890000000	0.7044	--
0.63206	--	0.6641	--	0.7044	--
0.63188	--	0.6644	--	0.7044	1.725
0.63206	2.875	0.6641	--	0.7047	1.725
0.63206	2.875	0.6644	1.725	0.7047	--
0.63224	--	0.6644	1.725	0.7047	--
0.63206	2.875	0.6647	--	0.7047	--
0.63242	2.875	0.6644	-9710890000000	0.7047	--
0.63224	16177800000000	0.6647	-9710890000000	0.7047	--
0.63242	2.875	0.6644	--	0.7047	--
0.63242	2.875	0.6647	1.725	0.7047	--
0.6326	--	0.6647	1.725	0.7047	--
0.63242	--	0.665	--	0.7047	1.725
0.6326	2.875	0.6647	--	0.705	--
0.6326	2.875	0.665	--	0.7047	--
0.63278	16177800000000	0.6647	-9710890000000	0.705	1.725
0.6326	2.15625	0.665	1.725	0.705	--
0.63302	2.875	0.665	1.725	0.705	--
0.63278	--	0.6653	--	0.705	--
0.63302	2.15625	0.665	--	0.705	--
0.63302	2.875	0.6653	--	0.705	--
0.6332	--	0.665	--	0.705	--
0.63302	--	0.6653	--	0.705	1.29375
0.6332	2.875	0.665	1.725	0.7054	--
0.6332	2.875	0.6656	1.725	0.705	-7283170000000
0.63338	-16177800000000	0.6653	9710890000000	0.7054	1.29375
0.6332	--	0.6656	--	0.7054	--
0.63338	2.875	0.6653	--	0.7054	--
0.63338	2.875	0.6656	--	0.7054	--
0.63356	--	0.6653	1.725	0.7054	--
0.63338	--	0.6659	1.725	0.7054	--
0.63356	2.875	0.6656	--	0.7054	--
0.63356	2.875	0.6659	9710890000000	0.7054	--
0.63374	-16177800000000	0.6656	9710890000000	0.7054	--
0.63356	2.875	0.6659	--	0.7054	1.725
0.63392	2.875	0.6656	1.725	0.7057	1.725
0.63374	--	0.6662	1.725	0.7057	--
0.63392	2.875	0.6659	--	0.7057	--
0.63392	2.875	0.6662	--	0.7057	--
0.6341	--	0.6659	--	0.7057	--
0.63392	-16177800000000	0.6662	9710890000000	0.7057	--
0.6341	2.875	0.6659	9710890000000	0.7057	--
0.6341	2.875	0.6662	1.725	0.7057	--
0.63428	--	0.6662	1.725	0.7057	--
0.6341	--	0.6665	--	0.7057	1.725
0.63428	--	0.6662	--	0.706	--
0.6341	2.875	0.6665	--	0.7057	--
0.63446	2.875	0.6662	--	0.706	1.725
0.63428	--	0.6665	1.725	0.706	--
0.63446	2.875	0.6665	1.725	0.706	--
0.63446	2.875	0.6668	-9710890000000	0.706	--
0.63464	--	0.6665	--	0.706	--
0.63446	--	0.6668	--	0.706	--
0.63464	2.875	0.6665	--	0.706	--
0.63464	2.875	0.6668	--	0.706	--
0.63482	--	0.6665	1.725	0.706	--
0.63464	--	0.6671	1.725	0.706	1.725
0.63482	2.875	0.6668	-9710890000000	0.7063	1.725
0.63482	2.875	0.6671	-9710890000000	0.7063	--
0.635	--	0.6668	--	0.7063	--
0.63482	--	0.6671	--	0.7063	--
0.635	2.875	0.6668	1.725	0.7063	--
0.635	2.875	0.6674	1.725	0.7063	--
0.63518	--	0.6671	--	0.7063	--
0.635	--	0.6674	--	0.7063	--
0.63518	2.875	0.6671	-9710890000000	0.7063	--
0.63518	2.15625	0.6674	-9710890000000	0.7063	--
0.63542	--	0.6671	--	0.7063	--
0.63518	--	0.6674	1.725	0.7063	1.725
0.63542	2.15625	0.6674	1.725	0.7066	--
0.63542	2.875	0.6677	--	0.7063	--
0.6356	--	0.6674	--	0.7066	1.725
0.63542	--	0.6677	--	0.7066	--
0.6356	2.875	0.6674	--	0.7066	--
0.6356	2.875	0.6677	1.725	0.7066	--
0.63578	-16177800000000	0.6677	1.725	0.7066	--
0.6356	--	0.668	--	0.7066	--
0.63578	2.875	0.6677	--	0.7066	--
0.63578	2.875	0.668	--	0.7066	--
0.63596	--	0.6677	--	0.7066	--
0.63578	--	0.668	--	0.7066	--
0.63596	2.875	0.6677	1.29375	0.7066	--
0.63596	2.875	0.6684	1.725	0.7066	1.725
0.63614	-16177800000000	0.668	7283170000000	0.7069	1.725
0.63596	--	0.6684	--	0.7069	--
0.63614	--	0.668	--	0.7069	--
0.63596	2.875	0.6684	--	0.7069	--
0.63632	2.875	0.668	--	0.7069	--
0.63614	--	0.6684	1.29375	0.7069	--
0.63632	2.875	0.6684	1.725	0.7069	--
0.63632	2.875	0.6687	9710890000000	0.7069	--
0.6365	-16177800000000	0.6684	9710890000000	0.7069	--
0.63632	--	0.6687	--	0.7069	--
0.6365	--	0.6684	--	0.7069	--
0.63632	2.875	0.6687	--	0.7069	--
0.63668	2.875	0.6684	1.725	0.7069	--
0.6365	--	0.669	1.725	0.7069	1.725
0.63668	--	0.6687	--	0.7072	1.725
0.6365	--	0.669	--	0.7072	--
0.63668	2.875	0.6687	-9710890000000	0.7072	--
0.63668	2.875	0.669	-9710890000000	0.7072	--
0.63686	--	0.6687	--	0.7072	--
0.63668	2.875	0.669	1.725	0.7072	--
0.63704	2.875	0.669	1.725	0.7072	--
0.63686	--	0.6693	--	0.7072	--
0.63704	--	0.669	--	0.7072	--
0.63686	--	0.6693	--	0.7072	--
0.63704	2.875	0.669	-9710890000000	0.7072	--
0.63704	2.875	0.6693	-9710890000000	0.7072	--
0.63722	--	0.669	1.725	0.7072	--
0.63704	--	0.6696	1.725	0.7072	--
0.63722	2.875	0.6693	--	0.7072	1.725
0.63722	2.875	0.6696	--	0.7075	1.725
0.6374	--	0.6693	--	0.7075	--
0.63722	--	0.6696	--	0.7075	--
0.6374	2.875	0.6693	-9710890000000	0.7075	--
0.6374	2.875	0.6696	1.725	0.7075	--
0.63758	--	0.6696	1.725	0.7075	--
0.6374	--	0.6699	--	0.7075	--
0.63758	--	0.6696	--	0.7075	--
0.6374	2.875	0.6699	--	0.7075	--
0.63776	2.875	0.6696	--	0.7075	--
0.63758	--	0.6699	--	0.7075	--
0.63776	--	0.6696	--	0.7075	--
0.63758	2.15625	0.6699	1.725	0.7075	1.725
0.638	2.875	0.6699	1.725	0.7078	1.725
0.63776	--	0.6702	--	0.7078	--
0.638	--	0.6699	--	0.7078	--
0.63776	--	0.6702	--	0.7078	--
0.638	2.15625	0.6699	--	0.7078	--
0.638	2.875	0.6702	--	0.7078	--
0.63818	--	0.6699	--	0.7078	--
0.638	-16177800000000	0.6702	1.725	0.7078	--
0.63818	2.875	0.6702	1.725	0.7078	--
0.63818	2.875	0.6705	--	0.7078	--
0.63836	--	0.6702	--	0.7078	--
0.63818	--	0.6705	--	0.7078	--
0.63836	--	0.6702	--	0.7078	--
0.63818	2.875	0.6705	1.725	0.7078	1.725
0.63854	2.875	0.6705	1.725	0.7081	1.725
0.63836	-16177800000000	0.6708	9710890000000	0.7081	--
0.63854	-16177800000000	0.6705	9710890000000	0.7081	--
0.63836	--	0.6708	--	0.7081	--
0.63854	2.875	0.6705	--	0.7081	--
0.63854	2.875	0.6708	--	0.7081	--
0.63872	--	0.6705	--	0.7081	--
0.63854	--	0.6708	1.725	0.7081	--
0.63872	--	0.6708	1.725	0.7081	--
0.63854	2.875	0.6711	--	0.7081	--
0.6389	2.875	0.6708	-9710890000000	0.7081	--
0.63872	16177800000000	0.6711	-9710890000000	0.7081	--
0.6389	--	0.6708	--	0.7081	--
0.63872	2.875	0.6711	--	0.7081	1.725
0.63908	2.875	0.6708	--	0.7084	1.725
0.6389	--	0.6711	1.725	0.7084	--
0.63908	--	0.6711	1.725	0.7084	--
0.6389	--	0.6714	--	0.7084	--
0.63908	2.875	0.6711	-9710890000000	0.7084	--
0.63908	2.875	0.6714	-9710890000000	0.7084	--
0.63926	--	0.6711	--	0.7084	--
0.63908	--	0.6714	--	0.7084	--
0.63926	2.875	0.6711	--	0.7084	--
0.63926	2.875	0.6714	--	0.7084	--
0.63944	--	0.6711	1.725	0.7084	--
0.63926	--	0.6717	1.725	0.7084	--
0.63944	16177800000000	0.6714	-9710890000000	0.7084	--
0.63926	2.875	0.6717	-9710890000000	0.7084	--
0.63962	2.875	0.6714	--	0.7084	1.725
0.63944	--	0.6717	--	0.7087	1.725
0.63962	--	0.6714	1.725	0.7087	--
0.63944	2.875	0.672	1.725	0.7087	--
0.6398	2.875	0.6717	--	0.7087	--
0.63962	--	0.672	--	0.7087	--
0.6398	--	0.6717	--	0.7087	--
0.63962	-16177800000000	0.672	9710890000000	0.7087	--
0.6398	2.875	0.6717	9710890000000	0.7087	--
0.6398	2.875	0.672	--	0.7087	--
0.63998	--	0.6717	1.725	0.7087	--
0.6398	--	0.6723	1.725	0.7087	--
0.63998	--	0.672	--	0.7087	--
0.6398	2.875	0.6723	--	0.7087	--
0.64016	2.875	0.672	--	0.7087	--
0.63998	-16177800000000	0.6723	9710890000000	0.7087	1.725
0.64016	-16177800000000	0.672	9710890000000	0.709	1.725
0.63998	2.875	0.6723	--	0.709	--
0.64034	2.875	0.672	1.29375	0.709	--
0.64016	--	0.6727	1.725	0.709	--
0.64034	--	0.6723	--	0.709	--
0.64016	--	0.6727	--	0.709	--
0.64034	2.875	0.6723	--	0.709	--
0.64034	2.15625	0.6727	7283170000000	0.709	--
0.64058	-12146500000000	0.6723	7283170000000	0.709	--
0.64034	--	0.6727	--	0.709	--
0.64058	--	0.6723	1.725	0.709	--
0.64034	2.875	0.673	1.29375	0.709	--
0.64076	2.15625	0.6727	--	0.709	--
0.64058	--	0.673	--	0.709	--
0.64076	--	0.6727	--	0.709	1.725
0.64058	2.875	0.673	--	0.7093	--
0.64094	2.875	0.6727	-9710890000000	0.709	-9710890000000
0.64076	16177800000000	0.673	-9710890000000	0.7093	1.725
0.64094	--	0.6727	1.725	0.7093	--
0.64076	--	0.6733	1.725	0.7093	--
0.64094	2.875	0.673	--	0.7093	--
0.64094	2.875	0.6733	--	0.7093	--
0.64112	--	0.673	--	0.7093	--
0.64094	--	0.6733	--	0.7093	--
0.64112	16177800000000	0.673	-9710890000000	0.7093	--
0.64094	2.875	0.6733	-9710890000000	0.7093	--
0.6413	2.875	0.673	--	0.7093	--
0.64112	--	0.6733	--	0.7093	--
0.6413	--	0.673	1.725	0.7093	--
0.64112	2.875	0.6736	1.725	0.7093	--
0.64148	2.875	0.6733	--	0.7093	1.29375
0.6413	--	0.6736	--	0.7097	1.29375
0.64148	16177800000000	0.6733	-9710890000000	0.7097	--
0.6413	16177800000000	0.6736	-9710890000000	0.7097	--
0.64148	--	0.6733	--	0.7097	--
0.6413	2.875	0.6736	--	0.7097	--
0.64166	2.875	0.6733	1.725	0.7097	--
0.64148	--	0.6739	1.725	0.7097	--
0.64166	--	0.6736	--	0.7097	--
0.64148	--	0.6739	--	0.7097	--
0.64166	--	0.6736	--	0.7097	--
0.64148	2.875	0.6739	9710890000000	0.7097	--
0.64184	2.875	0.6736	9710890000000	0.7097	--
0.64166	--	0.6739	--	0.7097	--
0.64184	--	0.6736	1.725	0.7097	--
0.64166	--	0.6742	1.725	0.7097	--
0.64184	2.875	0.6739	--	0.7097	1.725
0.64184	2.875	0.6742	--	0.71	--
0.64202	--	0.6739	--	0.7097	--
0.64184	-16177800000000	0.6742	9710890000000	0.71	1.725
0.64202	-16177800000000	0.6739	9710890000000	0.71	--
0.64184	2.875	0.6742	--	0.71	--
0.6422	2.875	0.6739	1.725	0.71	--
0.64202	--	0.6745	1.725	0.71	--
0.6422	--	0.6742	--	0.71	--
0.64202	--	0.6745	--	0.71	--
0.6422	--	0.6742	--	0.71	--
0.64202	2.875	0.6745	9710890000000	0.71	--
0.64238	2.875	0.6742	9710890000000	0.71	--
0.6422	--	0.6745	--	0.71	--
0.64238	--	0.6742	--	0.71	--
0.6422	--	0.6745	1.725	0.71	--
0.64238	--	0.6745	1.725	0.71	1.725
0.6422	2.875	0.6748	--	0.7103	--
0.64256	2.875	0.6745	--	0.71	--
0.64238	--	0.6748	--	0.7103	--
0.64256	16177800000000	0.6745	-9710890000000	0.71	-9710890000000
0.64238	16177800000000	0.6748	-9710890000000	0.7103	1.725
0.64256	--	0.6745	--	0.7103	--
0.64238	2.875	0.6748	--	0.7103	--
0.64274	2.875	0.6745	1.725	0.7103	--
0.64256	--	0.6751	1.725	0.7103	--
0.64274	--	0.6748	--	0.7103	--
0.64256	--	0.6751	--	0.7103	--
0.64274	16177800000000	0.6748	-9710890000000	0.7103	--
0.64256	2.875	0.6751	-9710890000000	0.7103	--
0.64292	2.875	0.6748	--	0.7103	--
0.64274	--	0.6751	--	0.7103	--
0.64292	--	0.6748	1.725	0.7103	--
0.64274	--	0.6754	--	0.7103	--
0.64292	--	0.6748	--	0.7103	--
0.64274	2.15625	0.6754	1.725	0.7103	--
0.64316	2.875	0.6751	-9710890000000	0.7103	--
0.64292	12146500000000	0.6754	-9710890000000	0.7103	--
0.64316	--	0.6751	--	0.7103	1.725
0.64292	--	0.6754	--	0.7106	--
0.64316	--	0.6751	--	0.7103	--
0.64292	2.875	0.6754	--	0.7106	--
0.64334	2.15625	0.6751	1.725	0.7103	--
0.64316	--	0.6757	1.725	0.7106	1.725
0.64334	--	0.6754	--	0.7106	--
0.64316	-16177800000000	0.6757	9710890000000	0.7106	--
0.64334	-16177800000000	0.6754	9710890000000	0.7106	--
0.64316	2.875	0.6757	--	0.7106	--
0.64352	2.875	0.6754	--	0.7106	--
0.64334	--	0.6757	--	0.7106	--
0.64352	--	0.6754	--	0.7106	--
0.64334	--	0.6757	--	0.7106	--
0.64352	--	0.6754	1.725	0.7106	--
0.64334	2.875	0.676	1.725	0.7106	--
0.6437	2.875	0.6757	9710890000000	0.7106	--
0.64352	--	0.676	--	0.7106	--
0.6437	--	0.6757	--	0.7106	--
0.64352	--	0.676	--	0.7106	--
0.6437	--	0.6757	--	0.7106	1.725
0.64352	2.875	0.676	--	0.7109	--
0.64388	2.875	0.6757	1.725	0.7106	--
0.6437	-16177800000000	0.6763	1.725	0.7109	9710890000000
0.64388	-16177800000000	0.676	9710890000000	0.7106	9710890000000
0.6437	--	0.6763	--	0.7109	1.725
0.64388	--	0.676	--	0.7109	--
0.6437	2.875	0.6763	--	0.7109	--
0.64406	2.875	0.676	--	0.7109	--
0.64388	--	0.6763	--	0.7109	--
0.64406	--	0.676	--	0.7109	--
0.64388	--	0.6763	--	0.7109	--
0.64406	16177800000000	0.676	1.29375	0.7109	--
0.64388	2.875	0.6767	1.725	0.7109	--
0.64424	2.875	0.6763	--	0.7109	--
0.64406	--	0.6767	--	0.7109	--
0.64424	--	0.6763	--	0.7109	--
0.64406	--	0.6767	--	0.7109	--
0.64424	--	0.6763	--	0.7109	--
0.64406	2.875	0.6767	--	0.7109	--
0.64442	2.875	0.6763	-7283170000000	0.7109	1.725
0.64424	16177800000000	0.6767	1.29375	0.7112	-9710890000000
0.64442	--	0.6767	1.725	0.7109	--
0.64424	--	0.677	--	0.7112	--
0.64442	--	0.6767	--	0.7109	--
0.64424	2.875	0.677	--	0.7112	1.725
0.6446	--	0.6767	--	0.7112	--
0.64424	--	0.677	--	0.7112	--
0.6446	2.875	0.6767	-9710890000000	0.7112	--
0.64442	16177800000000	0.677	-9710890000000	0.7112	--
0.6446	--	0.6767	1.725	0.7112	--
0.64442	--	0.6773	1.725	0.7112	--
0.6446	--	0.677	--	0.7112	--
0.64442	2.875	0.6773	--	0.7112	--
0.64478	2.875	0.677	--	0.7112	--
0.6446	--	0.6773	--	0.7112	--
0.64478	--	0.677	--	0.7112	--
0.6446	-16177800000000	0.6773	9710890000000	0.7112	--
0.64478	-16177800000000	0.677	9710890000000	0.7112	1.725
0.6446	2.875	0.6773	--	0.7115	--
0.64496	2.875	0.677	1.725	0.7112	--
0.64478	--	0.6776	1.725	0.7115	--
0.64496	--	0.6773	--	0.7112	--
0.64478	--	0.6776	--	0.7115	--
0.64496	--	0.6773	--	0.7112	--
0.64478	2.875	0.6776	9710890000000	0.7115	9710890000000
0.64514	-8088890000000	0.6773	9710890000000	0.7112	9710890000000
0.64478	--	0.6776	--	0.7115	1.725
0.64514	2.875	0.6773	--	0.7115	--
0.64496	--	0.6776	--	0.7115	--
0.64514	--	0.6773	1.725	0.7115	--
0.64496	--	0.6779	1.725	0.7115	--
0.64514	--	0.6776	--	0.7115	--
0.64496	2.875	0.6779	9710890000000	0.7115	--
0.64532	2.875	0.6776	9710890000000	0.7115	--
0.64514	--	0.6779	--	0.7115	--
0.64532	--	0.6776	--	0.7115	--
0.64514	--	0.6779	--	0.7115	--
0.64532	--	0.6776	--	0.7115	--
0.64514	2.875	0.6779	--	0.7115	--
0.6455	--	0.6776	1.725	0.7115	--
0.64514	--	0.6782	1.725	0.7115	--
0.6455	2.875	0.6779	-9710890000000	0.7115	1.725
0.64532	16177800000000	0.6782	-9710890000000	0.7118	-9710890000000
0.6455	--	0.6779	--	0.7115	--
0.64532	--	0.6782	--	0.7118	--
0.6455	--	0.6779	--	0.7115	--
0.64532	2.15625	0.6782	--	0.7118	--
0.64574	2.875	0.6779	--	0.7115	--
0.6455	--	0.6782	--	0.7118	--
0.64574	12146500000000	0.6779	1.725	0.7115	-9710890000000
0.6455	12146500000000	0.6785	1.725	0.7118	-9710890000000
0.64574	--	0.6782	--	0.7115	--
0.6455	2.875	0.6785	--	0.7118	1.725
0.64592	--	0.6782	--	0.7118	--
0.6455	--	0.6785	--	0.7118	--
0.64592	2.15625	0.6782	--	0.7118	--
0.64574	--	0.6785	--	0.7118	--
0.64592	16177800000000	0.6782	-9710890000000	0.7118	--
0.64574	16177800000000	0.6785	-9710890000000	0.7118	--
0.64592	--	0.6782	1.725	0.7118	--
0.64574	2.875	0.6788	--	0.7118	--
0.6461	2.875	0.6782	--	0.7118	--
0.64592	--	0.6788	1.725	0.7118	--
0.6461	--	0.6785	--	0.7118	--
0.64592	--	0.6788	--	0.7118	--
0.6461	--	0.6785	--	0.7118	1.725
0.64592	2.875	0.6788	9710890000000	0.7121	9710890000000
0.64628	-8088890000000	0.6785	9710890000000	0.7118	9710890000000
0.64592	--	0.6788	--	0.7121	--
0.64628	2.875	0.6785	1.725	0.7118	--
0.6461	--	0.6791	--	0.7121	--
0.64628	--	0.6785	--	0.7118	--
0.6461	--	0.6791	1.725	0.7121	--
0.64628	--	0.6788	--	0.7118	--
0.6461	2.875	0.6791	9710890000000	0.7121	9710890000000
0.64646	-8088890000000	0.6788	9710890000000	0.7118	9710890000000
0.6461	--	0.6791	--	0.7121	--
0.64646	2.875	0.6788	--	0.7118	--
0.64628	--	0.6791	--	0.7121	--
0.64646	--	0.6788	1.725	0.7118	--
0.64628	--	0.6794	--	0.7121	1.725
0.64646	--	0.6788	--	0.7121	--
0.64628	2.875	0.6794	1.725	0.7121	--
0.64664	-8088890000000	0.6791	9710890000000	0.7121	--
0.64628	--	0.6794	--	0.7121	--
0.64664	2.875	0.6791	--	0.7121	--
0.64646	--	0.6794	--	0.7121	--
0.64664	--	0.6791	--	0.7121	--
0.64646	--	0.6794	--	0.7121	--
0.64664	--	0.6791	--	0.7121	--
0.64646	2.875	0.6794	--	0.7121	--
0.64682	2.875	0.6791	1.725	0.7121	1.725
0.64664	16177800000000	0.6797	1.725	0.7124	-9710890000000
0.64682	--	0.6794	--	0.7121	--
0.64664	--	0.6797	--	0.7124	--
0.64682	--	0.6794	--	0.7121	--
0.64664	--	0.6797	--	0.7124	--
0.64682	--	0.6794	--	0.7121	--
0.64664	2.875	0.6797	--	0.7124	--
0.647	2.875	0.6794	-9710890000000	0.7121	-9710890000000
0.64682	16177800000000	0.6797	-9710890000000	0.7124	-9710890000000
0.647	--	0.6794	--	0.7121	--
0.64682	--	0.6797	--	0.7124	--
0.647	--	0.6794	1.725	0.7121	--
0.64682	--	0.68	1.725	0.7124	1.725
0.647	--	0.6797	--	0.7124	--
0.64682	2.875	0.68	--	0.7124	--
0.64718	2.875	0.6797	-9710890000000	0.7124	--
0.647	16177800000000	0.68	-9710890000000	0.7124	--
0.64718	--	0.6797	--	0.7124	--
0.647	--	0.68	--	0.7124	--
0.64718	--	0.6797	--	0.7124	--
0.647	--	0.68	--	0.7124	--
0.64718	--	0.6797	1.725	0.7124	--
0.647	2.875	0.6803	1.725	0.7124	--
0.64736	2.875	0.68	--	0.7124	--
0.64718	-16177800000000	0.6803	9710890000000	0.7124	--
0.64736	-16177800000000	0.68	9710890000000	0.7124	1.725
0.64718	--	0.6803	--	0.7127	--
0.64736	--	0.68	--	0.7124	--
0.64718	--	0.6803	--	0.7127	--
0.64736	--	0.68	--	0.7124	--
0.64718	2.875	0.6803	--	0.7127	--
0.64754	--	0.68	1.725	0.7124	--
0.64718	-8088890000000	0.6806	4855440000000	0.7127	9710890000000
0.64754	2.875	0.68	4855440000000	0.7124	9710890000000
0.64736	--	0.6806	1.725	0.7127	--
0.64754	--	0.6803	--	0.7124	--
0.64736	--	0.6806	--	0.7127	--
0.64754	--	0.6803	--	0.7124	--
0.64736	2.875	0.6806	--	0.7127	--
0.64772	--	0.6803	--	0.7124	--
0.64736	-8088890000000	0.6806	9710890000000	0.7127	9710890000000
0.64772	2.875	0.6803	9710890000000	0.7124	9710890000000
0.64754	--	0.6806	--	0.7127	1.725
0.64772	--	0.6803	1.29375	0.7127	--
0.64754	--	0.681	--	0.7127	--
0.64772	--	0.6803	--	0.7127	--
0.64754	2.875	0.681	1.725	0.7127	--
0.6479	--	0.6806	--	0.7127	--
0.64754	--	0.681	--	0.7127	--
0.6479	2.875	0.6806	-7283170000000	0.7127	1.725
0.64772	16177800000000	0.681	-7283170000000	0.713	-9710890000000
0.6479	--	0.6806	--	0.7127	--
0.64772	--	0.681	--	0.713	--
0.6479	--	0.6806	--	0.7127	--
0.64772	2.875	0.681	--	0.713	--
0.64808	--	0.6806	1.725	0.7127	--
0.64772	--	0.6813	--	0.713	--
0.64808	8088890000000	0.6806	-4161810000000	0.7127	-9710890000000
0.64772	8088890000000	0.6813	1.29375	0.713	-9710890000000
0.64808	2.875	0.681	--	0.7127	--
0.6479	--	0.6813	--	0.713	--
0.64808	--	0.681	--	0.7127	--
0.6479	--	0.6813	--	0.713	1.725
0.64808	--	0.681	--	0.713	--
0.6479	2.15625	0.6813	--	0.713	--
0.64832	6937640000000	0.681	-9710890000000	0.713	1.725
0.6479	6937640000000	0.6813	-9710890000000	0.7133	-9710890000000
0.64832	2.875	0.681	1.725	0.713	--
0.64808	--	0.6816	--	0.7133	--
0.64832	--	0.681	--	0.713	--
0.64808	--	0.6816	1.725	0.7133	--
0.64832	--	0.6813	--	0.713	--
0.64808	2.875	0.6816	--	0.7133	--
0.6485	--	0.6813	--	0.713	--
0.64808	-6937640000000	0.6816	9710890000000	0.7133	9710890000000
0.6485	-6937640000000	0.6813	9710890000000	0.713	9710890000000
0.64808	--	0.6816	--	0.7133	--
0.6485	2.15625	0.6813	--	0.713	--
0.64832	--	0.6816	--	0.7133	--
0.6485	--	0.6813	--	0.713	--
0.64832	--	0.6816	--	0.7133	--
0.6485	--	0.6813	1.725	0.713	1.725
0.64832	2.875	0.6819	1.725	0.7136	1.725
0.64868	-8088890000000	0.6816	9710890000000	0.7133	9710890000000
0.64832	--	0.6819	--	0.7136	--
0.64868	--	0.6816	--	0.7133	--
0.64832	--	0.6819	--	0.7136	--
0.64868	2.875	0.6816	--	0.7133	--
0.6485	--	0.6819	--	0.7136	--
0.64868	--	0.6816	--	0.7133	--
0.6485	2.875	0.6819	9710890000000	0.7136	9710890000000
0.64886	-8088890000000	0.6816	9710890000000	0.7133	9710890000000
0.6485	--	0.6819	--	0.7136	--
0.64886	--	0.6816	1.725	0.7133	--
0.6485	--	0.6822	1.725	0.7136	1.725
0.64886	--	0.6819	--	0.7136	--
0.6485	--	0.6822	--	0.7136	--
0.64886	2.875	0.6819	--	0.7136	1.29375
0.64868	--	0.6822	--	0.714	--
0.64886	16177800000000	0.6819	-9710890000000	0.7136	-7283170000000
0.64868	2.875	0.6822	-9710890000000	0.714	-7283170000000
0.64904	--	0.6819	--	0.7136	--
0.64868	--	0.6822	--	0.714	--
0.64904	--	0.6819	--	0.7136	--
0.64868	--	0.6822	--	0.714	--
0.64904	2.875	0.6819	1.725	0.7136	--
0.64886	--	0.6825	1.725	0.714	--
0.64904	16177800000000	0.6822	-9710890000000	0.7136	-7283170000000
0.64886	16177800000000	0.6825	-9710890000000	0.714	-7283170000000
0.64904	--	0.6822	--	0.7136	--
0.64886	2.875	0.6825	--	0.714	--
0.64922	--	0.6822	--	0.7136	--
0.64886	--	0.6825	--	0.714	1.29375
0.64922	--	0.6822	--	0.714	--
0.64886	--	0.6825	--	0.714	--
0.64922	2.875	0.6822	-9710890000000	0.714	--
0.64904	16177800000000	0.6825	-9710890000000	0.714	--
0.64922	--	0.6822	1.725	0.714	1.725
0.64904	--	0.6828	1.725	0.7143	--
0.64922	--	0.6825	--	0.714	--
0.64904	2.875	0.6828	--	0.7143	--
0.6494	--	0.6825	--	0.714	--
0.64904	--	0.6828	--	0.7143	--
0.6494	--	0.6825	--	0.714	--
0.64904	-8088890000000	0.6828	9710890000000	0.7143	9710890000000
0.6494	2.875	0.6825	9710890000000	0.714	9710890000000
0.64922	--	0.6828	--	0.7143	--
0.6494	--	0.6825	--	0.714	--
0.64922	--	0.6828	--	0.7143	--
0.6494	--	0.6825	1.725	0.714	--
0.64922	2.875	0.6831	--	0.7143	--
0.64958	--	0.6825	--	0.714	--
0.64922	-8088890000000	0.6831	1.725	0.7143	9710890000000
0.64958	-8088890000000	0.6828	9710890000000	0.714	9710890000000
0.64922	--	0.6831	--	0.7143	1.725
0.64958	--	0.6828	--	0.7143	1.725
0.64922	--	0.6831	--	0.7146	--
0.64958	2.875	0.6828	--	0.7143	--
0.6494	--	0.6831	--	0.7146	--
0.64958	--	0.6828	--	0.7143	--
0.6494	-16177800000000	0.6831	9710890000000	0.7146	9710890000000
0.64958	-16177800000000	0.6828	9710890000000	0.7143	9710890000000
0.6494	2.875	0.6831	--	0.7146	--
0.64976	--	0.6828	1.725	0.7143	--
0.6494	--	0.6834	--	0.7146	--
0.64976	--	0.6828	--	0.7143	--
0.6494	--	0.6834	1.725	0.7146	--
0.64976	2.875	0.6831	--	0.7143	--
0.64958	--	0.6834	--	0.7146	--
0.64976	16177800000000	0.6831	-9710890000000	0.7143	-9710890000000
0.64958	16177800000000	0.6834	-9710890000000	0.7146	-9710890000000
0.64976	--	0.6831	--	0.7143	--
0.64958	2.875	0.6834	--	0.7146	--
0.64994	--	0.6831	--	0.7143	--
0.64958	--	0.6834	--	0.7146	--
0.64994	--	0.6831	1.725	0.7143	1.725
0.64958	--	0.6837	--	0.7149	1.725
0.64994	8088890000000	0.6831	-4855440000000	0.7146	-9710890000000
0.64958	8088890000000	0.6837	1.725	0.7149	-9710890000000
0.64994	2.875	0.6834	--	0.7146	--
0.64976	--	0.6837	--	0.7149	--
0.64994	--	0.6834	--	0.7146	--
0.64976	--	0.6837	--	0.7149	--
0.64994	--	0.6834	--	0.7146	--
0.64976	2.875	0.6837	--	0.7149	--
0.65012	8088890000000	0.6834	-9710890000000	0.7146	-9710890000000
0.64976	8088890000000	0.6837	-9710890000000	0.7149	-9710890000000
0.65012	--	0.6834	--	0.7146	--
0.64976	--	0.6837	--	0.7149	--
0.65012	2.875	0.6834	1.725	0.7146	--
0.64994	--	0.684	--	0.7149	--
0.65012	--	0.6834	--	0.7146	--
0.64994	--	0.684	1.725	0.7149	--
0.65012	--	0.6837	--	0.7146	1.725
0.64994	2.875	0.684	9710890000000	0.7152	1.725
0.6503	-8088890000000	0.6837	9710890000000	0.7149	9710890000000
0.64994	--	0.684	--	0.7152	--
0.6503	--	0.6837	--	0.7149	--
0.64994	--	0.684	--	0.7152	--
0.6503	--	0.6837	--	0.7149	--
0.64994	--	0.684	--	0.7152	--
0.6503	2.875	0.6837	1.725	0.7149	--
0.65012	-16177800000000	0.6843	4855440000000	0.7152	9710890000000
0.6503	-16177800000000	0.6837	4855440000000	0.7149	9710890000000
0.65012	--	0.6843	1.725	0.7152	--
0.6503	--	0.684	--	0.7149	--
0.65012	2.875	0.6843	--	0.7152	--
0.65048	--	0.684	--	0.7149	1.725
0.65012	--	0.6843	--	0.7155	--
0.65048	--	0.684	--	0.7149	--
0.65012	-8088890000000	0.6843	9710890000000	0.7155	1.725
0.65048	2.875	0.684	9710890000000	0.7152	9710890000000
0.6503	--	0.6843	--	0.7155	--
0.65048	--	0.684	--	0.7152	--
0.6503	--	0.6843	--	0.7155	--
0.65048	--	0.684	1.725	0.7152	--
0.6503	--	0.6846	--	0.7155	--
0.65048	--	0.684	--	0.7152	--
0.6503	2.15625	0.6846	1.725	0.7155	--
0.65072	6937640000000	0.6843	-9710890000000	0.7152	-9710890000000
0.6503	6937640000000	0.6846	-9710890000000	0.7155	-9710890000000
0.65072	--	0.6843	--	0.7152	--
0.6503	--	0.6846	--	0.7155	1.725
0.65072	--	0.6843	--	0.7155	1.725
0.6503	--	0.6846	--	0.7158	--
0.65072	2.875	0.6843	--	0.7155	--
0.65048	--	0.6846	--	0.7158	--
0.65072	12146500000000	0.6843	-9710890000000	0.7155	-9710890000000
0.65048	12146500000000	0.6846	-9710890000000	0.7158	-9710890000000
0.65072	--	0.6843	--	0.7155	--
0.65048	2.875	0.6846	--	0.7158	--
0.6509	--	0.6843	1.725	0.7155	--
0.65048	--	0.6849	1.725	0.7158	--
0.6509	--	0.6846	--	0.7155	--
0.65048	--	0.6849	--	0.7158	--
0.6509	2.15625	0.6846	-9710890000000	0.7155	-9710890000000
0.65072	16177800000000	0.6849	-9710890000000	0.7158	-9710890000000
0.6509	--	0.6846	--	0.7155	--
0.65072	--	0.6849	--	0.7158	--
0.6509	--	0.6846	--	0.7155	--
0.65072	--	0.6849	--	0.7158	--
0.6509	--	0.6846	--	0.7155	1.725
0.65072	2.875	0.6849	--	0.7161	--
0.65108	--	0.6846	1.29375	0.7155	--
0.65072	-8088890000000	0.6853	4161810000000	0.7161	4855440000000
0.65108	-8088890000000	0.6846	4161810000000	0.7155	4855440000000
0.65072	--	0.6853	1.725	0.7161	1.725
0.65108	--	0.6849	--	0.7158	--
0.65072	--	0.6853	--	0.7161	--
0.65108	2.875	0.6849	--	0.7158	--
0.6509	--	0.6853	--	0.7161	--
0.65108	--	0.6849	--	0.7158	--
0.6509	-16177800000000	0.6853	7283170000000	0.7161	9710890000000
0.65108	-16177800000000	0.6849	7283170000000	0.7158	9710890000000
0.6509	2.875	0.6853	--	0.7161	--
0.65126	--	0.6849	--	0.7158	--
0.6509	--	0.6853	--	0.7161	--
0.65126	--	0.6849	1.725	0.7158	--
0.6509	--	0.6856	--	0.7161	--
0.65126	--	0.6849	--	0.7158	--
0.6509	-8088890000000	0.6856	4161810000000	0.7161	9710890000000
0.65126	2.875	0.6849	4161810000000	0.7158	9710890000000
0.65108	--	0.6856	1.29375	0.7161	--
0.65126	--	0.6853	--	0.7158	--
0.65108	--	0.6856	--	0.7161	--
0.65126	16177800000000	0.6853	-9710890000000	0.7158	-9710890000000
0.65108	8093280000000	0.6856	-4855440000000	0.7161	-4855440000000
0.65126	8093280000000	0.6853	-4855440000000	0.7158	1.725
0.65108	2.875	0.6856	-4855440000000	0.7164	-2427720000000
0.65144	4046640000000	0.6853	-4855440000000	0.7158	-2427720000000
0.65108	4046640000000	0.6856	-4855440000000	0.7164	-2427720000000
0.65144	4046640000000	0.6853	1.725	0.7158	-2427720000000
0.65108	4046640000000	0.6859	-2427720000000	0.7164	1.725
0.65144	2.875	0.6853	-2427720000000	0.7161	-4855440000000
0.65126	--	0.6859	--	0.7164	--
0.65144	-8093280000000	0.6853	2427720000000	0.7161	4855440000000
0.65126	-8093280000000	0.6859	1.725	0.7164	4855440000000
0.65144	-8093280000000	0.6856	4855440000000	0.7161	4855440000000
0.65126	-8093280000000	0.6859	4855440000000	0.7164	4855440000000
0.65144	-8093280000000	0.6856	4855440000000	0.7161	4855440000000
0.65126	-8093280000000	0.6859	4855440000000	0.7164	4855440000000
0.65144	--	0.6856	--	0.7161	--
0.65126	2.875	0.6859	-4855440000000	0.7164	-4855440000000
0.65162	4046640000000	0.6856	-4855440000000	0.7161	-4855440000000
0.65126	4046640000000	0.6859	-4855440000000	0.7164	-4855440000000
0.65162	4046640000000	0.6856	-4855440000000	0.7161	-4855440000000
0.65126	4046640000000	0.6859	-4855440000000	0.7164	-4855440000000
0.65162	2.875	0.6856	1.725	0.7161	-4855440000000
0.65144	8093280000000	0.6862	-2427720000000	0.7164	-4855440000000
0.65162	8093280000000	0.6856	-2427720000000	0.7161	1.725
0.65144	--	0.6862	--	0.7167	--
0.65162	-8093280000000	0.6856	2427720000000	0.7161	2427720000000
0.65144	-8093280000000	0.6862	1.725	0.7167	2427720000000
0.65162	-8093280000000	0.6859	4855440000000	0.7161	2427720000000
0.65144	2.875	0.6862	4855440000000	0.7167	2427720000000
0.6518	-4046640000000	0.6859	4855440000000	0.7161	2427720000000
0.65144	-4046640000000	0.6862	4855440000000	0.7167	2427720000000
0.6518	-4046640000000	0.6859	4855440000000	0.7161	2427720000000
0.65144	-4046640000000	0.6862	4855440000000	0.7167	1.725
0.6518	2.875	0.6859	--	0.7164	--
0.65162	8093280000000	0.6862	-4855440000000	0.7167	-4855440000000
0.6518	8093280000000	0.6859	-4855440000000	0.7164	-4855440000000
0.65162	8093280000000	0.6862	-4855440000000	0.7167	-4855440000000
0.6518	8093280000000	0.6859	1.725	0.7164	-4855440000000
0.65162	8093280000000	0.6865	-2427720000000	0.7167	-4855440000000
0.6518	8093280000000	0.6859	-2427720000000	0.7164	-4855440000000
0.65162	--	0.6865	1.725	0.7167	--
0.6518	-8093280000000	0.6862	4855440000000	0.7164	4855440000000
0.65162	2.875	0.6865	4855440000000	0.7167	4855440000000
0.65198	-4046640000000	0.6862	4855440000000	0.7164	4855440000000
0.65162	-4046640000000	0.6865	4855440000000	0.7167	4855440000000
0.65198	2.875	0.6862	4855440000000	0.7164	4855440000000
0.6518	-8093280000000	0.6865	4855440000000	0.7167	4855440000000
0.65198	-8093280000000	0.6862	4855440000000	0.7164	4855440000000
0.6518	-8093280000000	0.6865	4855440000000	0.7167	4855440000000
0.65198	--	0.6862	--	0.7164	1.725
0.6518	8093280000000	0.6865	-4855440000000	0.717	-2427720000000
0.65198	8093280000000	0.6862	-4855440000000	0.7164	-2427720000000
0.6518	8093280000000	0.6865	-4855440000000	0.717	-2427720000000
0.65198	8093280000000	0.6862	1.725	0.7164	-2427720000000
0.6518	2.875	0.6868	-2427720000000	0.717	-2427720000000
0.65216	4046640000000	0.6862	-2427720000000	0.7164	-2427720000000
0.6518	4046640000000	0.6868	1.725	0.717	-2427720000000
0.65216	4046640000000	0.6865	-4855440000000	0.7164	-2427720000000
0.6518	--	0.6868	--	0.717	1.725
0.65216	2.875	0.6865	4855440000000	0.7167	4855440000000
0.65198	-8093280000000	0.6868	4855440000000	0.717	4855440000000
0.65216	-8093280000000	0.6865	4855440000000	0.7167	4855440000000
0.65198	-8093280000000	0.6868	4855440000000	0.717	4855440000000
0.65216	-8093280000000	0.6865	4855440000000	0.7167	4855440000000
0.65198	-8093280000000	0.6868	4855440000000	0.717	4855440000000
0.65216	--	0.6865	--	0.7167	--
0.65198	2.875	0.6868	-4855440000000	0.717	-4855440000000
0.65234	4046640000000	0.6865	1.725	0.7167	-4855440000000
0.65198	4046640000000	0.6871	-2427720000000	0.717	-4855440000000
0.65234	4046640000000	0.6865	-2427720000000	0.7167	-4855440000000
0.65198	4046640000000	0.6871	-2427720000000	0.717	-4855440000000
0.65234	4046640000000	0.6865	-2427720000000	0.7167	-4855440000000
0.65198	4046640000000	0.6871	1.725	0.717	-4855440000000
0.65234	2.875	0.6868	-4855440000000	0.7167	-4855440000000
0.65216	--	0.6871	--	0.717	--
0.65234	-8093280000000	0.6868	4855440000000	0.7167	4855440000000
0.65216	-8093280000000	0.6871	4855440000000	0.717	4855440000000
0.65234	-8093280000000	0.6868	4855440000000	0.7167	4855440000000
0.65216	-8093280000000	0.6871	4855440000000	0.717	4855440000000
0.65234	-8093280000000	0.6868	4855440000000	0.7167	1.725
0.65216	2.875	0.6871	4855440000000	0.7173	2427720000000
0.65252	-4046640000000	0.6868	4855440000000	0.7167	2427720000000
0.65216	-4046640000000	0.6871	4855440000000	0.7173	2427720000000
0.65252	--	0.6868	--	0.7167	--
0.65216	4046640000000	0.6871	-4855440000000	0.7173	-2427720000000
0.65252	4046640000000	0.6868	1.725	0.7167	-2427720000000
0.65216	4046640000000	0.6874	-2427720000000	0.7173	-2427720000000
0.65252	2.875	0.6868	-2427720000000	0.7167	-2427720000000
0.65234	8093280000000	0.6874	1.725	0.7173	-2427720000000
0.65252	8093280000000	0.6871	-4855440000000	0.7167	-2427720000000
0.65234	--	0.6874	--	0.7173	--
0.65252	-8093280000000	0.6871	4855440000000	0.7167	2427720000000
0.65234	-8093280000000	0.6874	4855440000000	0.7173	2427720000000
0.65252	-8093280000000	0.6871	4855440000000	0.7167	2427720000000
0.65234	2.875	0.6874	4855440000000	0.7173	1.725
0.6527	-4046640000000	0.6871	4855440000000	0.717	4855440000000
0.65234	-4046640000000	0.6874	4855440000000	0.7173	4855440000000
0.6527	-4046640000000	0.6871	4855440000000	0.717	4855440000000
0.65234	-4046640000000	0.6874	4855440000000	0.7173	4855440000000
0.6527	--	0.6871	1.725	0.717	--
0.65234	4046640000000	0.6877	-2427720000000	0.7173	-4855440000000
0.6527	2.875	0.6871	-2427720000000	0.717	-4855440000000
0.65252	8093280000000	0.6877	-2427720000000	0.7173	-4855440000000
0.6527	8093280000000	0.6871	-2427720000000	0.717	-4855440000000
0.65252	8093280000000	0.6877	1.725	0.7173	-4855440000000
0.6527	8093280000000	0.6874	-4855440000000	0.717	-4855440000000
0.65252	8093280000000	0.6877	-4855440000000	0.7173	-4855440000000
0.6527	8093280000000	0.6874	-4855440000000	0.717	-4855440000000
0.65252	2.875	0.6877	--	0.7173	--
0.65288	-4046640000000	0.6874	4855440000000	0.717	4855440000000
0.65252	-4046640000000	0.6877	4855440000000	0.7173	4855440000000
0.65288	-4046640000000	0.6874	4855440000000	0.717	1.725
0.65252	-4046640000000	0.6877	4855440000000	0.7176	2427720000000
0.65288	-4046640000000	0.6874	4855440000000	0.717	2427720000000
0.65252	-4046640000000	0.6877	4855440000000	0.7176	2427720000000
0.65288	2.875	0.6874	--	0.717	--
0.6527	8093280000000	0.6877	-4855440000000	0.7176	-2427720000000
0.65288	8093280000000	0.6874	1.725	0.717	-2427720000000
0.6527	8093280000000	0.688	-2427720000000	0.7176	-2427720000000
0.65288	8093280000000	0.6874	-2427720000000	0.717	-2427720000000
0.6527	8093280000000	0.688	-2427720000000	0.7176	-2427720000000
0.65288	8093280000000	0.6874	-2427720000000	0.717	-2427720000000
0.6527	2.875	0.688	1.725	0.7176	-2427720000000
0.65306	4046640000000	0.6877	-4855440000000	0.717	-2427720000000
0.6527	--	0.688	--	0.7176	--
0.65306	-4046640000000	0.6877	4855440000000	0.717	2427720000000
0.6527	-4046640000000	0.688	4855440000000	0.7176	1.725
0.65306	-4046640000000	0.6877	4855440000000	0.7173	4855440000000
0.6527	-4046640000000	0.688	4855440000000	0.7176	4855440000000
0.65306	2.875	0.6877	4855440000000	0.7173	4855440000000
0.65288	-8093280000000	0.688	4855440000000	0.7176	4855440000000
0.65306	-8093280000000	0.6877	4855440000000	0.7173	4855440000000
0.65288	-8093280000000	0.688	4855440000000	0.7176	4855440000000
0.65306	--	0.6877	1.725	0.7173	--
0.65288	8093280000000	0.6883	-2427720000000	0.7176	-4855440000000
0.65306	8093280000000	0.6877	-2427720000000	0.7173	-4855440000000
0.65288	2.15625	0.6883	-2427720000000	0.7176	-4855440000000
0.6533	3468820000000	0.6877	-2427720000000	0.7173	-4855440000000
0.65288	3468820000000	0.6883	1.725	0.7176	-4855440000000
0.6533	3468820000000	0.688	-4855440000000	0.7173	-4855440000000
0.65288	--	0.6883	--	0.7176	--
0.6533	-3468820000000	0.688	4855440000000	0.7173	4855440000000
0.65288	-3468820000000	0.6883	4855440000000	0.7176	4855440000000
0.6533	2.875	0.688	4855440000000	0.7173	1.725
0.65306	-6070790000000	0.6883	4855440000000	0.7179	2427720000000
0.6533	-6070790000000	0.688	4855440000000	0.7173	2427720000000
0.65306	-6070790000000	0.6883	4855440000000	0.7179	2427720000000
0.6533	-6070790000000	0.688	4855440000000	0.7173	2427720000000
0.65306	-6070790000000	0.6883	4855440000000	0.7179	2427720000000
0.6533	--	0.688	--	0.7173	--
0.65306	6070790000000	0.6883	-4855440000000	0.7179	-2427720000000
0.6533	6070790000000	0.688	1.725	0.7173	-2427720000000
0.65306	2.875	0.6886	-2427720000000	0.7179	-2427720000000
0.65348	3468820000000	0.688	-2427720000000	0.7173	-2427720000000
0.65306	3468820000000	0.6886	-2427720000000	0.7179	-2427720000000
0.65348	3468820000000	0.688	-2427720000000	0.7173	-2427720000000
0.65306	3468820000000	0.6886	1.725	0.7179	-2427720000000
0.65348	3468820000000	0.6883	-4855440000000	0.7173	-2427720000000
0.65306	--	0.6886	--	0.7179	--
0.65348	2.15625	0.6883	4855440000000	0.7173	2427720000000
0.6533	-8093280000000	0.6886	4855440000000	0.7179	2427720000000
0.65348	-8093280000000	0.6883	4855440000000	0.7173	2427720000000
0.6533	-8093280000000	0.6886	4855440000000	0.7179	1.725
0.65348	-8093280000000	0.6883	4855440000000	0.7176	4855440000000
0.6533	-8093280000000	0.6886	4855440000000	0.7179	4855440000000
0.65348	--	0.6883	--	0.7176	--
0.6533	8093280000000	0.6886	-4855440000000	0.7179	-4855440000000
0.65348	8093280000000	0.6883	-4855440000000	0.7176	-4855440000000
0.6533	8093280000000	0.6886	-4855440000000	0.7179	-4855440000000
0.65348	8093280000000	0.6883	1.725	0.7176	-4855440000000
0.6533	2.875	0.6889	-2427720000000	0.7179	-4855440000000
0.65366	4046640000000	0.6883	-2427720000000	0.7176	-4855440000000
0.6533	4046640000000	0.6889	-2427720000000	0.7179	-4855440000000
0.65366	4046640000000	0.6883	-2427720000000	0.7176	-4855440000000
0.6533	--	0.6889	1.725	0.7179	--
0.65366	2.875	0.6886	4855440000000	0.7176	4855440000000
0.65348	-8093280000000	0.6889	4855440000000	0.7179	4855440000000
0.65366	-8093280000000	0.6886	4855440000000	0.7176	4855440000000
0.65348	-8093280000000	0.6889	4855440000000	0.7179	4855440000000
0.65366	-8093280000000	0.6886	4855440000000	0.7176	4855440000000
0.65348	-8093280000000	0.6889	4855440000000	0.7179	4855440000000
0.65366	-8093280000000	0.6886	4855440000000	0.7176	1.29375
0.65348	-8093280000000	0.6889	4855440000000	0.7183	2080900000000
0.65366	--	0.6886	--	0.7176	--
0.65348	8093280000000	0.6889	-4855440000000	0.7183	-2080900000000
0.65366	8093280000000	0.6886	-4855440000000	0.7176	-2080900000000
0.65348	2.875	0.6889	-4855440000000	0.7183	-2080900000000
0.65384	4046640000000	0.6886	1.725	0.7176	-2080900000000
0.65348	4046640000000	0.6892	-2427720000000	0.7183	-2080900000000
0.65384	4046640000000	0.6886	-2427720000000	0.7176	-2080900000000
0.65348	--	0.6892	--	0.7183	--
0.65384	2.875	0.6886	2427720000000	0.7176	2080900000000
0.65366	-8093280000000	0.6892	1.725	0.7183	2080900000000
0.65384	-8093280000000	0.6889	4855440000000	0.7176	2080900000000
0.65366	-8093280000000	0.6892	4855440000000	0.7183	2080900000000
0.65384	-8093280000000	0.6889	4855440000000	0.7176	2080900000000
0.65366	-8093280000000	0.6892	4855440000000	0.7183	2080900000000
0.65384	-8093280000000	0.6889	4855440000000	0.7176	2080900000000
0.65366	-8093280000000	0.6892	4855440000000	0.7183	2080900000000
0.65384	--	0.6889	--	0.7176	--
0.65366	8093280000000	0.6892	-4855440000000	0.7183	-2080900000000
0.65384	8093280000000	0.6889	-4855440000000	0.7176	-2080900000000
0.65366	2.875	0.6892	-4855440000000	0.7183	-2080900000000
0.65402	4046640000000	0.6889	-4855440000000	0.7176	-2080900000000
0.65366	4046640000000	0.6892	-4855440000000	0.7183	1.725
0.65402	4046640000000	0.6889	-4855440000000	0.7179	-3641580000000
0.65366	4046640000000	0.6892	-4855440000000	0.7183	-3641580000000
0.65402	4046640000000	0.6889	1.29375	0.7179	-3641580000000
0.65366	--	0.6896	--	0.7183	--
0.65402	2.875	0.6889	2080900000000	0.7179	3641580000000
0.65384	-8093280000000	0.6896	2080900000000	0.7183	3641580000000
0.65402	-8093280000000	0.6889	2080900000000	0.7179	3641580000000
0.65384	-8093280000000	0.6896	1.725	0.7183	3641580000000
0.65402	-8093280000000	0.6892	3641580000000	0.7179	3641580000000
0.65384	-8093280000000	0.6896	3641580000000	0.7183	3641580000000
0.65402	--	0.6892	--	0.7179	--
0.65384	8093280000000	0.6896	-3641580000000	0.7183	-3641580000000
0.65402	8093280000000	0.6892	-3641580000000	0.7179	-3641580000000
0.65384	2.875	0.6896	-3641580000000	0.7183	-3641580000000
0.6542	4046640000000	0.6892	-3641580000000	0.7179	-3641580000000
0.65384	4046640000000	0.6896	-3641580000000	0.7183	-3641580000000
0.6542	4046640000000	0.6892	-3641580000000	0.7179	-3641580000000
0.65384	4046640000000	0.6896	-3641580000000	0.7183	-3641580000000
0.6542	4046640000000	0.6892	-3641580000000	0.7179	1.725
0.65384	--	0.6896	--	0.7186	--
0.6542	2.875	0.6892	1.725	0.7179	-1.725
0.65402	-8093280000000	0.6899	2080900000000	0.7183	3641580000000
0.6542	-8093280000000	0.6892	2080900000000	0.7179	3641580000000
0.65402	-8093280000000	0.6899	2080900000000	0.7183	3641580000000
0.6542	-8093280000000	0.6892	2080900000000	0.7179	1.725
0.65402	-8093280000000	0.6899	1.29375	0.7186	2080900000000
0.6542	-8093280000000	0.6896	4855440000000	0.7179	2080900000000
0.65402	-8093280000000	0.6899	4855440000000	0.7186	2080900000000
0.6542	--	0.6896	--	0.7179	--
0.65402	8093280000000	0.6899	-4855440000000	0.7186	-2080900000000
0.6542	8093280000000	0.6896	-4855440000000	0.7179	-2080900000000
0.65402	2.875	0.6899	-4855440000000	0.7186	-2080900000000
0.65438	4046640000000	0.6896	-4855440000000	0.7179	-2080900000000
0.65402	4046640000000	0.6899	-4855440000000	0.7186	-2080900000000
0.65438	4046640000000	0.6896	-4855440000000	0.7179	-2080900000000
0.65402	--	0.6899	--	0.7186	--
0.65438	-4046640000000	0.6896	4855440000000	0.7179	2080900000000
0.65402	-4046640000000	0.6899	4855440000000	0.7186	2080900000000
0.65438	2.875	0.6896	1.725	0.7179	2080900000000
0.6542	-8093280000000	0.6902	2427720000000	0.7186	2080900000000
0.65438	-8093280000000	0.6896	2427720000000	0.7179	2080900000000
0.6542	-8093280000000	0.6902	2427720000000	0.7186	2080900000000
0.65438	-8093280000000	0.6896	2427720000000	0.7179	2080900000000
0.6542	-8093280000000	0.6902	2427720000000	0.7186	2080900000000
0.65438	--	0.6896	--	0.7179	--
0.6542	8093280000000	0.6902	1.725	0.7186	-2080900000000
0.65438	8093280000000	0.6899	-4855440000000	0.7179	-2080900000000
0.6542	8093280000000	0.6902	-4855440000000	0.7186	-2080900000000
0.65438	8093280000000	0.6899	-4855440000000	0.7179	-2080900000000
0.6542	2.875	0.6902	-4855440000000	0.7186	-2080900000000
0.65456	4046640000000	0.6899	-4855440000000	0.7179	-2080900000000
0.6542	4046640000000	0.6902	-4855440000000	0.7186	-2080900000000
0.65456	4046640000000	0.6899	-4855440000000	0.7179	-2080900000000
0.6542	--	0.6902	--	0.7186	1.29375
0.65456	-4046640000000	0.6899	4855440000000	0.7183	4855440000000
0.6542	-4046640000000	0.6902	4855440000000	0.7186	4855440000000
0.65456	2.875	0.6899	4855440000000	0.7183	4855440000000
0.65438	-8093280000000	0.6902	4855440000000	0.7186	4855440000000
0.65456	-8093280000000	0.6899	4855440000000	0.7183	4855440000000
0.65438	-8093280000000	0.6902	4855440000000	0.7186	4855440000000
0.65456	--	0.6899	1.725	0.7183	--
0.65438	8093280000000	0.6905	-2427720000000	0.7186	-4855440000000
0.65456	8093280000000	0.6899	-2427720000000	0.7183	-4855440000000
0.65438	8093280000000	0.6905	-2427720000000	0.7186	-4855440000000
0.65456	8093280000000	0.6899	-2427720000000	0.7183	-4855440000000
0.65438	8093280000000	0.6905	-2427720000000	0.7186	-4855440000000
0.65456	8093280000000	0.6899	-2427720000000	0.7183	-4855440000000
0.65438	8093280000000	0.6905	1.725	0.7186	-4855440000000
0.65456	8093280000000	0.6902	-4855440000000	0.7183	-4855440000000
0.65438	2.875	0.6905	--	0.7186	--
0.65474	-4046640000000	0.6902	4855440000000	0.7183	1.725
0.65438	-4046640000000	0.6905	4855440000000	0.7189	2427720000000
0.65474	-4046640000000	0.6902	4855440000000	0.7183	2427720000000
0.65438	-4046640000000	0.6905	4855440000000	0.7189	2427720000000
0.65474	2.875	0.6902	4855440000000	0.7183	2427720000000
0.65456	-8093280000000	0.6905	4855440000000	0.7189	2427720000000
0.65474	-8093280000000	0.6902	4855440000000	0.7183	2427720000000
0.65456	-8093280000000	0.6905	4855440000000	0.7189	2427720000000
0.65474	--	0.6902	--	0.7183	--
0.65456	8093280000000	0.6905	-4855440000000	0.7189	-2427720000000
0.65474	8093280000000	0.6902	1.725	0.7183	-2427720000000
0.65456	8093280000000	0.6908	-2427720000000	0.7189	-2427720000000
0.65474	8093280000000	0.6902	-2427720000000	0.7183	-2427720000000
0.65456	8093280000000	0.6908	-2427720000000	0.7189	-2427720000000
0.65474	8093280000000	0.6902	-2427720000000	0.7183	-2427720000000
0.65456	--	0.6908	--	0.7189	--
0.65474	-8093280000000	0.6902	2427720000000	0.7183	2427720000000
0.65456	-8093280000000	0.6908	1.725	0.7189	2427720000000
0.65474	-8093280000000	0.6905	4855440000000	0.7183	2427720000000
0.65456	2.875	0.6908	4855440000000	0.7189	2427720000000
0.65492	-4046640000000	0.6905	4855440000000	0.7183	2427720000000
0.65456	-4046640000000	0.6908	4855440000000	0.7189	1.725
0.65492	2.875	0.6905	4855440000000	0.7186	4855440000000
0.65474	-8093280000000	0.6908	4855440000000	0.7189	-1.725
0.65492	--	0.6905	--	0.7183	--
0.65474	8093280000000	0.6908	-4855440000000	0.7189	1.725
0.65492	8093280000000	0.6905	-4855440000000	0.7186	-4855440000000
0.65474	8093280000000	0.6908	-4855440000000	0.7189	-4855440000000
0.65492	8093280000000	0.6905	-4855440000000	0.7186	-4855440000000
0.65474	8093280000000	0.6908	-4855440000000	0.7189	-4855440000000
0.65492	8093280000000	0.6905	1.725	0.7186	-4855440000000
0.65474	8093280000000	0.6911	-2427720000000	0.7189	-4855440000000
0.65492	8093280000000	0.6905	-2427720000000	0.7186	-4855440000000
0.65474	--	0.6911	--	0.7189	--
0.65492	-8093280000000	0.6905	2427720000000	0.7186	4855440000000
0.65474	-8093280000000	0.6911	2427720000000	0.7189	4855440000000
0.65492	-8093280000000	0.6905	2427720000000	0.7186	4855440000000
0.65474	-8093280000000	0.6911	1.725	0.7189	4855440000000
0.65492	-8093280000000	0.6908	4855440000000	0.7186	4855440000000
0.65474	2.875	0.6911	4855440000000	0.7189	4855440000000
0.6551	--	0.6908	--	0.7186	--
0.65474	4046640000000	0.6911	-4855440000000	0.7189	-4855440000000
0.6551	4046640000000	0.6908	-4855440000000	0.7186	-4855440000000
0.65474	4046640000000	0.6911	-4855440000000	0.7189	-4855440000000
0.6551	2.875	0.6908	-4855440000000	0.7186	1.725
0.65492	8093280000000	0.6911	-4855440000000	0.7192	-2427720000000
0.6551	8093280000000	0.6908	-4855440000000	0.7186	-1.725
0.65492	8093280000000	0.6911	-4855440000000	0.7189	-4855440000000
0.6551	8093280000000	0.6908	-4855440000000	0.7186	-4855440000000
0.65492	--	0.6911	--	0.7189	--
0.6551	-8093280000000	0.6908	1.725	0.7186	1.725
0.65492	-8093280000000	0.6914	2427720000000	0.7192	2427720000000
0.6551	-8093280000000	0.6908	2427720000000	0.7186	2427720000000
0.65492	-8093280000000	0.6914	2427720000000	0.7192	2427720000000
0.6551	-8093280000000	0.6908	2427720000000	0.7186	2427720000000
0.65492	-8093280000000	0.6914	2427720000000	0.7192	2427720000000
0.6551	-8093280000000	0.6908	2427720000000	0.7186	2427720000000
0.65492	-8093280000000	0.6914	2427720000000	0.7192	2427720000000
0.6551	--	0.6908	--	0.7186	--
0.65492	8093280000000	0.6914	1.725	0.7192	-2427720000000
0.6551	8093280000000	0.6911	-4855440000000	0.7186	-2427720000000
0.65492	2.875	0.6914	-4855440000000	0.7192	-2427720000000
0.65528	4046640000000	0.6911	-4855440000000	0.7186	-2427720000000
0.65492	4046640000000	0.6914	-4855440000000	0.7192	-2427720000000
0.65528	2.875	0.6911	-4855440000000	0.7186	-2427720000000
0.6551	--	0.6914	--	0.7192	--
0.65528	-8093280000000	0.6911	4855440000000	0.7186	2427720000000
0.6551	-8093280000000	0.6914	4855440000000	0.7192	2427720000000
0.65528	-8093280000000	0.6911	4855440000000	0.7186	2427720000000
0.6551	-8093280000000	0.6914	4855440000000	0.7192	1.725
0.65528	-8093280000000	0.6911	4855440000000	0.7189	4855440000000
0.6551	-8093280000000	0.6914	4855440000000	0.7192	4855440000000
0.65528	-8093280000000	0.6911	1.725	0.7189	4855440000000
0.6551	-8093280000000	0.6917	2427720000000	0.7192	4855440000000
0.65528	--	0.6911	--	0.7189	--
0.6551	8093280000000	0.6917	-2427720000000	0.7192	-4855440000000
0.65528	8093280000000	0.6911	-2427720000000	0.7189	-4855440000000
0.6551	8093280000000	0.6917	-2427720000000	0.7192	-4855440000000
0.65528	8093280000000	0.6911	-2427720000000	0.7189	-4855440000000
0.6551	8093280000000	0.6917	1.725	0.7192	-4855440000000
0.65528	8093280000000	0.6914	-4855440000000	0.7189	-4855440000000
0.6551	2.875	0.6917	-4855440000000	0.7192	-4855440000000
0.65546	4046640000000	0.6914	-4855440000000	0.7189	-4855440000000
0.6551	--	0.6917	--	0.7192	--
0.65546	2.875	0.6914	4855440000000	0.7189	4855440000000
0.65528	-8093280000000	0.6917	4855440000000	0.7192	4855440000000
0.65546	-8093280000000	0.6914	4855440000000	0.7189	4855440000000
0.65528	-8093280000000	0.6917	4855440000000	0.7192	4855440000000
0.65546	-8093280000000	0.6914	4855440000000	0.7189	4855440000000
0.65528	-8093280000000	0.6917	4855440000000	0.7192	4855440000000
0.65546	--	0.6914	--	0.7189	--
0.65528	8093280000000	0.6917	-4855440000000	0.7192	-4855440000000
0.65546	8093280000000	0.6914	-4855440000000	0.7189	-4855440000000
0.65528	8093280000000	0.6917	-4855440000000	0.7192	-4855440000000
0.65546	8093280000000	0.6914	1.725	0.7189	-4855440000000
0.65528	8093280000000	0.692	-2427720000000	0.7192	-4855440000000
0.65546	8093280000000	0.6914	-2427720000000	0.7189	-4855440000000
0.65528	8093280000000	0.692	-2427720000000	0.7192	-4855440000000
0.65546	8093280000000	0.6914	-2427720000000	0.7189	-4855440000000
0.65528	--	0.692	--	0.7192	--
0.65546	-8093280000000	0.6914	2427720000000	0.7189	4855440000000
0.65528	-8093280000000	0.692	1.725	0.7192	4855440000000
0.65546	-8093280000000	0.6917	4855440000000	0.7189	1.725
0.65528	2.875	0.692	4855440000000	0.7195	2427720000000
0.65564	2.875	0.6917	4855440000000	0.7189	2427720000000
0.65546	-8093280000000	0.692	4855440000000	0.7195	2427720000000
0.65564	-8093280000000	0.6917	4855440000000	0.7189	2427720000000
0.65546	-8093280000000	0.692	4855440000000	0.7195	2427720000000
0.65564	--	0.6917	--	0.7189	--
0.65546	8093280000000	0.692	-4855440000000	0.7195	-2427720000000
0.65564	8093280000000	0.6917	-4855440000000	0.7189	-2427720000000
0.65546	8093280000000	0.692	-4855440000000	0.7195	-2427720000000
0.65564	8093280000000	0.6917	-4855440000000	0.7189	-2427720000000
0.65546	8093280000000	0.692	-4855440000000	0.7195	-2427720000000
0.65564	8093280000000	0.6917	-4855440000000	0.7189	-2427720000000
0.65546	--	0.692	--	0.7195	--
0.65564	-8093280000000	0.6917	1.725	0.7189	2427720000000
0.65546	-8093280000000	0.6923	2427720000000	0.7195	2427720000000
0.65564	-8093280000000	0.6917	2427720000000	0.7189	2427720000000
0.65546	-8093280000000	0.6923	2427720000000	0.7195	2427720000000
0.65564	-8093280000000	0.6917	2427720000000	0.7189	2427720000000
0.65546	-8093280000000	0.6923	2427720000000	0.7195	2427720000000
0.65564	-8093280000000	0.6917	2427720000000	0.7189	2427720000000
0.65546	-8093280000000	0.6923	1.725	0.7195	1.725
0.65564	--	0.692	--	0.7192	--
0.65546	2.15625	0.6923	-4855440000000	0.7195	-1.725
0.65588	2.875	0.692	-4855440000000	0.7189	-2427720000000
0.65564	6070790000000	0.6923	-4855440000000	0.7195	1.725
0.65588	6070790000000	0.692	-4855440000000	0.7192	-4855440000000
0.65564	6070790000000	0.6923	-4855440000000	0.7195	-4855440000000
0.65588	6070790000000	0.692	-4855440000000	0.7192	-4855440000000
0.65564	6070790000000	0.6923	-4855440000000	0.7195	-4855440000000
0.65588	6070790000000	0.692	-4855440000000	0.7192	-4855440000000
0.65564	--	0.6923	--	0.7195	--
0.65588	-6070790000000	0.692	4855440000000	0.7192	4855440000000
0.65564	-6070790000000	0.6923	4855440000000	0.7195	4855440000000
0.65588	-6070790000000	0.692	1.725	0.7192	4855440000000
0.65564	-6070790000000	0.6926	2427720000000	0.7195	4855440000000
0.65588	-6070790000000	0.692	2427720000000	0.7192	4855440000000
0.65564	-6070790000000	0.6926	2427720000000	0.7195	4855440000000
0.65588	--	0.692	--	0.7192	--
0.65564	6070790000000	0.6926	-2427720000000	0.7195	-4855440000000
0.65588	6070790000000	0.692	-2427720000000	0.7192	-4855440000000
0.65564	6070790000000	0.6926	1.725	0.7195	-4855440000000
0.65588	6070790000000	0.6923	-4855440000000	0.7192	-4855440000000
0.65564	6070790000000	0.6926	-4855440000000	0.7195	-4855440000000
0.65588	6070790000000	0.6923	-4855440000000	0.7192	-4855440000000
0.65564	6070790000000	0.6926	-4855440000000	0.7195	-4855440000000
0.65588	6070790000000	0.6923	-4855440000000	0.7192	1.725
0.65564	--	0.6926	--	0.7198	--
0.65588	2.15625	0.6923	4855440000000	0.7192	2427720000000
0.65588	2.875	0.6926	4855440000000	0.7198	2427720000000
0.65606	-8093280000000	0.6923	4855440000000	0.7192	2427720000000
0.65588	-8093280000000	0.6926	4855440000000	0.7198	2427720000000
0.65606	-8093280000000	0.6923	4855440000000	0.7192	2427720000000
0.65588	-8093280000000	0.6926	4855440000000	0.7198	2427720000000
0.65606	-8093280000000	0.6923	4855440000000	0.7192	2427720000000
0.65588	-8093280000000	0.6926	4855440000000	0.7198	2427720000000
0.65606	--	0.6923	--	0.7192	--
0.65588	8093280000000	0.6926	-4855440000000	0.7198	-2427720000000
0.65606	8093280000000	0.6923	1.725	0.7192	-2427720000000
0.65588	8093280000000	0.6929	-2427720000000	0.7198	1.725
0.65606	8093280000000	0.6923	-2427720000000	0.7195	-4855440000000
0.65588	8093280000000	0.6929	-2427720000000	0.7198	-1.725
0.65606	8093280000000	0.6923	-2427720000000	0.7192	-2427720000000
0.65588	--	0.6929	--	0.7198	1.725
0.65606	-8093280000000	0.6923	2427720000000	0.7195	4855440000000
0.65588	-8093280000000	0.6929	1.725	0.7198	4855440000000
0.65606	-8093280000000	0.6926	4855440000000	0.7195	4855440000000
0.65588	-8093280000000	0.6929	4855440000000	0.7198	4855440000000
0.65606	-8093280000000	0.6926	4855440000000	0.7195	4855440000000
0.65588	-8093280000000	0.6929	4855440000000	0.7198	4855440000000
0.65606	-8093280000000	0.6926	4855440000000	0.7195	4855440000000
0.65588	-8093280000000	0.6929	4855440000000	0.7198	4855440000000
0.65606	--	0.6926	--	0.7195	--
0.65588	2.875	0.6929	-4855440000000	0.7198	-4855440000000
0.65624	2.875	0.6926	-4855440000000	0.7195	-4855440000000
0.65606	8093280000000	0.6929	-4855440000000	0.7198	-4855440000000
0.65624	8093280000000	0.6926	-4855440000000	0.7195	-4855440000000
0.65606	8093280000000	0.6929	-4855440000000	0.7198	-4855440000000
0.65624	8093280000000	0.6926	-4855440000000	0.7195	-4855440000000
0.65606	8093280000000	0.6929	-4855440000000	0.7198	-4855440000000
0.65624	8093280000000	0.6926	1.725	0.7195	-4855440000000
0.65606	--	0.6932	--	0.7198	--
0.65624	-8093280000000	0.6926	2427720000000	0.7195	4855440000000
0.65606	-8093280000000	0.6932	2427720000000	0.7198	4855440000000
0.65624	-8093280000000	0.6926	2427720000000	0.7195	1.725
0.65606	-8093280000000	0.6932	2427720000000	0.7201	2427720000000
0.65624	-8093280000000	0.6926	2427720000000	0.7195	2427720000000
0.65606	-8093280000000	0.6932	2427720000000	0.7201	2427720000000
0.65624	--	0.6926	--	0.7195	--
0.65606	8093280000000	0.6932	1.725	0.7201	-2427720000000
0.65624	8093280000000	0.6929	-4855440000000	0.7195	-2427720000000
0.65606	8093280000000	0.6932	-4855440000000	0.7201	-2427720000000
0.65624	8093280000000	0.6929	-4855440000000	0.7195	-2427720000000
0.65606	8093280000000	0.6932	-4855440000000	0.7201	-2427720000000
0.65624	8093280000000	0.6929	-4855440000000	0.7195	-2427720000000
0.65606	8093280000000	0.6932	-4855440000000	0.7201	-2427720000000
0.65624	8093280000000	0.6929	-4855440000000	0.7195	-2427720000000
0.65606	--	0.6932	--	0.7201	1.725
0.65624	-8093280000000	0.6929	4855440000000	0.7198	4855440000000
0.65606	-8093280000000	0.6932	4855440000000	0.7201	4855440000000
0.65624	2.875	0.6929	4855440000000	0.7198	4855440000000
0.65624	--	0.6932	4855440000000	0.7201	4855440000000
0.65624	--	0.6929	4855440000000	0.7198	4855440000000
0.65624	--	0.6932	4855440000000	0.7201	4855440000000
0.65624	--	0.6929	1.725	0.7198	4855440000000
0.65624	2.875	0.6935	2427720000000	0.7201	4855440000000
0.65642	--	0.6929	--	0.7198	--
0.65624	8093280000000	0.6935	-2427720000000	0.7201	-4855440000000
0.65642	8093280000000	0.6929	-2427720000000	0.7198	-4855440000000
0.65624	8093280000000	0.6935	-2427720000000	0.7201	-4855440000000
0.65642	8093280000000	0.6929	-2427720000000	0.7198	-4855440000000
0.65624	8093280000000	0.6935	-2427720000000	0.7201	-4855440000000
0.65642	8093280000000	0.6929	-2427720000000	0.7198	-4855440000000
0.65624	--	0.6935	--	0.7201	--
0.65642	-8093280000000	0.6929	2427720000000	0.7198	4855440000000
0.65624	-8093280000000	0.6935	1.725	0.7201	4855440000000
0.65642	-8093280000000	0.6932	4855440000000	0.7198	4855440000000
0.65624	-8093280000000	0.6935	4855440000000	0.7201	4855440000000
0.65642	-8093280000000	0.6932	4855440000000	0.7198	4855440000000
0.65624	-8093280000000	0.6935	4855440000000	0.7201	4855440000000
0.65642	-8093280000000	0.6932	4855440000000	0.7198	4855440000000
0.65624	-8093280000000	0.6935	4855440000000	0.7201	4855440000000
0.65642	-16177800000000	0.6932	9710890000000	0.7198	9710890000000
0.65624	16195400000000	0.6935	-9710890000000	0.7201	-9710890000000
0.65642	4046640000000	0.6932	-2427720000000	0.7198	-2427720000000
0.65624	4046640000000	0.6935	-2427720000000	0.7201	-2427720000000
0.65642	--	0.6932	--	0.7198	1.725
0.65624	--	0.6935	--	0.7204	--
0.65642	4046640000000	0.6932	1.29375	0.7198	-1213860000000
0.65624	4046640000000	0.6939	-1040450000000	0.7204	-1213860000000
0.65642	2.875	0.6932	--	0.7198	--
0.65642	--	0.6939	1040450000000	0.7204	1213860000000
0.65642	--	0.6932	1040450000000	0.7198	1213860000000
0.65642	--	0.6939	--	0.7204	--
0.65642	--	0.6932	--	0.7198	--
0.65642	--	0.6939	1040450000000	0.7204	1213860000000
0.65642	--	0.6932	1040450000000	0.7198	1213860000000
0.65642	--	0.6939	--	0.7204	--
0.65642	--	0.6932	-1040450000000	0.7198	-1213860000000
0.65642	--	0.6939	1.725	0.7204	-1213860000000
0.65642	--	0.6935	--	0.7198	--
0.65642	2.875	0.6939	--	0.7204	--
0.6566	4046640000000	0.6935	-1820790000000	0.7198	-1213860000000
0.65642	4046640000000	0.6939	-1820790000000	0.7204	1.725
0.6566	--	0.6935	--	0.7201	--
0.65642	--	0.6939	--	0.7204	--
0.6566	4046640000000	0.6935	-1820790000000	0.7201	-2427720000000
0.65642	4046640000000	0.6939	-1820790000000	0.7204	-2427720000000
0.6566	--	0.6935	--	0.7201	--
0.65642	-4046640000000	0.6939	1820790000000	0.7204	2427720000000
0.6566	-4046640000000	0.6935	1820790000000	0.7201	2427720000000
0.65642	--	0.6939	--	0.7204	--
0.6566	--	0.6935	--	0.7201	--
0.65642	-4046640000000	0.6939	1820790000000	0.7204	2427720000000
0.6566	-4046640000000	0.6935	1820790000000	0.7201	2427720000000
0.65642	--	0.6939	--	0.7204	--
0.6566	4046640000000	0.6935	1.725	0.7201	-2427720000000
0.65642	4046640000000	0.6942	-1040450000000	0.7204	-2427720000000
0.6566	--	0.6935	--	0.7201	--
0.65642	--	0.6942	--	0.7204	--
0.6566	4046640000000	0.6935	-1040450000000	0.7201	-2427720000000
0.65642	4046640000000	0.6942	-1040450000000	0.7204	-2427720000000
0.6566	--	0.6935	--	0.7201	--
0.65642	-4046640000000	0.6942	1040450000000	0.7204	2427720000000
0.6566	2.875	0.6935	1040450000000	0.7201	2427720000000
0.6566	--	0.6942	1.29375	0.7204	--
0.6566	--	0.6939	--	0.7201	1.725
0.6566	--	0.6942	2427720000000	0.7207	1213860000000
0.6566	--	0.6939	2427720000000	0.7201	-1.725
0.6566	--	0.6942	--	0.7204	--
0.6566	--	0.6939	--	0.7201	1.725
0.6566	--	0.6942	2427720000000	0.7207	1213860000000
0.6566	--	0.6939	2427720000000	0.7201	1213860000000
0.6566	--	0.6942	--	0.7207	--
0.6566	--	0.6939	-2427720000000	0.7201	-1213860000000
0.6566	--	0.6942	-2427720000000	0.7207	-1213860000000
0.6566	--	0.6939	--	0.7201	--
0.6566	--	0.6942	--	0.7207	--
0.6566	--	0.6939	-2427720000000	0.7201	-1213860000000
0.6566	2.875	0.6942	-2427720000000	0.7207	-1213860000000
0.65678	--	0.6939	1.725	0.7201	--
0.6566	-4046640000000	0.6945	1213860000000	0.7207	1213860000000
0.65678	-4046640000000	0.6939	1213860000000	0.7201	1213860000000
0.6566	--	0.6945	--	0.7207	1.725
0.65678	--	0.6939	--	0.7204	--
0.6566	-4046640000000	0.6945	1213860000000	0.7207	2427720000000
0.65678	-4046640000000	0.6939	1213860000000	0.7204	2427720000000
0.6566	--	0.6945	--	0.7207	--
0.65678	4046640000000	0.6939	-1213860000000	0.7204	-2427720000000
0.6566	4046640000000	0.6945	1.725	0.7207	-2427720000000
0.65678	--	0.6942	--	0.7204	--
0.6566	--	0.6945	--	0.7207	--
0.65678	4046640000000	0.6942	-2427720000000	0.7204	-2427720000000
0.6566	4046640000000	0.6945	-2427720000000	0.7207	-2427720000000
0.65678	--	0.6942	--	0.7204	--
0.6566	--	0.6945	--	0.7207	--
0.65678	4046640000000	0.6942	-2427720000000	0.7204	-2427720000000
0.6566	4046640000000	0.6945	-2427720000000	0.7207	-2427720000000
0.65678	--	0.6942	--	0.7204	--
0.6566	-4046640000000	0.6945	2427720000000	0.7207	2427720000000
0.65678	-4046640000000	0.6942	2427720000000	0.7204	2427720000000
0.6566	--	0.6945	--	0.7207	--
0.65678	2.875	0.6942	--	0.7204	--
0.65678	--	0.6945	2427720000000	0.7207	2427720000000
0.65678	--	0.6942	2427720000000	0.7204	2427720000000
0.65678	--	0.6945	--	0.7207	--
0.65678	--	0.6942	-2427720000000	0.7204	-2427720000000
0.65678	--	0.6945	-2427720000000	0.7207	-2427720000000
0.65678	--	0.6942	--	0.7204	--
0.65678	--	0.6945	--	0.7207	--
0.65678	--	0.6942	1.725	0.7204	1.725
0.65678	--	0.6948	-1213860000000	0.721	-1213860000000
0.65678	--	0.6942	--	0.7204	--
0.65678	--	0.6948	1213860000000	0.721	1213860000000
0.65678	--	0.6942	1213860000000	0.7204	1213860000000
0.65678	--	0.6948	--	0.721	--
0.65678	--	0.6942	--	0.7204	--
0.65678	--	0.6948	1.725	0.721	1213860000000
0.65678	--	0.6945	2427720000000	0.7204	1213860000000
0.65678	2.875	0.6948	--	0.721	1.725
0.65696	--	0.6945	--	0.7207	--
0.65678	-4046640000000	0.6948	2427720000000	0.721	2427720000000
0.65696	-4046640000000	0.6945	2427720000000	0.7207	2427720000000
0.65678	--	0.6948	--	0.721	--
0.65696	4046640000000	0.6945	-2427720000000	0.7207	-2427720000000
0.65678	4046640000000	0.6948	-2427720000000	0.721	-2427720000000
0.65696	--	0.6945	--	0.7207	--
0.65678	--	0.6948	--	0.721	--
0.65696	4046640000000	0.6945	-2427720000000	0.7207	-2427720000000
0.65678	4046640000000	0.6948	-2427720000000	0.721	-2427720000000
0.65696	--	0.6945	--	0.7207	1.725
0.65678	-4046640000000	0.6948	2427720000000	0.7213	1.725
0.65696	-4046640000000	0.6945	2427720000000	0.721	2427720000000
0.65678	--	0.6948	--	0.7213	--
0.65696	--	0.6945	--	0.721	--
0.65678	-4046640000000	0.6948	2427720000000	0.7213	2427720000000
0.65696	-4046640000000	0.6945	2427720000000	0.721	2427720000000
0.65678	--	0.6948	--	0.7213	--
0.65696	2.875	0.6945	-2427720000000	0.721	-2427720000000
0.65696	--	0.6948	-2427720000000	0.7213	-2427720000000
0.65696	--	0.6945	1.725	0.721	--
0.65696	--	0.6951	--	0.7213	--
0.65696	--	0.6945	-1213860000000	0.721	-2427720000000
0.65696	--	0.6951	1.725	0.7213	-2427720000000
0.65696	--	0.6948	--	0.721	--
0.65696	--	0.6951	--	0.7213	--
0.65696	--	0.6948	-2427720000000	0.721	-2427720000000
0.65696	--	0.6951	-2427720000000	0.7213	-2427720000000
0.65696	--	0.6948	--	0.721	1.725
0.65696	--	0.6951	2427720000000	0.7216	1213860000000
0.65696	--	0.6948	2427720000000	0.721	1213860000000
0.65696	--	0.6951	--	0.7216	--
0.65696	--	0.6948	--	0.721	--
0.65696	--	0.6951	2427720000000	0.7216	1.725
0.65696	--	0.6948	2427720000000	0.7213	2427720000000
0.65696	--	0.6951	--	0.7216	--
0.65696	--	0.6948	-2427720000000	0.7213	-2427720000000
0.65696	2.875	0.6951	-2427720000000	0.7216	-2427720000000
0.65714	--	0.6948	--	0.7213	--
0.65696	--	0.6951	--	0.7216	--
0.65714	4046640000000	0.6948	-2427720000000	0.7213	-2427720000000
0.65696	4046640000000	0.6951	-2427720000000	0.7216	-2427720000000
0.65714	--	0.6948	--	0.7213	--
0.65696	-4046640000000	0.6951	2427720000000	0.7216	2427720000000
0.65714	-4046640000000	0.6948	2427720000000	0.7213	2427720000000
0.65696	--	0.6951	--	0.7216	--
0.65714	--	0.6948	--	0.7213	--
0.65696	-4046640000000	0.6951	2427720000000	0.7216	2427720000000
0.65714	-4046640000000	0.6948	1.725	0.7213	2427720000000
0.65696	--	0.6954	--	0.7216	--
0.65714	--	0.6948	--	0.7213	1.725
0.65696	-4046640000000	0.6954	1213860000000	0.7219	1213860000000
0.65714	-4046640000000	0.6948	1213860000000	0.7213	1213860000000
0.65696	--	0.6954	1.725	0.7219	--
0.65714	2.875	0.6951	-2427720000000	0.7213	-1213860000000
0.65714	--	0.6954	-2427720000000	0.7219	1.725
0.65714	-2.875	0.6951	--	0.7216	--
0.65696	--	0.6954	--	0.7219	--
0.65714	2.875	0.6951	-2427720000000	0.7216	-2427720000000
0.65714	--	0.6954	-2427720000000	0.7219	-2427720000000
0.65714	--	0.6951	--	0.7216	--
0.65714	--	0.6954	2427720000000	0.7219	2427720000000
0.65714	--	0.6951	2427720000000	0.7216	2427720000000
0.65714	--	0.6954	--	0.7219	--
0.65714	--	0.6951	--	0.7216	--
0.65714	--	0.6954	2427720000000	0.7219	2427720000000
0.65714	--	0.6951	2427720000000	0.7216	2427720000000
0.65714	--	0.6954	--	0.7219	--
0.65714	--	0.6951	-2427720000000	0.7216	-2427720000000
0.65714	--	0.6954	-2427720000000	0.7219	-2427720000000
0.65714	--	0.6951	--	0.7216	--
0.65714	--	0.6954	--	0.7219	--
0.65714	--	0.6951	-2427720000000	0.7216	1.29375
0.65714	--	0.6954	-2427720000000	0.7223	-1040450000000
0.65714	--	0.6951	--	0.7216	--
0.65714	--	0.6954	--	0.7223	1.725
0.65714	--	0.6951	-2427720000000	0.7219	-1820790000000
0.65714	--	0.6954	-2427720000000	0.7223	-1820790000000
0.65714	--	0.6951	1.725	0.7219	--
0.65714	2.875	0.6957	1213860000000	0.7223	1820790000000
0.65732	-4046640000000	0.6951	1213860000000	0.7219	1820790000000
0.65714	--	0.6957	--	0.7223	--
0.65732	--	0.6951	--	0.7219	--
0.65714	-4046640000000	0.6957	1213860000000	0.7223	1820790000000
0.65732	-4046640000000	0.6951	1213860000000	0.7219	1820790000000
0.65714	--	0.6957	1.725	0.7223	--
0.65732	4046640000000	0.6954	-2427720000000	0.7219	-1820790000000
0.65714	4046640000000	0.6957	-2427720000000	0.7223	-1820790000000
0.65732	--	0.6954	--	0.7219	--
0.65714	--	0.6957	--	0.7223	--
0.65732	4046640000000	0.6954	-2427720000000	0.7219	-1820790000000
0.65714	4046640000000	0.6957	-2427720000000	0.7223	-1820790000000
0.65732	--	0.6954	--	0.7219	--
0.65714	-4046640000000	0.6957	2427720000000	0.7223	1820790000000
0.65732	2.875	0.6954	2427720000000	0.7219	1820790000000
0.65732	--	0.6957	--	0.7223	1.29375
0.65732	--	0.6954	--	0.7223	1.725
0.65732	--	0.6957	2427720000000	0.7226	2427720000000
0.65732	--	0.6954	2427720000000	0.7223	2427720000000
0.65732	--	0.6957	--	0.7226	--
0.65732	--	0.6954	--	0.7223	--
0.65732	--	0.6957	2427720000000	0.7226	2427720000000
0.65732	--	0.6954	2427720000000	0.7223	2427720000000
0.65732	--	0.6957	--	0.7226	--
0.65732	--	0.6954	-2427720000000	0.7223	-2427720000000
0.65732	--	0.6957	-2427720000000	0.7226	-2427720000000
0.65732	--	0.6954	--	0.7223	--
0.65732	--	0.6957	--	0.7226	--
0.65732	--	0.6954	1.725	0.7223	-2427720000000
0.65732	--	0.696	-1213860000000	0.7226	-2427720000000
0.65732	--	0.6954	--	0.7223	--
0.65732	--	0.696	1213860000000	0.7226	2427720000000
0.65732	--	0.6954	1213860000000	0.7223	2427720000000
0.65732	--	0.696	--	0.7226	--
0.65732	--	0.6954	--	0.7223	--
0.65732	--	0.696	1213860000000	0.7226	2427720000000
0.65732	--	0.6954	1213860000000	0.7223	2427720000000
0.65732	--	0.696	1.725	0.7226	--
0.65732	--	0.6957	-2427720000000	0.7223	-2427720000000
0.65732	--	0.696	-2427720000000	0.7226	-2427720000000
0.65732	--	0.6957	--	0.7223	--
0.65732	--	0.696	--	0.7226	1.725
0.65732	--	0.6957	-2427720000000	0.7226	--
0.65732	--	0.696	-2427720000000	0.7226	--
0.65732	--	0.6957	--	0.7226	1.725
0.65732	--	0.696	--	0.7229	--
0.65732	--	0.6957	-2427720000000	0.7226	-2427720000000
0.65732	--	0.696	-2427720000000	0.7229	-2427720000000
0.65732	--	0.6957	--	0.7226	--
0.65732	--	0.696	2427720000000	0.7229	2427720000000
0.65732	--	0.6957	2427720000000	0.7226	2427720000000
0.65732	2.875	0.696	--	0.7229	--
0.6575	--	0.6957	--	0.7226	--
0.65732	-4046640000000	0.696	2427720000000	0.7229	2427720000000
0.6575	-4046640000000	0.6957	2427720000000	0.7226	2427720000000
0.65732	--	0.696	--	0.7229	--
0.6575	2.875	0.6957	-2427720000000	0.7226	-2427720000000
0.6575	--	0.696	-2427720000000	0.7229	-2427720000000
0.6575	--	0.6957	1.725	0.7226	--
0.6575	--	0.6963	--	0.7229	--
0.6575	--	0.6957	-1213860000000	0.7226	-2427720000000
0.6575	--	0.6963	-1213860000000	0.7229	-2427720000000
0.6575	--	0.6957	--	0.7226	--
0.6575	--	0.6963	1213860000000	0.7229	2427720000000
0.6575	--	0.6957	1213860000000	0.7226	2427720000000
0.6575	--	0.6963	--	0.7229	--
0.6575	--	0.6957	--	0.7226	--
0.6575	--	0.6963	1.725	0.7229	2427720000000
0.6575	--	0.696	2427720000000	0.7226	2427720000000
0.6575	--	0.6963	--	0.7229	--
0.6575	--	0.696	--	0.7226	--
0.6575	--	0.6963	2427720000000	0.7229	1.725
0.6575	--	0.696	2427720000000	0.7229	--
0.6575	--	0.6963	--	0.7229	--
0.6575	--	0.696	-2427720000000	0.7229	1.725
0.6575	--	0.6963	-2427720000000	0.7232	-2427720000000
0.6575	--	0.696	--	0.7229	--
0.6575	--	0.6963	--	0.7232	--
0.6575	--	0.696	-2427720000000	0.7229	-2427720000000
0.6575	--	0.6963	-2427720000000	0.7232	-2427720000000
0.6575	--	0.696	--	0.7229	--
0.6575	--	0.6963	2427720000000	0.7232	2427720000000
0.6575	--	0.696	2427720000000	0.7229	2427720000000
0.6575	--	0.6963	--	0.7232	--
0.6575	--	0.696	--	0.7229	--
0.6575	--	0.6963	2427720000000	0.7232	2427720000000
0.6575	--	0.696	2427720000000	0.7229	2427720000000
0.6575	--	0.6963	--	0.7232	--
0.6575	--	0.696	1.725	0.7229	-2427720000000
0.6575	--	0.6966	-1213860000000	0.7232	-2427720000000
0.6575	--	0.696	--	0.7229	--
0.6575	--	0.6966	--	0.7232	--
0.6575	--	0.696	-1213860000000	0.7229	-2427720000000
0.6575	--	0.6966	-1213860000000	0.7232	-2427720000000
0.6575	--	0.696	--	0.7229	--
0.6575	--	0.6966	--	0.7232	--
0.6575	--	0.696	-1213860000000	0.7229	-2427720000000
0.6575	--	0.6966	-1213860000000	0.7232	-2427720000000
0.6575	--	0.696	--	0.7229	--
0.6575	--	0.6966	1.725	0.7232	2427720000000
0.6575	--	0.6963	2427720000000	0.7229	2427720000000
0.6575	--	0.6966	--	0.7232	--
0.6575	--	0.6963	--	0.7229	--
0.6575	2.875	0.6966	2427720000000	0.7232	2427720000000
0.65768	-4046640000000	0.6963	2427720000000	0.7229	2427720000000
0.6575	--	0.6966	--	0.7232	--
0.65768	4046640000000	0.6963	-2427720000000	0.7229	-2427720000000
0.6575	4046640000000	0.6966	-2427720000000	0.7232	1.725
0.65768	2.875	0.6963	--	0.7232	--
0.65768	--	0.6966	--	0.7232	--
0.65768	--	0.6963	-2427720000000	0.7232	--
0.65768	--	0.6966	-2427720000000	0.7232	--
0.65768	--	0.6963	--	0.7232	--
0.65768	--	0.6966	2427720000000	0.7232	--
0.65768	--	0.6963	2427720000000	0.7232	--
0.65768	--	0.6966	--	0.7232	--
0.65768	--	0.6963	--	0.7232	--
0.65768	--	0.6966	2427720000000	0.7232	--
0.65768	--	0.6963	2427720000000	0.7232	1.725
0.65768	--	0.6966	--	0.7235	--
0.65768	--	0.6963	--	0.7232	--
0.65768	--	0.6966	2427720000000	0.7235	2427720000000
0.65768	--	0.6963	2427720000000	0.7232	2427720000000
0.65768	--	0.6966	--	0.7235	--
0.65768	--	0.6963	-2427720000000	0.7232	-2427720000000
0.65768	--	0.6966	-2427720000000	0.7235	-2427720000000
0.65768	--	0.6963	1.725	0.7232	--
0.65768	--	0.6969	--	0.7235	--
0.65768	--	0.6963	-1213860000000	0.7232	-2427720000000
0.65768	--	0.6969	-1213860000000	0.7235	-2427720000000
0.65768	--	0.6963	--	0.7232	--
0.65768	--	0.6969	1213860000000	0.7235	2427720000000
0.65768	--	0.6963	1213860000000	0.7232	2427720000000
0.65768	--	0.6969	1.725	0.7235	--
0.65768	--	0.6966	--	0.7232	--
0.65768	--	0.6969	2427720000000	0.7235	2427720000000
0.65768	--	0.6966	2427720000000	0.7232	2427720000000
0.65768	--	0.6969	--	0.7235	--
0.65768	--	0.6966	-2427720000000	0.7232	-2427720000000
0.65768	--	0.6969	-2427720000000	0.7235	-2427720000000
0.65768	--	0.6966	--	0.7232	--
0.65768	--	0.6969	--	0.7235	--
0.65768	--	0.6966	-2427720000000	0.7232	-2427720000000
0.65768	--	0.6969	-2427720000000	0.7235	-2427720000000
0.65768	--	0.6966	--	0.7232	--
0.65768	--	0.6969	--	0.7235	1.725
0.65768	--	0.6966	-2427720000000	0.7235	--
0.65768	--	0.6969	-2427720000000	0.7235	--
0.65768	--	0.6966	--	0.7235	--
0.65768	--	0.6969	2427720000000	0.7235	--
0.65768	--	0.6966	2427720000000	0.7235	--
0.65768	--	0.6969	--	0.7235	--
0.65768	2.875	0.6966	--	0.7235	--
0.65786	4046640000000	0.6969	2427720000000	0.7235	--
0.65768	4046640000000	0.6966	2427720000000	0.7235	1.725
0.65786	--	0.6969	--	0.7238	--
0.65768	-4046640000000	0.6966	-2427720000000	0.7235	-2427720000000
0.65786	2.875	0.6969	-2427720000000	0.7238	-2427720000000
0.65786	--	0.6966	--	0.7235	--
0.65786	--	0.6969	--	0.7238	--
0.65786	--	0.6966	1.725	0.7235	-2427720000000
0.65786	--	0.6972	-1213860000000	0.7238	-2427720000000
0.65786	--	0.6966	--	0.7235	--
0.65786	--	0.6972	1213860000000	0.7238	2427720000000
0.65786	--	0.6966	1213860000000	0.7235	2427720000000
0.65786	--	0.6972	--	0.7238	--
0.65786	--	0.6966	--	0.7235	--
0.65786	--	0.6972	1.725	0.7238	1.725
0.65786	--	0.6969	2427720000000	0.7238	--
0.65786	--	0.6972	--	0.7238	--
0.65786	--	0.6969	--	0.7238	--
0.65786	--	0.6972	2427720000000	0.7238	--
0.65786	--	0.6969	2427720000000	0.7238	--
0.65786	--	0.6972	--	0.7238	--
0.65786	--	0.6969	-2427720000000	0.7238	--
0.65786	--	0.6972	-2427720000000	0.7238	--
0.65786	--	0.6969	--	0.7238	--
0.65786	--	0.6972	--	0.7238	--
0.65786	--	0.6969	-2427720000000	0.7238	--
0.65786	--	0.6972	-2427720000000	0.7238	--
0.65786	--	0.6969	--	0.7238	--
0.65786	--	0.6972	2427720000000	0.7238	--
0.65786	--	0.6969	2427720000000	0.7238	1.725
0.65786	--	0.6972	--	0.7241	--
0.65786	--	0.6969	--	0.7238	--
0.65786	--	0.6972	2427720000000	0.7241	2427720000000
0.65786	--	0.6969	2427720000000	0.7238	2427720000000
0.65786	--	0.6972	--	0.7241	--
0.65786	--	0.6969	-2427720000000	0.7238	-2427720000000
0.65786	--	0.6972	-2427720000000	0.7241	-2427720000000
0.65786	--	0.6969	--	0.7238	--
0.65786	--	0.6972	--	0.7241	--
0.65786	--	0.6969	-2427720000000	0.7238	-2427720000000
0.65786	--	0.6972	-2427720000000	0.7241	1.725
0.65786	--	0.6969	1.725	0.7241	--
0.65786	--	0.6975	--	0.7241	--
0.65786	--	0.6969	-1213860000000	0.7241	--
0.65786	--	0.6975	-1213860000000	0.7241	--
0.65786	--	0.6969	--	0.7241	--
0.65786	--	0.6975	1213860000000	0.7241	--
0.65786	--	0.6969	1213860000000	0.7241	--
0.65786	--	0.6975	--	0.7241	--
0.65786	2.875	0.6969	--	0.7241	--
0.65804	4046640000000	0.6975	1213860000000	0.7241	--
0.65786	4046640000000	0.6969	1213860000000	0.7241	--
0.65804	--	0.6975	1.725	0.7241	--
0.65786	-4046640000000	0.6972	-2427720000000	0.7241	1.725
0.65804	-4046640000000	0.6975	-2427720000000	0.7244	-2427720000000
0.65786	--	0.6972	--	0.7241	--
0.65804	--	0.6975	--	0.7244	--
0.65786	-4046640000000	0.6972	-2427720000000	0.7241	-2427720000000
0.65804	-4046640000000	0.6975	-2427720000000	0.7244	-2427720000000
0.65786	--	0.6972	--	0.7241	--
0.65804	4046640000000	0.6975	2427720000000	0.7244	2427720000000
0.65786	4046640000000	0.6972	2427720000000	0.7241	2427720000000
0.65804	--	0.6975	--	0.7244	--
0.65786	--	0.6972	--	0.7241	--
0.65804	4046640000000	0.6975	2427720000000	0.7244	1.725
0.65786	4046640000000	0.6972	2427720000000	0.7244	--
0.65804	2.875	0.6975	--	0.7244	--
0.65804	--	0.6972	--	0.7244	--
0.65804	--	0.6975	2427720000000	0.7244	--
[truncated: 1,353 more rows]

## Sheet: Figure 4f
	Fe2O3		NPs Pt:Fe2O3		SAs Pt:Fe2O3
Z'	-Z''	Z'	-Z''	Z'	-Z''
16.45	4.333	16.368	0.92796	13.19	0.607
16.74	4.993	16.428	1.01519	13.2	0.6881
17.08	5.721	16.5	1.1253	13.24	0.7949
17.46	6.613	16.584	1.2628	13.27	0.9206
17.9	7.619	16.668	1.4234	13.33	1.069
18.4	8.777	16.776	1.6115	13.39	1.24
18.97	10.11	16.896	1.826	13.45	1.438
19.63	11.66	17.016	2.0801	13.52	1.672
20.38	13.46	17.136	2.3815	13.6	1.949
21.25	15.36	17.28	2.7379	13.69	2.276
22.26	17.49	17.424	3.1603	13.8	2.663
23.45	20.16	17.592	3.6608	13.92	3.117
24.85	23.41	17.772	4.2515	14.07	3.65
26.52	27.25	17.976	4.9511	14.23	4.278
28.48	31.66	18.204	5.7816	14.43	5.016
30.8	36.7	18.468	6.7694	14.65	5.887
33.54	42.46	18.78	7.9486	14.9	6.916
36.8	49	19.128	9.3544	15.2	8.132
40.68	56.44	19.548	11.022	15.54	9.567
45.35	64.88	20.04	13.002	15.94	11.26
50.93	74.43	20.64	15.378	16.42	13.28
57.54	85.18	21.372	18.183	16.98	15.65
65.45	97.21	22.26	21.505	17.66	18.46
74.87	110.6	23.376	25.41	18.48	21.79
86.2	125.2	24.792	30.008	19.49	25.71
99.63	141.1	26.592	35.409	20.73	30.31
115.5	158.5	28.908	41.833	22.28	35.78
134.1	177.4	31.92	49.368	24.22	42.27
156.2	197.7	35.868	58.157	26.69	49.94
181.6	218.4	40.848	67.936	29.66	58.64
211.3	239.3	47.364	79.079	33.52	68.8
245.4	259.8	55.692	91.762	38.58	80.67
284.2	278.9	66.228	105.369	45	94.11
327.1	295.5	79.056	120.01	52.74	109.3
372.3	308.3	93.816	135.3	61.81	125.9
422.7	316.5	111.564	152.79	73.61	144.6
475.3	316.8	130.92	169.51	87.09	164.6
526.6	311.3	153.96	184.47	103.5	186.9
580.3	301.3	182.16	200.75	125	213.8
629.7	288.1	212.28	214.39	148.5	240.2
671.9	273	226.32	233.53	173.1	300.7
709.5	254.4	249.36	253.55	201.9	339.9
742	233.2	285.48	266.09	228.9	367.4
770.6	210.5	318	281.49	264.1	380.1
794.8	187.8	356.28	299.86	310.5	410.5
815	165.9	401.76	321.42	360.4	450.6
831.6	145.5	448.92	339.35	416.8	501.7
844.8	126.8	490.68	364.76	471	555.1
847.4	109.2	545.16	398.53	532.5	596.3
848.7	93.87	597.36	429.22	603.5	639.5
857.9	81.4	642.72	479.6	655.4	691.5
868.1	70.8	705.72	520.52	716.6	747.1
877.4	61.44	793.68	545.82	860.5	841.7
883.5	53	905.28	556.49	988.4	886.8
887.4	45.54	1065.24	589.6	1051	928.1
889.5	39.19	1341.12	621.28	1173	979.1
891	33.84	1450.68	611.49	1333	973.7
892.4	29.12	1486.32	581.35	1422	1007
893.4	25.06	1581.36	572.22	1546	995.2
893.8	21.48	1706.76	481.91	1826	965.2
875.3	20.91	1745.92	432.41	1998	899.3
859.5	19.89	1815.88	374.88	2151	838.3
866.5	16.28	1891.56	327.69	2365	764
876.7	13.24	1865.16	306.35	2423	728.7
886.2	10.93	1924.56	311.3	2605	606.5
890	10.27	1985.28	270.05	2645	483.7
889.5	10.03	1986.6	213.07	2696	343.3
886.3	10.22	1994.92	110.99	2736	295.8
883.6	11.2	2050.6	89.98	2751	128.6
878.4	13.07	2095.28	93.5
874.7	13.86
876.9	13.65

## Sheet: Figure 4g
	Fe2O3		NPs Pt:Fe2O3		SAs Pt:Fe2O3
Potential (V vs. RHE)	1/C2×1010/F-2 cm4	Potential (V vs. RHE)	1/C2×1010/F-2 cm4	Potential (V vs. RHE)	1/C2×1010/F-2 cm4
0.46	0.29331	0.46	0.19325	0.46	0.16301
0.48	0.52651	0.48	0.2339	0.48	0.19264
0.5	0.76062	0.5	0.28267	0.5	0.22437
0.52	1.01279	0.52	0.3332	0.52	0.25651
0.54	1.26326	0.54	0.38029	0.54	0.2878
0.56	1.49918	0.56	0.42254	0.56	0.31819
0.58	1.71829	0.58	0.46142	0.58	0.34753
0.6	1.91694	0.6	0.4967	0.6	0.37597

## Sheet: Figure 4h
	Fe2O3		NPs Pt:Fe2O3		SAs Pt:Fe2O3
Binding Energy (eV)	Intensity (a.u.)	Binding Energy (eV)	Intensity (a.u.)	Binding Energy (eV)	Intensity (a.u.)
20.8056	315.789	20.8056	202.579	20.8056	260.718
20.7589	294.662	20.7589	217.854	20.7589	295.688
20.7121	336.919	20.7121	240.864	20.7121	281.284
20.6654	342.029	20.6654	244.831	20.6654	272.298
20.6186	376.29	20.6186	287.393	20.6186	262.004
20.5718	425.61	20.5718	307.374	20.5718	310.268
20.5251	455.427	20.5251	291.321	20.5251	292.92
20.4783	418.409	20.4783	285.232	20.4783	314.75
20.4316	455.082	20.4316	277.934	20.4316	349.028
20.3848	421.3	20.3848	293.464	20.3848	353.607
20.338	487.07	20.338	316.173	20.338	353.374
20.2913	514.029	20.2913	353.955	20.2913	400.23
20.2445	491.296	20.2445	326.345	20.2445	355.459
20.1978	541.842	20.1978	349.82	20.1978	384.524
20.151	591.046	20.151	344.168	20.151	431.759
20.1042	661.144	20.1042	358.131	20.1042	450.434
20.0575	679.898	20.0575	337.884	20.0575	401.874
20.0107	683.752	20.0107	366.35	20.0107	425.525
19.964	683.937	19.964	392.992	19.964	434.95
19.9172	672.681	19.9172	458.159	19.9172	459.424
19.8704	700.364	19.8704	430.058	19.8704	449.841
19.8237	696.498	19.8237	384.845	19.8237	487.814
19.7769	710.446	19.7769	404.93	19.7769	463.284
19.7302	780.517	19.7302	387.843	19.7302	486.511
19.6834	709.194	19.6834	420.441	19.6834	501.983
19.6366	747.357	19.6366	436.469	19.6366	476.227
19.5899	743.606	19.5899	438.601	19.5899	463.757
19.5431	818.501	19.5431	455.592	19.5431	494.9
19.4964	809.334	19.4964	479.508	19.4964	479.655
19.4496	817.448	19.4496	452.67	19.4496	489.878
19.4029	810.245	19.4029	480.578	19.4029	558.677
19.3561	826.128	19.3561	475.744	19.3561	560.229
19.3093	823.554	19.3093	480.602	19.3093	579.753
19.2626	839.944	19.2626	545.798	19.2626	600.037
19.2158	890.545	19.2158	545.211	19.2158	555.624
19.1691	941.915	19.1691	574.702	19.1691	606.491
19.1223	951.957	19.1223	583.542	19.1223	630.007
19.0755	924.703	19.0755	586.551	19.0755	696.488
19.0288	900.897	19.0288	636.805	19.0288	702.776
18.982	949.367	18.982	633.856	18.982	674.57
18.9353	971.268	18.9353	693.85	18.9353	669.529
18.8885	952.335	18.8885	684.644	18.8885	718.855
18.8417	1042.95	18.8417	736.739	18.8417	739.936
18.795	1014.98	18.795	746.735	18.795	723.429
18.7482	961.51	18.7482	721.144	18.7482	728.067
18.7015	886.448	18.7015	623.722	18.7015	748.967
18.6547	866.563	18.6547	632.214	18.6547	650.49
18.6079	891.337	18.6079	592.187	18.6079	626.962
18.5612	847.113	18.5612	642.495	18.5612	677.958
18.5144	946.679	18.5144	639.183	18.5144	714.848
18.4677	901.333	18.4677	599.053	18.4677	758.528
18.4209	822.512	18.4209	588.325	18.4209	711.564
18.3742	862.342	18.3742	644.511	18.3742	688.535
18.3274	893.032	18.3274	624.107	18.3274	599.243
18.2806	788.905	18.2806	606.039	18.2806	539.148
18.2339	739.434	18.2339	563.564	18.2339	597.844
18.1871	809.739	18.1871	582.497	18.1871	623.816
18.1404	815.778	18.1404	563.455	18.1404	585.315
18.0936	812.367	18.0936	591.497	18.0936	579.277
18.0468	830.261	18.0468	604.276	18.0468	610.816
18.0001	823.543	18.0001	546.335	18.0001	543.994
17.9533	769.604	17.9533	494.648	17.9533	496.668
17.9066	699.994	17.9066	439.025	17.9066	438.199
17.8598	642.805	17.8598	381.353	17.8598	431.798
17.813	633.279	17.813	390.894	17.813	450.975
17.7663	638.336	17.7663	396.393	17.7663	394.024
17.7195	685.74	17.7195	421.871	17.7195	395.524
17.6728	682.932	17.6728	375.756	17.6728	403.135
17.626	637.965	17.626	388.715	17.626	483.628
17.5792	737.487	17.5792	414.307	17.5792	537.608
17.5325	805.989	17.5325	460.95	17.5325	500.062
17.4857	863.813	17.4857	461.804	17.4857	489.507
17.439	853.988	17.439	456.726	17.439	545.77
17.3922	842.668	17.3922	488.301	17.3922	549.458
17.3454	990.017	17.3454	533.709	17.3454	538.809
17.2987	1077.76	17.2987	554.556	17.2987	598.873
17.2519	1216.64	17.2519	561.829	17.2519	678.769
17.2052	1225.11	17.2052	695.231	17.2052	622.901
17.1584	1348.58	17.1584	783.805	17.1584	687.108
17.1117	1589.37	17.1117	829.587	17.1117	771.427
17.0649	1723.79	17.0649	892.215	17.0649	881.362
17.0181	1924.3	17.0181	979.521	17.0181	1045.02
16.9714	2199.09	16.9714	1089.71	16.9714	1098.22
16.9246	2770.65	16.9246	1394.17	16.9246	1365.08
16.8778	4506.56	16.8778	2170.08	16.8778	2162.2
16.8311	7355.57	16.8311	3340.2	16.8311	3485.47
16.7843	13029.1	16.7843	5803.06	16.7843	6197.55
16.7376	23028.9	16.7376	10006.2	16.7376	10575.5
16.6908	36159.2	16.6908	15210.2	16.6908	16373.6
16.6441	50331.9	16.6441	21300.4	16.6441	22216.2
16.5973	68875.9	16.5973	28779.7	16.5973	29565.8
16.5505	83644.3	16.5505	34899.8	16.5505	36291.9
16.5038	96226.4	16.5038	40209.6	16.5038	42213.5
16.457	103993	16.457	43303.9	16.457	45777.6
16.4103	106200	16.4103	45101.2	16.4103	48154.1
16.3635	103578	16.3635	43939.8	16.3635	48585.2
16.3167	97996.1	16.3167	42259.1	16.3167	49792.1
16.27	94111.9	16.27	40159.9	16.27	52422.8
16.2232	93251.2	16.2232	38028.7	16.2232	59865.2
16.1765	97918.5	16.1765	37391.3	16.1765	70983.5
16.1297	113958	16.1297	38142.2	16.1297	84758
16.0829	151994	16.0829	43780.7	16.0829	107419
16.0362	216584	16.0362	56183.1	16.0362	136923
15.9894	308261	15.9894	75661.6	15.9894	168714
15.9427	456701	15.9427	114799	15.9427	215939
15.8959	655307	15.8959	179262	15.8959	279971
15.8491	844794	15.8491	235336	15.8491	330993
15.8024	1009580	15.8024	287128	15.8024	358046
15.7556	1184060	15.7556	349923	15.7556	390012
15.7089	1404910	15.7089	441482	15.7089	440477
15.6621	1645640	15.6621	550622	15.6621	507072
15.6153	1891730	15.6153	672225	15.6153	587034
15.5686	2216940	15.5686	853860	15.5686	716650
15.5218	2555160	15.5218	1.05074e+06	15.5218	854793
15.4751	2744580	15.4751	1.1514e+06	15.4751	918889
15.4283	2912560	15.4283	1.23244e+06	15.4283	975056
15.3816	3201720	15.3816	1.39167e+06	15.3816	1101210
15.3348	3555210	15.3348	1.60598e+06	15.3348	1264180
15.288	3900100	15.288	1.8041e+06	15.288	1433070
15.2413	4240180	15.2413	1.9994e+06	15.2413	1605130
15.1945	4549620	15.1945	2.17964e+06	15.1945	1765010
15.1478	4915020	15.1478	2.39894e+06	15.1478	1961900
15.101	5257540	15.101	2.61582e+06	15.101	2154560
15.0542	5572490	15.0542	2.80867e+06	15.0542	2321950
15.0075	5918960	15.0075	3.01809e+06	15.0075	2512160
14.9607	6191420	14.9607	3.20917e+06	14.9607	2682610
14.914	6466450	14.914	3.38917e+06	14.914	2848250
14.8672	6749060	14.8672	3.5665e+06	14.8672	3000940
14.8204	6978520	14.8204	3.73587e+06	14.8204	3148960
14.7737	7223190	14.7737	3.91843e+06	14.7737	3305460
14.7269	7500790	14.7269	4.10885e+06	14.7269	3462930
14.6802	7690630	14.6802	4.24306e+06	14.6802	3574360
14.6334	7937240	14.6334	4.40921e+06	14.6334	3712380
14.5867	8155150	14.5867	4.56374e+06	14.5867	3836040
14.5399	8292970	14.5399	4.67043e+06	14.5399	3918850
14.4931	8455550	14.4931	4.78386e+06	14.4931	4002690
14.4464	8640490	14.4464	4.91235e+06	14.4464	4098820
14.3996	8733810	14.3996	4.99398e+06	14.3996	4163270
14.3529	8904880	14.3529	5.11904e+06	14.3529	4254250
14.3061	9088210	14.3061	5.23011e+06	14.3061	4343540
14.2593	9160060	14.2593	5.28864e+06	14.2593	4386920
14.2126	9279320	14.2126	5.38339e+06	14.2126	4462510
14.1658	9402650	14.1658	5.4657e+06	14.1658	4518200
14.1191	9447940	14.1191	5.4984e+06	14.1191	4539780
14.0723	9538810	14.0723	5.56319e+06	14.0723	4592520
14.0255	9620830	14.0255	5.61712e+06	14.0255	4629210
13.9788	9625870	13.9788	5.62848e+06	13.9788	4633860
13.932	9713410	13.932	5.69188e+06	13.932	4688520
13.8853	9807370	13.8853	5.74695e+06	13.8853	4728550
13.8385	9815750	13.8385	5.75034e+06	13.8385	4737080
13.7917	9852690	13.7917	5.77283e+06	13.7917	4756610
13.745	9900860	13.745	5.79231e+06	13.745	4772750
13.6982	9863070	13.6982	5.7758e+06	13.6982	4762610
13.6515	9893440	13.6515	5.78955e+06	13.6515	4778030
13.6047	9917020	13.6047	5.79511e+06	13.6047	4784010
13.5579	9878780	13.5579	5.78057e+06	13.5579	4768210
13.5112	9910580	13.5112	5.79768e+06	13.5112	4794250
13.4644	9911350	13.4644	5.79876e+06	13.4644	4793680
13.4177	9857030	13.4177	5.76746e+06	13.4177	4768470
13.3709	9848340	13.3709	5.76464e+06	13.3709	4769560
13.3241	9822730	13.3241	5.75126e+06	13.3241	4753030
13.2774	9764230	13.2774	5.71135e+06	13.2774	4721560
13.2306	9755090	13.2306	5.70907e+06	13.2306	4727320
13.1839	9713550	13.1839	5.68645e+06	13.1839	4717110
13.1371	9629350	13.1371	5.64591e+06	13.1371	4681200
13.0904	9588480	13.0904	5.62679e+06	13.0904	4669480
13.0436	9552190	13.0436	5.60315e+06	13.0436	4657760
12.9968	9476840	12.9968	5.56825e+06	12.9968	4623340
12.9501	9429250	12.9501	5.54606e+06	12.9501	4601390
12.9033	9374990	12.9033	5.51167e+06	12.9033	4582010
12.8566	9302760	12.8566	5.47279e+06	12.8566	4553550
12.8098	9233480	12.8098	5446000	12.8098	4534780
12.763	9168900	12.763	5.41684e+06	12.763	4516590
12.7163	9079860	12.7163	5.37613e+06	12.7163	4478880
12.6695	9003350	12.6695	5.33981e+06	12.6695	4456890
12.6228	8945610	12.6228	5.3125e+06	12.6228	4436330
12.576	8851990	12.576	5.26692e+06	12.576	4400050
12.5292	8781230	12.5292	5.23685e+06	12.5292	4378560
12.4825	8716390	12.4825	5.20455e+06	12.4825	4357760
12.4357	8616680	12.4357	5.15801e+06	12.4357	4322830
12.389	8535340	12.389	5.12331e+06	12.389	4294680
12.3422	8466710	12.3422	5.0867e+06	12.3422	4272340
12.2954	8370790	12.2954	5.04467e+06	12.2954	4240830
12.2487	8296630	12.2487	5.00916e+06	12.2487	4215050
12.2019	8234450	12.2019	4.97676e+06	12.2019	4195010
12.1552	8152340	12.1552	4.94021e+06	12.1552	4170720
12.1084	8079800	12.1084	4.90679e+06	12.1084	4147670
12.0617	8022860	12.0617	4.8774e+06	12.0617	4126140
12.0149	7924490	12.0149	4.83515e+06	12.0149	4091430
11.9681	7841810	11.9681	4.79312e+06	11.9681	4062030
11.9214	7788260	11.9214	4.77595e+06	11.9214	4052330
11.8746	7714770	11.8746	4.73467e+06	11.8746	4024470
11.8278	7655640	11.8278	4.70969e+06	11.8278	4007420
11.7811	7610960	11.7811	4.69179e+06	11.7811	3996440
11.7343	7538890	11.7343	4.65717e+06	11.7343	3972010
11.6876	7489280	11.6876	4.63151e+06	11.6876	3955220
11.6408	7456130	11.6408	4.61946e+06	11.6408	3946290
11.5941	7383910	11.5941	4.58431e+06	11.5941	3926270
11.5473	7321310	11.5473	4.55774e+06	11.5473	3905090
11.5005	7286740	11.5005	4.54215e+06	11.5005	3901370
11.4538	7231840	11.4538	4.51321e+06	11.4538	3880330
11.407	7189590	11.407	4.49832e+06	11.407	3865750
11.3603	7159470	11.3603	4.49274e+06	11.3603	3869400
11.3135	7110580	11.3135	4.47359e+06	11.3135	3856720
11.2667	7078790	11.2667	4.46032e+06	11.2667	3844150
11.22	7061060	11.22	4.45542e+06	11.22	3848900
11.1732	7006730	11.1732	4.43583e+06	11.1732	3839420
11.1265	6972890	11.1265	4.42169e+06	11.1265	3826460
11.0797	6955610	11.0797	4.42467e+06	11.0797	3833830
11.0329	6917290	11.0329	4.41474e+06	11.0329	3825510
10.9862	6904060	10.9862	4.41432e+06	10.9862	3819360
10.9394	6895550	10.9394	4.42013e+06	10.9394	3824920
10.8927	6860140	10.8927	4.40856e+06	10.8927	3814130
10.8459	6846660	10.8459	4.41692e+06	10.8459	3813260
10.7991	6845870	10.7991	4.42622e+06	10.7991	3818530
10.7524	6818550	10.7524	4.41964e+06	10.7524	3805270
10.7056	6801880	10.7056	4.42229e+06	10.7056	3804930
10.6589	6800430	10.6589	4.44128e+06	10.6589	3811510
10.6121	6784270	10.6121	4.43534e+06	10.6121	3803440
10.5654	6773150	10.5654	4.44535e+06	10.5654	3803960
10.5186	6771070	10.5186	4.46103e+06	10.5186	3808020
10.4718	6750700	10.4718	4.4571e+06	10.4718	3800930
10.4251	6737450	10.4251	4.46239e+06	10.4251	3798670
10.3783	6735920	10.3783	4.47383e+06	10.3783	3800330
10.3316	6707290	10.3316	4.46941e+06	10.3316	3793980
10.2848	6695260	10.2848	4.47338e+06	10.2848	3791040
10.238	6693600	10.238	4.48129e+06	10.238	3793040
10.1913	6665800	10.1913	4.47745e+06	10.1913	3783180
10.1445	6652550	10.1445	4.48194e+06	10.1445	3780930
10.0978	6644240	10.0978	4.48402e+06	10.0978	3774220
10.051	6618750	10.051	4.47536e+06	10.051	3764250
10.0042	6601000	10.0042	4.47308e+06	10.0042	3757640
9.95748	6588570	9.95748	4.4755e+06	9.95748	3752670
9.91072	6565510	9.91072	4.46592e+06	9.91072	3742660
9.86396	6545790	9.86396	4.4715e+06	9.86396	3736730
9.8172	6535410	9.8172	4.47074e+06	9.8172	3730230
9.77044	6518720	9.77044	4.46426e+06	9.77044	3718190
9.72369	6506120	9.72369	4.46378e+06	9.72369	3714780
9.67693	6488770	9.67693	4.46085e+06	9.67693	3710750
9.63017	6463900	9.63017	4.44943e+06	9.63017	3698460
9.58341	6442320	9.58341	4.44516e+06	9.58341	3681610
9.53665	6427820	9.53665	4.44404e+06	9.53665	3679080
9.48989	6404760	9.48989	4.42836e+06	9.48989	3667750
9.44313	6390940	9.44313	4.42783e+06	9.44313	3657080
9.39637	6375290	9.39637	4.42615e+06	9.39637	3651580
9.34961	6353910	9.34961	4.41503e+06	9.34961	3639030
9.30285	6334400	9.30285	4.41389e+06	9.30285	3626880
9.25609	6318280	9.25609	4.41326e+06	9.25609	3613520
9.20933	6291860	9.20933	4.40166e+06	9.20933	3597670
9.16257	6272410	9.16257	4.39866e+06	9.16257	3586020
9.11581	6252190	9.11581	4.3979e+06	9.11581	3573180
9.06906	6222980	9.06906	4.38841e+06	9.06906	3558450
9.0223	6203520	9.0223	4.37981e+06	9.0223	3542350
8.97554	6188980	8.97554	4.37894e+06	8.97554	3525630
8.92878	6160300	8.92878	4.37386e+06	8.92878	3509740
8.88202	6145360	8.88202	4.36689e+06	8.88202	3496540
8.83526	6137070	8.83526	4.36797e+06	8.83526	3483680
8.7885	6113980	8.7885	4.36333e+06	8.7885	3465080
8.74174	6091980	8.74174	4.36066e+06	8.74174	3450020
8.69498	6078230	8.69498	4.36273e+06	8.69498	3439770
8.64822	6062420	8.64822	4.35615e+06	8.64822	3422610
8.60146	6047930	8.60146	4.35383e+06	8.60146	3408580
8.5547	6037850	8.5547	4.3514e+06	8.5547	3395920
8.50794	6018710	8.50794	4.35136e+06	8.50794	3378860
8.46119	6004080	8.46119	4.3508e+06	8.46119	3365820
8.41443	6000630	8.41443	4.35149e+06	8.41443	3358230
8.36767	5985980	8.36767	4.35452e+06	8.36767	3347750
8.32091	5972270	8.32091	4.35085e+06	8.32091	3339040
8.27415	5970450	8.27415	4.35532e+06	8.27415	3330050
8.22739	5958340	8.22739	4.35694e+06	8.22739	3319500
8.18063	5946600	8.18063	4.35221e+06	8.18063	3308220
8.13387	5946210	8.13387	4.35458e+06	8.13387	3305620
8.08711	5935710	8.08711	4.35675e+06	8.08711	3304530
8.04035	5927550	8.04035	4.35683e+06	8.04035	3292790
7.99359	5925340	7.99359	4.36627e+06	7.99359	3291860
7.94683	5915770	7.94683	4.36744e+06	7.94683	3287780
7.90007	5911170	7.90007	4.36407e+06	7.90007	3282250
7.85331	5909970	7.85331	4.36713e+06	7.85331	3281730
7.80656	5901610	7.80656	4.37117e+06	7.80656	3275410
7.7598	5899940	7.7598	4.36984e+06	7.7598	3274990
7.71304	5896930	7.71304	4.37603e+06	7.71304	3272340
7.66628	5893190	7.66628	4.37902e+06	7.66628	3266370
7.61952	5884600	7.61952	4.37584e+06	7.61952	3256880
7.57276	5881350	7.57276	4.38207e+06	7.57276	3252810
7.526	5870900	7.526	4.37875e+06	7.526	3244920
7.47924	5865730	7.47924	4.37549e+06	7.47924	3233930
7.43248	5864510	7.43248	4.38323e+06	7.43248	3231080
7.38572	5854800	7.38572	4.37839e+06	7.38572	3220410
7.33896	5847510	7.33896	4.37217e+06	7.33896	3206640
7.2922	5842830	7.2922	4.37641e+06	7.2922	3199450
7.24544	5832920	7.24544	4.37467e+06	7.24544	3188090
7.19869	5820620	7.19869	4.37093e+06	7.19869	3177120
7.15193	5812350	7.15193	4.3664e+06	7.15193	3159530
7.10517	5792290	7.10517	4.35889e+06	7.10517	3141830
7.05841	5776420	7.05841	4.34977e+06	7.05841	3125260
7.01165	5769770	7.01165	4.3456e+06	7.01165	3113920
6.96489	5751660	6.96489	4.33403e+06	6.96489	3092570
6.91813	5735810	6.91813	4322000	6.91813	3073120
6.87137	5721060	6.87137	4.31249e+06	6.87137	3054980
6.82461	5703540	6.82461	4.30522e+06	6.82461	3035650
6.77785	5684110	6.77785	4.29164e+06	6.77785	3014230
6.73109	5661700	6.73109	4.27783e+06	6.73109	2992290
6.68433	5629490	6.68433	4.25841e+06	6.68433	2970140
6.63757	5603700	6.63757	4241000	6.63757	2946510
6.59081	5576400	6.59081	4.23156e+06	6.59081	2923320
6.54406	5547860	6.54406	4.2162e+06	6.54406	2897640
6.4973	5523980	6.4973	4.19751e+06	6.4973	2874670
6.45054	5483970	6.45054	4.18065e+06	6.45054	2856060
6.40378	5453350	6.40378	4.16099e+06	6.40378	2834970
6.35702	5416540	6.35702	4.13826e+06	6.35702	2811770
6.31026	5381170	6.31026	4.11464e+06	6.31026	2790200
6.2635	5337480	6.2635	4.09039e+06	6.2635	2759830
6.21674	5300300	6.21674	4.06626e+06	6.21674	2733570
6.16998	5258960	6.16998	4.03667e+06	6.16998	2714510
6.12322	5211230	6.12322	4.01031e+06	6.12322	2689400
6.07646	5155050	6.07646	3.98122e+06	6.07646	2660490
6.0297	5108650	6.0297	3.9533e+06	6.0297	2634800
5.98294	5062200	5.98294	3924000	5.98294	2608190
5.93619	4999970	5.93619	3.87842e+06	5.93619	2571550
5.88943	4940720	5.88943	3.84114e+06	5.88943	2542670
5.84267	4884070	5.84267	3.80761e+06	5.84267	2514110
5.79591	4818030	5.79591	3.76164e+06	5.79591	2481980
5.74915	4753780	5.74915	3.72383e+06	5.74915	2453120
5.70239	4686160	5.70239	3.67732e+06	5.70239	2417450
5.65563	4597680	5.65563	3.62028e+06	5.65563	2371250
5.60887	4527820	5.60887	3.57543e+06	5.60887	2330810
5.56211	4456830	5.56211	3.52495e+06	5.56211	2293450
5.51535	4369160	5.51535	3.46245e+06	5.51535	2246620
5.46859	4284630	5.46859	3.40488e+06	5.46859	2199990
5.42183	4205080	5.42183	3.35362e+06	5.42183	2159940
5.37507	4108820	5.37507	3.28337e+06	5.37507	2110670
5.32831	4024090	5.32831	3.21731e+06	5.32831	2066570
5.28156	3933780	5.28156	3.15288e+06	5.28156	2013740
5.2348	3831540	5.2348	3.08064e+06	5.2348	1960380
5.18804	3735080	5.18804	3.01167e+06	5.18804	1908170
5.14128	3639460	5.14128	2.93898e+06	5.14128	1853330
5.09452	3525420	5.09452	2.84982e+06	5.09452	1792680
5.04776	3432320	5.04776	2.77179e+06	5.04776	1738780
5.001	3330850	5.001	2.69286e+06	5.001	1684780
4.95424	3220180	4.95424	2.60634e+06	4.95424	1626000
4.90748	3121430	4.90748	2.52691e+06	4.90748	1571770
4.86072	3015910	4.86072	2.44417e+06	4.86072	1515140
4.81396	2893920	4.81396	2.34436e+06	4.81396	1452530
4.7672	2796420	4.7672	2.25799e+06	4.7672	1401290
4.72044	2692580	4.72044	2.16954e+06	4.72044	1346070
4.67369	2584110	4.67369	2.07509e+06	4.67369	1291600
4.62693	2488500	4.62693	1.99112e+06	4.62693	1245180
4.58017	2393600	4.58017	1.90921e+06	4.58017	1197650
4.53341	2295620	4.53341	1.82285e+06	4.53341	1148980
4.48665	2204590	4.48665	1.74232e+06	4.48665	1108710
4.43989	2122300	4.43989	1.66698e+06	4.43989	1069530
4.39313	2036680	4.39313	1.58735e+06	4.39313	1032860
4.34637	1962030	4.34637	1.51708e+06	4.34637	1001980
4.29961	1883260	4.29961	1.45047e+06	4.29961	969282
4.25285	1806300	4.25285	1.38669e+06	4.25285	939927
4.20609	1739740	4.20609	1.33074e+06	4.20609	915406
4.15933	1673450	4.15933	1.28055e+06	4.15933	890722
4.11257	1607040	4.11257	1.2256e+06	4.11257	868153
4.06581	1548090	4.06581	1.18276e+06	4.06581	851153
4.01906	1491310	4.01906	1.14113e+06	4.01906	834151
3.9723	1437150	3.9723	1.09998e+06	3.9723	817683
3.92554	1381500	3.92554	1.06247e+06	3.92554	800443
3.87878	1325890	3.87878	1.02593e+06	3.87878	783118
3.83202	1268150	3.83202	990331	3.83202	767617
3.78526	1213340	3.78526	954727	3.78526	750353
3.7385	1158510	3.7385	920388	3.7385	732294
3.69174	1102970	3.69174	884926	3.69174	716637
3.64498	1050550	3.64498	852529	3.64498	699496
3.59822	1001850	3.59822	818392	3.59822	684373
3.55146	953355	3.55146	784139	3.55146	664267
3.5047	904325	3.5047	748631	3.5047	646682
3.45794	856597	3.45794	719083	3.45794	628906
3.41119	806342	3.41119	682696	3.41119	605430
3.36443	763449	3.36443	649088	3.36443	586347
3.31767	723490	3.31767	618218	3.31767	567001
3.27091	685000	3.27091	586291	3.27091	546752
3.22415	647877	3.22415	556607	3.22415	525406
3.17739	616540	3.17739	530361	3.17739	506855
3.13063	584076	3.13063	503145	3.13063	487128
3.08387	554303	3.08387	477786	3.08387	467213
3.03711	524578	3.03711	453508	3.03711	447142
2.99035	498456	2.99035	430279	2.99035	426832
2.94359	474013	2.94359	407755	2.94359	408611
2.89683	452210	2.89683	388093	2.89683	390348
2.85007	427688	2.85007	365888	2.85007	369657
2.80331	404664	2.80331	346357	2.80331	352665
2.75656	384415	2.75656	329289	2.75656	336086
2.7098	361317	2.7098	311454	2.7098	317804
2.66304	339062	2.66304	291568	2.66304	300432
2.61628	320742	2.61628	275331	2.61628	282028
2.56952	299870	2.56952	258464	2.56952	265945
2.52276	280438	2.52276	241374	2.52276	249542
2.476	261680	2.476	226369	2.476	233745
2.42924	241470	2.42924	210178	2.42924	218503
2.38248	223314	2.38248	195339	2.38248	204238
2.33572	203743	2.33572	181480	2.33572	189340
2.28896	183540	2.28896	166180	2.28896	172954
2.2422	165371	2.2422	152498	2.2422	159231
2.19544	147932	2.19544	140384	2.19544	146594
2.14869	130640	2.14869	128121	2.14869	133682
2.10193	115526	2.10193	117258	2.10193	122245
2.05517	101706	2.05517	108121	2.05517	112152
2.00841	88099.5	2.00841	99244.6	2.00841	101179
1.96165	77078.5	1.96165	91521.5	1.96165	91070.8
1.91489	67824.5	1.91489	84638.8	1.91489	81947.5
1.86813	58898.6	1.86813	78002.6	1.86813	73731.1
1.82137	52287.6	1.82137	72776	1.82137	66230.4
1.77461	46731	1.77461	69025.3	1.77461	59277.3
1.72785	42142.8	1.72785	64930.6	1.72785	52835.4
1.68109	39150.4	1.68109	61432.4	1.68109	48817.9
1.63433	35952.1	1.63433	58647.4	1.63433	43866
1.58757	33394.6	1.58757	55838.9	1.58757	39408.6
1.54081	31397.1	1.54081	53125.6	1.54081	35647.8
1.49406	29665.4	1.49406	50295.6	1.49406	32188.5
1.4473	27712.6	1.4473	48132.6	1.4473	28858.5
1.40054	25914.3	1.40054	45811.8	1.40054	26393.1
1.35378	24585.5	1.35378	43547.1	1.35378	24377.3
1.30702	23065.2	1.30702	41282.6	1.30702	22047.4
1.26026	21622.8	1.26026	39409.5	1.26026	20353.2
1.2135	20353	1.2135	37797.1	1.2135	18818.9
1.16674	19232.8	1.16674	35609.9	1.16674	17636.5
1.11998	17835.3	1.11998	33756	1.11998	16276.1
1.07322	16453.1	1.07322	31867.8	1.07322	14913.1
1.02646	15612.4	1.02646	29821.4	1.02646	13861.9
0.9797	14576.3	0.9797	28391.6	0.9797	12825.8
0.93294	13366.7	0.93294	26648.6	0.93294	12047.1
0.88619	12222.1	0.88619	25446	0.88619	11251.7
0.83943	11348.4	0.83943	23829.5	0.83943	10362
0.79267	10565.8	0.79267	22295.2	0.79267	9718.74
0.74591	10020.4	0.74591	20570.7	0.74591	9255.33
0.69915	9021.03	0.69915	19294.5	0.69915	8621.73
0.65239	8410.03	0.65239	17850	0.65239	8070.89
0.60563	7564.3	0.60563	16320	0.60563	7497.35
0.55887	6901.95	0.55887	15026.8	0.55887	6836.49
0.51211	6399.97	0.51211	13720.1	0.51211	6388.89
0.46535	6019.77	0.46535	12409.9	0.46535	5813.88
0.41859	5450.74	0.41859	10888.5	0.41859	5327.15
0.37183	4858.56	0.37183	9525.45	0.37183	4949.48
0.32507	4294.11	0.32507	8292.31	0.32507	4473.98
0.27831	4081.14	0.27831	7354.39	0.27831	4115.6
0.23156	3666.78	0.23156	6191.55	0.23156	3714.65
0.1848	3072.45	0.1848	5218.01	0.1848	3483.13
0.13804	2969.05	0.13804	4589	0.13804	3067.86
0.09128	2823.8	0.09128	3883.8	0.09128	2854.08
0.04452	2532.63	0.04452	3492.67	0.04452	2643.05
-0.00224	2317.81	-0.00224	3101.4	-0.00224	2441.26
-0.049	2091.29	-0.049	2755	-0.049	2247.04
-0.09576	1978.29	-0.09576	2575.5	-0.09576	1950.28
-0.14252	1824.83	-0.14252	2412.25	-0.14252	1839.05
-0.18928	1823.04	-0.18928	2310.94	-0.18928	1538.36
-0.23604	1777.61	-0.23604	2230.28	-0.23604	1447.71
-0.2828	1651.15	-0.2828	2039.42	-0.2828	1354.29
-0.32956	1453.59	-0.32956	1898.69	-0.32956	1236.58
-0.37631	1373.12	-0.37631	1833.52	-0.37631	1150.04
-0.42307	1276.42	-0.42307	1796.28	-0.42307	1046.89
-0.46983	1140.19	-0.46983	1699.76	-0.46983	960.255
-0.51659	1108.1	-0.51659	1541.6	-0.51659	856.601
-0.56335	1117.55	-0.56335	1524.79	-0.56335	837.712
-0.61011	1080.23	-0.61011	1450.23	-0.61011	741.429
-0.65687	933.423	-0.65687	1280.11	-0.65687	720.747
-0.70363	874.506	-0.70363	1315.1	-0.70363	615.189
-0.75039	887.279	-0.75039	1242.97	-0.75039	568.7
-0.79715	803.02	-0.79715	1184.89	-0.79715	516.697
-0.84391	700.534	-0.84391	1140.77	-0.84391	476.511
-0.89067	673.974	-0.89067	1100.75	-0.89067	445.258
-0.93743	650.784	-0.93743	962.826	-0.93743	390.237
-0.98419	592.684	-0.98419	928.413	-0.98419	399.291
-1.03094	539.221	-1.03094	853.727	-1.03094	363.212
-1.0777	546.775	-1.0777	818.681	-1.0777	340.28
-1.12446	510.773	-1.12446	739.054	-1.12446	376.805
-1.17122	504.416	-1.17122	690.623	-1.17122	317.383
-1.21798	498.103	-1.21798	623.773	-1.21798	305.523
-1.26474	471.61	-1.26474	577.011	-1.26474	271.083
-1.3115	435.582	-1.3115	548.863	-1.3115	288.94
-1.35826	393.861	-1.35826	489.768	-1.35826	268.796
-1.40502	361.96	-1.40502	434.976	-1.40502	255.725
-1.45178	377.839	-1.45178	420.783	-1.45178	219.801
-1.49854	361.555	-1.49854	406.267	-1.49854	209.052
-1.5453	318.097	-1.5453	345.712	-1.5453	201.125
-1.59206	282.602	-1.59206	327.26	-1.59206	192.275
-1.63881	270.94	-1.63881	298.186	-1.63881	197.882
-1.68557	300.315	-1.68557	267.86	-1.68557	179.991
-1.73233	278.641	-1.73233	257.439	-1.73233	184.486
-1.77909	233.962	-1.77909	239.323	-1.77909	165.633
-1.82585	200.135	-1.82585	224.862	-1.82585	143.054
-1.87261	226.249	-1.87261	218.479	-1.87261	172.238
-1.91937	217.219	-1.91937	207.358	-1.91937	162.081
-1.96613	206.476	-1.96613	200.24	-1.96613	137.096
-2.01289	196.559	-2.01289	166.833	-2.01289	128.788
-2.05965	181.768	-2.05965	130.84	-2.05965	131.244
-2.10641	159.715	-2.10641	129.736	-2.10641	105.976
-2.15317	165.583	-2.15317	134.002	-2.15317	110.402
-2.19993	131.322	-2.19993	108.253	-2.19993	85.9514
-2.24669	110.241	-2.24669	108.599	-2.24669	91.5533
-2.29344	118.281	-2.29344	108.393	-2.29344	110.478
-2.3402	116.422	-2.3402	117.396	-2.3402	123.862
-2.38696	114.027	-2.38696	106.771	-2.38696	87.1628
-2.43372	123.744	-2.43372	85.0231	-2.43372	75.1363
-2.48048	100.369	-2.48048	60.3581	-2.48048	89.791
-2.52724	93.7227	-2.52724	64.3931	-2.52724	72.1636
-2.574	92.4939	-2.574	59.2248	-2.574	67.4863
-2.62076	92.0952	-2.62076	56.9528	-2.62076	66.571
-2.66752	76.2221	-2.66752	57.3772	-2.66752	54.5768
-2.71428	88.5024	-2.71428	63.3493	-2.71428	66.0795
-2.76104	67.7089	-2.76104	50.5712	-2.76104	53.6285
-2.8078	65.6778	-2.8078	47.649	-2.8078	36.1054
-2.85456	63.5459	-2.85456	40.8021	-2.85456	29.9893
-2.90131	45.3528	-2.90131	36.8712	-2.90131	37.6171
-2.94807	48.4704	-2.94807	48.9907	-2.94807	52.9445
-2.99483	53.6826	-2.99483	39.749	-2.99483	36.309
-3.04159	53.8719	-3.04159	35.53	-3.04159	33.6591
-3.08835	47.3629	-3.08835	37.1464	-3.08835	24.6143
-3.13511	39.3731	-3.13511	26.3668	-3.13511	23.3998
-3.18187	31.8667	-3.18187	27.2578	-3.18187	28.1325
-3.22863	31.4143	-3.22863	20.5084	-3.22863	30.8462
-3.27539	35.249	-3.27539	18.8479	-3.27539	24.6165
-3.32215	22.0035	-3.32215	33.0278	-3.32215	13.3572
-3.36891	20.762	-3.36891	32.5233	-3.36891	20.2766
-3.41567	18.2798	-3.41567	20.7771	-3.41567	15.2272
-3.46243	13.6729	-3.46243	11.7004	-3.46243	15.8239
-3.50919	22.1722	-3.50919	14.0426	-3.50919	12.188
-3.55594	22.6829	-3.55594	11.0572	-3.55594	14.434
-3.6027	15.6544	-3.6027	14.2495	-3.6027	21.0892
-3.64946	16.7122	-3.64946	17.0515	-3.64946	11.51
-3.69622	16.9935	-3.69622	16.2033	-3.69622	16.09
-3.74298	9.89619	-3.74298	7.40698	-3.74298	16.1502
-3.78974	8.66324	-3.78974	14.6374	-3.78974	12.0207
-3.8365	14.5956	-3.8365	14.4797	-3.8365	6.92094
-3.88326	9.64008	-3.88326	8.08673	-3.88326	2.52981
-3.93002	7.37575	-3.93002	10.1622	-3.93002	1.53284
-3.97678	13.2689	-3.97678	14.7179	-3.97678	4.04985
-4.02354	9.2198	-4.02354	13.3583	-4.02354	16.2689
-4.0703	5.51123	-4.0703	9.00537	-4.0703	16.2304
-4.11706	8.46579	-4.11706	7.75281	-4.11706	9.51192
-4.16381	10.3378	-4.16381	11.0572	-4.16381	5.3881
-4.21057	5.83765	-4.21057	7.66918	-4.21057	4.98691
-4.25733	7.85514	-4.25733	8.86636	-4.25733	6.56731
-4.30409	5.25707	-4.30409	10.2933	-4.30409	5.75373
-4.35085	5.24187	-4.35085	3.97013	-4.35085	8.41662
-4.39761	6.39662	-4.39761	3.7274	-4.39761	6.77185
-4.44437	6.2409	-4.44437	3.35926	-4.44437	4.95341
-4.49113	0	-4.49113	3.72909	-4.49113	4.82376
-4.53789	0.59578	-4.53789	6.33274	-4.53789	4.05476
-4.58465	4.5122	-4.58465	6.74178	-4.58465	5.11873
-4.63141	6.5305	-4.63141	8.0735	-4.63141	4.6853
-4.67817	4.30687	-4.67817	7.67022	-4.67817	2.35877
-4.72493	4.0598	-4.72493	5.24819	-4.72493	6.37352
-4.77169	9.8189	-4.77169	1.58779	-4.77169	6.88458
-4.81844	7.9266	-4.81844	3.13495	-4.81844	1.03333
-4.8652	6.94861	-4.8652	2.95636	-4.8652	2.25965
-4.91196	2.68725	-4.91196	4.13199	-4.91196	2.4236
-4.95872	1.80015	-4.95872	6.86338	-4.95872	1.62911
-5.00548	2.26251	-5.00548	8.08031	-5.00548	2.26251
-5.05224	0	-5.05224	3.95407	-5.05224	0.59578
-5.099	6.49254	-5.099	4.22799	-5.099	2.26251
-5.14576	5.53639	-5.14576	3.10008	-5.14576	2.25965
-5.19252	8.80501	-5.19252	2.1191	-5.19252	0.59864
-5.23928	9.61024	-5.23928	1.58949	-5.23928	3.3578
-5.28604	3.85526	-5.28604	6.27094	-5.28604	2.35877
-5.3328	0	-5.3328	7.18673	-5.3328	3.06363
-5.37956	3.79043	-5.37956	2.5855	-5.37956	5.71657
-5.42631	3.45898	-5.42631	0	-5.42631	7.33333
-5.47307	3.45407	-5.47307	1.26681	-5.47307	7.08123
-5.51983	3.58795	-5.51983	1.0954	-5.51983	2.52981
-5.56659	0.59578	-5.56659	3.86809	-5.56659	3.18676
-5.61335	4.38907	-5.61335	7.61797	-5.61335	2.52981
-5.66011	5.84965	-5.66011	4.54652	-5.66011	1.53078
-5.70687	0.59864	-5.70687	8.17215	-5.70687	1.3275
-5.75363	0	-5.75363	4.14192	-5.75363	0.59578
-5.80039	0.59578	-5.80039	1.36688	-5.80039	2.26251
-5.84715	2.26251	-5.84715	2.36222	-5.84715	0
-5.89391	1.53078	-5.89391	0.99535	-5.89391	0.59578
-5.94067	6.33922	-5.94067	1.36688	-5.94067	2.26251
-5.98743	3.56314	-5.98743	1.48773	-5.98743	0
-6.03419	2.12656	-6.03419	3.73731	-6.03419	2.25965
-6.08094	5.84965	-6.08094	1.75985	-6.08094	0.59864
-6.1277	3.78334	-6.1277	2.60534	-6.1277	1.65392
-6.17446	4.18579	-6.17446	3.72909	-6.17446	2.73515
-6.22122	3.46401	-6.22122	2.34172	-6.22122	1.3275
-6.26798	2.25256	-6.26798	1.86984	-6.26798	0
-6.31474	4.26593	-6.31474	1.26511	-6.31474	1.53078
-6.3615	4.18579	-6.3615	2.85631	-6.3615	1.3275
-6.40826	1.3275	-6.40826	3.45763	-6.40826	5.32533
-6.45502	1.65392	-6.45502	5.66687	-6.45502	3.24953
-6.50178	3.02933	-6.50178	5.15711	-6.50178	1.19156
-6.54854	1.03333	-6.54854	0.49474	-6.54854	6.17893
-6.5953	0	-6.5953	0.98476	-6.5953	1.20437
-6.64206	0	-6.64206	4.72444	-6.64206	0
-6.68881	1.65392	-6.68881	5.60716	-6.68881	0.59578
-6.73557	2.73515	-6.73557	1.75985	-6.73557	2.26251
-6.78233	1.3275	-6.78233	1.09711	-6.78233	2.25965
-6.82909	0	-6.82909	1.26681	-6.82909	1.19442
-6.87585	0	-6.87585	1.0954	-6.87585	2.26251
-6.92261	1.53078	-6.92261	0	-6.92261	1.65392
-6.96937	2.85829	-6.96937	0	-6.96937	3.46401
-7.01613	4.18293	-7.01613	0	-7.01613	2.12942
-7.06289	2.86114	-7.06289	1.36688	-7.06289	1.3275
-7.10965	0	-7.10965	0.99535	-7.10965	1.65392
-7.15641	1.65392	-7.15641	0	-7.15641	1.80015
-7.20317	1.20437	-7.20317	1.26511	-7.20317	2.26251
-7.24993	0	-7.24993	1.09711	-7.24993	1.53284
