# Supplementary material for: Single-atomic-site platinum steers photogenerated charge carrier lifetime of hematite nanoflakes for photoelectrochemical water splitting
Source: Nat Commun. 2023 May 8;14:2640. doi: 10.1038/s41467-023-38343-6 (PMC10167323; doi:10.1038/s41467-023-38343-6)
Supplement: Supplementary file 2 — Source Data [file 41467_2023_38343_MOESM2_ESM.zip › Figure 5.xlsx]

## Sheet: Figure 5a
	Fe2O3	NPs Pt:Fe2O3	SAs Pt:Fe2O3
Potential (V vs. RHE)	ktrans s-1	ktrans s-1	ktrans s-1
0.8	2.0927	8.09306	9.00583
0.9	2.3417	8.33958	11.1
1	2.357	8.88889	11.9583
1.1	2.391	9	13.2392
1.2	2.394	10.3063	13.3517
1.3	2.427	10.6805	13.6333
1.4	2.447	10.9476	13.1908
1.5	2.597	11.0456	13.3483

## Sheet: Figure 5b
	Fe2O3	NPs Pt:Fe2O3	SAs Pt:Fe2O3
Potential (V vs. RHE)	krec s-1	krec s-1	krec s-1
0.8	2.599	7.14	2.465
0.9	1.842	3.509	1.74
1	1.752	3.28	1.73
1.1	1.6019	1.951	1.72
1.2	1.57	1.3	1.321
1.3	1.537	1.04	1.16
1.4	1.2428	0.7368	0.924
1.5	0.9939	0.58	0.606

## Sheet: Figure 5c
	Fe2O3	NPs Pt:Fe2O3	SAs Pt:Fe2O3
Potential (V vs. RHE)	ktrans/(ktrans+krec)
0.8	0.44604	0.5311	0.78513
0.9	0.55972	0.7036	0.864
1	0.57362	0.73071	0.87398
1.1	0.59881	0.82184	0.88599
1.2	0.60394	0.88788	0.90987
1.3	0.61226	0.91004	0.92138
1.4	0.66318	0.93694	0.9345
1.5	0.72322	0.95019	0.95501

## Sheet: Figure 5d
	Fe2O3			NPs Pt:Fe2O3			SAs Pt:Fe2O3
t (ps)	ΔA (a.u.)	Fitting	t (ps)	ΔA (a.u.)	Fitting	t (ps)	ΔA (a.u.)	Fitting
-4.75095	-0.00376	0	-5.19535	0.00936	0	-5	0.00925	0
-4.51095	-0.00398	0	-4.94201	-0.0089	0	-4.74667	0.10513	0
-4.25761	-0.00572	0	-4.68868	0.02397	0	-4.49333	0.09942	0
-4.00428	-0.00939	0	-4.44868	0.0614	0	-4.24	0.09062	0
-3.75095	-0.0053	0	-4.19535	0.03351	0	-4	0.09948	0
-3.51095	0.00856	0	-3.94201	0.03169	0	-3.74667	0.12321	0
-3.25761	0.00199	0	-3.68868	0.02977	0	-3.49333	0.06738	0
-3.00428	-0.00423	0	-3.44868	0.0106	0	-3.24	0.0411	0
-2.75095	-0.0099	0	-3.19535	0.02416	0	-3	0.10145	0
-2.51095	-0.00435	0	-2.94201	0.04071	0	-2.74667	0.06024	0
-2.25761	-0.00978	0	-2.68868	0.0146	0	-2.49333	0.07326	0
-2.00428	0.00702	0	-2.44868	0.01304	0	-2.24	0.03482	0
-1.75095	-0.00394	0	-2.19535	0.0093	0	-2	0.08293	0
-1.51095	-0.01141	0	-1.94201	-0.00622	0	-1.74667	0.01372	0
-1.25761	-0.000738491	0	-1.68868	0.01804	0	-1.49333	0.02897	0
-1.00428	0.0027	0	-1.44868	0.0141	0	-1.24	-0.05	0
-0.75095	-0.00947	0	-1.19535	0.03042	0	-1	0.06613	0
-0.51095	-0.00995	1.529e-14	-0.94201	0.0377	0	-0.74667	0.0996	0
-0.25761	-0.00964	4.17059e-07	-0.68868	0.00898	0	-0.49333	0.02733	0
-0.23095	-0.00963	1.6954e-06	-0.44868	-0.02665	0	-0.24	0.10336	0
-0.21761	-0.00968	3.32285e-06	-0.42201	-0.03249	0	0	0.02575	0
-0.19095	-0.00996	1.20631e-05	-0.39535	-0.03832	0	0.02667	0.0625	0.08
-0.17761	-0.01316	2.23462e-05	-0.38201	-0.04124	0	0.05333	0.08715	0.08
-0.15095	-0.01074	7.24971e-05	-0.35535	-0.04708	0	0.06667	0.02078	0.08
-0.12428	-0.00609	0.000218315	-0.34201	-0.05	0	0.09333	0.00304	0.08
-0.09761	-0.01562	0.00061049	-0.31535	0.01413	0	0.10667	0.04752	0.08
-0.08428	-0.01792	0.000993074	-0.28868	0.01388	0.02	0.13333	0.00817	0.08
-0.05761	-0.02	0.00249	-0.26201	0.00799	0.02	0.16	0.08276	0.08
-0.03095	-0.00674	0.00579	-0.23535	0.01703	0.02	0.18667	0.15505	0.08001
-0.00428	0.01686	0.01256	-0.20868	-0.04192	0.02	0.21333	0.12291	0.08013
0.02239	0.03299	0.02537	-0.18201	-0.03328	0.02	0.24	0.11472	0.08114
0.06239	0.08418	0.06388	-0.15535	0.02021	0.02	0.26667	0.15496	0.08738
0.08905	0.13795	0.10862	-0.12868	0.01264	0.02	0.29333	0.14822	0.11458
0.11572	0.18481	0.17288	-0.10201	0.06348	0.02003	0.32	0.21663	0.19845
0.14239	0.23409	0.25813	-0.06201	0.10261	0.02096	0.34667	0.26163	0.37999
0.18239	0.38128	0.42021	-0.03535	0.12453	0.02626	0.38667	0.54555	0.79362
0.20905	0.51035	0.54151	-0.00868	0.06304	0.04941	0.41333	0.67316	0.95428
0.24905	0.71268	0.71906	0.03132	0.1801	0.18551	0.44	0.95	0.82719
0.28905	0.86424	0.86297	0.05799	0.34645	0.38224	0.48	0.92137	0.67417
0.31572	0.91897	0.93028	0.09799	0.67816	0.74813	0.50667	0.83477	0.57721
0.35572	0.9594	0.98669	0.13799	0.93511	0.975	0.54667	0.47174	0.51864
0.39572	0.98	1	0.17799	0.94962	0.99707	0.58667	0.40162	0.4836
0.43572	0.97706	0.9868	0.21799	0.91106	0.96579	0.62667	0.27686	0.46282
0.47572	0.95443	0.96124	0.25799	0.95	0.93638	0.66667	0.32536	0.4507
0.52905	0.90521	0.92209	0.29799	0.86834	0.90936	0.70667	0.30217	0.44382
0.56905	0.86944	0.89345	0.33799	0.80997	0.88457	0.74667	0.38086	0.44012
0.60905	0.84303	0.8666	0.37799	0.76612	0.85466	0.78667	0.38802	0.43803
0.66239	0.79774	0.8338	0.43132	0.77633	0.83437	0.82667	0.40557	0.43768
0.70239	0.77506	0.81134	0.47132	0.73885	0.80988	0.88	0.55428	0.4381
0.75572	0.76362	0.78399	0.52465	0.73176	0.78805	0.92	0.44822	0.43906
0.80905	0.74111	0.75934	0.57799	0.73105	0.77324	0.97333	0.39809	0.43997
0.86239	0.71963	0.73713	0.61799	0.70908	0.75536	1.02667	0.4397	0.44131
0.91572	0.6914	0.71711	0.67132	0.68714	0.73942	1.06667	0.34137	0.44272
0.96905	0.67007	0.69907	0.72465	0.67667	0.72188	1.12	0.39335	0.44452
1.03572	0.65789	0.67899	0.79132	0.61417	0.70955	1.17333	0.47723	0.44596
1.08905	0.64688	0.6647	0.84465	0.66795	0.69599	1.24	0.47013	0.44776
1.15572	0.63087	0.64879	0.91132	0.66835	0.68644	1.29333	0.43086	0.44919
1.20905	0.6196	0.63747	0.96465	0.61781	0.67594	1.36	0.46084	0.45096
1.27572	0.61536	0.62486	1.03132	0.62975	0.66683	1.41333	0.3946	0.4527
1.34239	0.60909	0.61377	1.09799	0.63117	0.65893	1.48	0.41745	0.45442
1.42239	0.59909	0.60221	1.16465	0.66026	0.65207	1.54667	0.3532	0.45612
1.48905	0.58806	0.59385	1.23132	0.64297	0.64611	1.61333	0.43195	0.45779
1.56905	0.57724	0.58512	1.29799	0.59493	0.63998	1.68	0.42577	0.45977
1.63572	0.57246	0.5788	1.37799	0.6246	0.6348	1.74667	0.37547	0.46172
1.71572	0.56371	0.57219	1.45799	0.61132	0.63043	1.82667	0.42315	0.46364
1.79572	0.56253	0.56651	1.53799	0.56132	0.62672	1.90667	0.42769	0.46553
1.87572	0.55867	0.56161	1.61799	0.58331	0.62359	1.98667	0.37038	0.46738
1.96905	0.5564	0.55675	1.69799	0.6037	0.62092	2.06667	0.37181	0.46921
2.06239	0.56146	0.55265	1.77799	0.58259	0.61832	2.14667	0.42886	0.4713
2.14239	0.5596	0.54965	1.87132	0.55005	0.61617	2.22667	0.42719	0.47335
2.23572	0.55137	0.54665	1.96465	0.57186	0.61438	2.32	0.38396	0.47537
2.34239	0.54681	0.54377	2.05799	0.57412	0.61289	2.41333	0.29803	0.47734
2.43572	0.54089	0.54165	2.15132	0.56335	0.61148	2.50667	0.40076	0.47956
2.54239	0.53702	0.53959	2.25799	0.52974	0.61046	2.6	0.36813	0.48145
2.64905	0.53766	0.53786	2.35132	0.57804	0.60949	2.70667	0.41824	0.48358
2.75572	0.53387	0.5364	2.45799	0.53807	0.6086	2.8	0.43	0.48591
2.87572	0.52867	0.535	2.57799	0.56676	0.60794	2.90667	0.37774	0.48794
2.98239	0.52443	0.53394	2.68465	0.58829	0.60731	3.02667	0.43379	0.49017
3.10239	0.50703	0.53291	2.80465	0.55467	0.60679	3.13333	0.42153	0.49234
3.23572	0.50744	0.53193	2.92465	0.54728	0.60634	3.25333	0.42696	0.49446
3.35572	0.51519	0.53116	3.04465	0.55984	0.60592	3.37333	0.40225	0.49676
3.48905	0.5191	0.53039	3.17799	0.53565	0.60555	3.49333	0.38688	0.49899
3.62239	0.52176	0.52971	3.31132	0.55566	0.60522	3.62667	0.4339	0.50117
3.76905	0.52853	0.52903	3.44465	0.55716	0.60492	3.76	0.40987	0.50328
3.91572	0.5239	0.52841	3.57799	0.51859	0.60461	3.89333	0.42802	0.50554
4.06239	0.52816	0.52782	3.72465	0.56264	0.60433	4.02667	0.49003	0.50773
4.20905	0.53445	0.52727	3.87132	0.56403	0.60404	4.17333	0.4399	0.51005
4.36905	0.53273	0.5267	4.03132	0.53995	0.60376	4.32	0.36353	0.51229
4.52905	0.5198	0.52615	4.19132	0.56439	0.60349	4.48	0.30564	0.51446
4.70239	0.50719	0.52557	4.35132	0.55409	0.60323	4.64	0.41664	0.51656
4.87572	0.48976	0.525	4.51132	0.51616	0.60295	4.8	0.49641	0.51875
5.04905	0.49717	0.52444	4.68465	0.54579	0.60266	4.96	0.43754	0.52103
5.23572	0.51076	0.52385	4.87132	0.56432	0.60238	5.13333	0.53039	0.52306
5.42239	0.50966	0.52326	5.04465	0.58092	0.60207	5.32	0.53859	0.52532
5.62239	0.51805	0.52264	5.24465	0.56191	0.60178	5.49333	0.49397	0.52734
5.82239	0.51423	0.52201	5.43132	0.56468	0.60147	5.69333	0.49276	0.52942
6.02239	0.50771	0.5214	5.63132	0.55956	0.60115	5.88	0.40955	0.53155
6.24905	0.49858	0.5207	5.84465	0.57954	0.60082	6.08	0.52475	0.53358
6.46239	0.50067	0.52005	6.05799	0.58917	0.60047	6.29333	0.54123	0.53564
6.68905	0.50238	0.51936	6.28465	0.56558	0.60012	6.50667	0.42554	0.5376
6.92905	0.49873	0.51863	6.51132	0.53337	0.59978	6.73333	0.42716	0.53947
7.16905	0.50832	0.5179	6.73799	0.54741	0.59941	6.96	0.46384	0.54136
7.40905	0.50388	0.51717	6.97799	0.5615	0.59902	7.18667	0.45127	0.54324
7.67572	0.50123	0.51637	7.23132	0.55035	0.59864	7.42667	0.43878	0.54503
7.94239	0.50356	0.51556	7.48465	0.54438	0.59823	7.68	0.34476	0.5468
8.20905	0.49632	0.51476	7.75132	0.54696	0.59783	7.93333	0.40767	0.54848
8.48905	0.49565	0.51393	8.01799	0.55955	0.59738	8.2	0.39169	0.55021
8.78239	0.50655	0.51305	8.31132	0.57669	0.59695	8.46667	0.46295	0.55176
9.07572	0.4895	0.51218	8.59132	0.59181	0.59649	8.76	0.43667	0.55336
9.38239	0.49595	0.51127	8.89799	0.57709	0.59603	9.04	0.5079	0.55484
9.70239	0.48907	0.51032	9.20465	0.56803	0.59554	9.34667	0.4377	0.55629
10.0357	0.49233	0.50934	9.52465	0.54335	0.59506	9.65333	0.42283	0.55763
10.369	0.50161	0.50836	9.84465	0.55915	0.59456	9.97333	0.5042	0.55893
10.7157	0.5014	0.50734	10.178	0.56895	0.59401	10.2933	0.55678	0.56022
11.0757	0.50224	0.50629	10.538	0.58442	0.59349	10.6267	0.56091	0.56137
11.449	0.48673	0.50521	10.8847	0.55716	0.59293	10.9867	0.48864	0.5625
11.8224	0.496	0.50412	11.258	0.57717	0.59235	11.3333	0.53048	0.56357
12.2224	0.48961	0.50297	11.6447	0.57925	0.59177	11.7067	0.57362	0.56454
12.6224	0.47602	0.50182	12.0313	0.59615	0.59115	12.0933	0.56137	0.56548
13.0357	0.4756	0.50064	12.4446	0.59306	0.59054	12.48	0.52533	0.56633
13.4757	0.48578	0.49938	12.858	0.59197	0.5899	12.8933	0.55713	0.5671
13.9157	0.48325	0.49813	13.2846	0.58138	0.58925	13.3067	0.46273	0.56782
14.369	0.47742	0.49685	13.7247	0.55343	0.58855	13.7333	0.47265	0.56848
14.8491	0.46463	0.4955	14.1913	0.55958	0.58786	14.1733	0.56001	0.56906
15.3291	0.48276	0.49416	14.658	0.59804	0.58715	14.64	0.55819	0.56958
15.8357	0.48007	0.49275	15.138	0.57252	0.5864	15.1067	0.55106	0.57004
16.3424	0.47627	0.49134	15.6447	0.57847	0.58564	15.5867	0.53485	0.57043
16.8757	0.47474	0.48987	16.1647	0.60044	0.58485	16.0933	0.60745	0.57076
17.4224	0.47796	0.48837	16.698	0.58939	0.58405	16.6133	0.49046	0.57103
17.9957	0.4925	0.48681	17.2447	0.59498	0.58323	17.1467	0.56129	0.57124
18.5824	0.48153	0.48522	17.8046	0.63911	0.58237	17.6933	0.58224	0.5714
19.1824	0.46764	0.4836	18.3913	0.62612	0.5815	18.2533	0.55968	0.57149
19.7957	0.44812	0.48196	18.9913	0.59414	0.58059	18.84	0.57877	0.57153
20.4357	0.46625	0.48025	19.618	0.57776	0.57968	19.44	0.66079	0.57153
21.0891	0.47723	0.47852	20.2447	0.59722	0.57871	20.0667	0.50792	0.57146
21.7691	0.46942	0.47673	20.9113	0.55727	0.57773	20.6933	0.50506	0.57135
22.4757	0.46391	0.47489	21.5913	0.54319	0.57673	21.36	0.51364	0.5712
23.1957	0.46172	0.47302	22.2846	0.50913	0.5757	22.04	0.49632	0.571
23.9424	0.46913	0.4711	23.0047	0.53943	0.57463	22.7333	0.43766	0.57075
24.7024	0.44927	0.46916	23.7513	0.58565	0.57355	23.4533	0.50285	0.57047
25.489	0.46002	0.46716	24.5113	0.5919	0.57241	24.2	0.53237	0.57014
26.3024	0.4589	0.46512	25.3113	0.59118	0.57126	24.96	0.61371	0.56978
27.1424	0.45811	0.46302	26.1246	0.55926	0.57007	25.76	0.4813	0.56938
28.009	0.44599	0.46087	26.9646	0.51541	0.56885	26.5733	0.59842	0.56895
28.9024	0.44061	0.45868	27.8313	0.51261	0.56759	27.4133	0.55116	0.56848
29.8224	0.45289	0.45645	28.7247	0.53715	0.56631	28.28	0.61	0.56798
30.7691	0.45015	0.45417	29.6446	0.49333	0.56499	29.1733	0.58032	0.56745
31.7424	0.43426	0.45184	30.5913	0.53229	0.56364	30.0933	0.55575	0.56689
32.7557	0.43774	0.44945	31.5647	0.51602	0.56225	31.04	0.541	0.5663
33.7957	0.44722	0.44701	32.5647	0.56713	0.56082	32.0133	0.52949	0.56568
34.8624	0.43722	0.44454	33.6046	0.55364	0.55934	33.0133	0.4681	0.56503
35.9691	0.43077	0.44201	34.6846	0.52679	0.55784	34.0533	0.4456	0.56437
37.1024	0.42278	0.43944	35.778	0.5408	0.55628	35.1333	0.50526	0.56366
38.2757	0.4064	0.43681	36.9246	0.52998	0.5547	36.2267	0.45813	0.56293
39.489	0.42328	0.43412	38.098	0.53708	0.55308	37.3733	0.55911	0.56219
40.7291	0.4303	0.43141	39.298	0.51954	0.5514	38.5467	0.45805	0.56141
42.0224	0.42042	0.42861	40.5513	0.51396	0.54969	39.7467	0.43692	0.5606
43.3424	0.41751	0.4258	41.8313	0.53331	0.54794	41	0.51304	0.55978
44.7024	0.40622	0.42293	43.1513	0.48713	0.54612	42.28	0.43759	0.55891
46.1157	0.41528	0.41999	44.5247	0.51356	0.54428	43.6	0.47171	0.55804
47.569	0.38918	0.41701	45.9246	0.49608	0.54238	44.9733	0.54795	0.55712
49.0624	0.39447	0.414	47.378	0.49137	0.54044	46.3733	0.53963	0.55619
50.5957	0.38939	0.41094	48.8713	0.52035	0.53845	47.8267	0.47232	0.55522
52.1957	0.38272	0.40781	50.418	0.51207	0.53641	49.32	0.33162	0.55423
53.8224	0.38367	0.40467	52.0046	0.48496	0.53432	50.8667	0.36818	0.5532
55.5157	0.37451	0.40145	53.6446	0.46287	0.53219	52.4533	0.45415	0.55215
57.2624	0.36255	0.39819	55.3246	0.4844	0.52999	54.0933	0.40516	0.55107
59.0491	0.37936	0.3949	57.0713	0.53639	0.52774	55.7733	0.45158	0.54995
60.9024	0.36748	0.39156	58.8713	0.47241	0.52545	57.52	0.43269	0.54881
62.809	0.38422	0.38818	60.7113	0.50004	0.5231	59.32	0.49592	0.54763
64.769	0.36965	0.38477	62.618	0.5075	0.52069	61.16	0.37801	0.54641
66.7957	0.36927	0.38131	64.5913	0.52474	0.51823	63.0667	0.46559	0.54516
68.889	0.36684	0.3778	66.618	0.50731	0.51572	65.04	0.50797	0.54389
71.0357	0.36762	0.37428	68.698	0.45975	0.51314	67.0667	0.56686	0.54257
73.2624	0.36972	0.3707	70.858	0.43354	0.51052	69.1467	0.4592	0.54122
75.5424	0.36379	0.36712	73.0713	0.46271	0.50783	71.3067	0.52062	0.53982
77.9024	0.34001	0.36349	75.3646	0.44569	0.50508	73.52	0.51751	0.53839
80.3424	0.34371	0.35982	77.7247	0.45915	0.50228	75.8133	0.40327	0.53692
82.8491	0.35321	0.35614	80.1513	0.53279	0.49942	78.1733	0.4533	0.53541
85.4224	0.34697	0.35245	82.658	0.48309	0.49649	80.6	0.58102	0.53386
88.0891	0.33525	0.34872	85.2446	0.46556	0.4935	83.1067	0.47993	0.53226
90.8357	0.31918	0.34497	87.9113	0.42827	0.49047	85.6933	0.43753	0.53063
93.6624	0.32895	0.34121	90.6446	0.46063	0.48735	88.36	0.57059	0.52895
96.5824	0.31211	0.33743	93.4847	0.48098	0.4842	91.0933	0.5031	0.52723
99.5957	0.32202	0.33364	96.3913	0.48082	0.48097	93.9333	0.3872	0.52545
102.689	0.31058	0.32986	99.4047	0.41617	0.47767	96.84	0.43389	0.52363
105.889	0.31491	0.32605	102.511	0.43795	0.47433	99.8533	0.51772	0.52176
109.182	0.30931	0.32225	105.698	0.44522	0.47092	102.96	0.4471	0.51985
112.582	0.30636	0.31845	108.991	0.432	0.46744	106.147	0.42558	0.51788
116.076	0.31478	0.31466	112.391	0.42741	0.4639	109.44	0.48559	0.51585
119.689	0.30277	0.31087	115.898	0.44854	0.46032	112.84	0.51536	0.51378
123.409	0.29929	0.30709	119.498	0.42862	0.45666	116.347	0.47233	0.51166
127.236	0.3038	0.30333	123.218	0.38252	0.45294	119.947	0.48794	0.50947
131.196	0.30229	0.29958	127.058	0.45165	0.44917	123.667	0.39494	0.50724
135.276	0.2904	0.29585	131.005	0.46581	0.44533	127.507	0.44187	0.50495
139.476	0.28647	0.29214	135.085	0.43824	0.44144	131.453	0.40088	0.50259
143.796	0.29798	0.28847	139.285	0.3807	0.43749	135.533	0.34923	0.50018
148.262	0.28954	0.28482	143.618	0.40381	0.43349	139.733	0.39926	0.49771
152.862	0.26948	0.2812	148.078	0.4437	0.42943	144.067	0.48312	0.49518
157.609	0.28401	0.27762	152.678	0.39768	0.42531	148.527	0.46294	0.49259
162.496	0.29683	0.27407	157.425	0.3526	0.42115	153.127	0.47118	0.48993
167.536	0.27294	0.27057	162.311	0.40276	0.41693	157.873	0.53221	0.48721
172.736	0.25788	0.2671	167.351	0.36178	0.41266	162.76	0.32039	0.48443
178.089	0.27261	0.26369	172.551	0.38805	0.40834	167.8	0.40017	0.48158
183.609	0.26471	0.26032	177.905	0.29433	0.40398	173	0.42463	0.47866
189.302	0.25583	0.257	183.425	0.339	0.39957	178.353	0.40015	0.47567
195.169	0.25776	0.25374	189.118	0.35036	0.39512	183.873	0.36173	0.47262
201.222	0.25372	0.25052	194.985	0.35158	0.39062	189.567	0.42136	0.46949
207.456	0.25715	0.24736	201.038	0.36019	0.38609	195.433	0.34387	0.4663
213.882	0.23931	0.24426	207.271	0.40634	0.38152	201.487	0.37532	0.46303
220.509	0.24436	0.24122	213.698	0.40829	0.37691	207.72	0.42543	0.4597
227.342	0.23654	0.23823	220.325	0.32135	0.37227	214.147	0.35893	0.45628
234.382	0.23618	0.2353	227.158	0.28944	0.36761	220.773	0.40813	0.4528
241.642	0.2214	0.23243	234.198	0.34354	0.36292	227.607	0.43644	0.44924
249.122	0.2324	0.22962	241.458	0.37066	0.3582	234.647	0.40708	0.44561
256.836	0.23463	0.22686	248.938	0.3484	0.35347	241.907	0.32756	0.44191
264.789	0.2172	0.22416	256.651	0.30506	0.34871	249.387	0.37985	0.43813
272.982	0.23891	0.22152	264.605	0.32913	0.34394	257.1	0.28843	0.43427
281.436	0.21177	0.21893	272.798	0.37562	0.33916	265.053	0.38118	0.43034
290.142	0.217	0.2164	281.245	0.34092	0.33436	273.247	0.44816	0.42633
299.122	0.21808	0.21392	289.958	0.30417	0.32956	281.693	0.37918	0.42225
308.376	0.21485	0.21149	298.938	0.29268	0.32476	290.407	0.24931	0.41809
317.916	0.21816	0.20911	308.191	0.2708	0.31996	299.387	0.26924	0.41386
327.756	0.21591	0.20677	317.731	0.26	0.31516	308.64	0.36473	0.40955
337.889	0.19793	0.20447	327.565	0.27411	0.31037	318.18	0.33926	0.40517
348.342	0.20764	0.20221	337.705	0.2827	0.30559	328.013	0.30152	0.40071
359.116	0.20159	0.19999	348.158	0.24425	0.30082	338.153	0.36148	0.39618
370.222	0.19826	0.1978	358.931	0.24159	0.29606	348.607	0.36099	0.39157
381.669	0.18975	0.19565	370.038	0.26956	0.29132	359.38	0.33875	0.3869
393.476	0.20611	0.19351	381.485	0.25748	0.2866	370.487	0.37808	0.38214
405.642	0.18494	0.19141	393.298	0.2524	0.28191	381.933	0.43606	0.37733
418.182	0.18439	0.18932	405.458	0.25383	0.27725	393.747	0.29928	0.37245
431.109	0.17915	0.18724	417.998	0.2517	0.27261	405.907	0.32161	0.3675
444.436	0.17154	0.18518	430.925	0.29727	0.268	418.447	0.24888	0.36248
458.176	0.16359	0.18313	444.251	0.24011	0.26343	431.373	0.20045	0.3574
472.342	0.17341	0.18108	457.991	0.2774	0.25889	444.7	0.35309	0.35226
486.936	0.16526	0.17904	472.151	0.26826	0.25439	458.44	0.34902	0.34706
501.996	0.16674	0.17699	486.751	0.24086	0.24993	472.6	0.29641	0.3418
517.502	0.16625	0.17494	501.805	0.26369	0.24551	487.2	0.35161	0.33649
533.489	0.16041	0.17288	517.325	0.21923	0.24113	502.253	0.24873	0.33113
549.982	0.1427	0.17081	533.311	0.23932	0.23679	517.773	0.29099	0.32572
566.969	0.15443	0.16873	549.791	0.25838	0.23249	533.76	0.23266	0.32027
584.489	0.14952	0.16663	566.791	0.19694	0.22824	550.24	0.30979	0.31477
602.549	0.14964	0.16452	584.305	0.24816	0.22404	567.24	0.26749	0.30924
621.162	0.14101	0.16238	602.365	0.21805	0.21988	584.753	0.23789	0.30367
640.356	0.1553	0.16022	620.978	0.16126	0.21576	602.813	0.22724	0.29807
660.136	0.14337	0.15804	640.171	0.30071	0.21168	621.427	0.26054	0.29245
680.529	0.13035	0.15584	659.951	0.35368	0.20765	640.62	0.1825	0.2868
701.549	0.14651	0.1536	680.345	0.19818	0.20367	660.4	0.3027	0.28114
723.222	0.14393	0.15134	701.365	0.25567	0.19972	680.793	0.27602	0.27546
745.562	0.14248	0.14906	723.038	0.23119	0.19581	701.813	0.32418	0.26978
768.589	0.13304	0.14674	745.378	0.2023	0.19195	723.487	0.30014	0.2641
792.322	0.11572	0.1444	768.405	0.16303	0.18812	745.827	0.21888	0.25841
816.796	0.1303	0.14202	792.138	0.15765	0.18433	768.853	0.26989	0.25274
842.022	0.12095	0.13962	816.611	0.17878	0.18058	792.587	0.21573	0.24708
868.022	0.12398	0.13719	841.838	0.18947	0.17686	817.06	0.21729	0.24144
894.829	0.13117	0.13473	867.838	0.15465	0.17317	842.287	0.30292	0.23582
922.462	0.12797	0.13224	894.645	0.20595	0.16952	868.287	0.17993	0.23024
950.949	0.1102	0.12972	922.278	0.17229	0.16589	895.093	0.21887	0.22469
980.309	0.11929	0.12718	950.758	0.14024	0.16229	922.727	0.27123	0.21919
1010.58	0.10096	0.12461	980.125	0.16061	0.15872	951.207	0.30784	0.21373
1041.78	0.10688	0.12202	1010.39	0.17304	0.15517	980.573	0.22503	0.20833
1073.95	0.10967	0.11941	1041.6	0.17647	0.15165	1010.84	0.29501	0.20299
1107.1	0.10726	0.11677	1073.76	0.15761	0.14815	1042.05	0.24234	0.19772
1141.28	0.10751	0.11412	1106.92	0.13989	0.14467	1074.21	0.32653	0.19253
1176.52	0.09625	0.11144	1141.1	0.15959	0.14121	1107.37	0.26593	0.18741
1212.84	0.11614	0.10875	1176.34	0.0996	0.13777	1141.55	0.23477	0.18238
1250.28	0.09462	0.10604	1212.66	0.14832	0.13435	1176.79	0.22793	0.17744
1288.88	0.09084	0.10332	1250.1	0.12899	0.13096	1213.11	0.14347	0.17259
1328.67	0.10201	0.10059	1288.7	0.13347	0.12758	1250.55	0.22536	0.16785
1369.69	0.07942	0.09785	1328.48	0.15407	0.12422	1289.15	0.1287	0.16322
1411.97	0.08805	0.09511	1369.5	0.16709	0.12089	1328.93	0.19206	0.1587
1455.56	0.08868	0.09236	1411.78	0.08534	0.11758	1369.95	0.16064	0.1543
1500.48	0.08615	0.08961	1455.37	0.07203	0.11429	1412.23	0.16802	0.15002
1546.8	0.07763	0.08686	1500.29	0.15293	0.11102	1455.82	0.16964	0.14586
1594.54	0.07849	0.08411	1546.61	0.18039	0.10779	1500.74	0.24192	0.14184
1643.76	0.08328	0.08137	1594.35	0.09491	0.10458	1547.06	0.0778	0.13795
1694.49	0.06487	0.07864	1643.57	0.09387	0.1014	1594.8	0.19213	0.13419
1746.79	0.07461	0.07592	1694.3	0.13517	0.09825	1644.02	0.15937	0.13057
1800.71	0.08149	0.07321	1746.6	0.09903	0.09514	1694.75	0.13334	0.1271
1856.28	0.0701	0.07053	1800.52	0.1003	0.09206	1747.05	0.16454	0.12376
1913.58	0.06959	0.06786	1856.1	0.10325	0.08903	1800.97	0.11739	0.12057
1972.64	0.05715	0.06521	1913.39	0.09549	0.08604	1856.55	0.17644	0.11753
2033.52	0.06509	0.0626	1972.45	0.15274	0.08309	1913.84	0.11943	0.11463
2096.28	0.06344	0.06001	2033.33	0.05583	0.08019	1972.9	0.06265	0.11187
2160.97	0.06762	0.05745	2096.09	0.11529	0.07735	2033.78	0.15609	0.10926
2227.66	0.05125	0.05493	2160.78	0.11747	0.07455	2096.54	0.13317	0.1068
2296.41	0.06007	0.05244	2227.48	0.07283	0.07182	2161.23	0.14473	0.10447
2367.28	0.04499	0.05	2296.22	0.05088	0.06914	2227.93	0.11546	0.10228
2440.34	0.05835	0.0476	2367.1	0.05621	0.06653	2296.67	0.13482	0.10023
2515.65	0.05525	0.04525	2440.15	0.09322	0.06398	2367.55	0.1794	0.09832
2593.28	0.04864	0.04295	2515.46	0.09948	0.0615	2440.6	0.15194	0.09653
2673.31	0.05746	0.04069	2593.09	0.00659	0.05909	2515.91	0.11307	0.09487
2755.8	0.06553	0.0385	2673.12	0.11688	0.05675	2593.54	0.09627	0.09334
2840.84	0.05738	0.03636	2755.62	0.08462	0.05449	2673.57	0.12672	0.09192
2928.5	0.02984	0.03427	2840.66	0.05275	0.0523	2756.07	0.07295	0.09062
3018.88	0.06282	0.03225	2928.32	0.08105	0.05019	2841.11	0.10416	0.08942
3112.04	0.04273	0.03029	3018.68	0.04212	0.04816	2928.77	0.09649	0.08833
			3111.84	0.02152		3019.13	0.10723
						3112.29	0.0477

## Sheet: Figure 5e
	Fe2O3			NPs Pt:Fe2O3			SAs Pt:Fe2O3
t (ps)	ΔA (a.u.)	Fitting	t (ps)	ΔA (a.u.)	Fitting	t (ps)	ΔA (a.u.)	Fitting
-4.75095	0.0359	0	-5.19535	0.09319	0	-5	0.0522	0
-4.51095	0.03879	0	-4.94201	0.06314	0	-4.74667	0.11251	0
-4.25761	0.03714	0	-4.68868	0.05916	0	-4.49333	0.06018	0
-4.00428	0.05833	0	-4.44868	0.06196	0	-4.24	0.03116	0
-3.75095	0.02609	0	-4.19535	0.06876	0	-4	0.18994	0
-3.51095	0.03385	0	-3.94201	0.07694	0	-3.74667	0.10335	0
-3.25761	0.02364	0	-3.68868	0.04724	0	-3.49333	0.07941	0
-3.00428	0.02992	0	-3.44868	0.07008	0	-3.24	0.03663	0
-2.75095	0.02529	0	-3.19535	0.05217	0	-3	0.11512	0
-2.51095	0.03036	0	-2.94201	0.09377	0	-2.74667	0.04147	0
-2.25761	0.02918	0	-2.68868	0.06465	0	-2.49333	0.10869	0
-2.00428	0.04415	0	-2.44868	0.03806	0	-2.24	0.16478	0
-1.75095	0.03114	0	-2.19535	0.03709	0	-2	0.08639	0
-1.51095	0.03151	0	-1.94201	0.05884	0	-1.74667	0.07382	0
-1.25761	0.03726	0	-1.68868	0.08127	0	-1.49333	0.02709	0
-1.00428	0.05491	0	-1.44868	0.04396	0	-1.24	0.16092	0.16
-0.75095	0.03039	0	-1.19535	0.04941	0	-1	0.11786	0.16
-0.51095	0.0221	0.03	-0.94201	0.06511	0	-0.74667	0.16555	0.16
-0.25761	0.02771	0.03	-0.68868	0.05293	0	-0.49333	0.19195	0.16001
-0.23095	0.02939	0.03	-0.44868	0.07375	0	-0.24	0.18548	0.16095
-0.21761	0.03084	0.03001	-0.42201	0.12704	0.1	0	0.18702	0.18508
-0.19095	0.03671	0.03002	-0.39535	0.13286	0.1	0.02667	0.26722	0.19376
-0.17761	0.0384	0.03003	-0.38201	0.13871	0.1	0.05333	0.2997	0.20485
-0.15095	0.03237	0.03009	-0.35535	0.11581	0.1	0.06667	0.20959	0.21143
-0.12428	0.03772	0.03025	-0.34201	0.09275	0.1	0.09333	0.22401	0.22698
-0.09761	0.04846	0.03063	-0.31535	0.14067	0.1	0.10667	0.26063	0.23606
-0.08428	0.05123	0.03097	-0.28868	0.12698	0.1	0.13333	0.2133	0.25713
-0.05761	0.05232	0.03225	-0.26201	0.15915	0.1	0.16	0.32141	0.28242
-0.03095	0.06237	0.03489	-0.23535	0.15255	0.1	0.18667	0.33437	0.31233
-0.00428	0.07559	0.04004	-0.20868	0.16431	0.1	0.21333	0.37258	0.34711
0.02239	0.09116	0.04944	-0.18201	0.20231	0.10002	0.24	0.31555	0.38693
0.06239	0.12026	0.07711	-0.15535	0.23519	0.10011	0.26667	0.34605	0.43176
0.08905	0.14106	0.10922	-0.12868	0.2425	0.10056	0.29333	0.26644	0.48138
0.11572	0.16999	0.15612	-0.10201	0.23549	0.10244	0.32	0.17606	0.53537
0.14239	0.21405	0.22031	-0.06201	0.24991	0.11576	0.34667	0.28455	0.59306
0.18239	0.32241	0.35005	-0.03535	0.2523	0.14415	0.38667	0.42358	0.68459
0.20905	0.41728	0.45532	-0.00868	0.24729	0.20478	0.41333	0.44045	0.7473
0.24905	0.5939	0.62697	0.03132	0.27926	0.38449	0.44	0.42742	0.80986
0.28905	0.75262	0.79073	0.05799	0.40701	0.55999	0.48	0.64869	0.90036
0.31572	0.84258	0.88228	0.09799	0.66128	0.83946	0.50667	0.73632	0.95641
0.35572	0.94455	0.98001	0.13799	0.80455	0.86239	0.54667	0.87521	0.87411
0.39572	0.99755	1	0.17799	1	1	0.58667	0.85572	0.92466
0.43572	1	1	0.21799	0.92832	0.9931	0.62667	0.94642	0.96029
0.47572	0.97102	1.00444	0.25799	0.86543	0.97541	0.66667	0.98	0.98
0.52905	0.90281	0.94906	0.29799	0.77565	0.97541	0.70667	0.89013	0.98408
0.56905	0.84496	0.90346	0.33799	0.7477	0.92462	0.74667	0.72009	0.97395
0.60905	0.79873	0.85952	0.37799	0.66383	0.87819	0.78667	0.33914	0.95194
0.66239	0.7533	0.80617	0.43132	0.65574	0.82258	0.82667	0.51357	0.92088
0.70239	0.72141	0.77042	0.47132	0.63527	0.78515	0.88	0.63141	0.87061
0.75572	0.67718	0.72801	0.52465	0.57837	0.74032	0.92	0.38109	0.9788
0.80905	0.64938	0.69096	0.57799	0.58663	0.70066	0.97333	0.50036	0.91533
0.86239	0.63493	0.65855	0.61799	0.53583	0.67395	1.02667	0.6944	0.85626
0.91572	0.61487	0.63018	0.67132	0.52749	0.64193	1.06667	0.53425	0.81635
0.96905	0.58823	0.6053	0.72465	0.55263	0.61358	1.12	0.4868	0.76969
1.03572	0.56526	0.57841	0.79132	0.55913	0.58265	1.17333	0.62961	0.73029
1.08905	0.54183	0.55979	0.84465	0.4552	0.56106	1.24	0.54039	0.68987
1.15572	0.51971	0.53958	0.91132	0.49615	0.53747	1.29333	0.57364	0.66323
1.20905	0.51104	0.5255	0.96465	0.49144	0.52097	1.36	0.52979	0.63528
1.27572	0.50296	0.51013	1.03132	0.45522	0.50292	1.41333	0.54324	0.61619
1.34239	0.49862	0.49686	1.09799	0.46914	0.48734	1.48	0.53788	0.59539
1.42239	0.48477	0.48322	1.16465	0.4721	0.47387	1.54667	0.40485	0.57724
1.48905	0.47333	0.47344	1.23132	0.4396	0.4622	1.61333	0.52223	0.56121
1.56905	0.45207	0.46326	1.29799	0.43802	0.45208	1.68	0.47819	0.54693
1.63572	0.44331	0.45586	1.37799	0.44778	0.44167	1.74667	0.5049	0.53416
1.71572	0.43645	0.44805	1.45799	0.38343	0.43284	1.82667	0.52566	0.52056
1.79572	0.43538	0.4412	1.53799	0.39973	0.42532	1.90667	0.47695	0.5086
1.87572	0.4226	0.43512	1.61799	0.43425	0.41889	1.98667	0.44645	0.49808
1.96905	0.41572	0.42884	1.69799	0.42016	0.41337	2.06667	0.44912	0.48881
2.06239	0.42099	0.42324	1.77799	0.40402	0.40859	2.14667	0.46119	0.48065
2.14239	0.41444	0.41889	1.87132	0.39663	0.40381	2.22667	0.47589	0.47346
2.23572	0.39027	0.41423	1.96465	0.38316	0.39971	2.32	0.44772	0.46614
2.34239	0.39014	0.40936	2.05799	0.37903	0.39616	2.41333	0.46661	0.45981
2.43572	0.39203	0.40541	2.15132	0.3802	0.39306	2.50667	0.37979	0.45435
2.54239	0.37877	0.40118	2.25799	0.38143	0.38996	2.6	0.45103	0.44963
2.64905	0.37688	0.39721	2.35132	0.33045	0.38755	2.70667	0.36091	0.44501
2.75572	0.38831	0.39344	2.45799	0.33293	0.38508	2.8	0.40669	0.44154
2.87572	0.36914	0.38941	2.57799	0.39168	0.38259	2.90667	0.29869	0.43815
2.98239	0.35595	0.38598	2.68465	0.35897	0.38057	3.02667	0.39292	0.43493
3.10239	0.35847	0.38227	2.80465	0.32381	0.37847	3.13333	0.36378	0.43252
3.23572	0.34682	0.37831	2.92465	0.33231	0.37652	3.25333	0.36529	0.43023
3.35572	0.34933	0.37487	3.04465	0.3317	0.37468	3.37333	0.46355	0.42831
3.48905	0.36724	0.37117	3.17799	0.31629	0.37275	3.49333	0.4002	0.4267
3.62239	0.35895	0.3676	3.31132	0.35694	0.3709	3.62667	0.42305	0.4252
3.76905	0.33754	0.36379	3.44465	0.35431	0.36913	3.76	0.42389	0.42395
3.91572	0.35695	0.36012	3.57799	0.356	0.36742	3.89333	0.36131	0.4229
4.06239	0.35024	0.35656	3.72465	0.34165	0.36559	4.02667	0.44829	0.42202
4.20905	0.33952	0.35311	3.87132	0.26873	0.36381	4.17333	0.4636	0.4212
4.36905	0.34244	0.34947	4.03132	0.32115	0.36191	4.32	0.40243	0.4205
4.52905	0.32522	0.34595	4.19132	0.36039	0.36007	4.48	0.30762	0.41986
4.70239	0.33066	0.34227	4.35132	0.33319	0.35826	4.64	0.338	0.41931
4.87572	0.31973	0.33872	4.51132	0.34397	0.35649	4.8	0.49184	0.41883
5.04905	0.31998	0.33529	4.68465	0.32647	0.35461	4.96	0.42637	0.41841
5.23572	0.31266	0.33174	4.87132	0.30572	0.35263	5.13333	0.35753	0.41799
5.42239	0.3096	0.32831	5.04465	0.34234	0.35083	5.32	0.43465	0.41759
5.62239	0.31527	0.32479	5.24465	0.31026	0.3488	5.49333	0.44658	0.41725
5.82239	0.29551	0.3214	5.43132	0.31439	0.34694	5.69333	0.48922	0.41688
6.02239	0.30709	0.31815	5.63132	0.307	0.345	5.88	0.41706	0.41656
6.24905	0.29685	0.31462	5.84465	0.31495	0.34297	6.08	0.43398	0.41622
6.46239	0.29241	0.31144	6.05799	0.31424	0.34098	6.29333	0.40813	0.41588
6.68905	0.29316	0.3082	6.28465	0.30213	0.33893	6.50667	0.35913	0.41555
6.92905	0.29393	0.30493	6.51132	0.27098	0.33692	6.73333	0.29304	0.4152
7.16905	0.29151	0.30181	6.73799	0.3319	0.33496	6.96	0.40889	0.41486
7.40905	0.28507	0.29883	6.97799	0.29789	0.33294	7.18667	0.33502	0.41452
7.67572	0.30005	0.29568	7.23132	0.33533	0.33086	7.42667	0.27406	0.41416
7.94239	0.27681	0.29268	7.48465	0.32278	0.32884	7.68	0.22734	0.41379
8.20905	0.29362	0.28984	7.75132	0.31458	0.32677	7.93333	0.33265	0.41342
8.48905	0.28134	0.287	8.01799	0.32604	0.32475	8.2	0.29559	0.41303
8.78239	0.30309	0.28419	8.31132	0.23318	0.3226	8.46667	0.39426	0.41265
9.07572	0.28061	0.28152	8.59132	0.26641	0.32061	8.76	0.34655	0.41222
9.38239	0.27603	0.27888	8.89799	0.3458	0.31849	9.04	0.44092	0.41182
9.70239	0.29208	0.27628	9.20465	0.29147	0.31644	9.34667	0.26925	0.41138
10.0357	0.25049	0.27373	9.52465	0.27434	0.31437	9.65333	0.44382	0.41094
10.369	0.28982	0.27132	9.84465	0.31312	0.31237	9.97333	0.33488	0.41048
10.7157	0.27332	0.26895	10.178	0.2989	0.31035	10.2933	0.44182	0.41002
11.0757	0.27173	0.26664	10.538	0.37176	0.30825	10.6267	0.49611	0.40954
11.449	0.26491	0.26439	10.8847	0.32926	0.30629	10.9867	0.32773	0.40903
11.8224	0.27332	0.26227	11.258	0.30292	0.30426	11.3333	0.26636	0.40854
12.2224	0.2719	0.26014	11.6447	0.27008	0.30223	11.7067	0.48246	0.40801
12.6224	0.25365	0.25814	12.0313	0.2688	0.30028	12.0933	0.39362	0.40746
13.0357	0.25148	0.25619	12.4446	0.30103	0.29827	12.48	0.30891	0.40691
13.4757	0.26207	0.25425	12.858	0.3209	0.29634	12.8933	0.46065	0.40633
13.9157	0.26366	0.25243	13.2846	0.29712	0.29443	13.3067	0.4142	0.40575
14.369	0.26301	0.25066	13.7247	0.29744	0.29254	13.7333	0.29473	0.40515
14.8491	0.24481	0.24891	14.1913	0.26541	0.29061	14.1733	0.46368	0.40453
15.3291	0.24604	0.24726	14.658	0.30894	0.28877	14.64	0.41718	0.40388
15.8357	0.24127	0.24562	15.138	0.27068	0.28695	15.1067	0.39453	0.40323
16.3424	0.25278	0.24407	15.6447	0.28947	0.28512	15.5867	0.31116	0.40256
16.8757	0.24877	0.24254	16.1647	0.30201	0.28332	16.0933	0.43366	0.40186
17.4224	0.24942	0.24105	16.698	0.28017	0.28156	16.6133	0.29804	0.40114
17.9957	0.27078	0.23958	17.2447	0.24997	0.27983	17.1467	0.46077	0.40041
18.5824	0.24914	0.23815	17.8046	0.34517	0.27814	17.6933	0.4429	0.39966
19.1824	0.25058	0.23676	18.3913	0.28102	0.27645	18.2533	0.32201	0.39889
19.7957	0.23107	0.23541	18.9913	0.23869	0.2748	18.84	0.35623	0.39809
20.4357	0.24443	0.23406	19.618	0.27272	0.27316	19.44	0.48835	0.39727
21.0891	0.22963	0.23274	20.2447	0.30906	0.2716	20.0667	0.34414	0.39642
21.7691	0.21982	0.23143	20.9113	0.28368	0.27001	20.6933	0.3015	0.39558
22.4757	0.24177	0.23011	21.5913	0.28134	0.26847	21.36	0.39744	0.39468
23.1957	0.2214	0.22882	22.2846	0.23752	0.26697	22.04	0.3687	0.39377
23.9424	0.22822	0.22752	23.0047	0.24179	0.26548	22.7333	0.29844	0.39285
24.7024	0.22022	0.22624	23.7513	0.35149	0.26401	23.4533	0.32211	0.39189
25.489	0.21849	0.22495	24.5113	0.27165	0.26258	24.2	0.43258	0.3909
26.3024	0.22715	0.22366	25.3113	0.29174	0.26115	24.96	0.47745	0.3899
27.1424	0.22109	0.22235	26.1246	0.28039	0.25975	25.76	0.41269	0.38885
28.009	0.21056	0.22102	26.9646	0.29043	0.25838	26.5733	0.37117	0.38779
28.9024	0.22082	0.21969	27.8313	0.31096	0.25702	27.4133	0.40287	0.38669
29.8224	0.2337	0.21834	28.7247	0.27791	0.25567	28.28	0.39337	0.38557
30.7691	0.21638	0.21697	29.6446	0.28404	0.25435	29.1733	0.36617	0.38442
31.7424	0.2114	0.21559	30.5913	0.26165	0.25303	30.0933	0.3452	0.38325
32.7557	0.19835	0.21416	31.5647	0.29165	0.25174	31.04	0.45863	0.38204
33.7957	0.20484	0.21273	32.5647	0.27883	0.25045	32.0133	0.32529	0.38081
34.8624	0.2	0.21127	33.6046	0.22056	0.24916	33.0133	0.41718	0.37955
35.9691	0.2189	0.20978	34.6846	0.28271	0.24787	34.0533	0.34799	0.37825
37.1024	0.20689	0.20826	35.778	0.26158	0.2466	35.1333	0.39887	0.3769
38.2757	0.18625	0.20672	36.9246	0.22551	0.24531	36.2267	0.38966	0.37555
39.489	0.19485	0.20513	38.098	0.24864	0.24403	37.3733	0.37221	0.37414
40.7291	0.19987	0.20353	39.298	0.2466	0.24276	38.5467	0.36088	0.37271
42.0224	0.20085	0.20188	40.5513	0.26139	0.24147	39.7467	0.37731	0.37125
43.3424	0.19396	0.20021	41.8313	0.26225	0.24018	41	0.29367	0.36974
44.7024	0.2015	0.19851	43.1513	0.1977	0.23888	42.28	0.2922	0.36821
46.1157	0.20849	0.19676	44.5247	0.21941	0.23755	43.6	0.33861	0.36665
47.569	0.17173	0.19498	45.9246	0.26093	0.23623	44.9733	0.3762	0.36503
49.0624	0.18624	0.19318	47.378	0.25395	0.23489	46.3733	0.37932	0.36339
50.5957	0.17953	0.19134	48.8713	0.26317	0.23353	47.8267	0.35117	0.36171
52.1957	0.18588	0.18945	50.418	0.26023	0.23216	49.32	0.17798	0.36
53.8224	0.18963	0.18755	52.0046	0.24259	0.23077	50.8667	0.22944	0.35823
55.5157	0.1725	0.1856	53.6446	0.23112	0.22936	52.4533	0.34125	0.35644
57.2624	0.18579	0.18361	55.3246	0.26068	0.22793	54.0933	0.28755	0.35461
59.0491	0.17202	0.1816	57.0713	0.26412	0.22647	55.7733	0.36342	0.35275
60.9024	0.16743	0.17954	58.8713	0.25903	0.22499	57.52	0.33686	0.35083
62.809	0.16057	0.17746	60.7113	0.18611	0.2235	59.32	0.40336	0.34888
64.769	0.1535	0.17535	62.618	0.2537	0.22198	61.16	0.18043	0.3469
66.7957	0.16511	0.17319	64.5913	0.23197	0.22043	63.0667	0.26177	0.34487
68.889	0.15172	0.171	66.618	0.23415	0.21886	65.04	0.36176	0.3428
71.0357	0.15322	0.16879	68.698	0.21205	0.21727	67.0667	0.35346	0.34069
73.2624	0.16479	0.16653	70.858	0.22166	0.21565	69.1467	0.27504	0.33855
75.5424	0.15439	0.16426	73.0713	0.23812	0.214	71.3067	0.33814	0.33636
77.9024	0.16667	0.16194	75.3646	0.22717	0.21233	73.52	0.37978	0.33414
80.3424	0.14507	0.15959	77.7247	0.1971	0.21063	75.8133	0.25245	0.33187
82.8491	0.13657	0.15722	80.1513	0.26156	0.20892	78.1733	0.29761	0.32957
85.4224	0.14451	0.15483	82.658	0.19746	0.20717	80.6	0.43216	0.32723
88.0891	0.13827	0.1524	85.2446	0.16807	0.2054	83.1067	0.32394	0.32485
90.8357	0.14609	0.14995	87.9113	0.17078	0.20361	85.6933	0.26933	0.32243
93.6624	0.12841	0.14748	90.6446	0.22537	0.2018	88.36	0.39125	0.31997
96.5824	0.135	0.14498	93.4847	0.20691	0.19996	91.0933	0.30965	0.31749
99.5957	0.13499	0.14246	96.3913	0.20875	0.1981	93.9333	0.23644	0.31495
102.689	0.12478	0.13992	99.4047	0.20605	0.19622	96.84	0.33806	0.31239
105.889	0.12926	0.13736	102.511	0.17666	0.19432	99.8533	0.30051	0.30979
109.182	0.12793	0.13479	105.698	0.17125	0.1924	102.96	0.22913	0.30715
112.582	0.13437	0.1322	108.991	0.21877	0.19046	106.147	0.13269	0.30449
116.076	0.13669	0.1296	112.391	0.22944	0.18851	109.44	0.33636	0.3018
119.689	0.1237	0.12698	115.898	0.1797	0.18653	112.84	0.29824	0.29907
123.409	0.12367	0.12436	119.498	0.16235	0.18455	116.347	0.30213	0.2963
127.236	0.12468	0.12174	123.218	0.16564	0.18255	119.947	0.34059	0.29353
131.196	0.12929	0.1191	127.058	0.28136	0.18053	123.667	0.25265	0.29071
135.276	0.11624	0.11646	131.005	0.20159	0.17851	127.507	0.30152	0.28787
139.476	0.10234	0.11383	135.085	0.23681	0.17648	131.453	0.2521	0.28502
143.796	0.11918	0.1112	139.285	0.2219	0.17444	135.533	0.18594	0.28214
148.262	0.10309	0.10858	143.618	0.1764	0.17239	139.733	0.37672	0.27924
152.862	0.10603	0.10596	148.078	0.21876	0.17035	144.067	0.25161	0.27632
157.609	0.11338	0.10335	152.678	0.2164	0.16829	148.527	0.31773	0.27339
162.496	0.11737	0.10076	157.425	0.17235	0.16624	153.127	0.3267	0.27044
167.536	0.09697	0.09818	162.311	0.21958	0.16419	157.873	0.33333	0.26748
172.736	0.0842	0.09561	167.351	0.16725	0.16214	162.76	0.26075	0.26452
178.089	0.10293	0.09308	172.551	0.16543	0.1601	167.8	0.28301	0.26155
183.609	0.1058	0.09056	177.905	0.11993	0.15806	173	0.29841	0.25857
189.302	0.09349	0.08808	183.425	0.1584	0.15603	178.353	0.3515	0.2556
195.169	0.10526	0.08562	189.118	0.25287	0.15402	183.873	0.32891	0.25263
201.222	0.09449	0.08319	194.985	0.18727	0.15202	189.567	0.34495	0.24966
207.456	0.10079	0.08081	201.038	0.21722	0.15003	195.433	0.23849	0.2467
213.882	0.08691	0.07846	207.271	0.17583	0.14806	201.487	0.17948	0.24375
220.509	0.10196	0.07615	213.698	0.16316	0.14612	207.72	0.27939	0.24082
227.342	0.08358	0.07388	220.325	0.12427	0.14419	214.147	0.22279	0.2379
234.382	0.0938	0.07167	227.158	0.07141	0.14229	220.773	0.27238	0.235
241.642	0.07077	0.0695	234.198	0.15205	0.14042	227.607	0.26211	0.23213
249.122	0.07977	0.06738	241.458	0.17419	0.13857	234.647	0.28007	0.22928
256.836	0.06747	0.06531	248.938	0.19545	0.13676	241.907	0.19588	0.22646
264.789	0.06717	0.0633	256.651	0.09757	0.13498	249.387	0.27344	0.22368
272.982	0.09282	0.06135	264.605	0.12853	0.13323	257.1	0.23443	0.22093
281.436	0.08138	0.05946	272.798	0.11866	0.13153	265.053	0.22668	0.21822
290.142	0.0614	0.05763	281.245	0.12115	0.12986	273.247	0.26852	0.21556
299.122	0.079	0.05586	289.958	0.21906	0.12823	281.693	0.24193	0.21293
308.376	0.08356	0.05416	298.938	0.14985	0.12665	290.407	0.15138	0.21036
317.916	0.06556	0.05252	308.191	0.1008	0.12511	299.387	0.19012	0.20784
327.756	0.0744	0.05094	317.731	0.0966	0.12361	308.64	0.28615	0.20537
337.889	0.07263	0.04944	327.565	0.12447	0.12216	318.18	0.19139	0.20296
348.342	0.08464	0.048	337.705	0.09044	0.12076	328.013	0.16263	0.20061
359.116	0.05445	0.04662	348.158	0.05974	0.11941	338.153	0.20973	0.19832
370.222	0.0763	0.04532	358.931	0.15518	0.11811	348.607	0.26852	0.1961
381.669	0.06426	0.04408	370.038	0.13636	0.11686	359.38	0.20617	0.19394
393.476	0.07289	0.04291	381.485	0.16282	0.11567	370.487	0.21428	0.19185
405.642	0.05643	0.0418	393.298	0.1355	0.11452	381.933	0.31653	0.18983
418.182	0.06283	0.04076	405.458	0.12731	0.11343	393.747	0.17591	0.18789
431.109	0.05858	0.03978	417.998	0.09517	0.11238	405.907	0.23896	0.18601
444.436	0.06332	0.03887	430.925	0.15788	0.1114	418.447	0.16392	0.18421
458.176	0.04969	0.03801	444.251	0.13835	0.11046	431.373	0.13831	0.18249
472.342	0.05373	0.03722	457.991	0.15968	0.10957	444.7	0.25963	0.18083
486.936	0.05953	0.03648	472.151	0.12072	0.10874	458.44	0.26498	0.17926
501.996	0.06805	0.0358	486.751	0.05132	0.10796	472.6	0.22455	0.17776
517.502	0.06179	0.03518	501.805	0.12631	0.10722	487.2	0.17092	0.17634
533.489	0.04277	0.0346	517.325	0.10656	0.10654	502.253	0.14526	0.17499
549.982	0.06052	0.03408	533.311	0.10505	0.1059	517.773	0.27647	0.17372
566.969	0.05115	0.0336	549.791	0.16121	0.1053	533.76	0.11385	0.17252
584.489	0.06442	0.03316	566.791	0.08302	0.10475	550.24	0.12715	0.17139
602.549	0.06139	0.03277	584.305	0.12934	0.10425	567.24	0.22886	0.17034
621.162	0.04011	0.03241	602.365	0.16784	0.10378	584.753	0.18704	0.16935
640.356	0.05388	0.03209	620.978	0.11054	0.10335	602.813	0.21996	0.16843
660.136	0.03338	0.03181	640.171	0.17695	0.10296	621.427	0.14526	0.16758
680.529	0.03727	0.03156	659.951	0.1405	0.10261	640.62	0.12806	0.16679
701.549	0.03506	0.03133	680.345	0.06015	0.10229	660.4	0.24982	0.16607
723.222	0.03715	0.03114	701.365	0.15658	0.102	680.793	0.16005	0.1654
745.562	0.02684	0.03096	723.038	0.15748	0.10174	701.813	0.20003	0.16479
768.589	0.02799	0.03081	745.378	0.12461	0.10151	723.487	0.15417	0.16423
792.322	0.0221	0.03068	768.405	0.08089	0.1013	745.827	0.0699	0.16372
816.796	0.05958	0.03057	792.138	0.05896	0.10112	768.853	0.1139	0.16326
842.022	0.03933	0.03047	816.611	0.10427	0.10095	792.587	0.13491	0.16285
868.022	0.04395	0.03039	841.838	0.07751	0.10081	817.06	0.10192	0.16248
894.829	0.04338	0.03032	867.838	0.08825	0.10069	842.287	0.12503	0.16214
922.462	0.02203	0.03026	894.645	0.10413	0.10058	868.287	0.03055	0.16185
950.949	0.04387	0.03021	922.278	0.12051	0.10048	895.093	0.16657	0.16158
980.309	0.03144	0.03017	950.758	0.09466	0.1004	922.727	0.20012	0.16135
1010.58	0.03607	0.03014	980.125	0.12908	0.10033	951.207	0.16321	0.16115
1041.78	0.03191	0.03011	1010.39	0.09537	0.10027	980.573	0.16762	0.16097
1073.95	0.04773	0.03009	1041.6	0.09184	0.10022	1010.84	0.25574	0.16082
1107.1	0.02795	0.03007	1073.76	0.09751	0.10018	1042.05	0.24573	0.16068
1141.28	0.04568	0.03005	1106.92	0	0.10015	1074.21	0.26781	0.16057
1176.52	0.03324	0.03004	1141.1	0.11313	0.10012	1107.37	0.18712	0.16047
1212.84	0.05441	0.03003	1176.34	0.07847	0.10009	1141.55	0.1782	0.16039
1250.28	0.02256	0.03002	1212.66	0.04846	0.10007	1176.79	0.05456	0.16032
1288.88	0.0322	0.03002	1250.1	0.06464	0.10006	1213.11	0.17759	0.16026
1328.67	0.03238	0.03001	1288.7	0.08162	0.10005	1250.55	0.0544	0.16021
1369.69	0.03675	0.03001	1328.48	0.14648	0.10004	1289.15	0.26175	0.16017
1411.97	0.01675	0.03001	1369.5	0.08303	0.10003	1328.93	0.21988	0.16013
1455.56	0.0396	0.03001	1411.78	0.038	0.10002	1369.95	0.1788	0.1601
1500.48	0.02264	0.03	1455.37	0.0775	0.10002	1412.23	0.14816	0.16008
1546.8	0.01554	0.03	1500.29	0.08964	0.10001	1455.82	0.05529	0.16006
1594.54	0.0195	0.03	1546.61	0.08536	0.10001	1500.74	0.17884	0.16005
1643.76	0.02112	0.03	1594.35	0.07721	0.10001	1547.06	0.08086	0.16004
1694.49	0	0.03	1643.57	0.10183	0.1	1594.8	0.1003	0.16003
1746.79	0.01323	0.03	1694.3	0.11656	0.1	1644.02	0.09317	0.16002
1800.71	0.03339	0.03	1746.6	0.11965	0.1	1694.75	0.09741	0.16002
1856.28	0.03405	0.03	1800.52	0.01409	0.1	1747.05	0.1297	0.16001
1913.58	0.0285	0.03	1856.1	0.06781	0.1	1800.97	0.14336	0.16001
1972.64	0.01935	0.03	1913.39	0.07545	0.1	1856.55	0.14282	0.16001
2033.52	0.02161	0.03	1972.45	0.01648	0.1	1913.84	0.13024	0.16
2096.28	0.02	0.03	2033.33	0.09134	0.1	1972.9	0.10279	0.16
2160.97	0.0295	0.03	2096.09	0.13598	0.1	2033.78	0.09911	0.16
2227.66	0.01065	0.03	2160.78	0.09419	0.1	2096.54	0.23437	0.16
2296.41	0.01041	0.03	2227.48	0.06667	0.1	2161.23	0.08788	0.16
2367.28	0.01821	0.03	2296.22	0.07531	0.1	2227.93	0.11787	0.16
2440.34	0.01938	0.03	2367.1	0.02191	0.1	2296.67	0.10373	0.16
2515.65	0.03309	0.03	2440.15	0.08753	0.1	2367.55	0.19245	0.16
2593.28	0.01944	0.03	2515.46	0.15732	0.1	2440.6	0.20112	0.16
2673.31	0.01363	0.03	2593.09	0.05351	0.1	2515.91	0.06583	0.16
2755.8	0.01779	0.03	2673.12	0.04606	0.1	2593.54	0.23651	0.16
2840.84	0.00151	0.03	2755.62	0.12513	0.1	2673.57	0.1062	0.16
2928.5	0.00881	0.03	2840.66	0.07756	0.1	2756.07	0.0322	0.16
3018.88	0.00338	0.03	2928.32	0.09149	0.1	2841.11	0.25938	0.16
3112.04	0.02147	0.03	3018.68	0.09045	0.1	2928.77	0.1733	0.16
			3111.84	0.01746	0.1	3019.13	0.11954	0.16
						3112.29	-0.02	0.16

## Sheet: Figure 5g
	Fe2O3
Time (ps)	Population×10-3
0	0
1	0
2	0
3	0
4	0
5	0
6	0
7	0
8	0
9	0
10	0
11	0
12	0
13	0.01
14	0.01
15	0.01
16	0.01
17	0.01
18	0.01
19	0.01
20	0.01
21	0.01
22	0.01
23	0.01
24	0.01
25	0.01
26	0.01
27	0.02
28	0.02
29	0.02
30	0.02
31	0.02
32	0.02
33	0.02
34	0.02
35	0.02
36	0.02
37	0.02
38	0.02
39	0.02
40	0.02
41	0.04
42	0.04
43	0.04
44	0.04
45	0.04
46	0.04
47	0.04
48	0.04
49	0.04
50	0.04
51	0.04
52	0.04
53	0.04
54	0.04
55	0.04
56	0.04
57	0.04
58	0.04
59	0.04
60	0.04
61	0.04
62	0.05
63	0.05
64	0.05
65	0.05
66	0.05
67	0.05
68	0.05
69	0.05
70	0.05
71	0.05
72	0.05
73	0.05
74	0.05
75	0.05
76	0.06
77	0.06
78	0.06
79	0.06
80	0.06
81	0.06
82	0.06
83	0.06
84	0.06
85	0.06
86	0.06
87	0.06
88	0.06
89	0.06
90	0.07
91	0.07
92	0.07
93	0.07
94	0.07
95	0.07
96	0.07
97	0.07
98	0.07
99	0.07
100	0.07
101	0.07
102	0.07
103	0.07
104	0.07
105	0.07
106	0.07
107	0.07
108	0.07
109	0.07
110	0.07
111	0.08
112	0.08
113	0.08
114	0.08
115	0.08
116	0.08
117	0.08
118	0.08
119	0.08
120	0.08
121	0.08
122	0.08
123	0.08
124	0.08
125	0.09
126	0.09
127	0.09
128	0.09
129	0.09
130	0.09
131	0.09
132	0.09
133	0.09
134	0.09
135	0.09
136	0.09
137	0.09
138	0.09
139	0.1
140	0.1
141	0.1
142	0.1
143	0.1
144	0.1
145	0.1
146	0.1
147	0.1
148	0.1
149	0.1
150	0.1
151	0.1
152	0.1
153	0.1
154	0.1
155	0.1
156	0.1
157	0.1
158	0.1
159	0.1
160	0.11
161	0.11
162	0.11
163	0.11
164	0.11
165	0.11
166	0.11
167	0.11
168	0.11
169	0.11
170	0.11
171	0.11
172	0.11
173	0.11
174	0.11
175	0.11
176	0.11
177	0.11
178	0.11
179	0.11
180	0.11
181	0.12
182	0.12
183	0.12
184	0.12
185	0.12
186	0.12
187	0.12
188	0.13
189	0.13
190	0.13
191	0.13
192	0.13
193	0.13
194	0.13
195	0.13
196	0.13
197	0.13
198	0.13
199	0.13
200	0.13
201	0.13
202	0.14
203	0.14
204	0.14
205	0.14
206	0.14
207	0.14
208	0.14
209	0.14
210	0.14
211	0.14
212	0.14
213	0.14
214	0.14
215	0.14
216	0.16
217	0.16
218	0.16
219	0.16
220	0.16
221	0.16
222	0.16
223	0.16
224	0.16
225	0.16
226	0.16
227	0.16
228	0.16
229	0.16
230	0.17
231	0.17
232	0.17
233	0.17
234	0.17
235	0.17
236	0.17
237	0.17
238	0.17
239	0.17
240	0.17
241	0.17
242	0.17
243	0.17
244	0.17
245	0.17
246	0.17
247	0.17
248	0.17
249	0.17
250	0.17
251	0.18
252	0.18
253	0.18
254	0.18
255	0.18
256	0.18
257	0.18
258	0.19
259	0.19
260	0.19
261	0.19
262	0.19
263	0.19
264	0.19
265	0.19
266	0.19
267	0.19
268	0.19
269	0.19
270	0.19
271	0.19
272	0.2
273	0.2
274	0.2
275	0.2
276	0.2
277	0.2
278	0.2
279	0.21
280	0.21
281	0.21
282	0.21
283	0.21
284	0.21
285	0.21
286	0.22
287	0.22
288	0.22
289	0.22
290	0.22
291	0.22
292	0.22
293	0.22
294	0.22
295	0.22
296	0.22
297	0.22
298	0.22
299	0.22
300	0.23
301	0.23
302	0.23
303	0.23
304	0.23
305	0.23
306	0.23
307	0.24
308	0.24
309	0.24
310	0.24
311	0.24
312	0.24
313	0.24
314	0.24
315	0.24
316	0.24
317	0.24
318	0.24
319	0.24
320	0.24
321	0.25
322	0.25
323	0.25
324	0.25
325	0.25
326	0.25
327	0.25
328	0.27
329	0.27
330	0.27
331	0.27
332	0.27
333	0.27
334	0.27
335	0.28
336	0.28
337	0.28
338	0.28
339	0.28
340	0.28
341	0.28
342	0.29
343	0.29
344	0.29
345	0.29
346	0.29
347	0.29
348	0.29
349	0.3
350	0.3
351	0.3
352	0.3
353	0.3
354	0.3
355	0.3
356	0.3
357	0.3
358	0.3
359	0.3
360	0.3
361	0.3
362	0.3
363	0.3
364	0.3
365	0.3
366	0.3
367	0.3
368	0.3
369	0.3
370	0.31
371	0.31
372	0.31
373	0.31
374	0.31
375	0.31
376	0.31
377	0.32
378	0.32
379	0.32
380	0.32
381	0.32
382	0.32
383	0.32
384	0.33
385	0.33
386	0.33
387	0.33
388	0.33
389	0.33
390	0.33
391	0.34
392	0.34
393	0.34
394	0.34
395	0.34
396	0.34
397	0.34
398	0.35
399	0.35
400	0.35
401	0.35
402	0.35
403	0.35
404	0.35
405	0.36
406	0.36
407	0.36
408	0.36
409	0.36
410	0.36
411	0.36
412	0.37
413	0.37
414	0.37
415	0.37
416	0.37
417	0.37
418	0.37
419	0.39
420	0.39
421	0.39
422	0.39
423	0.39
424	0.39
425	0.39
426	0.39
427	0.39
428	0.39
429	0.39
430	0.39
431	0.39
432	0.39
433	0.41
434	0.41
435	0.41
436	0.41
437	0.41
438	0.41
439	0.41
440	0.43
441	0.43
442	0.43
443	0.43
444	0.43
445	0.43
446	0.43
447	0.44
448	0.44
449	0.44
450	0.44
451	0.44
452	0.44
453	0.44
454	0.46
455	0.46
456	0.46
457	0.46
458	0.46
459	0.46
460	0.46
461	0.48
462	0.48
463	0.48
464	0.48
465	0.48
466	0.48
467	0.48
468	0.49
469	0.49
470	0.49
471	0.49
472	0.49
473	0.49
474	0.49
475	0.51
476	0.51
477	0.51
478	0.51
479	0.51
480	0.51
481	0.51
482	0.53
483	0.53
484	0.53
485	0.53
486	0.53
487	0.53
488	0.53
489	0.54
490	0.54
491	0.54
492	0.54
493	0.54
494	0.54
495	0.54
496	0.57
497	0.57
498	0.57
499	0.57
500	0.57
501	0.57
502	0.57
503	0.6
504	0.6
505	0.6
506	0.6
507	0.6
508	0.6
509	0.6
510	0.61
511	0.61
512	0.61
513	0.61
514	0.61
515	0.61
516	0.61
517	0.64
518	0.64
519	0.64
520	0.64
521	0.64
522	0.64
523	0.64
524	0.66
525	0.66
526	0.66
527	0.66
528	0.66
529	0.66
530	0.66
531	0.68
532	0.68
533	0.68
534	0.68
535	0.68
536	0.68
537	0.68
538	0.7
539	0.7
540	0.7
541	0.7
542	0.7
543	0.7
544	0.7
545	0.72
546	0.72
547	0.72
548	0.72
549	0.72
550	0.72
551	0.72
552	0.74
553	0.74
554	0.74
555	0.74
556	0.74
557	0.74
558	0.74
559	0.75
560	0.75
561	0.75
562	0.75
563	0.75
564	0.75
565	0.75
566	0.76
567	0.76
568	0.76
569	0.76
570	0.76
571	0.76
572	0.76
573	0.78
574	0.78
575	0.78
576	0.78
577	0.78
578	0.78
579	0.78
580	0.8
581	0.8
582	0.8
583	0.8
584	0.8
585	0.8
586	0.8
587	0.82
588	0.82
589	0.82
590	0.82
591	0.82
592	0.82
593	0.82
594	0.83
595	0.83
596	0.83
597	0.83
598	0.83
599	0.83
600	0.83
601	0.84
602	0.84
603	0.84
604	0.84
605	0.84
606	0.84
607	0.84
608	0.86
609	0.86
610	0.86
611	0.86
612	0.86
613	0.86
614	0.86
615	0.87
616	0.87
617	0.87
618	0.87
619	0.87
620	0.87
621	0.87
622	0.89
623	0.89
624	0.89
625	0.89
626	0.89
627	0.89
628	0.89
629	0.9
630	0.9
631	0.9
632	0.9
633	0.9
634	0.9
635	0.9
636	0.92
637	0.92
638	0.92
639	0.92
640	0.92
641	0.92
642	0.92
643	0.93
644	0.93
645	0.93
646	0.93
647	0.93
648	0.93
649	0.93
650	0.95
651	0.95
652	0.95
653	0.95
654	0.95
655	0.95
656	0.95
657	0.97
658	0.97
659	0.97
660	0.97
661	0.97
662	0.97
663	0.97
664	0.99
665	0.99
666	0.99
667	0.99
668	0.99
669	0.99
670	0.99
671	1.01
672	1.01
673	1.01
674	1.01
675	1.01
676	1.01
677	1.01
678	1.03
679	1.03
680	1.03
681	1.03
682	1.03
683	1.03
684	1.03
685	1.06
686	1.06
687	1.06
688	1.06
689	1.06
690	1.06
691	1.06
692	1.07
693	1.07
694	1.07
695	1.07
696	1.07
697	1.07
698	1.07
699	1.08
700	1.08
701	1.08
702	1.08
703	1.08
704	1.08
705	1.08
706	1.09
707	1.09
708	1.09
709	1.09
710	1.09
711	1.09
712	1.09
713	1.11
714	1.11
715	1.11
716	1.11
717	1.11
718	1.11
719	1.11
720	1.12
721	1.12
722	1.12
723	1.12
724	1.12
725	1.12
726	1.12
727	1.12
728	1.12
729	1.12
730	1.12
731	1.12
732	1.12
733	1.12
734	1.13
735	1.13
736	1.13
737	1.13
738	1.13
739	1.13
740	1.13
741	1.13
742	1.13
743	1.13
744	1.13
745	1.13
746	1.13
747	1.13
748	1.13
749	1.13
750	1.13
751	1.13
752	1.13
753	1.13
754	1.13
755	1.14
756	1.14
757	1.14
758	1.14
759	1.14
760	1.14
761	1.14
762	1.15
763	1.15
764	1.15
765	1.15
766	1.15
767	1.15
768	1.15
769	1.16
770	1.16
771	1.16
772	1.16
773	1.16
774	1.16
775	1.16
776	1.16
777	1.16
778	1.16
779	1.16
780	1.16
781	1.16
782	1.16
783	1.17
784	1.17
785	1.17
786	1.17
787	1.17
788	1.17
789	1.17
790	1.17
791	1.17
792	1.17
793	1.17
794	1.17
795	1.17
796	1.17
797	1.17
798	1.17
799	1.17
800	1.17
801	1.17
802	1.17
803	1.17
804	1.18
805	1.18
806	1.18
807	1.18
808	1.18
809	1.18
810	1.18
811	1.18
812	1.18
813	1.18
814	1.18
815	1.18
816	1.18
817	1.18
818	1.19
819	1.19
820	1.19
821	1.19
822	1.19
823	1.19
824	1.19
825	1.19
826	1.19
827	1.19
828	1.19
829	1.19
830	1.19
831	1.19
832	1.2
833	1.2
834	1.2
835	1.2
836	1.2
837	1.2
838	1.2
839	1.2
840	1.2
841	1.2
842	1.2
843	1.2
844	1.2
845	1.2
846	1.21
847	1.21
848	1.21
849	1.21
850	1.21
851	1.21
852	1.21
853	1.22
854	1.22
855	1.22
856	1.22
857	1.22
858	1.22
859	1.22
860	1.23
861	1.23
862	1.23
863	1.23
864	1.23
865	1.23
866	1.23
867	1.23
868	1.23
869	1.23
870	1.23
871	1.23
872	1.23
873	1.23
874	1.24
875	1.24
876	1.24
877	1.24
878	1.24
879	1.24
880	1.24
881	1.24
882	1.24
883	1.24
884	1.24
885	1.24
886	1.24
887	1.24
888	1.25
889	1.25
890	1.25
891	1.25
892	1.25
893	1.25
894	1.25
895	1.25
896	1.25
897	1.25
898	1.25
899	1.25
900	1.25
901	1.25
902	1.26
903	1.26
904	1.26
905	1.26
906	1.26
907	1.26
908	1.26
909	1.27
910	1.27
911	1.27
912	1.27
913	1.27
914	1.27
915	1.27
916	1.28
917	1.28
918	1.28
919	1.28
920	1.28
921	1.28
922	1.28
923	1.29
924	1.29
925	1.29
926	1.29
927	1.29
928	1.29
929	1.29
930	1.29
931	1.29
932	1.29
933	1.29
934	1.29
935	1.29
936	1.29
937	1.3
938	1.3
939	1.3
940	1.3
941	1.3
942	1.3
943	1.3
944	1.31
945	1.31
946	1.31
947	1.31
948	1.31
949	1.31
950	1.31
951	1.32
952	1.32
953	1.32
954	1.32
955	1.32
956	1.32
957	1.32
958	1.32
959	1.32
960	1.32
961	1.32
962	1.32
963	1.32
964	1.32
965	1.33
966	1.33
967	1.33
968	1.33
969	1.33
970	1.33
971	1.33
972	1.34
973	1.34
974	1.34
975	1.34
976	1.34
977	1.34
978	1.34
979	1.34
980	1.34
981	1.34
982	1.34
983	1.34
984	1.34
985	1.34
986	1.35
987	1.35
988	1.35
989	1.35
990	1.35
991	1.35
992	1.35
993	1.35
994	1.35
995	1.35
996	1.35
997	1.35
998	1.35
999	1.35
1000	1.36
1001	1.36
1002	1.36
1003	1.36
1004	1.36
1005	1.36
1006	1.36
1007	1.37
1008	1.37
1009	1.37
1010	1.37
1011	1.37
1012	1.37
1013	1.37
1014	1.37
1015	1.37
1016	1.37
1017	1.37
1018	1.37
1019	1.37
1020	1.37
1021	1.37
1022	1.37
1023	1.37
1024	1.37
1025	1.37
1026	1.37
1027	1.37
1028	1.38
1029	1.38
1030	1.38
1031	1.38
1032	1.38
1033	1.38
1034	1.38
1035	1.38
1036	1.38
1037	1.38
1038	1.38
1039	1.38
1040	1.38
1041	1.38
1042	1.39
1043	1.39
1044	1.39
1045	1.39
1046	1.39
1047	1.39
1048	1.39
1049	1.39
1050	1.39
1051	1.39
1052	1.39
1053	1.39
1054	1.39
1055	1.39
1056	1.4
1057	1.4
1058	1.4
1059	1.4
1060	1.4
1061	1.4
1062	1.4
1063	1.41
1064	1.41
1065	1.41
1066	1.41
1067	1.41
1068	1.41
1069	1.41
1070	1.41
1071	1.41
1072	1.41
1073	1.41
1074	1.41
1075	1.41
1076	1.41
1077	1.42
1078	1.42
1079	1.42
1080	1.42
1081	1.42
1082	1.42
1083	1.42
1084	1.42
1085	1.42
1086	1.42
1087	1.42
1088	1.42
1089	1.42
1090	1.42
1091	1.43
1092	1.43
1093	1.43
1094	1.43
1095	1.43
1096	1.43
1097	1.43
1098	1.43
1099	1.43
1100	1.43
1101	1.43
1102	1.43
1103	1.43
1104	1.43
1105	1.44
1106	1.44
1107	1.44
1108	1.44
1109	1.44
1110	1.44
1111	1.44
1112	1.44
1113	1.44
1114	1.44
1115	1.44
1116	1.44
1117	1.44
1118	1.44
1119	1.45
1120	1.45
1121	1.45
1122	1.45
1123	1.45
1124	1.45
1125	1.45
1126	1.45
1127	1.45
1128	1.45
1129	1.45
1130	1.45
1131	1.45
1132	1.45
1133	1.46
1134	1.46
1135	1.46
1136	1.46
1137	1.46
1138	1.46
1139	1.46
1140	1.46
1141	1.46
1142	1.46
1143	1.46
1144	1.46
1145	1.46
1146	1.46
1147	1.47
1148	1.47
1149	1.47
1150	1.47
1151	1.47
1152	1.47
1153	1.47
1154	1.47
1155	1.47
1156	1.47
1157	1.47
1158	1.47
1159	1.47
1160	1.47
1161	1.47
1162	1.47
1163	1.47
1164	1.47
1165	1.47
1166	1.47
1167	1.47
1168	1.48
1169	1.48
1170	1.48
1171	1.48
1172	1.48
1173	1.48
1174	1.48
1175	1.48
1176	1.48
1177	1.48
1178	1.48
1179	1.48
1180	1.48
1181	1.48
1182	1.49
1183	1.49
1184	1.49
1185	1.49
1186	1.49
1187	1.49
1188	1.49
1189	1.5
1190	1.5
1191	1.5
1192	1.5
1193	1.5
1194	1.5
1195	1.5
1196	1.51
1197	1.51
1198	1.51
1199	1.51
1200	1.51
1201	1.51
1202	1.51
1203	1.51
1204	1.51
1205	1.51
1206	1.51
1207	1.51
1208	1.51
1209	1.51
1210	1.51
1211	1.51
1212	1.51
1213	1.51
1214	1.51
1215	1.51
1216	1.51
1217	1.52
1218	1.52
1219	1.52
1220	1.52
1221	1.52
1222	1.52
1223	1.52
1224	1.53
1225	1.53
1226	1.53
1227	1.53
1228	1.53
1229	1.53
1230	1.53
1231	1.53
1232	1.53
1233	1.53
1234	1.53
1235	1.53
1236	1.53
1237	1.53
1238	1.54
1239	1.54
1240	1.54
1241	1.54
1242	1.54
1243	1.54
1244	1.54
1245	1.55
1246	1.55
1247	1.55
1248	1.55
1249	1.55
1250	1.55
1251	1.55
1252	1.56
1253	1.56
1254	1.56
1255	1.56
1256	1.56
1257	1.56
1258	1.56
1259	1.56
1260	1.56
1261	1.56
1262	1.56
1263	1.56
1264	1.56
1265	1.56
1266	1.56
1267	1.56
1268	1.56
1269	1.56
1270	1.56
1271	1.56
1272	1.56
1273	1.57
1274	1.57
1275	1.57
1276	1.57
1277	1.57
1278	1.57
1279	1.57
1280	1.58
1281	1.58
1282	1.58
1283	1.58
1284	1.58
1285	1.58
1286	1.58
1287	1.58
1288	1.58
1289	1.58
1290	1.58
1291	1.58
1292	1.58
1293	1.58
1294	1.59
1295	1.59
1296	1.59
1297	1.59
1298	1.59
1299	1.59
1300	1.59
1301	1.6
1302	1.6
1303	1.6
1304	1.6
1305	1.6
1306	1.6
1307	1.6
1308	1.61
1309	1.61
1310	1.61
1311	1.61
1312	1.61
1313	1.61
1314	1.61
1315	1.62
1316	1.62
1317	1.62
1318	1.62
1319	1.62
1320	1.62
1321	1.62
1322	1.62
1323	1.62
1324	1.62
1325	1.62
1326	1.62
1327	1.62
1328	1.62
1329	1.63
1330	1.63
1331	1.63
1332	1.63
1333	1.63
1334	1.63
1335	1.63
1336	1.63
1337	1.63
1338	1.63
1339	1.63
1340	1.63
1341	1.63
1342	1.63
1343	1.64
1344	1.64
1345	1.64
1346	1.64
1347	1.64
1348	1.64
1349	1.64
1350	1.65
1351	1.65
1352	1.65
1353	1.65
1354	1.65
1355	1.65
1356	1.65
1357	1.66
1358	1.66
1359	1.66
1360	1.66
1361	1.66
1362	1.66
1363	1.66
1364	1.67
1365	1.67
1366	1.67
1367	1.67
1368	1.67
1369	1.67
1370	1.67
1371	1.69
1372	1.69
1373	1.69
1374	1.69
1375	1.69
1376	1.69
1377	1.69
1378	1.7
1379	1.7
1380	1.7
1381	1.7
1382	1.7
1383	1.7
1384	1.7
1385	1.71
1386	1.71
1387	1.71
1388	1.71
1389	1.71
1390	1.71
1391	1.71
1392	1.71
1393	1.71
1394	1.71
1395	1.71
1396	1.71
1397	1.71
1398	1.71
1399	1.73
1400	1.73
1401	1.73
1402	1.73
1403	1.73
1404	1.73
1405	1.73
1406	1.74
1407	1.74
1408	1.74
1409	1.74
1410	1.74
1411	1.74
1412	1.74
1413	1.75
1414	1.75
1415	1.75
1416	1.75
1417	1.75
1418	1.75
1419	1.75
1420	1.77
1421	1.77
1422	1.77
1423	1.77
1424	1.77
1425	1.77
1426	1.77
1427	1.79
1428	1.79
1429	1.79
1430	1.79
1431	1.79
1432	1.79
1433	1.79
1434	1.81
1435	1.81
1436	1.81
1437	1.81
1438	1.81
1439	1.81
1440	1.81
1441	1.83
1442	1.83
1443	1.83
1444	1.83
1445	1.83
1446	1.83
1447	1.83
1448	1.85
1449	1.85
1450	1.85
1451	1.85
1452	1.85
1453	1.85
1454	1.85
1455	1.88
1456	1.88
1457	1.88
1458	1.88
1459	1.88
1460	1.88
1461	1.88
1462	1.91
1463	1.91
1464	1.91
1465	1.91
1466	1.91
1467	1.91
1468	1.91
1469	1.93
1470	1.93
1471	1.93
1472	1.93
1473	1.93
1474	1.93
1475	1.93
1476	1.95
1477	1.95
1478	1.95
1479	1.95
1480	1.95
1481	1.95
1482	1.95
1483	1.95
1484	1.95
1485	1.95
1486	1.95
1487	1.95
1488	1.95
1489	1.95
1490	1.97
1491	1.97
1492	1.97
1493	1.97
1494	1.97
1495	1.97
1496	1.97
1497	1.99
1498	1.99
1499	1.99
1500	1.99
1501	1.99
1502	1.99
1503	1.99
1504	2.01
1505	2.01
1506	2.01
1507	2.01
1508	2.01
1509	2.01
1510	2.01
1511	2.03
1512	2.03
1513	2.03
1514	2.03
1515	2.03
1516	2.03
1517	2.03
1518	2.06
1519	2.06
1520	2.06
1521	2.06
1522	2.06
1523	2.06
1524	2.06
1525	2.07
1526	2.07
1527	2.07
1528	2.07
1529	2.07
1530	2.07
1531	2.07
1532	2.08
1533	2.08
1534	2.08
1535	2.08
1536	2.08
1537	2.08
1538	2.08
1539	2.1
1540	2.1
1541	2.1
1542	2.1
1543	2.1
1544	2.1
1545	2.1
1546	2.12
1547	2.12
1548	2.12
1549	2.12
1550	2.12
1551	2.12
1552	2.12
1553	2.12
1554	2.12
1555	2.12
1556	2.12
1557	2.12
1558	2.12
1559	2.12
1560	2.13
1561	2.13
1562	2.13
1563	2.13
1564	2.13
1565	2.13
1566	2.13
1567	2.15
1568	2.15
1569	2.15
1570	2.15
1571	2.15
1572	2.15
1573	2.15
1574	2.15
1575	2.15
1576	2.15
1577	2.15
1578	2.15
1579	2.15
1580	2.15
1581	2.16
1582	2.16
1583	2.16
1584	2.16
1585	2.16
1586	2.16
1587	2.16
1588	2.18
1589	2.18
1590	2.18
1591	2.18
1592	2.18
1593	2.18
1594	2.18
1595	2.2
1596	2.2
1597	2.2
1598	2.2
1599	2.2
1600	2.2
1601	2.2
1602	2.21
1603	2.21
1604	2.21
1605	2.21
1606	2.21
1607	2.21
1608	2.21
1609	2.23
1610	2.23
1611	2.23
1612	2.23
1613	2.23
1614	2.23
1615	2.23
1616	2.25
1617	2.25
1618	2.25
1619	2.25
1620	2.25
1621	2.25
1622	2.25
1623	2.27
1624	2.27
1625	2.27
1626	2.27
1627	2.27
1628	2.27
1629	2.27
1630	2.3
1631	2.3
1632	2.3
1633	2.3
1634	2.3
1635	2.3
1636	2.3
1637	2.31
1638	2.31
1639	2.31
1640	2.31
1641	2.31
1642	2.31
1643	2.31
1644	2.34
1645	2.34
1646	2.34
1647	2.34
1648	2.34
1649	2.34
1650	2.34
1651	2.36
1652	2.36
1653	2.36
1654	2.36
1655	2.36
1656	2.36
1657	2.36
1658	2.37
1659	2.37
1660	2.37
1661	2.37
1662	2.37
1663	2.37
1664	2.37
1665	2.39
1666	2.39
1667	2.39
1668	2.39
1669	2.39
1670	2.39
1671	2.39
1672	2.4
1673	2.4
1674	2.4
1675	2.4
1676	2.4
1677	2.4
1678	2.4
1679	2.41
1680	2.41
1681	2.41
1682	2.41
1683	2.41
1684	2.41
1685	2.41
1686	2.43
1687	2.43
1688	2.43
1689	2.43
1690	2.43
1691	2.43
1692	2.43
1693	2.45
1694	2.45
1695	2.45
1696	2.45
1697	2.45
1698	2.45
1699	2.45
1700	2.46
1701	2.46
1702	2.46
1703	2.46
1704	2.46
1705	2.46
1706	2.46
1707	2.49
1708	2.49
1709	2.49
1710	2.49
1711	2.49
1712	2.49
1713	2.49
1714	2.5
1715	2.5
1716	2.5
1717	2.5
1718	2.5
1719	2.5
1720	2.5
1721	2.5
1722	2.5
1723	2.5
1724	2.5
1725	2.5
1726	2.5
1727	2.5
1728	2.52
1729	2.52
1730	2.52
1731	2.52
1732	2.52
1733	2.52
1734	2.52
1735	2.52
1736	2.52
1737	2.52
1738	2.52
1739	2.52
1740	2.52
1741	2.52
1742	2.53
1743	2.53
1744	2.53
1745	2.53
1746	2.53
1747	2.53
1748	2.53
1749	2.54
1750	2.54
1751	2.54
1752	2.54
1753	2.54
1754	2.54
1755	2.54
1756	2.54
1757	2.54
1758	2.54
1759	2.54
1760	2.54
1761	2.54
1762	2.54
1763	2.55
1764	2.55
1765	2.55
1766	2.55
1767	2.55
1768	2.55
1769	2.55
1770	2.56
1771	2.56
1772	2.56
1773	2.56
1774	2.56
1775	2.56
1776	2.56
1777	2.57
1778	2.57
1779	2.57
1780	2.57
1781	2.57
1782	2.57
1783	2.57
1784	2.58
1785	2.58
1786	2.58
1787	2.58
1788	2.58
1789	2.58
1790	2.58
1791	2.58
1792	2.58
1793	2.58
1794	2.58
1795	2.58
1796	2.58
1797	2.58
1798	2.59
1799	2.59
1800	2.59
1801	2.59
1802	2.59
1803	2.59
1804	2.59
1805	2.59
1806	2.59
1807	2.59
1808	2.59
1809	2.59
1810	2.59
1811	2.59
1812	2.6
1813	2.6
1814	2.6
1815	2.6
1816	2.6
1817	2.6
1818	2.6
1819	2.6
1820	2.6
1821	2.6
1822	2.6
1823	2.6
1824	2.6
1825	2.6
1826	2.61
1827	2.61
1828	2.61
1829	2.61
1830	2.61
1831	2.61
1832	2.61
1833	2.61
1834	2.61
1835	2.61
1836	2.61
1837	2.61
1838	2.61
1839	2.61
1840	2.61
1841	2.61
1842	2.61
1843	2.61
1844	2.61
1845	2.61
1846	2.61
1847	2.62
1848	2.62
1849	2.62
1850	2.62
1851	2.62
1852	2.62
1853	2.62
1854	2.62
1855	2.62
1856	2.62
1857	2.62
1858	2.62
1859	2.62
1860	2.62
1861	2.64
1862	2.64
1863	2.64
1864	2.64
1865	2.64
1866	2.64
1867	2.64
1868	2.64
1869	2.64
1870	2.64
1871	2.64
1872	2.64
1873	2.64
1874	2.64
1875	2.64
1876	2.64
1877	2.64
1878	2.64
1879	2.64
1880	2.64
1881	2.64
1882	2.65
1883	2.65
1884	2.65
1885	2.65
1886	2.65
1887	2.65
1888	2.65
1889	2.65
1890	2.65
1891	2.65
1892	2.65
1893	2.65
1894	2.65
1895	2.65
1896	2.66
1897	2.66
1898	2.66
1899	2.66
1900	2.66
1901	2.66
1902	2.66
1903	2.67
1904	2.67
1905	2.67
1906	2.67
1907	2.67
1908	2.67
1909	2.67
1910	2.68
1911	2.68
1912	2.68
1913	2.68
1914	2.68
1915	2.68
1916	2.68
1917	2.68
1918	2.68
1919	2.68
1920	2.68
1921	2.68
1922	2.68
1923	2.68
1924	2.69
1925	2.69
1926	2.69
1927	2.69
1928	2.69
1929	2.69
1930	2.69
1931	2.69
1932	2.69
1933	2.69
1934	2.69
1935	2.69
1936	2.69
1937	2.69
1938	2.69
1939	2.69
1940	2.69
1941	2.69
1942	2.69
1943	2.69
1944	2.69
1945	2.7
1946	2.7
1947	2.7
1948	2.7
1949	2.7
1950	2.7
1951	2.7
1952	2.71
1953	2.71
1954	2.71
1955	2.71
1956	2.71
1957	2.71
1958	2.71
1959	2.72
1960	2.72
1961	2.72
1962	2.72
1963	2.72
1964	2.72
1965	2.72
1966	2.73
1967	2.73
1968	2.73
1969	2.73
1970	2.73
1971	2.73
1972	2.73
1973	2.73
1974	2.73
1975	2.73
1976	2.73
1977	2.73
1978	2.73
1979	2.73
1980	2.74
1981	2.74
1982	2.74
1983	2.74
1984	2.74
1985	2.74
1986	2.74
1987	2.74
1988	2.74
1989	2.74
1990	2.74
1991	2.74
1992	2.74
1993	2.74
1994	2.75
1995	2.75
1996	2.75
1997	2.75
[truncated: 3,002 more rows]

## Sheet: Figure 5h
	NPs Pt:Fe2O3
Time (ps)	Population
	Electron transfer	Charge recombination
0	0	0
1	0	0
2	0	0
3	0	0
4	0	0
5	0	0
6	0.01529	0
7	0.02904	0
8	0.03679	0
9	0.04549	0.00166
10	0.055	0.0019
11	0.06237	0.0019
12	0.07606	0.0019
13	0.09382	0.0019
14	0.10442	0.0019
15	0.11997	0.0019
16	0.13364	0.0019
17	0.14531	0.0019
18	0.16001	0.0019
19	0.17404	0.00386
20	0.18576	0.0042
21	0.19906	0.0042
22	0.21254	0.0042
23	0.2266	0.0042
24	0.23831	0.0042
25	0.25228	0.0042
26	0.26278	0.0042
27	0.27283	0.0042
28	0.28377	0.0042
29	0.29425	0.00637
30	0.30631	0.00668
31	0.31669	0.00668
32	0.3272	0.00668
33	0.3391	0.00668
34	0.3483	0.00668
35	0.35864	0.00668
36	0.36989	0.00668
37	0.38332	0.00668
38	0.39466	0.00668
39	0.40502	0.00908
40	0.41422	0.00931
41	0.42299	0.00931
42	0.43331	0.00931
43	0.44405	0.00931
44	0.45368	0.00931
45	0.4649	0.00931
46	0.47373	0.00931
47	0.48253	0.00931
48	0.49229	0.00931
49	0.50067	0.01162
50	0.50946	0.01187
51	0.51866	0.01187
52	0.52693	0.01187
53	0.53425	0.01187
54	0.54225	0.01187
55	0.55032	0.01187
56	0.55809	0.01187
57	0.56557	0.01187
58	0.57376	0.01187
59	0.58102	0.014
60	0.58745	0.01436
61	0.59411	0.01436
62	0.60153	0.01436
63	0.6084	0.01436
64	0.61505	0.01436
65	0.62173	0.01436
66	0.6276	0.01436
67	0.63417	0.01436
68	0.64042	0.01436
69	0.64709	0.01655
70	0.65357	0.01692
71	0.65913	0.01692
72	0.66461	0.01692
73	0.6702	0.01692
74	0.67559	0.01692
75	0.68136	0.01692
76	0.68687	0.01692
77	0.69192	0.01692
78	0.69682	0.01692
79	0.70158	0.01904
80	0.70682	0.01931
81	0.71203	0.01931
82	0.71735	0.01931
83	0.72198	0.01931
84	0.72639	0.01931
85	0.73071	0.01931
86	0.73555	0.01931
87	0.74036	0.01931
88	0.74456	0.01931
89	0.74829	0.02147
90	0.75221	0.02161
91	0.7562	0.02161
92	0.76011	0.02161
93	0.76422	0.02161
94	0.76809	0.02161
95	0.77215	0.02161
96	0.77561	0.02161
97	0.77886	0.02161
98	0.78237	0.02161
99	0.7858	0.02376
100	0.78926	0.02405
101	0.79279	0.02405
102	0.7959	0.02405
103	0.79914	0.02405
104	0.80234	0.02405
105	0.80515	0.02405
106	0.80827	0.02405
107	0.81124	0.02405
108	0.81421	0.02405
109	0.81685	0.02583
110	0.81961	0.02613
111	0.82221	0.02613
112	0.82458	0.02613
113	0.8273	0.02613
114	0.83	0.02613
115	0.83226	0.02613
116	0.8346	0.02613
117	0.83692	0.02613
118	0.83895	0.02613
119	0.84108	0.02781
120	0.84323	0.02841
121	0.84529	0.02841
122	0.84737	0.02841
123	0.84969	0.02841
124	0.85166	0.02841
125	0.85365	0.02841
126	0.85562	0.02841
127	0.8575	0.02841
128	0.85939	0.02841
129	0.86109	0.03009
130	0.86283	0.0304
131	0.86436	0.0304
132	0.86588	0.0304
133	0.86744	0.0304
134	0.86891	0.0304
135	0.87025	0.0304
136	0.87162	0.0304
137	0.87291	0.0304
138	0.87419	0.0304
139	0.87539	0.03182
140	0.87649	0.03236
141	0.87764	0.03236
142	0.87857	0.03236
143	0.8796	0.03236
144	0.88056	0.03236
145	0.88142	0.03236
146	0.88223	0.03236
147	0.88311	0.03236
148	0.88402	0.03236
149	0.88494	0.03342
150	0.88573	0.03416
151	0.88657	0.03416
152	0.88727	0.03416
153	0.88785	0.03416
154	0.88857	0.03416
155	0.88929	0.03416
156	0.88971	0.03416
157	0.89036	0.03416
158	0.89095	0.03416
159	0.89146	0.03539
160	0.89197	0.03585
161	0.89257	0.03585
162	0.8931	0.03585
163	0.89359	0.03585
164	0.8941	0.03585
165	0.89439	0.03585
166	0.89457	0.03585
167	0.89468	0.03585
168	0.89492	0.03585
169	0.89507	0.03677
170	0.89519	0.03718
171	0.89539	0.03718
172	0.89557	0.03718
173	0.89597	0.03718
174	0.89611	0.03718
175	0.89634	0.03718
176	0.89664	0.03718
177	0.89696	0.03718
178	0.89714	0.03718
179	0.89734	0.03795
180	0.89756	0.03818
181	0.89773	0.03818
182	0.89789	0.03818
183	0.89802	0.03818
184	0.89807	0.03818
185	0.89814	0.03818
186	0.89828	0.03818
187	0.89838	0.03818
188	0.8984	0.03818
189	0.89835	0.0389
190	0.89829	0.03907
191	0.89814	0.03907
192	0.89795	0.03907
193	0.89782	0.03907
194	0.89765	0.03907
195	0.89733	0.03907
196	0.89709	0.03907
197	0.89687	0.03907
198	0.89675	0.03907
199	0.89668	0.03972
200	0.89657	0.03984
201	0.89632	0.03984
202	0.896	0.03984
203	0.89572	0.03984
204	0.89547	0.03984
205	0.89521	0.03984
206	0.89492	0.03984
207	0.89446	0.03984
208	0.89418	0.03984
209	0.89398	0.04038
210	0.89377	0.04051
211	0.89332	0.04051
212	0.89305	0.04051
213	0.89268	0.04051
214	0.89227	0.04051
215	0.89186	0.04051
216	0.8914	0.04051
217	0.89099	0.04051
218	0.8906	0.04051
219	0.89012	0.04093
220	0.88962	0.04116
221	0.88929	0.04116
222	0.88877	0.04116
223	0.88848	0.04116
224	0.88792	0.04116
225	0.88753	0.04116
226	0.88707	0.04116
227	0.88662	0.04116
228	0.88618	0.04116
229	0.88571	0.0416
230	0.88529	0.04185
231	0.88486	0.04185
232	0.88438	0.04185
233	0.884	0.04185
234	0.8835	0.04185
235	0.88294	0.04185
236	0.8825	0.04185
237	0.88206	0.04185
238	0.88148	0.04185
239	0.88098	0.04244
240	0.8806	0.04254
241	0.88003	0.04254
242	0.87954	0.04254
243	0.87924	0.04254
244	0.87893	0.04254
245	0.8786	0.04254
246	0.8784	0.04254
247	0.87811	0.04254
248	0.87776	0.04254
249	0.8775	0.04315
250	0.87707	0.04322
251	0.87664	0.04322
252	0.87627	0.04322
253	0.87565	0.04322
254	0.8752	0.04322
255	0.87494	0.04322
256	0.87462	0.04322
257	0.87441	0.04322
258	0.87415	0.04322
259	0.87379	0.04379
260	0.8734	0.04384
261	0.87303	0.04384
262	0.87275	0.04384
263	0.87247	0.04384
264	0.87222	0.04384
265	0.87205	0.04384
266	0.87198	0.04384
267	0.87181	0.04384
268	0.87181	0.04384
269	0.87179	0.04437
270	0.87165	0.04442
271	0.8715	0.04442
272	0.87163	0.04442
273	0.87213	0.04442
274	0.8727	0.04442
275	0.87329	0.04442
276	0.8738	0.04442
277	0.87443	0.04442
278	0.875	0.04442
279	0.87552	0.04495
280	0.87589	0.04503
281	0.87625	0.04503
282	0.8767	0.04503
283	0.87709	0.04503
284	0.87757	0.04503
285	0.87784	0.04503
286	0.87826	0.04503
287	0.87859	0.04503
288	0.8789	0.04503
289	0.87928	0.04552
290	0.87959	0.04555
291	0.87998	0.04555
292	0.88021	0.04555
293	0.88051	0.04555
294	0.88084	0.04555
295	0.88119	0.04555
296	0.88163	0.04555
297	0.88198	0.04555
298	0.88221	0.04555
299	0.88255	0.04613
300	0.88279	0.04616
301	0.88309	0.04616
302	0.88337	0.04616
303	0.88375	0.04616
304	0.88403	0.04616
305	0.88427	0.04616
306	0.8845	0.04616
307	0.88477	0.04616
308	0.88497	0.04616
309	0.88527	0.04658
310	0.88561	0.04664
311	0.88596	0.04664
312	0.8862	0.04664
313	0.88645	0.04664
314	0.88681	0.04664
315	0.88712	0.04664
316	0.88739	0.04664
317	0.88765	0.04664
318	0.88786	0.04664
319	0.88814	0.047
320	0.88835	0.04708
321	0.88861	0.04708
322	0.88886	0.04708
323	0.88901	0.04708
324	0.88918	0.04708
325	0.88957	0.04708
326	0.88986	0.04708
327	0.89011	0.04708
328	0.89022	0.04708
329	0.89041	0.04754
330	0.89071	0.0476
331	0.89095	0.0476
332	0.89123	0.0476
333	0.89152	0.0476
334	0.89178	0.0476
335	0.89197	0.0476
336	0.89216	0.0476
337	0.89249	0.0476
338	0.8927	0.0476
339	0.89302	0.04806
340	0.89319	0.04816
341	0.89351	0.04816
342	0.89369	0.04816
343	0.89381	0.04816
344	0.89406	0.04816
345	0.89424	0.04816
346	0.8945	0.04816
347	0.89471	0.04816
348	0.89493	0.04816
349	0.89501	0.04861
350	0.89507	0.04871
351	0.89513	0.04871
352	0.89516	0.04871
353	0.89524	0.04871
354	0.89544	0.04871
355	0.89561	0.04871
356	0.89578	0.04871
357	0.89608	0.04871
358	0.89648	0.04871
359	0.89683	0.04909
360	0.89725	0.04926
361	0.89759	0.04926
362	0.89779	0.04926
363	0.89802	0.04926
364	0.89848	0.04926
365	0.89888	0.04926
366	0.89934	0.04926
367	0.89979	0.04926
368	0.90019	0.04926
369	0.90064	0.04971
370	0.90095	0.04986
371	0.90135	0.04986
372	0.90175	0.04986
373	0.90208	0.04986
374	0.90243	0.04986
375	0.90281	0.04986
376	0.90329	0.04986
377	0.90372	0.04986
378	0.90408	0.04986
379	0.90451	0.05032
380	0.90481	0.05041
381	0.90513	0.05041
382	0.90546	0.05041
383	0.90577	0.05041
384	0.90622	0.05041
385	0.90671	0.05041
386	0.90719	0.05041
387	0.90762	0.05041
388	0.90815	0.05041
389	0.90865	0.05073
390	0.90911	0.05082
391	0.90963	0.05082
392	0.91011	0.05082
393	0.91059	0.05082
394	0.91111	0.05082
395	0.91156	0.05082
396	0.91205	0.05082
397	0.91257	0.05082
398	0.91303	0.05082
399	0.91364	0.05116
400	0.9142	0.0512
401	0.91473	0.0512
402	0.91531	0.0512
403	0.9158	0.0512
404	0.91635	0.0512
405	0.91686	0.0512
406	0.91741	0.0512
407	0.91794	0.0512
408	0.91855	0.0512
409	0.91906	0.05155
410	0.91957	0.05159
411	0.92009	0.05159
412	0.92072	0.05159
413	0.92136	0.05159
414	0.92195	0.05159
415	0.9225	0.05159
416	0.9231	0.05159
417	0.92371	0.05159
418	0.92427	0.05159
419	0.92487	0.05196
420	0.92546	0.05199
421	0.92587	0.05199
422	0.92645	0.05199
423	0.92688	0.05199
424	0.92737	0.05199
425	0.92778	0.05199
426	0.92822	0.05199
427	0.92869	0.05199
428	0.92918	0.05199
429	0.92959	0.05235
430	0.93009	0.05238
431	0.93066	0.05238
432	0.93122	0.05238
433	0.9317	0.05238
434	0.93218	0.05238
435	0.93259	0.05238
436	0.93309	0.05238
437	0.93359	0.05238
438	0.93407	0.05238
439	0.93448	0.05277
440	0.93507	0.05279
441	0.93557	0.05279
442	0.93608	0.05279
443	0.93659	0.05279
444	0.93704	0.05279
445	0.93764	0.05279
446	0.93812	0.05279
447	0.93861	0.05279
448	0.9392	0.05279
449	0.93971	0.05311
450	0.94018	0.05318
451	0.94068	0.05318
452	0.94118	0.05318
453	0.94177	0.05318
454	0.94247	0.05318
455	0.94299	0.05318
456	0.94365	0.05318
457	0.94429	0.05318
458	0.9449	0.05318
459	0.94542	0.0535
460	0.94607	0.05363
461	0.94676	0.05363
462	0.94736	0.05363
463	0.94804	0.05363
464	0.94871	0.05363
465	0.94938	0.05363
466	0.95021	0.05363
467	0.95084	0.05363
468	0.95135	0.05364
469	0.952	0.0545
470	0.95262	0.05459
471	0.95307	0.05461
472	0.95346	0.05467
473	0.95382	0.05473
474	0.95435	0.05475
475	0.95478	0.05475
476	0.95514	0.05475
477	0.95561	0.05475
478	0.95589	0.05476
479	0.95629	0.05571
480	0.95661	0.05582
481	0.95704	0.05584
482	0.95736	0.05589
483	0.95776	0.05595
484	0.95814	0.05598
485	0.9585	0.05598
486	0.95898	0.05598
487	0.9592	0.05598
488	0.95954	0.05599
489	0.95982	0.05708
490	0.96013	0.05712
491	0.96043	0.05714
492	0.9606	0.05719
493	0.96084	0.05725
494	0.96097	0.05727
495	0.96124	0.05727
496	0.96137	0.05727
497	0.96164	0.05727
498	0.96182	0.05728
499	0.96205	0.05835
500	0.96216	0.05845
501	0.96237	0.05848
502	0.96252	0.05855
503	0.96264	0.05859
504	0.96274	0.05861
505	0.96284	0.05861
506	0.96292	0.05861
507	0.963	0.05861
508	0.96316	0.05863
509	0.9633	0.05963
510	0.96341	0.05969
511	0.96351	0.05971
512	0.9635	0.05977
513	0.96357	0.05984
514	0.96375	0.05986
515	0.96389	0.05986
516	0.964	0.05986
517	0.96406	0.05986
518	0.96413	0.05986
519	0.96418	0.06077
520	0.9642	0.06086
521	0.96428	0.0609
522	0.96439	0.06092
523	0.96451	0.06095
524	0.96467	0.06099
525	0.96485	0.06099
526	0.96493	0.06099
527	0.96509	0.06099
528	0.96518	0.06099
529	0.96536	0.06225
530	0.96564	0.06233
531	0.96593	0.06238
532	0.9662	0.06243
533	0.96645	0.06247
534	0.96678	0.0625
535	0.96702	0.0625
536	0.96721	0.0625
537	0.96742	0.0625
538	0.96769	0.06251
539	0.96789	0.06379
540	0.96811	0.06388
541	0.96836	0.06392
542	0.96863	0.06397
543	0.96884	0.06403
544	0.96912	0.06404
545	0.96937	0.06404
546	0.96967	0.06404
547	0.9699	0.06404
548	0.97018	0.06405
549	0.97037	0.06555
550	0.97056	0.06569
551	0.97073	0.06571
552	0.97093	0.06578
553	0.97107	0.06585
554	0.97128	0.06587
555	0.97146	0.06587
556	0.97159	0.06587
557	0.97171	0.06587
558	0.97189	0.06588
559	0.97205	0.0674
560	0.97217	0.06746
561	0.97229	0.06752
562	0.97244	0.06757
563	0.97257	0.06764
564	0.97275	0.06766
565	0.97286	0.06766
566	0.97312	0.06766
567	0.9733	0.06766
568	0.97344	0.06766
569	0.97357	0.06922
570	0.9737	0.0693
571	0.9738	0.06933
572	0.97398	0.0694
573	0.97408	0.06946
574	0.97417	0.06949
575	0.97426	0.06949
576	0.97436	0.06949
577	0.97449	0.06949
578	0.97459	0.06949
579	0.97472	0.07081
580	0.97491	0.0711
581	0.975	0.07111
582	0.97514	0.07113
583	0.97525	0.07113
584	0.97534	0.07113
585	0.97542	0.07113
586	0.97552	0.07113
587	0.97565	0.07113
588	0.97574	0.07113
589	0.9759	0.07229
590	0.97607	0.07284
591	0.97618	0.07284
592	0.97632	0.07288
593	0.97641	0.07294
594	0.97647	0.07294
595	0.97655	0.07294
596	0.97605	0.07295
597	0.97568	0.07295
598	0.97529	0.07295
599	0.9749	0.07415
600	0.9745	0.07478
601	0.97415	0.07478
602	0.97369	0.0748
603	0.97319	0.0748
604	0.97263	0.07486
605	0.97215	0.07489
606	0.97164	0.07489
607	0.97118	0.07489
608	0.97062	0.07489
609	0.97016	0.07621
610	0.9697	0.07652
611	0.96914	0.07653
612	0.96878	0.07653
613	0.96842	0.07653
614	0.96802	0.07653
615	0.96761	0.07653
616	0.96723	0.07653
617	0.9669	0.07653
618	0.96655	0.07655
619	0.96617	0.07774
620	0.96592	0.07787
621	0.96559	0.07787
622	0.96525	0.07787
623	0.96495	0.07787
624	0.9645	0.07787
625	0.96418	0.07787
626	0.96383	0.07787
627	0.96358	0.07787
628	0.96327	0.07787
629	0.96289	0.07903
630	0.96258	0.07908
631	0.9623	0.07908
632	0.96193	0.07908
633	0.96163	0.07908
634	0.96119	0.07908
635	0.96086	0.07908
636	0.9606	0.07908
637	0.96029	0.07908
638	0.95998	0.07908
639	0.95969	0.08016
640	0.95921	0.08029
641	0.95892	0.08029
642	0.95857	0.08029
643	0.95834	0.08029
644	0.9582	0.08029
645	0.95785	0.08029
646	0.95764	0.08029
647	0.95729	0.08029
648	0.95699	0.08029
649	0.9567	0.08115
650	0.95643	0.08146
651	0.95633	0.08146
652	0.95613	0.08146
653	0.95586	0.08146
654	0.95567	0.08146
655	0.95543	0.08146
656	0.95518	0.08146
657	0.95476	0.08146
658	0.95437	0.08146
659	0.95408	0.08248
660	0.95369	0.08293
661	0.95327	0.08293
662	0.95302	0.08293
663	0.95256	0.08293
664	0.95229	0.08293
665	0.95192	0.08293
666	0.95154	0.08293
667	0.95128	0.08293
668	0.95112	0.08295
669	0.95099	0.08401
670	0.95084	0.08431
671	0.95059	0.08431
672	0.95032	0.08431
673	0.95014	0.08431
674	0.94985	0.08431
675	0.9495	0.08434
676	0.94925	0.08436
677	0.94897	0.08441
678	0.94867	0.08441
679	0.94833	0.08564
680	0.94817	0.08595
681	0.94797	0.08595
682	0.94786	0.08595
683	0.94777	0.08596
684	0.94761	0.08596
685	0.94729	0.08596
686	0.94712	0.08605
687	0.94697	0.08605
688	0.94673	0.08605
689	0.94651	0.08759
690	0.94644	0.08768
691	0.94612	0.08768
692	0.94607	0.08768
693	0.94594	0.08768
694	0.94562	0.08768
695	0.94555	0.08768
696	0.94551	0.08768
697	0.94525	0.08768
698	0.94512	0.08768
699	0.94495	0.08878
700	0.94484	0.08895
701	0.94493	0.08895
702	0.94476	0.08895
703	0.94512	0.08895
704	0.94571	0.08895
705	0.94617	0.08895
706	0.94678	0.08895
707	0.94742	0.08895
708	0.94794	0.08895
709	0.9484	0.08997
710	0.949	0.09012
711	0.94961	0.09012
712	0.95031	0.09012
713	0.95085	0.09012
714	0.95149	0.09012
715	0.95199	0.09012
716	0.95247	0.09012
717	0.95298	0.09012
718	0.95366	0.09012
719	0.95438	0.09105
720	0.955	0.09123
721	0.95555	0.09123
722	0.95616	0.09123
723	0.95687	0.09123
724	0.95729	0.09123
725	0.95784	0.09123
726	0.9583	0.09123
727	0.95862	0.09123
728	0.95899	0.09123
729	0.95945	0.09236
730	0.95987	0.09242
731	0.96034	0.09242
732	0.96079	0.09242
733	0.96109	0.09242
734	0.96163	0.09242
735	0.96194	0.09242
736	0.96229	0.09242
737	0.96264	0.09242
738	0.96289	0.09242
739	0.96323	0.09355
740	0.96349	0.09364
741	0.96386	0.09364
742	0.96415	0.09364
743	0.9644	0.09364
744	0.96466	0.09364
745	0.96489	0.09364
746	0.96509	0.09364
747	0.9654	0.09364
748	0.96572	0.09364
749	0.96598	0.09481
750	0.96614	0.09493
751	0.96633	0.09493
752	0.9666	0.09493
753	0.96683	0.09493
754	0.96699	0.09493
755	0.96719	0.09493
756	0.96729	0.09493
757	0.96733	0.09493
758	0.96741	0.09493
759	0.96754	0.09596
760	0.96762	0.09615
761	0.96766	0.09615
762	0.96778	0.09615
763	0.96781	0.09615
764	0.96783	0.09615
765	0.96782	0.09615
766	0.96779	0.09615
767	0.96783	0.09615
768	0.96787	0.09615
769	0.96786	0.09715
770	0.96788	0.09736
771	0.96788	0.09736
772	0.96785	0.09736
773	0.96787	0.09736
774	0.96806	0.09736
775	0.96806	0.09736
776	0.96814	0.09736
777	0.96818	0.09736
778	0.9682	0.09736
779	0.96819	0.09834
780	0.96806	0.09852
781	0.96799	0.09852
782	0.96798	0.09852
783	0.96807	0.09852
784	0.96801	0.09852
785	0.96788	0.09852
786	0.96783	0.09852
787	0.9677	0.09852
788	0.96762	0.09852
789	0.96738	0.09935
790	0.96738	0.09971
791	0.9672	0.09971
792	0.96708	0.09971
793	0.967	0.09971
794	0.96696	0.09971
795	0.96691	0.09971
796	0.96692	0.09971
797	0.96685	0.09971
798	0.96676	0.09971
799	0.96667	0.1005
800	0.96669	0.10075
801	0.96666	0.10075
802	0.9667	0.10075
803	0.96674	0.10075
804	0.96666	0.10075
805	0.96662	0.10075
806	0.96653	0.10075
807	0.96654	0.10075
808	0.96664	0.10075
809	0.96666	0.10145
810	0.96652	0.10182
811	0.96638	0.10182
812	0.96633	0.10182
813	0.96628	0.10182
814	0.96628	0.10182
815	0.96624	0.10182
816	0.96618	0.10182
817	0.96622	0.10182
818	0.96617	0.10182
819	0.96606	0.10263
820	0.96598	0.10274
821	0.96597	0.10274
822	0.96579	0.10274
823	0.96571	0.10274
824	0.96565	0.10274
825	0.96555	0.10274
826	0.96557	0.10274
827	0.96559	0.10274
828	0.96547	0.10274
829	0.96536	0.10375
830	0.96529	0.10376
831	0.96527	0.10376
832	0.96524	0.10376
833	0.96525	0.10376
834	0.96513	0.10376
835	0.96503	0.10376
836	0.96499	0.10376
837	0.96485	0.10376
838	0.96477	0.10376
839	0.96482	0.10445
840	0.96482	0.10455
841	0.96479	0.10455
842	0.96476	0.10455
843	0.96477	0.10455
844	0.96476	0.10455
845	0.96485	0.10455
846	0.96483	0.10455
847	0.96477	0.10455
848	0.96472	0.10455
849	0.96467	0.10516
850	0.96469	0.10531
851	0.96466	0.10531
852	0.96469	0.10531
853	0.96472	0.10531
854	0.96478	0.10531
855	0.96479	0.10531
856	0.96486	0.10531
857	0.96473	0.10531
858	0.96474	0.10531
859	0.96484	0.1059
860	0.96486	0.10616
861	0.96486	0.10616
862	0.96492	0.10616
863	0.96503	0.10616
864	0.96506	0.10616
865	0.9652	0.10616
866	0.96533	0.10616
867	0.96536	0.10616
868	0.96549	0.10616
869	0.96562	0.1069
870	0.96579	0.10704
871	0.96599	0.10704
872	0.96614	0.10704
873	0.9663	0.10704
874	0.96649	0.10704
875	0.96676	0.10704
876	0.96694	0.10704
877	0.96719	0.10704
878	0.96735	0.10704
879	0.96758	0.10775
880	0.9678	0.10782
881	0.96807	0.10782
882	0.96835	0.10782
883	0.96858	0.10782
884	0.96878	0.10782
885	0.96907	0.10782
886	0.96925	0.10782
887	0.96941	0.10782
888	0.96976	0.10782
889	0.97	0.10846
890	0.97025	0.10851
891	0.97049	0.10851
892	0.97071	0.10851
893	0.97092	0.10851
894	0.97107	0.10851
895	0.97138	0.10851
896	0.97164	0.10851
897	0.97191	0.10851
898	0.97218	0.10851
899	0.97236	0.10937
900	0.97255	0.10943
901	0.97279	0.10943
902	0.9729	0.10943
903	0.97309	0.10943
904	0.97325	0.10943
905	0.97346	0.10943
906	0.97371	0.10943
907	0.97393	0.10943
908	0.97414	0.10943
909	0.97433	0.11016
910	0.97449	0.11021
911	0.97465	0.11021
912	0.9748	0.11022
913	0.97497	0.11022
914	0.97515	0.11022
915	0.9754	0.11022
916	0.97554	0.11022
917	0.97571	0.11022
918	0.97594	0.11022
919	0.97615	0.1111
920	0.97639	0.11117
921	0.97657	0.11117
922	0.97677	0.11117
923	0.977	0.11117
924	0.97718	0.11117
925	0.97737	0.11117
926	0.97753	0.11117
927	0.97773	0.11117
928	0.97799	0.11117
929	0.97828	0.11225
930	0.97849	0.11233
931	0.97872	0.11233
932	0.97887	0.11233
933	0.97901	0.11233
934	0.9791	0.11233
935	0.9793	0.11233
936	0.97946	0.11233
937	0.97958	0.11233
938	0.97972	0.11233
939	0.97979	0.11336
940	0.97991	0.11354
941	0.98	0.11354
942	0.98018	0.11354
943	0.98022	0.11354
944	0.98032	0.11354
945	0.98036	0.11354
946	0.98047	0.11354
947	0.98063	0.11354
948	0.98063	0.11354
949	0.98074	0.11453
950	0.98088	0.11475
951	0.98095	0.11475
952	0.98111	0.11475
953	0.98114	0.11475
954	0.98127	0.11475
955	0.98141	0.11475
956	0.98153	0.11475
957	0.98165	0.11475
958	0.98169	0.11475
959	0.98177	0.11594
960	0.98186	0.11614
961	0.98195	0.11614
962	0.98206	0.11614
963	0.98221	0.11614
964	0.98239	0.11614
965	0.98254	0.11614
966	0.9827	0.11614
967	0.98278	0.11614
968	0.98286	0.11614
969	0.98303	0.11731
970	0.98312	0.11745
971	0.98319	0.11745
972	0.98329	0.11745
973	0.98336	0.11745
974	0.98347	0.11745
975	0.98355	0.11745
976	0.98365	0.11745
977	0.98383	0.11745
978	0.98386	0.11745
979	0.98397	0.11853
980	0.9841	0.11862
981	0.9843	0.11862
982	0.98437	0.11862
983	0.9845	0.11862
984	0.98456	0.11862
985	0.98466	0.11862
986	0.98478	0.11862
987	0.98481	0.11862
988	0.98488	0.11862
989	0.98489	0.1198
990	0.985	0.11986
991	0.98513	0.11986
992	0.9852	0.11988
993	0.98529	0.11988
994	0.98533	0.11988
995	0.98537	0.11988
996	0.98546	0.11988
997	0.98559	0.11988
998	0.9857	0.11988
999	0.98577	0.12111
1000	0.98583	0.1212
1001	0.98594	0.1212
1002	0.98596	0.12121
1003	0.986	0.12121
1004	0.98606	0.12121
1005	0.9861	0.12121
1006	0.98623	0.12121
1007	0.98634	0.12121
1008	0.98656	0.12121
1009	0.98675	0.12246
1010	0.98685	0.12264
1011	0.98693	0.12264
1012	0.98705	0.12264
1013	0.98723	0.12264
1014	0.98736	0.12264
1015	0.98755	0.12264
1016	0.98761	0.12264
1017	0.98775	0.12264
1018	0.98784	0.12269
1019	0.98799	0.12404
1020	0.98817	0.12432
1021	0.98822	0.12433
1022	0.9883	0.12437
1023	0.98843	0.12438
1024	0.98851	0.1244
1025	0.98866	0.12442
1026	0.98876	0.12444
1027	0.98883	0.12448
1028	0.98889	0.12453
1029	0.989	0.12605
1030	0.98904	0.12632
1031	0.98911	0.12635
1032	0.98924	0.12643
1033	0.98933	0.12648
1034	0.98943	0.12656
1035	0.98944	0.12659
1036	0.98947	0.12662
1037	0.98955	0.12668
1038	0.98955	0.12672
1039	0.98963	0.12853
1040	0.98968	0.12873
1041	0.98971	0.12875
1042	0.98969	0.12881
1043	0.98965	0.12886
1044	0.98972	0.12894
1045	0.9898	0.12898
1046	0.98988	0.12899
1047	0.99004	0.12905
1048	0.99018	0.12909
1049	0.99025	0.13081
1050	0.99036	0.13105
1051	0.99041	0.13109
1052	0.99052	0.13118
1053	0.99064	0.13126
1054	0.99071	0.13133
1055	0.99078	0.13138
1056	0.9908	0.1314
1057	0.9909	0.13149
1058	0.991	0.13151
1059	0.99111	0.13313
1060	0.99121	0.13345
1061	0.99135	0.13349
1062	0.99144	0.13355
1063	0.99153	0.13361
1064	0.99157	0.13368
1065	0.99162	0.13375
1066	0.99171	0.13377
1067	0.9918	0.13384
1068	0.99181	0.13387
1069	0.99183	0.13557
1070	0.99191	0.13591
1071	0.99198	0.13598
1072	0.99204	0.13606
1073	0.99205	0.13613
1074	0.99209	0.13622
1075	0.99215	0.13624
1076	0.99215	0.13625
1077	0.99222	0.13629
1078	0.99229	0.13631
1079	0.99226	0.13771
1080	0.99228	0.13798
1081	0.99228	0.13802
1082	0.99225	0.13808
1083	0.99233	0.13813
1084	0.99233	0.13818
1085	0.99237	0.13821
1086	0.99234	0.13825
1087	0.99237	0.13829
1088	0.99239	0.13833
1089	0.99244	0.13975
1090	0.99242	0.13992
1091	0.99245	0.13995
1092	0.99247	0.14002
1093	0.99245	0.14009
1094	0.99243	0.14023
1095	0.99238	0.14026
1096	0.99233	0.14028
1097	0.99237	0.14032
1098	0.99236	0.14035
1099	0.99231	0.14195
1100	0.99229	0.14223
1101	0.99226	0.14234
1102	0.99229	0.14237
1103	0.99236	0.1424
1104	0.99234	0.14245
1105	0.99236	0.14248
1106	0.99233	0.14249
1107	0.99237	0.14264
1108	0.99238	0.14269
1109	0.9924	0.14405
1110	0.99238	0.1443
1111	0.99234	0.1443
1112	0.99226	0.14432
1113	0.99225	0.14432
1114	0.9922	0.14432
1115	0.9922	0.14433
1116	0.99218	0.14438
1117	0.99213	0.14445
1118	0.99213	0.14454
1119	0.99212	0.14571
1120	0.99207	0.14616
1121	0.992	0.14616
1122	0.99193	0.14618
1123	0.99192	0.1462
1124	0.99188	0.1462
1125	0.99177	0.1462
1126	0.99169	0.14621
1127	0.99161	0.14628
1128	0.99144	0.14632
1129	0.99136	0.14778
1130	0.99134	0.14821
1131	0.99132	0.14835
1132	0.99121	0.14842
1133	0.9911	0.1485
1134	0.99098	0.14852
1135	0.99089	0.14853
1136	0.99074	0.14855
1137	0.9907	0.14857
1138	0.99063	0.14858
1139	0.99057	0.14968
1140	0.99041	0.15002
1141	0.99034	0.15004
1142	0.99033	0.15006
1143	0.99028	0.15006
1144	0.99022	0.15007
1145	0.99018	0.15007
1146	0.99017	0.15009
1147	0.99008	0.1501
1148	0.99003	0.15011
1149	0.98997	0.15102
1150	0.98994	0.15156
1151	0.98988	0.15161
1152	0.98979	0.1517
1153	0.98969	0.15183
1154	0.9896	0.15189
1155	0.98953	0.15192
1156	0.98943	0.15193
1157	0.98929	0.15195
1158	0.98916	0.15198
1159	0.9889	0.15312
1160	0.98873	0.15344
1161	0.98859	0.1535
1162	0.98841	0.1535
1163	0.98818	0.1535
1164	0.98802	0.15356
1165	0.98782	0.15356
1166	0.9871	0.15359
1167	0.98645	0.1536
1168	0.98577	0.1536
1169	0.98514	0.1544
1170	0.98436	0.15477
1171	0.98363	0.15488
1172	0.98293	0.15495
1173	0.98237	0.15499
1174	0.98178	0.15499
1175	0.98099	0.15499
1176	0.98051	0.155
1177	0.9799	0.155
1178	0.97939	0.155
1179	0.97875	0.15576
1180	0.97822	0.15597
1181	0.97761	0.15597
1182	0.97704	0.15597
1183	0.97647	0.15597
1184	0.9759	0.15597
1185	0.97529	0.15597
1186	0.97462	0.15597
1187	0.97396	0.15597
1188	0.97343	0.15597
1189	0.97279	0.15662
1190	0.9722	0.15673
1191	0.97157	0.15673
1192	0.97105	0.15673
1193	0.97043	0.15673
1194	0.96982	0.15673
1195	0.96914	0.15673
1196	0.96845	0.15673
1197	0.96773	0.15673
1198	0.967	0.15673
1199	0.96638	0.15722
1200	0.9656	0.15731
1201	0.96511	0.15731
1202	0.9645	0.15731
1203	0.96382	0.15731
1204	0.96314	0.15731
1205	0.96259	0.15731
1206	0.96191	0.15731
1207	0.96125	0.15731
1208	0.96056	0.15732
1209	0.95993	0.15781
1210	0.95924	0.15791
1211	0.95851	0.15791
1212	0.95771	0.15791
1213	0.95703	0.15791
1214	0.95635	0.15791
1215	0.95555	0.15791
1216	0.95489	0.15791
1217	0.95413	0.15791
1218	0.95332	0.15791
1219	0.95262	0.15826
1220	0.95192	0.15852
1221	0.95123	0.15852
1222	0.95056	0.15852
1223	0.94995	0.15852
1224	0.94922	0.15852
1225	0.9485	0.15852
1226	0.94779	0.15852
1227	0.94712	0.15852
1228	0.9464	0.15852
1229	0.94567	0.15884
1230	0.945	0.15903
1231	0.9444	0.15903
1232	0.94365	0.15903
1233	0.94289	0.15903
1234	0.94227	0.15903
1235	0.94172	0.15903
1236	0.94105	0.15903
1237	0.9405	0.15903
1238	0.93983	0.15903
1239	0.93914	0.15946
1240	0.9384	0.15954
1241	0.93766	0.15954
1242	0.93692	0.15954
1243	0.93627	0.15954
1244	0.93561	0.15954
1245	0.93488	0.15954
1246	0.93429	0.15954
1247	0.93367	0.15954
1248	0.93316	0.15954
1249	0.93266	0.16015
1250	0.9318	0.16018
1251	0.93096	0.16018
1252	0.92998	0.16018
1253	0.92892	0.16018
1254	0.92828	0.16018
1255	0.92757	0.16018
1256	0.92669	0.16018
1257	0.92591	0.16018
1258	0.9251	0.16018
1259	0.92434	0.16065
1260	0.92377	0.16069
1261	0.92325	0.16069
1262	0.92249	0.16069
1263	0.92173	0.16069
1264	0.92106	0.16069
1265	0.92053	0.16069
1266	0.91992	0.16069
1267	0.91941	0.16069
1268	0.919	0.16069
1269	0.91864	0.16114
1270	0.91815	0.16117
1271	0.9178	0.16117
1272	0.91724	0.16117
1273	0.91728	0.16117
1274	0.91732	0.16117
1275	0.91741	0.16117
1276	0.91748	0.16117
1277	0.91754	0.16117
1278	0.91769	0.16117
1279	0.91777	0.16163
1280	0.91778	0.1617
1281	0.9178	0.1617
1282	0.91773	0.1617
1283	0.91773	0.1617
1284	0.91779	0.1617
1285	0.91788	0.1617
1286	0.91794	0.1617
1287	0.91797	0.1617
1288	0.91797	0.1617
1289	0.91798	0.16215
1290	0.91788	0.16215
1291	0.91804	0.16215
1292	0.91814	0.16215
1293	0.91816	0.16215
1294	0.91824	0.16215
1295	0.91827	0.16215
1296	0.91829	0.16215
1297	0.91839	0.16215
1298	0.91853	0.16215
1299	0.91867	0.16259
1300	0.91875	0.16263
1301	0.91887	0.16263
1302	0.91896	0.16263
1303	0.91907	0.16263
1304	0.91914	0.16263
1305	0.91928	0.16263
1306	0.91933	0.16263
1307	0.91942	0.16263
1308	0.91946	0.16263
1309	0.91954	0.16305
1310	0.91971	0.1631
1311	0.91975	0.1631
1312	0.91985	0.1631
1313	0.91991	0.1631
1314	0.91989	0.1631
1315	0.91998	0.1631
1316	0.92013	0.1631
1317	0.92019	0.1631
1318	0.92026	0.1631
1319	0.9203	0.16352
1320	0.92033	0.16358
1321	0.92044	0.16358
1322	0.92052	0.16358
1323	0.92071	0.16358
1324	0.92072	0.16358
1325	0.92074	0.16359
1326	0.9209	0.16359
1327	0.92094	0.16359
1328	0.92118	0.16359
1329	0.92131	0.16402
1330	0.92145	0.16405
1331	0.92154	0.16405
1332	0.92172	0.16405
1333	0.92184	0.16405
1334	0.92186	0.16405
1335	0.92205	0.16405
1336	0.92221	0.16405
1337	0.92223	0.16405
1338	0.92231	0.16405
1339	0.92249	0.16449
1340	0.9226	0.1646
1341	0.92272	0.1646
1342	0.92293	0.1646
1343	0.92314	0.1646
1344	0.92333	0.1646
1345	0.92343	0.1646
1346	0.92353	0.1646
1347	0.92358	0.1646
1348	0.92369	0.1646
1349	0.92377	0.16508
1350	0.92386	0.16521
1351	0.9239	0.16521
1352	0.92391	0.16521
1353	0.92388	0.16521
1354	0.9239	0.16521
1355	0.9239	0.16521
1356	0.9239	0.16521
1357	0.92418	0.16521
1358	0.92443	0.16521
1359	0.92463	0.16557
1360	0.9249	0.16572
1361	0.92517	0.16572
1362	0.92533	0.16572
1363	0.92549	0.16572
1364	0.92578	0.16572
1365	0.92607	0.16572
1366	0.92636	0.16572
1367	0.92671	0.16572
1368	0.927	0.16572
1369	0.9273	0.16616
1370	0.92755	0.16632
1371	0.92782	0.16632
1372	0.92805	0.16632
1373	0.92836	0.16632
1374	0.92859	0.16632
1375	0.92881	0.16632
1376	0.92905	0.16632
1377	0.92929	0.16632
1378	0.92957	0.16632
1379	0.92978	0.16669
1380	0.93002	0.16677
1381	0.93028	0.16677
1382	0.93051	0.16677
1383	0.93069	0.16677
1384	0.93092	0.16677
1385	0.93121	0.16677
1386	0.93147	0.16677
1387	0.93174	0.16677
1388	0.93203	0.16677
1389	0.93232	0.16706
1390	0.9326	0.16715
1391	0.93293	0.16715
1392	0.93336	0.16715
1393	0.93366	0.16715
1394	0.93404	0.16715
1395	0.9344	0.16715
1396	0.93474	0.16715
1397	0.93508	0.16715
1398	0.93551	0.16715
1399	0.93591	0.16744
1400	0.9363	0.16747
1401	0.93666	0.16747
1402	0.93697	0.16747
1403	0.93731	0.16747
1404	0.93772	0.16747
1405	0.93809	0.16747
1406	0.93843	0.16747
1407	0.93879	0.16747
1408	0.93915	0.16747
1409	0.93958	0.16781
1410	0.93997	0.16787
1411	0.94044	0.16787
1412	0.94079	0.16787
1413	0.94113	0.16787
1414	0.94153	0.16787
1415	0.94198	0.16787
1416	0.94231	0.16787
1417	0.94274	0.16787
1418	0.94315	0.16787
1419	0.9435	0.16822
1420	0.94384	0.16825
1421	0.9442	0.16825
1422	0.94442	0.16825
1423	0.94475	0.16825
1424	0.94512	0.16825
1425	0.94531	0.16825
1426	0.94555	0.16825
1427	0.94581	0.16825
1428	0.94611	0.16825
1429	0.94638	0.16858
1430	0.94665	0.1686
1431	0.94689	0.1686
1432	0.94717	0.1686
1433	0.94741	0.1686
1434	0.94775	0.1686
1435	0.948	0.1686
1436	0.94828	0.1686
1437	0.94855	0.1686
1438	0.94886	0.1686
1439	0.94916	0.16893
1440	0.94953	0.16896
1441	0.94991	0.16896
1442	0.95027	0.16896
1443	0.95064	0.16896
1444	0.95096	0.16896
1445	0.95127	0.16896
1446	0.95164	0.16896
1447	0.9519	0.16896
1448	0.95228	0.16896
1449	0.9527	0.16923
1450	0.95308	0.16928
1451	0.9535	0.16928
1452	0.95378	0.16928
1453	0.95413	0.16928
1454	0.95451	0.16928
1455	0.95484	0.16928
1456	0.95522	0.16928
1457	0.9557	0.16928
1458	0.95611	0.16928
1459	0.95653	0.16958
1460	0.9569	0.16966
1461	0.95742	0.16966
1462	0.95799	0.16972
1463	0.95838	0.16977
1464	0.95884	0.16979
1465	0.95941	0.16979
1466	0.95981	0.16979
1467	0.96036	0.16981
1468	0.96072	0.16988
1469	0.9612	0.17035
1470	0.96166	0.17047
1471	0.96197	0.17053
1472	0.96219	0.17062
1473	0.96247	0.1707
1474	0.96277	0.17076
1475	0.96303	0.17076
1476	0.96326	0.17076
1477	0.96368	0.17077
1478	0.96395	0.17083
1479	0.96416	0.17144
1480	0.9645	0.17163
1481	0.96484	0.17171
1482	0.96507	0.17181
1483	0.96537	0.17189
1484	0.96567	0.17195
1485	0.96598	0.17195
1486	0.96633	0.17195
1487	0.96659	0.17196
1488	0.96674	0.17206
1489	0.96699	0.17277
1490	0.96715	0.17285
1491	0.96729	0.17291
1492	0.96744	0.17301
1493	0.96754	0.17311
1494	0.96775	0.1732
1495	0.96787	0.1732
1496	0.96805	0.1732
1497	0.96817	0.17322
1498	0.96829	0.17328
1499	0.96848	0.17399
1500	0.9685	0.17411
1501	0.96865	0.17418
1502	0.96876	0.17425
1503	0.96879	0.17432
1504	0.96882	0.17439
1505	0.96888	0.17439
1506	0.96881	0.17439
1507	0.96889	0.17442
1508	0.96893	0.17448
1509	0.96885	0.17517
1510	0.96895	0.17526
1511	0.96899	0.17539
1512	0.96891	0.17551
1513	0.96902	0.17562
1514	0.96907	0.17565
1515	0.96914	0.17565
1516	0.96922	0.17565
1517	0.9693	0.17567
1518	0.96938	0.17572
1519	0.96945	0.17636
1520	0.96951	0.17651
1521	0.96959	0.17657
1522	0.96959	0.17666
1523	0.96959	0.17673
1524	0.96966	0.1768
1525	0.96971	0.1768
1526	0.96979	0.1768
1527	0.96989	0.17681
1528	0.97005	0.17691
1529	0.97024	0.17765
1530	0.97047	0.1778
1531	0.97067	0.17788
1532	0.97083	0.17797
1533	0.97101	0.17805
1534	0.97121	0.17811
1535	0.97146	0.17811
1536	0.97173	0.17811
1537	0.97192	0.17814
1538	0.97217	0.1782
1539	0.97239	0.17906
1540	0.97257	0.17928
1541	0.97275	0.17936
1542	0.97296	0.17945
1543	0.97318	0.17957
1544	0.97335	0.17967
1545	0.9735	0.1797
1546	0.97366	0.17976
1547	0.97383	0.1798
1548	0.974	0.17989
1549	0.97412	0.18085
1550	0.97432	0.18098
1551	0.97452	0.18107
1552	0.97468	0.18119
1553	0.97477	0.18132
1554	0.97487	0.18141
1555	0.97504	0.18149
1556	0.97519	0.18154
1557	0.97536	0.18158
1558	0.97548	0.18168
1559	0.97564	0.18271
1560	0.97576	0.18282
1561	0.97586	0.18292
1562	0.97595	0.18304
1563	0.97607	0.18316
1564	0.97623	0.18331
1565	0.97637	0.18335
1566	0.97652	0.1834
1567	0.97659	0.18344
1568	0.97672	0.18349
1569	0.97686	0.1846
1570	0.9769	0.18475
1571	0.97701	0.18486
1572	0.97713	0.18497
1573	0.97717	0.18507
1574	0.97725	0.18516
1575	0.97735	0.18518
1576	0.97746	0.18518
1577	0.97751	0.18519
1578	0.97757	0.18521
1579	0.97762	0.18609
1580	0.97766	0.18628
1581	0.97777	0.18637
1582	0.97789	0.18645
1583	0.97798	0.18655
1584	0.97807	0.18665
1585	0.97819	0.18668
1586	0.97834	0.1867
1587	0.97838	0.18674
1588	0.97853	0.18679
1589	0.97856	0.18783
1590	0.97866	0.18815
1591	0.97878	0.18826
1592	0.97885	0.18835
1593	0.9789	0.18845
1594	0.97886	0.18855
1595	0.97887	0.18862
1596	0.97853	0.18866
1597	0.97808	0.18867
1598	0.97752	0.1887
1599	0.97715	0.18964
1600	0.97671	0.19002
1601	0.97626	0.19007
1602	0.97579	0.19015
1603	0.97536	0.19022
1604	0.97478	0.19028
1605	0.97429	0.19036
1606	0.97393	0.19049
1607	0.97346	0.19055
1608	0.97295	0.19059
1609	0.97257	0.1915
1610	0.97212	0.19181
1611	0.97176	0.19193
1612	0.97138	0.19202
1613	0.97088	0.19205
1614	0.97042	0.19208
1615	0.96991	0.1921
1616	0.96948	0.19212
1617	0.96923	0.19215
1618	0.96896	0.19223
1619	0.96873	0.19308
1620	0.96836	0.19327
1621	0.96798	0.19328
1622	0.9675	0.19331
1623	0.96728	0.19332
1624	0.96701	0.19332
1625	0.96672	0.19332
1626	0.96646	0.19332
1627	0.96609	0.19332
1628	0.96578	0.19332
1629	0.96552	0.19423
1630	0.9652	0.19429
1631	0.96486	0.19429
1632	0.96451	0.1943
1633	0.96411	0.19431
1634	0.96374	0.19431
1635	0.96341	0.19431
1636	0.96308	0.19431
1637	0.96275	0.19431
1638	0.96239	0.19431
1639	0.96201	0.19509
1640	0.96143	0.19514
1641	0.96124	0.19514
1642	0.96087	0.19518
1643	0.96062	0.19519
1644	0.96036	0.19519
1645	0.96015	0.19519
1646	0.95997	0.19519
1647	0.95959	0.19519
1648	0.95936	0.19519
1649	0.95905	0.196
1650	0.95864	0.19622
1651	0.95855	0.19622
1652	0.95829	0.19623
1653	0.95796	0.19623
1654	0.9578	0.19625
1655	0.95752	0.19625
1656	0.95727	0.19625
1657	0.95688	0.19625
1658	0.95645	0.19625
1659	0.9562	0.19716
1660	0.95574	0.19748
1661	0.95548	0.19748
1662	0.95512	0.19748
1663	0.95486	0.19748
1664	0.95457	0.19748
1665	0.95424	0.19748
1666	0.95399	0.19749
1667	0.95362	0.19751
1668	0.95337	0.19758
1669	0.95312	0.19841
1670	0.95289	0.19862
1671	0.95266	0.19862
1672	0.9523	0.19862
1673	0.95183	0.19862
1674	0.95148	0.19862
1675	0.95129	0.19873
1676	0.95083	0.1988
1677	0.95064	0.19883
1678	0.95018	0.19883
1679	0.9498	0.19982
1680	0.94952	0.19997
1681	0.94934	0.19997
1682	0.94922	0.19997
1683	0.949	0.2
1684	0.94879	0.2
1685	0.9485	0.20001
1686	0.94836	0.20009
1687	0.9483	0.20009
1688	0.94814	0.20009
1689	0.948	0.20113
1690	0.94783	0.20121
1691	0.94761	0.20121
1692	0.94745	0.20122
1693	0.94726	0.20123
1694	0.94726	0.20123
1695	0.9472	0.20123
1696	0.94692	0.20123
1697	0.94671	0.20123
1698	0.94659	0.20123
1699	0.94651	0.20202
1700	0.94631	0.20216
1701	0.94627	0.20216
1702	0.9462	0.20216
1703	0.94664	0.20216
1704	0.9471	0.20216
1705	0.94767	0.20216
1706	0.94823	0.20216
1707	0.9489	0.20216
1708	0.9494	0.20216
1709	0.95	0.20295
1710	0.95064	0.20311
1711	0.95118	0.20311
1712	0.95175	0.20311
1713	0.95248	0.20311
1714	0.95297	0.20311
1715	0.95342	0.20311
1716	0.95405	0.20311
1717	0.9547	0.20311
1718	0.9553	0.20311
1719	0.95593	0.20383
1720	0.95661	0.20396
1721	0.95716	0.20396
1722	0.95771	0.20396
1723	0.95834	0.20396
1724	0.95871	0.20396
1725	0.95895	0.20396
1726	0.95915	0.20396
1727	0.95953	0.20396
1728	0.95997	0.20396
1729	0.96033	0.20488
1730	0.96063	0.20494
1731	0.96099	0.20494
1732	0.96136	0.20494
1733	0.96171	0.20494
1734	0.96203	0.20494
1735	0.96229	0.20494
1736	0.96266	0.20494
1737	0.96301	0.20494
1738	0.96325	0.20494
1739	0.96364	0.20575
1740	0.96396	0.20586
1741	0.96426	0.20586
1742	0.96457	0.20586
1743	0.96478	0.20587
1744	0.96511	0.20587
1745	0.96532	0.20587
1746	0.96557	0.20587
1747	0.9659	0.20587
1748	0.96614	0.20587
1749	0.96629	0.20669
1750	0.96654	0.20677
1751	0.96676	0.20677
1752	0.96691	0.20677
1753	0.96705	0.20677
1754	0.96731	0.20677
1755	0.9674	0.20678
1756	0.96759	0.20678
1757	0.96779	0.20678
1758	0.96791	0.20678
1759	0.96806	0.20752
1760	0.9681	0.20766
1761	0.9682	0.20766
1762	0.96821	0.20766
1763	0.96829	0.20766
1764	0.96827	0.20766
1765	0.96833	0.20766
1766	0.96836	0.20766
1767	0.96845	0.20766
1768	0.96841	0.20766
1769	0.96852	0.20838
1770	0.96852	0.2086
1771	0.96856	0.2086
1772	0.96859	0.2086
1773	0.96863	0.2086
1774	0.9687	0.2086
1775	0.96879	0.2086
1776	0.96878	0.2086
1777	0.96876	0.2086
1778	0.96889	0.2086
1779	0.96891	0.20929
1780	0.96887	0.2095
1781	0.96887	0.2095
1782	0.96892	0.2095
1783	0.96889	0.2095
1784	0.96888	0.2095
1785	0.96886	0.2095
1786	0.96891	0.2095
1787	0.96884	0.2095
1788	0.96878	0.2095
1789	0.96875	0.21009
1790	0.96864	0.21033
1791	0.96848	0.21033
1792	0.96838	0.21033
1793	0.96843	0.21033
1794	0.96833	0.21033
1795	0.96826	0.21033
1796	0.96819	0.21033
1797	0.96813	0.21033
1798	0.96805	0.21033
1799	0.9681	0.21105
1800	0.968	0.21115
1801	0.96794	0.21115
1802	0.96801	0.21115
1803	0.96798	0.21115
1804	0.9679	0.21115
1805	0.96786	0.21115
1806	0.96793	0.21115
1807	0.96793	0.21115
1808	0.968	0.21115
1809	0.96792	0.21167
1810	0.96791	0.21187
1811	0.96785	0.21187
1812	0.96776	0.21187
1813	0.96759	0.21187
1814	0.96743	0.21187
1815	0.96732	0.21187
1816	0.96729	0.21187
1817	0.96723	0.21187
1818	0.9671	0.21187
1819	0.96707	0.21245
1820	0.96704	0.21252
1821	0.96696	0.21252
1822	0.96689	0.21252
1823	0.96679	0.21252
1824	0.96662	0.21252
1825	0.96646	0.21252
1826	0.96643	0.21252
1827	0.96628	0.21252
1828	0.9661	0.21252
1829	0.96607	0.21324
1830	0.96617	0.21325
1831	0.96613	0.21325
1832	0.96606	0.21325
1833	0.96601	0.21325
1834	0.96593	0.21325
1835	0.96576	0.21325
1836	0.96569	0.21325
1837	0.96562	0.21325
1838	0.96552	0.21325
1839	0.96545	0.21379
1840	0.96547	0.21386
1841	0.96537	0.21387
1842	0.96538	0.21387
1843	0.96536	0.21387
1844	0.96535	0.21387
1845	0.96527	0.21387
1846	0.96532	0.21387
1847	0.96529	0.21387
1848	0.96532	0.21387
1849	0.96529	0.21438
1850	0.96531	0.21451
1851	0.96515	0.21451
1852	0.96523	0.21451
1853	0.96529	0.21451
1854	0.96536	0.21451
1855	0.96536	0.21451
1856	0.96536	0.21451
1857	0.96535	0.21451
1858	0.96522	0.21451
1859	0.96529	0.21508
1860	0.96531	0.21527
1861	0.96527	0.21527
1862	0.96522	0.21527
1863	0.9653	0.21527
1864	0.96528	0.21527
1865	0.9654	0.21527
1866	0.96545	0.21527
1867	0.96553	0.21527
1868	0.96561	0.21527
1869	0.9657	0.21589
1870	0.96586	0.21601
1871	0.96599	0.21601
1872	0.96623	0.21601
1873	0.96641	0.21601
1874	0.96651	0.21601
1875	0.96679	0.21601
1876	0.96699	0.21601
1877	0.96713	0.21601
1878	0.96733	0.21601
1879	0.96754	0.21661
1880	0.9678	0.21669
1881	0.96797	0.21669
1882	0.96813	0.21669
1883	0.96834	0.21669
1884	0.96856	0.21669
1885	0.9688	0.21669
1886	0.96906	0.21669
1887	0.96925	0.21669
1888	0.96953	0.21669
1889	0.96978	0.21727
1890	0.97007	0.21731
1891	0.97037	0.21731
1892	0.97053	0.21731
1893	0.97067	0.21731
1894	0.97086	0.21731
1895	0.971	0.21731
1896	0.97116	0.21731
1897	0.97143	0.21731
1898	0.97166	0.21731
1899	0.9719	0.21812
1900	0.97212	0.21815
1901	0.97228	0.21815
1902	0.97249	0.21815
1903	0.97264	0.21815
1904	0.97275	0.21816
1905	0.97289	0.21816
1906	0.97307	0.21816
1907	0.97322	0.21816
1908	0.97335	0.21816
1909	0.97352	0.21889
1910	0.97375	0.21893
1911	0.97399	0.21893
1912	0.97417	0.21894
1913	0.97428	0.21894
1914	0.9745	0.21894
1915	0.97467	0.21894
1916	0.97488	0.21894
1917	0.97507	0.21894
1918	0.97531	0.21894
1919	0.9755	0.21959
1920	0.97569	0.21967
1921	0.97595	0.21967
1922	0.97613	0.21967
1923	0.97638	0.21967
1924	0.97662	0.21968
1925	0.97676	0.21968
1926	0.97697	0.21968
1927	0.97716	0.21968
1928	0.97737	0.21968
1929	0.97761	0.2204
1930	0.97788	0.22045
1931	0.97809	0.22046
1932	0.97827	0.22046
1933	0.97846	0.22046
1934	0.97869	0.22046
1935	0.97887	0.22046
1936	0.97903	0.22046
1937	0.97922	0.22046
1938	0.97934	0.22046
1939	0.9794	0.22123
1940	0.9795	0.22137
1941	0.97957	0.22137
1942	0.97967	0.22137
1943	0.97975	0.22137
1944	0.97974	0.22137
1945	0.9798	0.22137
1946	0.97991	0.22137
1947	0.98007	0.22137
1948	0.98019	0.22137
1949	0.98041	0.22218
1950	0.98058	0.22233
1951	0.98072	0.22233
1952	0.98083	0.22233
1953	0.98092	0.22233
1954	0.98102	0.22233
1955	0.98112	0.22233
1956	0.9812	0.22233
1957	0.98125	0.22233
1958	0.98142	0.22233
1959	0.98145	0.22323
1960	0.9816	0.22339
1961	0.98165	0.22339
1962	0.98177	0.22339
1963	0.9819	0.22339
1964	0.98205	0.22339
1965	0.98214	0.22339
1966	0.98221	0.22339
1967	0.98227	0.22339
1968	0.9824	0.22339
1969	0.98256	0.22444
1970	0.98262	0.22455
1971	0.98271	0.22456
1972	0.98283	0.22456
1973	0.98298	0.22456
1974	0.98307	0.22456
1975	0.98314	0.22456
1976	0.98324	0.22456
1977	0.98334	0.22456
1978	0.9835	0.22456
1979	0.9835	0.22552
1980	0.98356	0.22558
1981	0.9837	0.22558
1982	0.98377	0.22558
1983	0.98387	0.22559
1984	0.98399	0.22559
1985	0.98402	0.22559
1986	0.98407	0.22559
1987	0.98416	0.22559
1988	0.98421	0.22559
1989	0.98429	0.22673
1990	0.98441	0.22683
1991	0.98446	0.22684
1992	0.98455	0.22686
1993	0.98464	0.22686
1994	0.98473	0.22687
1995	0.98478	0.2269
1996	0.98493	0.22691
[truncated: 3,003 more rows]

## Sheet: Figure 5i
	NPs Pt:Fe2O3
Time (ps)	Population
	Electron trapping	Hole trapping	Electron detrapping	Hole detrapping	Charge recombination
0	0	0	0	0	0
1	0	0	0	0	0
2	0	0	0	0	0
3	0	0	0	0	0
4	0	0	0	0	0
5	0	0	0	0	0
6	0	0	0	0	5e-05
7	0	0.00378	0	0.00054	5e-05
8	0	0.00432	0	0.00059	5e-05
9	0	0.00494	0	0.0006	5e-05
10	0	0.00506	0	0.0006	5e-05
11	0	0.00512	0	0.0006	5e-05
12	0	0.00512	0	0.0006	0.00011
13	0	0.00512	0	0.0006	0.00011
14	0	0.00521	0	0.00066	0.00011
15	0	0.009	0	0.00111	0.00011
16	0.00031	0.00912	2e-05	0.00113	0.00011
17	0.00141	0.00924	0.0002	0.00113	0.00011
18	0.00219	0.00928	0.00027	0.00113	0.00017
19	0.00698	0.00928	0.00076	0.00113	0.00017
20	0.00941	0.00928	0.00116	0.00113	0.00017
21	0.01037	0.00935	0.00122	0.00115	0.00017
22	0.01102	0.00939	0.00133	0.00119	0.00017
23	0.01115	0.01321	0.00136	0.00175	0.00017
24	0.01193	0.01328	0.00144	0.00175	0.00022
25	0.012	0.01339	0.00145	0.00176	0.00022
26	0.01251	0.01344	0.0015	0.00174	0.00022
27	0.01291	0.01344	0.00158	0.00174	0.00022
28	0.01327	0.01351	0.00165	0.00174	0.00022
29	0.01346	0.0136	0.00171	0.00175	0.00022
30	0.0143	0.01365	0.00178	0.00175	0.00027
31	0.01692	0.01775	0.00226	0.00237	0.00027
32	0.02293	0.01813	0.00343	0.0024	0.00027
33	0.03232	0.01837	0.00461	0.00242	0.00027
34	0.03565	0.01868	0.00516	0.00245	0.00028
35	0.04131	0.01896	0.00571	0.00248	0.00028
36	0.0468	0.01915	0.00627	0.0025	0.00035
37	0.04882	0.01943	0.00667	0.00252	0.00035
38	0.05165	0.01977	0.00722	0.00254	0.00035
39	0.05369	0.02387	0.00759	0.00309	0.00035
40	0.05551	0.02417	0.00792	0.00313	0.00035
41	0.05852	0.02441	0.00832	0.00316	0.00036
42	0.06085	0.02466	0.00896	0.0032	0.00041
43	0.06242	0.02492	0.00955	0.00324	0.00041
44	0.06362	0.02523	0.00993	0.00327	0.00041
45	0.06492	0.02551	0.01033	0.00329	0.00041
46	0.06623	0.02574	0.01091	0.00333	0.00041
47	0.06763	0.02922	0.01155	0.0039	0.00041
48	0.07014	0.02964	0.01269	0.00398	0.00047
49	0.07297	0.02989	0.01368	0.00402	0.00047
50	0.07602	0.03034	0.01475	0.00407	0.00047
51	0.08234	0.03058	0.01649	0.00409	0.00047
52	0.08899	0.03088	0.01791	0.00413	0.00047
53	0.09389	0.03118	0.01897	0.00414	0.00047
54	0.09915	0.03142	0.02033	0.00416	0.00053
55	0.10726	0.03462	0.02167	0.0046	0.00053
56	0.11184	0.03502	0.02297	0.00462	0.00053
57	0.11436	0.03549	0.02381	0.00469	0.00053
58	0.1171	0.03587	0.02467	0.00475	0.00053
59	0.11979	0.03612	0.02559	0.0048	0.00053
60	0.12208	0.03644	0.02636	0.00483	0.00059
61	0.12417	0.03668	0.02737	0.00486	0.00059
62	0.12577	0.03692	0.02814	0.00489	0.00059
63	0.12798	0.03983	0.02895	0.00531	0.00059
64	0.13075	0.04029	0.02976	0.00538	0.00059
65	0.13315	0.04073	0.03091	0.00543	0.00059
66	0.13525	0.04114	0.03177	0.00548	0.00064
67	0.13741	0.04138	0.03256	0.00551	0.00064
68	0.13918	0.04167	0.03339	0.00554	0.00064
69	0.14091	0.04185	0.03402	0.00555	0.00065
70	0.14299	0.04213	0.03476	0.00558	0.00065
71	0.14572	0.0453	0.03569	0.00608	0.00065
72	0.15049	0.04579	0.03693	0.00613	0.0007
73	0.15583	0.04611	0.03794	0.00618	0.0007
74	0.15916	0.0464	0.03896	0.00621	0.0007
75	0.16198	0.04665	0.03991	0.00625	0.0007
76	0.16478	0.04697	0.04071	0.00627	0.0007
77	0.16759	0.04725	0.04153	0.0063	0.0007
78	0.1703	0.04754	0.04235	0.00631	0.00075
79	0.17303	0.05057	0.04324	0.00679	0.00075
80	0.17554	0.05119	0.0442	0.00692	0.00075
81	0.17835	0.05165	0.04513	0.00702	0.00075
82	0.18092	0.0522	0.04596	0.00709	0.00075
83	0.18384	0.05256	0.04693	0.00716	0.00075
84	0.1864	0.05307	0.04812	0.00723	0.00079
85	0.18916	0.05344	0.04937	0.00728	0.00079
86	0.19141	0.05364	0.05028	0.00729	0.00079
87	0.19416	0.05678	0.05147	0.00784	0.00079
88	0.19702	0.0573	0.05253	0.00793	0.00079
89	0.19974	0.05777	0.05349	0.00802	0.00079
90	0.2033	0.0582	0.05476	0.00811	0.00084
91	0.20744	0.05859	0.05604	0.00819	0.00084
92	0.21168	0.05909	0.05738	0.00827	0.00084
93	0.21508	0.05956	0.0585	0.00833	0.00084
94	0.21838	0.05986	0.05961	0.00835	0.00084
95	0.22185	0.06273	0.06063	0.00889	0.00084
96	0.22511	0.06331	0.06172	0.00899	0.00089
97	0.22816	0.06378	0.06286	0.00909	0.00089
98	0.23103	0.06422	0.064	0.00918	0.00089
99	0.23377	0.06471	0.06501	0.00924	0.00089
100	0.23624	0.06529	0.066	0.00933	0.00089
101	0.23909	0.06574	0.0671	0.00937	0.00089
102	0.24214	0.06606	0.06823	0.00942	0.00092
103	0.24456	0.06885	0.06937	0.00994	0.00092
104	0.24688	0.06952	0.07049	0.01005	0.00093
105	0.24913	0.0701	0.07146	0.01017	0.00093
106	0.2518	0.07073	0.07243	0.01027	0.00093
107	0.25503	0.07131	0.0735	0.01037	0.00093
108	0.25792	0.07178	0.0744	0.01051	0.00097
109	0.26226	0.07226	0.07551	0.01056	0.00097
110	0.26747	0.07251	0.07669	0.01061	0.00097
111	0.27205	0.07496	0.07786	0.01106	0.00097
112	0.27594	0.07551	0.07903	0.01114	0.00097
113	0.27982	0.0761	0.08019	0.01126	0.00097
114	0.28339	0.07669	0.08124	0.01133	0.001
115	0.28695	0.07731	0.08234	0.01145	0.001
116	0.29048	0.0779	0.08341	0.01157	0.001
117	0.29377	0.07845	0.08457	0.01165	0.001
118	0.29696	0.07875	0.08564	0.01168	0.001
119	0.30044	0.08128	0.0867	0.01214	0.001
120	0.30367	0.08189	0.08779	0.01223	0.00103
121	0.30691	0.08242	0.08884	0.01234	0.00103
122	0.3099	0.08299	0.08985	0.01243	0.00103
123	0.31293	0.08355	0.09083	0.01254	0.00104
124	0.31668	0.08415	0.09212	0.01265	0.00104
125	0.32018	0.08467	0.09343	0.01274	0.00104
126	0.324	0.08505	0.09448	0.01277	0.00107
127	0.32943	0.08783	0.096	0.01321	0.00107
128	0.33513	0.0884	0.09759	0.01333	0.00107
129	0.34136	0.08894	0.09909	0.01342	0.00107
130	0.34741	0.08949	0.10064	0.01352	0.00107
131	0.3529	0.08998	0.10228	0.01363	0.00107
132	0.35859	0.09053	0.10387	0.01372	0.00113
133	0.36409	0.09101	0.10537	0.01382	0.00113
134	0.36947	0.0914	0.10664	0.01386	0.00113
135	0.37435	0.09413	0.10781	0.01424	0.00113
136	0.3794	0.09472	0.1091	0.01432	0.00113
137	0.38422	0.09509	0.11029	0.01438	0.00113
138	0.3891	0.09552	0.1116	0.01446	0.00117
139	0.39329	0.09595	0.11284	0.01454	0.00117
140	0.39788	0.09637	0.11434	0.01459	0.00117
141	0.40259	0.09669	0.11592	0.01463	0.00117
142	0.40664	0.09713	0.11693	0.01469	0.00117
143	0.40979	0.09952	0.11772	0.01496	0.00117
144	0.41218	0.10017	0.1184	0.01503	0.00122
145	0.41466	0.10082	0.11905	0.01513	0.00122
146	0.41729	0.10156	0.11973	0.01521	0.00122
147	0.42126	0.10232	0.12064	0.01532	0.00122
148	0.42563	0.10309	0.1215	0.01537	0.00122
149	0.42982	0.1037	0.12228	0.01544	0.00122
150	0.43349	0.10431	0.12303	0.01548	0.00127
151	0.43701	0.10646	0.12371	0.01577	0.00127
152	0.44012	0.10714	0.12433	0.01583	0.00127
153	0.44329	0.10782	0.12492	0.01592	0.00128
154	0.44623	0.10852	0.12553	0.01597	0.00128
155	0.44904	0.10909	0.1261	0.01604	0.00128
156	0.45179	0.1099	0.12671	0.01617	0.00133
157	0.45446	0.1105	0.12727	0.01625	0.00133
158	0.45709	0.11111	0.12792	0.01634	0.00133
159	0.45975	0.11357	0.12865	0.01674	0.00133
160	0.46227	0.11435	0.1294	0.01684	0.00133
161	0.46517	0.11506	0.13028	0.01697	0.00133
162	0.46716	0.11578	0.13067	0.01706	0.00137
163	0.46891	0.11636	0.13101	0.01717	0.00137
164	0.47085	0.1169	0.13144	0.01727	0.00137
165	0.4732	0.11741	0.13185	0.01734	0.00137
166	0.47634	0.11778	0.13239	0.01737	0.00137
167	0.4801	0.11993	0.13295	0.01773	0.00138
168	0.48317	0.12054	0.13347	0.01781	0.00142
169	0.48613	0.12106	0.13402	0.01792	0.00142
170	0.48891	0.12163	0.1346	0.01801	0.00142
171	0.49181	0.12198	0.13516	0.01807	0.00142
172	0.49417	0.1224	0.13561	0.01814	0.00142
173	0.49653	0.12281	0.1361	0.01824	0.00142
174	0.49844	0.12301	0.13646	0.01826	0.00148
175	0.50058	0.12519	0.13687	0.01858	0.00148
176	0.50284	0.12573	0.13731	0.01864	0.00148
177	0.50546	0.12628	0.13799	0.01872	0.00148
178	0.50803	0.12671	0.13866	0.01881	0.00148
179	0.51083	0.12725	0.1394	0.01889	0.00148
180	0.51393	0.12775	0.1404	0.019	0.00154
181	0.51669	0.12826	0.14119	0.01907	0.00155
182	0.51895	0.12856	0.14194	0.0191	0.00155
183	0.52137	0.13076	0.14267	0.01935	0.00155
184	0.5234	0.13131	0.14333	0.01945	0.00155
185	0.52549	0.13175	0.144	0.01954	0.00155
186	0.52816	0.13225	0.14479	0.01964	0.00159
187	0.53085	0.13269	0.14577	0.01972	0.0016
188	0.5337	0.1331	0.14659	0.01981	0.00161
189	0.53607	0.13355	0.14716	0.01988	0.00161
190	0.53745	0.13394	0.14742	0.01992	0.00161
191	0.53874	0.13596	0.14754	0.02018	0.00161
192	0.54027	0.13648	0.14796	0.02026	0.00164
193	0.54197	0.13702	0.14834	0.02037	0.00164
194	0.54351	0.13749	0.14869	0.02047	0.00164
195	0.54517	0.13803	0.14916	0.02057	0.00166
196	0.54699	0.13852	0.14991	0.02063	0.00166
197	0.54878	0.13893	0.15064	0.02069	0.00166
198	0.55118	0.13931	0.15163	0.02072	0.00169
199	0.5539	0.1411	0.15257	0.02103	0.00169
200	0.55649	0.14169	0.15343	0.02113	0.00169
201	0.55904	0.14224	0.15405	0.02121	0.00169
202	0.56137	0.14278	0.15457	0.0213	0.00169
203	0.56357	0.1433	0.15529	0.02138	0.00169
204	0.56592	0.14386	0.15598	0.02147	0.00173
205	0.5683	0.14428	0.15685	0.02154	0.00173
206	0.57101	0.14464	0.15796	0.02156	0.00174
207	0.57337	0.14651	0.15886	0.02188	0.00174
208	0.57569	0.14703	0.15976	0.02197	0.00174
209	0.57716	0.14749	0.16041	0.02207	0.00174
210	0.57849	0.14798	0.16092	0.02217	0.00178
211	0.57979	0.14849	0.16154	0.02225	0.00178
212	0.58106	0.14901	0.1622	0.02237	0.00178
213	0.5831	0.14941	0.1628	0.02244	0.00178
214	0.58545	0.1497	0.16328	0.02247	0.00178
215	0.58661	0.15147	0.16349	0.02277	0.00178
216	0.5882	0.15205	0.16386	0.02286	0.00182
217	0.58987	0.1525	0.1643	0.02297	0.00182
218	0.5919	0.1529	0.16485	0.02306	0.00182
219	0.59427	0.15344	0.16546	0.02316	0.00182
220	0.59635	0.15394	0.16602	0.02325	0.00182
221	0.59825	0.1543	0.16659	0.02332	0.00182
222	0.60038	0.15464	0.16714	0.02336	0.00185
223	0.60249	0.15615	0.16777	0.02361	0.00185
224	0.60453	0.15664	0.16859	0.0237	0.00185
225	0.60654	0.15711	0.16935	0.02381	0.00185
226	0.60866	0.15757	0.1701	0.02389	0.00185
227	0.61054	0.15807	0.17092	0.02398	0.00185
228	0.61213	0.15857	0.17134	0.02408	0.00187
229	0.61394	0.15892	0.17166	0.02415	0.00187
230	0.61568	0.15925	0.17225	0.02417	0.00188
231	0.61737	0.16094	0.17256	0.02441	0.00188
232	0.61961	0.16146	0.173	0.0245	0.00188
233	0.62161	0.16196	0.1734	0.0246	0.00188
234	0.62351	0.16244	0.17386	0.02471	0.00192
235	0.62514	0.16291	0.17427	0.02477	0.00192
236	0.62683	0.16339	0.17472	0.02487	0.00192
237	0.62844	0.16372	0.17514	0.02491	0.00192
238	0.6298	0.16403	0.17537	0.02497	0.00192
239	0.63115	0.16567	0.17569	0.02519	0.00192
240	0.63251	0.16621	0.17599	0.02529	0.00194
241	0.63381	0.16666	0.17632	0.02538	0.00194
242	0.63516	0.1671	0.17681	0.02549	0.00194
243	0.63653	0.1675	0.1773	0.02556	0.00194
244	0.63769	0.16798	0.17765	0.02564	0.00194
245	0.63884	0.16842	0.17793	0.02573	0.00194
246	0.63999	0.16874	0.17806	0.02577	0.00196
247	0.64116	0.16992	0.17832	0.02584	0.00196
248	0.64248	0.17031	0.17858	0.02587	0.00196
249	0.64373	0.17061	0.17884	0.0259	0.00196
250	0.64522	0.1709	0.17916	0.02594	0.00196
251	0.64687	0.17121	0.1794	0.02597	0.00196
252	0.64865	0.17154	0.17973	0.02601	0.00199
253	0.65004	0.17187	0.17995	0.02602	0.00199
254	0.65163	0.17218	0.18045	0.02607	0.00199
255	0.65289	0.17323	0.18092	0.02612	0.00199
256	0.65407	0.17357	0.18131	0.02615	0.00199
257	0.65531	0.17386	0.18178	0.02619	0.00199
258	0.65672	0.17414	0.18222	0.02621	0.00201
259	0.65817	0.17439	0.18263	0.02624	0.00201
260	0.65965	0.17471	0.18301	0.02628	0.00201
261	0.66126	0.17503	0.18358	0.02629	0.00201
262	0.66283	0.17535	0.18412	0.02634	0.00201
263	0.66403	0.1762	0.18457	0.02639	0.00201
264	0.66516	0.1765	0.18502	0.02642	0.00203
265	0.66622	0.17675	0.18528	0.02645	0.00203
266	0.66713	0.17701	0.18545	0.02646	0.00203
267	0.66798	0.17728	0.18563	0.02648	0.00203
268	0.66911	0.17762	0.18589	0.02652	0.00203
269	0.6704	0.17795	0.18631	0.02655	0.00203
270	0.67169	0.17824	0.18667	0.02659	0.00207
271	0.67302	0.17904	0.18696	0.02664	0.00207
272	0.67426	0.1794	0.18741	0.02666	0.00207
273	0.67543	0.17968	0.18774	0.02669	0.00207
274	0.67671	0.17994	0.18817	0.02671	0.00207
275	0.67799	0.18021	0.18857	0.02673	0.00207
276	0.6793	0.1803	0.18903	0.02673	0.0021
277	0.68066	0.1805	0.18949	0.02672	0.0021
278	0.68187	0.18053	0.18991	0.02672	0.0021
279	0.68338	0.18112	0.19047	0.02674	0.0021
280	0.68499	0.18125	0.19115	0.02674	0.0021
281	0.68692	0.18125	0.19199	0.02673	0.0021
282	0.68917	0.18128	0.19283	0.02672	0.00212
283	0.69095	0.1813	0.19338	0.02672	0.00212
284	0.69246	0.18131	0.1937	0.02672	0.00212
285	0.69405	0.18133	0.19413	0.02671	0.00212
286	0.69566	0.18135	0.19454	0.02671	0.00212
287	0.69721	0.18201	0.19499	0.02673	0.00212
288	0.69893	0.1821	0.19543	0.02673	0.00215
289	0.70049	0.18214	0.19594	0.02672	0.00215
290	0.70207	0.18214	0.19641	0.02671	0.00215
291	0.7034	0.18217	0.1969	0.02671	0.00215
292	0.70512	0.18219	0.19732	0.0267	0.00215
293	0.70666	0.18221	0.19773	0.0267	0.00215
294	0.70825	0.18223	0.1982	0.02669	0.00219
295	0.70984	0.18279	0.19862	0.02669	0.00219
296	0.7114	0.18291	0.19897	0.02668	0.00219
297	0.71268	0.18294	0.19928	0.02666	0.00219
298	0.71435	0.18296	0.19964	0.02666	0.00219
299	0.71581	0.18297	0.19998	0.02665	0.00219
300	0.71741	0.18298	0.20031	0.02665	0.00222
301	0.71897	0.183	0.20058	0.02664	0.00222
302	0.72054	0.18301	0.20082	0.02664	0.00222
303	0.72212	0.18355	0.2011	0.02664	0.00222
304	0.72366	0.18365	0.2014	0.02663	0.00222
305	0.72513	0.18366	0.20167	0.02663	0.00222
306	0.72672	0.18367	0.20201	0.02661	0.00224
307	0.72831	0.18368	0.20235	0.02661	0.00224
308	0.72982	0.18368	0.20264	0.02661	0.00224
309	0.73123	0.18369	0.20294	0.02661	0.00224
310	0.73274	0.1837	0.20331	0.0266	0.00224
311	0.7342	0.1842	0.20365	0.02661	0.00224
312	0.73559	0.18427	0.20398	0.02661	0.00227
313	0.73707	0.18428	0.2044	0.0266	0.00227
314	0.73832	0.18429	0.20475	0.0266	0.00227
315	0.73963	0.1843	0.2051	0.0266	0.00227
316	0.74087	0.18435	0.20542	0.02659	0.00227
317	0.7421	0.18441	0.20567	0.0266	0.00227
318	0.74324	0.18445	0.20595	0.0266	0.00229
319	0.74439	0.18504	0.20625	0.02664	0.00229
320	0.74546	0.18512	0.20656	0.02664	0.00229
321	0.74659	0.18522	0.20682	0.02667	0.00229
322	0.74771	0.18522	0.20707	0.02666	0.00229
323	0.74875	0.18525	0.20736	0.02666	0.00229
324	0.74988	0.1853	0.20765	0.02667	0.00233
325	0.75094	0.18612	0.20795	0.02682	0.00233
326	0.752	0.18761	0.20818	0.02704	0.00233
327	0.75316	0.19001	0.20848	0.02726	0.00233
328	0.75412	0.19099	0.20873	0.02741	0.00233
329	0.75525	0.19181	0.20911	0.02757	0.00233
330	0.75637	0.19187	0.2095	0.02757	0.00235
331	0.75768	0.19194	0.20999	0.02757	0.00236
332	0.75888	0.19275	0.21041	0.02767	0.00236
333	0.75954	0.19419	0.21058	0.02784	0.00236
334	0.76018	0.19569	0.21076	0.02803	0.00236
335	0.76081	0.1972	0.21097	0.02818	0.00236
336	0.76132	0.19818	0.2111	0.02832	0.00238
337	0.76192	0.19903	0.21117	0.02848	0.00238
338	0.76242	0.19908	0.21114	0.02848	0.00238
339	0.76294	0.19915	0.21129	0.02849	0.00238
340	0.76336	0.2	0.21147	0.02862	0.00238
341	0.76391	0.20149	0.21158	0.02882	0.00238
342	0.76461	0.20288	0.21169	0.02905	0.00241
343	0.76516	0.20432	0.2119	0.02918	0.00241
344	0.7657	0.20531	0.21202	0.02933	0.00241
345	0.76632	0.20618	0.21216	0.02949	0.00241
346	0.76685	0.20623	0.21217	0.02949	0.00241
347	0.76742	0.20696	0.21224	0.02961	0.00241
348	0.76823	0.20783	0.21248	0.02977	0.00243
349	0.76909	0.20938	0.2127	0.02995	0.00243
350	0.76998	0.21021	0.2129	0.03005	0.00243
351	0.77091	0.21161	0.21319	0.03021	0.00243
352	0.77175	0.21257	0.21337	0.03036	0.00243
353	0.7725	0.21339	0.2136	0.03049	0.00243
354	0.77335	0.21404	0.21383	0.0306	0.00246
355	0.77415	0.21468	0.21399	0.03073	0.00246
356	0.77493	0.21541	0.21409	0.03085	0.00247
357	0.77583	0.21623	0.21429	0.031	0.00247
358	0.77672	0.21713	0.21448	0.03116	0.00247
359	0.77767	0.21855	0.21457	0.03131	0.00247
360	0.77855	0.21954	0.21479	0.03144	0.00252
361	0.77941	0.22036	0.21495	0.03157	0.00252
362	0.78034	0.22101	0.21511	0.03166	0.00252
363	0.78128	0.22168	0.21532	0.03174	0.00252
364	0.78194	0.22242	0.21555	0.03187	0.00252
365	0.78279	0.22311	0.21576	0.03199	0.00252
366	0.78347	0.22389	0.21587	0.03212	0.00258
367	0.78421	0.22536	0.21608	0.0323	0.00258
368	0.78494	0.22632	0.2163	0.03246	0.00258
369	0.78567	0.22716	0.21653	0.03259	0.00258
370	0.78654	0.2278	0.21673	0.03269	0.00258
371	0.78736	0.22843	0.21693	0.03277	0.00258
372	0.7881	0.22917	0.21712	0.03291	0.00264
373	0.78889	0.22999	0.21726	0.03305	0.00264
374	0.78966	0.23076	0.21747	0.03318	0.00264
375	0.79042	0.23215	0.21766	0.03335	0.00264
376	0.79119	0.23307	0.21788	0.03349	0.00264
377	0.79188	0.23392	0.21806	0.03363	0.00264
378	0.7926	0.23456	0.21817	0.03375	0.0027
379	0.79325	0.23523	0.21831	0.03385	0.0027
380	0.79377	0.23596	0.21839	0.03399	0.0027
381	0.79434	0.23675	0.21838	0.03412	0.0027
382	0.79492	0.23757	0.21844	0.03425	0.0027
383	0.79559	0.23897	0.21852	0.03436	0.0027
384	0.7962	0.2398	0.21861	0.03449	0.00277
385	0.79684	0.24059	0.21879	0.03463	0.00277
386	0.79761	0.24121	0.21885	0.03473	0.00277
387	0.79835	0.24182	0.21899	0.03484	0.00277
388	0.79915	0.24252	0.21912	0.03498	0.00277
389	0.79985	0.24329	0.21921	0.03514	0.00277
390	0.80057	0.24408	0.21932	0.03526	0.00284
391	0.80127	0.24544	0.21936	0.03541	0.00284
392	0.80186	0.24632	0.2194	0.03556	0.00284
393	0.80232	0.24709	0.21941	0.03566	0.00284
394	0.80284	0.24776	0.21948	0.03576	0.00284
395	0.80337	0.24834	0.21951	0.0359	0.00284
396	0.80394	0.24905	0.21959	0.03601	0.00292
397	0.80449	0.24978	0.21961	0.03611	0.00292
398	0.80506	0.25053	0.21959	0.03626	0.00292
399	0.80558	0.2518	0.21966	0.03641	0.00292
400	0.80619	0.25271	0.21973	0.03654	0.00292
401	0.8068	0.25351	0.21983	0.03669	0.00292
402	0.80731	0.25411	0.2198	0.03677	0.00297
403	0.80774	0.25477	0.21979	0.03687	0.00297
404	0.80832	0.25543	0.2198	0.037	0.00297
405	0.80892	0.25616	0.21987	0.03713	0.00298
406	0.80949	0.25686	0.21991	0.03728	0.00298
407	0.80999	0.25807	0.21994	0.03742	0.00298
408	0.81059	0.2589	0.21994	0.03755	0.00303
409	0.81112	0.25966	0.22	0.0377	0.00303
410	0.81161	0.26028	0.22004	0.03781	0.00303
411	0.81211	0.26088	0.22006	0.03791	0.00303
412	0.81258	0.26159	0.22001	0.03802	0.00304
413	0.81298	0.26229	0.22005	0.03816	0.00304
414	0.81343	0.26305	0.22009	0.03829	0.00312
415	0.81386	0.26438	0.22007	0.03845	0.00312
416	0.81424	0.26524	0.2201	0.03858	0.00312
417	0.81465	0.26598	0.22009	0.0387	0.00312
418	0.81508	0.26657	0.22007	0.03882	0.00312
419	0.81544	0.26717	0.22003	0.03892	0.00313
420	0.81578	0.26793	0.22	0.03905	0.00318
421	0.81616	0.26861	0.22	0.03918	0.00318
422	0.81648	0.26933	0.21997	0.03931	0.00318
423	0.81692	0.2707	0.21989	0.03946	0.00318
424	0.8173	0.2716	0.21978	0.03956	0.00318
425	0.81765	0.27237	0.21975	0.03965	0.00318
426	0.81801	0.27298	0.21976	0.03975	0.00325
427	0.8183	0.27365	0.21976	0.03983	0.00325
428	0.81861	0.27431	0.2197	0.03994	0.00325
429	0.81895	0.27501	0.21965	0.04008	0.00325
430	0.81928	0.27579	0.21957	0.04018	0.00325
431	0.81958	0.27715	0.21944	0.04034	0.00325
432	0.81993	0.27798	0.21932	0.04048	0.00331
433	0.82031	0.27866	0.21919	0.04061	0.00331
434	0.82065	0.27924	0.21908	0.04072	0.00331
435	0.82095	0.27981	0.21897	0.04083	0.00331
436	0.82122	0.28044	0.21887	0.04094	0.00331
437	0.82149	0.28115	0.21867	0.04106	0.00331
438	0.82181	0.28186	0.21853	0.04118	0.00337
439	0.82217	0.28303	0.21842	0.04134	0.00337
440	0.82251	0.28387	0.21829	0.04146	0.00337
441	0.8228	0.2846	0.21823	0.04156	0.00337
442	0.82303	0.28521	0.21813	0.04165	0.00337
443	0.8233	0.28579	0.21803	0.04174	0.00337
444	0.82363	0.28646	0.21794	0.04187	0.00341
445	0.82398	0.2871	0.21791	0.04199	0.00341
446	0.82432	0.28781	0.21779	0.04212	0.00341
447	0.82459	0.28899	0.21773	0.04228	0.00341
448	0.82481	0.28978	0.21768	0.04244	0.00341
449	0.82501	0.29047	0.21763	0.04258	0.00341
450	0.82531	0.29106	0.21755	0.04269	0.00346
451	0.82562	0.29165	0.21745	0.04277	0.00346
452	0.82594	0.29224	0.21739	0.04289	0.00346
453	0.82628	0.2929	0.2173	0.043	0.00346
454	0.82655	0.29356	0.21724	0.04312	0.00346
455	0.82679	0.29473	0.21721	0.04326	0.00346
456	0.82706	0.29551	0.2172	0.04337	0.00352
457	0.82735	0.29621	0.21718	0.0435	0.00352
458	0.82759	0.29678	0.21722	0.04359	0.00352
459	0.82779	0.29731	0.2172	0.04369	0.00352
460	0.82804	0.29793	0.21717	0.04381	0.00352
461	0.82825	0.29865	0.21713	0.04391	0.00352
462	0.82844	0.29926	0.21713	0.04402	0.00357
463	0.82863	0.30049	0.21711	0.04418	0.00357
464	0.82884	0.30123	0.21706	0.04431	0.00357
465	0.82906	0.30191	0.21703	0.04444	0.00357
466	0.82934	0.3024	0.21694	0.04454	0.00357
467	0.82955	0.30296	0.21694	0.04463	0.00357
468	0.82972	0.30362	0.21695	0.04476	0.00362
469	0.82992	0.30425	0.21692	0.04489	0.00362
470	0.83017	0.3049	0.2169	0.04501	0.00362
471	0.83034	0.30608	0.21686	0.04513	0.00362
472	0.83055	0.30685	0.21679	0.04525	0.00362
473	0.83075	0.30758	0.21677	0.04537	0.00362
474	0.83092	0.30816	0.21679	0.04544	0.00367
475	0.83112	0.30874	0.21676	0.04553	0.00367
476	0.83133	0.30938	0.21675	0.04563	0.00367
477	0.83149	0.31006	0.21675	0.04574	0.00367
478	0.83164	0.31074	0.2167	0.04586	0.00367
479	0.83184	0.31193	0.21662	0.04598	0.00367
480	0.83203	0.31274	0.21658	0.04613	0.00373
481	0.83226	0.31345	0.21657	0.04625	0.00373
482	0.83248	0.31403	0.21658	0.04635	0.00373
483	0.83265	0.3146	0.21654	0.04643	0.00373
484	0.83289	0.31521	0.21654	0.04656	0.00373
485	0.83315	0.31582	0.21655	0.04666	0.00373
486	0.83329	0.31653	0.21643	0.04678	0.00378
487	0.83349	0.31814	0.21633	0.04704	0.00378
488	0.83367	0.31901	0.21621	0.04722	0.00378
489	0.83385	0.3197	0.21601	0.04737	0.00378
490	0.83402	0.32036	0.21583	0.04752	0.00378
491	0.83411	0.3211	0.21552	0.04774	0.00378
492	0.83422	0.32169	0.21538	0.04788	0.00383
493	0.8343	0.32223	0.21522	0.04805	0.00383
494	0.83448	0.32293	0.21496	0.0482	0.00383
495	0.83467	0.324	0.21473	0.04837	0.00383
496	0.83486	0.32465	0.21452	0.04855	0.00383
497	0.83511	0.32535	0.21421	0.0487	0.00383
498	0.83538	0.32602	0.21391	0.04885	0.00387
499	0.8356	0.32664	0.2136	0.04896	0.00387
500	0.83581	0.32723	0.21338	0.04912	0.00387
501	0.83601	0.32792	0.21314	0.04927	0.00387
502	0.83621	0.32864	0.21295	0.04943	0.00387
503	0.83647	0.32967	0.21275	0.04958	0.00387
504	0.83671	0.33038	0.21271	0.0497	0.00392
505	0.83695	0.33104	0.21262	0.04988	0.00392
506	0.83714	0.33171	0.21251	0.05003	0.00392
507	0.83741	0.33229	0.21241	0.05016	0.00392
508	0.83764	0.33238	0.21233	0.05017	0.00392
509	0.83787	0.33299	0.21226	0.05029	0.00392
510	0.83805	0.33303	0.21217	0.05029	0.00397
511	0.83832	0.3341	0.21217	0.05044	0.00397
512	0.83857	0.33479	0.21203	0.05056	0.00397
513	0.83883	0.33554	0.21187	0.05071	0.00397
514	0.83902	0.33607	0.21174	0.05076	0.00397
515	0.83931	0.33659	0.21157	0.05086	0.00397
516	0.83944	0.33722	0.21148	0.05096	0.00402
517	0.83962	0.33783	0.2113	0.05107	0.00402
518	0.83977	0.3385	0.21123	0.05121	0.00402
519	0.83992	0.33959	0.21124	0.05134	0.00402
520	0.84006	0.34032	0.21121	0.05147	0.00402
521	0.84028	0.34105	0.21121	0.05161	0.00402
522	0.84047	0.34154	0.21119	0.05169	0.00407
523	0.84065	0.3421	0.21114	0.05181	0.00407
524	0.8408	0.34271	0.21115	0.05193	0.00407
525	0.84099	0.34335	0.21105	0.05205	0.00407
526	0.84123	0.34404	0.21089	0.05217	0.00407
527	0.84148	0.34525	0.21079	0.0523	0.00407
528	0.84178	0.34603	0.21073	0.05243	0.00413
529	0.84211	0.34676	0.21063	0.05255	0.00413
530	0.84236	0.34727	0.2105	0.05264	0.00413
531	0.84257	0.34775	0.21033	0.05273	0.00413
532	0.84273	0.34838	0.21017	0.05284	0.00413
533	0.84301	0.34902	0.21006	0.05295	0.00413
534	0.84328	0.34971	0.20995	0.05306	0.00417
535	0.84356	0.35083	0.20983	0.05321	0.00417
536	0.84385	0.35166	0.20977	0.05334	0.00417
537	0.84415	0.35244	0.20968	0.05346	0.00417
538	0.84446	0.35299	0.20961	0.05355	0.00418
539	0.84474	0.35352	0.20941	0.05365	0.00418
540	0.84494	0.35414	0.20918	0.05377	0.00423
541	0.84515	0.35485	0.20894	0.05389	0.00423
542	0.84532	0.35549	0.20873	0.05404	0.00423
543	0.84549	0.35658	0.20846	0.05419	0.00423
544	0.8457	0.35732	0.20827	0.05433	0.00423
545	0.84587	0.35806	0.20804	0.05447	0.00424
546	0.84602	0.35858	0.20783	0.05456	0.00428
547	0.84629	0.35917	0.20774	0.05466	0.00428
548	0.84648	0.35985	0.20761	0.05477	0.00428
549	0.84685	0.36045	0.20778	0.05489	0.00428
550	0.84727	0.3611	0.2079	0.05501	0.00428
551	0.84763	0.36223	0.20799	0.05515	0.00428
552	0.84806	0.36292	0.208	0.05531	0.00433
553	0.84845	0.36356	0.20787	0.05541	0.00433
554	0.84881	0.3641	0.20786	0.05551	0.00433
555	0.84911	0.36464	0.20779	0.05559	0.00433
556	0.84938	0.36523	0.20781	0.05568	0.00433
557	0.84966	0.36589	0.20776	0.05578	0.00433
558	0.84992	0.36654	0.20779	0.05592	0.00439
559	0.85012	0.36757	0.20768	0.05603	0.00439
560	0.85031	0.36836	0.20763	0.05617	0.00439
561	0.85045	0.36907	0.2076	0.05628	0.00439
562	0.85066	0.3696	0.20757	0.05637	0.00439
563	0.85082	0.37011	0.20746	0.05645	0.00439
564	0.85097	0.37072	0.20737	0.05658	0.00446
565	0.85118	0.3713	0.20726	0.05673	0.00446
566	0.85133	0.37197	0.20714	0.05687	0.00446
567	0.85148	0.37299	0.20705	0.05701	0.00446
568	0.85157	0.3737	0.20681	0.05714	0.00446
569	0.85169	0.37443	0.2067	0.05725	0.00446
570	0.85198	0.37496	0.20651	0.05735	0.0045
571	0.85214	0.37552	0.20644	0.05746	0.0045
572	0.85232	0.37615	0.20635	0.05757	0.0045
573	0.85244	0.37674	0.20629	0.05769	0.0045
574	0.8527	0.37737	0.20621	0.05782	0.0045
575	0.85284	0.3784	0.2061	0.05799	0.0045
576	0.85294	0.3791	0.20599	0.05811	0.00456
577	0.85309	0.37985	0.20585	0.05823	0.00456
578	0.85321	0.3804	0.20576	0.05831	0.00456
579	0.85337	0.38094	0.20564	0.05839	0.00456
580	0.85349	0.38155	0.20554	0.05852	0.00456
581	0.85366	0.38221	0.20548	0.05862	0.00456
582	0.85379	0.3829	0.20543	0.05872	0.00458
583	0.85386	0.38398	0.20529	0.05887	0.0046
584	0.85393	0.38468	0.20515	0.059	0.0046
585	0.85404	0.38533	0.20496	0.05912	0.0046
586	0.85412	0.38581	0.2047	0.05922	0.0046
587	0.85428	0.38633	0.2045	0.05933	0.00461
588	0.85439	0.38691	0.20429	0.05947	0.00463
589	0.85452	0.38756	0.20406	0.05959	0.00465
590	0.85459	0.38817	0.20385	0.05971	0.00466
591	0.85468	0.38926	0.20366	0.05987	0.00466
592	0.8548	0.38999	0.2034	0.06006	0.00466
593	0.85491	0.39073	0.20326	0.06022	0.00466
594	0.85504	0.39131	0.20313	0.06035	0.00471
595	0.85521	0.3919	0.20295	0.06045	0.00471
596	0.85533	0.39253	0.20279	0.06061	0.00471
597	0.85546	0.3931	0.20259	0.06073	0.00471
598	0.85556	0.39312	0.20231	0.06073	0.00471
599	0.85567	0.39369	0.20208	0.06088	0.00471
600	0.85579	0.39394	0.20191	0.0609	0.00474
601	0.85604	0.39403	0.20166	0.06092	0.00478
602	0.85624	0.39406	0.20143	0.06094	0.00478
603	0.85636	0.39409	0.20123	0.06094	0.00478
604	0.8566	0.39411	0.20103	0.06094	0.00478
605	0.85681	0.39414	0.20085	0.06094	0.00478
606	0.857	0.39417	0.20068	0.06099	0.0048
607	0.85714	0.39472	0.20052	0.06118	0.00481
608	0.85737	0.39495	0.20041	0.06126	0.00481
609	0.85752	0.39499	0.20027	0.06127	0.00481
610	0.85772	0.39502	0.20011	0.0613	0.00481
611	0.8579	0.39504	0.19999	0.06131	0.00481
612	0.8581	0.39506	0.1999	0.06132	0.00485
613	0.85825	0.39508	0.19971	0.06134	0.00485
614	0.85845	0.39514	0.19955	0.06137	0.00485
615	0.85861	0.39566	0.19935	0.06154	0.00485
616	0.85876	0.39586	0.1992	0.06162	0.00485
617	0.85893	0.39593	0.19909	0.06162	0.00485
618	0.85915	0.39595	0.19901	0.06163	0.00488
619	0.85929	0.39597	0.19881	0.06164	0.0049
620	0.85947	0.39599	0.19857	0.06165	0.0049
621	0.85961	0.39601	0.19851	0.06168	0.0049
622	0.85961	0.39607	0.19835	0.06171	0.00491
623	0.85972	0.39665	0.19823	0.06188	0.00492
624	0.85975	0.39687	0.19801	0.06196	0.00493
625	0.85982	0.39692	0.19788	0.06196	0.00493
626	0.85993	0.39692	0.19762	0.06196	0.00493
627	0.85994	0.39695	0.1975	0.06196	0.00493
628	0.85992	0.39696	0.19727	0.06196	0.00493
629	0.86002	0.39697	0.19708	0.06199	0.00493
630	0.86014	0.397	0.19695	0.06201	0.00493
631	0.8602	0.39757	0.19672	0.06217	0.00493
632	0.8603	0.39778	0.1966	0.06224	0.00493
633	0.86044	0.39783	0.19644	0.06226	0.00493
634	0.86042	0.39785	0.1963	0.06227	0.00493
635	0.86052	0.39785	0.1961	0.0623	0.00493
636	0.86054	0.39787	0.1959	0.0623	0.00495
637	0.86061	0.39788	0.19564	0.0623	0.00496
638	0.86067	0.39789	0.19559	0.06231	0.00496
639	0.86073	0.39839	0.19552	0.06244	0.00496
640	0.8608	0.39869	0.19547	0.06258	0.00496
641	0.86091	0.39874	0.1955	0.06259	0.00496
642	0.861	0.39875	0.19554	0.06259	0.00498
643	0.86108	0.39878	0.19553	0.06259	0.00498
644	0.86117	0.39879	0.19554	0.06259	0.00499
645	0.86124	0.39881	0.19558	0.06259	0.00499
646	0.8613	0.39882	0.19564	0.06261	0.00499
647	0.86137	0.39937	0.19571	0.06272	0.00499
648	0.86144	0.39954	0.1958	0.06277	0.005
649	0.86154	0.39957	0.19576	0.06276	0.00501
650	0.86159	0.39959	0.19576	0.06277	0.00501
651	0.86168	0.39959	0.19579	0.06277	0.00501
652	0.86184	0.39961	0.19581	0.06277	0.00501
653	0.86195	0.39963	0.19587	0.06278	0.00501
654	0.86204	0.39964	0.19596	0.06277	0.00502
655	0.86222	0.40018	0.19604	0.06291	0.00502
656	0.86234	0.40038	0.19604	0.06299	0.00502
657	0.86237	0.40041	0.19612	0.06298	0.00502
658	0.86246	0.40042	0.19622	0.06298	0.00502
659	0.86257	0.40042	0.19626	0.06299	0.00502
660	0.86271	0.40044	0.19638	0.06299	0.00504
661	0.86284	0.40046	0.19652	0.06301	0.00504
662	0.863	0.40049	0.1966	0.06303	0.00504
663	0.86307	0.40104	0.19665	0.06318	0.00504
664	0.86285	0.40124	0.19662	0.06325	0.00505
665	0.86265	0.40126	0.19668	0.06325	0.00505
666	0.86242	0.40126	0.19672	0.06326	0.00506
667	0.86222	0.40125	0.19665	0.06326	0.00506
668	0.86209	0.40126	0.19676	0.06326	0.00506
669	0.86197	0.40129	0.19678	0.06327	0.00506
670	0.86181	0.40128	0.19676	0.0633	0.00506
671	0.8617	0.40182	0.19677	0.06342	0.00506
672	0.8615	0.40201	0.19675	0.06349	0.00506
673	0.86139	0.40202	0.19672	0.0635	0.00506
674	0.86125	0.40201	0.19663	0.06349	0.00506
675	0.86111	0.40201	0.19672	0.06349	0.00506
676	0.86099	0.40202	0.19682	0.06349	0.00506
677	0.86089	0.40203	0.1969	0.06349	0.00506
678	0.86079	0.40205	0.19697	0.06349	0.00509
679	0.8607	0.40256	0.19702	0.06365	0.00509
680	0.86063	0.40275	0.19708	0.06372	0.00509
681	0.86054	0.40277	0.19721	0.0637	0.00509
682	0.86054	0.40277	0.19733	0.06371	0.00509
683	0.86036	0.40276	0.19736	0.0637	0.00509
684	0.86037	0.40277	0.19737	0.06371	0.00511
685	0.86026	0.4028	0.19745	0.06371	0.00511
686	0.86018	0.4028	0.1975	0.06372	0.00511
687	0.86016	0.40327	0.19765	0.06385	0.00511
688	0.85999	0.40349	0.19776	0.06391	0.00511
689	0.85988	0.40349	0.19782	0.06392	0.00511
690	0.85972	0.4035	0.19785	0.06392	0.00512
691	0.85961	0.40352	0.19792	0.06393	0.00512
692	0.85942	0.40352	0.19801	0.06394	0.00512
693	0.85927	0.40353	0.19804	0.06394	0.00512
694	0.85941	0.40355	0.19831	0.06396	0.00512
695	0.85927	0.40409	0.1983	0.06408	0.00512
696	0.85902	0.40431	0.19835	0.06415	0.00515
697	0.85877	0.40434	0.1985	0.06414	0.00515
698	0.85858	0.40433	0.19863	0.06415	0.00515
699	0.85842	0.40434	0.1988	0.06415	0.00515
700	0.85836	0.40435	0.1991	0.06415	0.00515
701	0.85833	0.40436	0.19936	0.06416	0.00515
702	0.85829	0.40436	0.19949	0.06416	0.00518
703	0.85835	0.40487	0.19961	0.06432	0.00518
704	0.85832	0.40505	0.19982	0.06439	0.00518
705	0.85829	0.40505	0.20021	0.06437	0.00518
706	0.85835	0.40502	0.2005	0.06435	0.00518
707	0.85843	0.405	0.20081	0.06434	0.00518
708	0.85842	0.40499	0.20105	0.06434	0.0052
709	0.85852	0.40497	0.20134	0.06434	0.0052
710	0.85854	0.40496	0.20161	0.06435	0.0052
711	0.85863	0.40549	0.2019	0.06447	0.0052
712	0.85875	0.40569	0.20222	0.06453	0.0052
713	0.85882	0.40571	0.2026	0.06452	0.0052
714	0.8589	0.40571	0.20298	0.06451	0.00523
715	0.85897	0.40568	0.20317	0.06451	0.00523
716	0.85899	0.40566	0.20351	0.06452	0.00523
717	0.85899	0.40564	0.20389	0.06451	0.00523
718	0.85899	0.40565	0.20432	0.06449	0.00523
719	0.85898	0.40613	0.20467	0.06467	0.00523
720	0.85908	0.40633	0.20505	0.06472	0.00526
721	0.85916	0.40628	0.20563	0.0647	0.00526
722	0.85928	0.40625	0.20615	0.06469	0.00526
723	0.85937	0.40623	0.20659	0.06469	0.00526
724	0.85945	0.40621	0.207	0.06466	0.00526
725	0.85953	0.40618	0.20751	0.06467	0.00526
726	0.85966	0.40615	0.20795	0.06468	0.0053
727	0.8598	0.40672	0.20839	0.06479	0.0053
728	0.85994	0.40694	0.20889	0.06487	0.0053
729	0.86004	0.40694	0.20937	0.06487	0.0053
730	0.86014	0.40692	0.20983	0.06486	0.0053
731	0.86026	0.40791	0.21032	0.06485	0.0053
732	0.86042	0.40787	0.21084	0.06484	0.00532
733	0.86057	0.40784	0.21139	0.06482	0.00532
734	0.86064	0.40785	0.21192	0.06481	0.00532
735	0.86078	0.40838	0.21244	0.06494	0.00532
736	0.86085	0.40858	0.21287	0.065	0.00532
737	0.86093	0.40857	0.2134	0.065	0.00532
738	0.86092	0.40921	0.21379	0.06544	0.00535
739	0.8611	0.40991	0.21418	0.06573	0.00535
740	0.86122	0.4099	0.21461	0.06573	0.00535
741	0.86135	0.40991	0.21505	0.06574	0.00535
742	0.86149	0.4099	0.21544	0.06575	0.00535
743	0.86153	0.41041	0.21579	0.06588	0.00535
744	0.86163	0.4106	0.21614	0.06604	0.00539
745	0.86181	0.41062	0.21652	0.06608	0.00539
746	0.86198	0.41132	0.21691	0.06636	0.00539
747	0.86212	0.412	0.2173	0.06665	0.00539
748	0.86225	0.41273	0.21769	0.06664	0.00539
749	0.86232	0.41272	0.21803	0.06666	0.00539
750	0.86237	0.4127	0.21831	0.06665	0.00543
751	0.86245	0.41326	0.21859	0.06681	0.00543
752	0.86258	0.41349	0.21889	0.06694	0.00543
753	0.86269	0.41347	0.21915	0.06701	0.00543
754	0.8628	0.41424	0.21951	0.06733	0.00543
755	0.86309	0.41494	0.21979	0.06767	0.00544
756	0.8632	0.41567	0.22015	0.06766	0.00547
757	0.86339	0.41569	0.22051	0.06767	0.00547
758	0.86358	0.41567	0.22083	0.06767	0.00547
759	0.86366	0.41625	0.22118	0.0678	0.00547
760	0.86372	0.41643	0.2215	0.06794	0.00547
761	0.86383	0.4172	0.22185	0.0683	0.00547
762	0.86397	0.41787	0.22216	0.06862	0.00551
763	0.86408	0.41846	0.22246	0.06892	0.00551
764	0.86424	0.41926	0.22279	0.06895	0.00551
765	0.86432	0.41923	0.22308	0.06897	0.00551
766	0.86438	0.41925	0.22341	0.06899	0.00551
767	0.86441	0.41982	0.22373	0.06911	0.00551
768	0.86448	0.42004	0.22405	0.06917	0.00555
769	0.86454	0.42068	0.22437	0.0695	0.00556
770	0.86453	0.42129	0.22472	0.06984	0.00556
771	0.86458	0.42264	0.22504	0.0701	0.00556
772	0.86467	0.42275	0.2254	0.07016	0.00556
773	0.86474	0.42275	0.22557	0.07017	0.00556
774	0.86481	0.42271	0.22575	0.07017	0.00557
775	0.86482	0.42312	0.22605	0.07021	0.00557
776	0.86483	0.42394	0.22624	0.07049	0.00557
777	0.8648	0.42479	0.22652	0.07081	0.00557
778	0.86479	0.42566	0.22684	0.07112	0.00557
779	0.86476	0.42718	0.22716	0.07142	0.00557
780	0.86473	0.42746	0.2274	0.07145	0.00561
781	0.8647	0.42772	0.22769	0.07145	0.00561
782	0.86467	0.42793	0.22801	0.07146	0.00561
783	0.86457	0.42841	0.22823	0.07148	0.00562
784	0.86445	0.42971	0.22842	0.07207	0.00562
785	0.86435	0.43053	0.22868	0.0724	0.00562
786	0.86425	0.43139	0.2289	0.07271	0.00564
787	0.86426	0.43223	0.22908	0.07302	0.00564
788	0.86423	0.43249	0.22928	0.07306	0.00564
789	0.86413	0.43277	0.22942	0.07307	0.00564
790	0.86407	0.43302	0.22956	0.07311	0.00564
791	0.86404	0.43348	0.22982	0.07317	0.00564
792	0.86404	0.43449	0.23002	0.0736	0.00567
793	0.864	0.43599	0.23022	0.07397	0.00568
794	0.86404	0.43744	0.2304	0.07427	0.00568
795	0.86403	0.43825	0.23069	0.07462	0.00568
796	0.864	0.4384	0.23091	0.07466	0.00568
797	0.86416	0.43861	0.23114	0.07469	0.00568
798	0.86423	0.43886	0.23132	0.07472	0.0057
799	0.86437	0.43958	0.23147	0.0749	0.0057
800	0.86446	0.44128	0.23199	0.0753	0.0057
801	0.86446	0.44281	0.23241	0.07562	0.0057
802	0.86441	0.44366	0.23296	0.07594	0.0057
803	0.86439	0.44442	0.23346	0.07624	0.0057
804	0.86432	0.44458	0.23393	0.07629	0.00575
805	0.86427	0.44484	0.2344	0.07632	0.00575
806	0.86415	0.44573	0.23498	0.07635	0.00575
807	0.86416	0.4472	0.23546	0.07651	0.00575
808	0.86415	0.44823	0.23586	0.07691	0.00575
809	0.86415	0.44904	0.23634	0.07724	0.00575
810	0.86411	0.44984	0.2367	0.07756	0.00579
811	0.86409	0.45058	0.23718	0.07791	0.00579
812	0.86408	0.45075	0.23758	0.07796	0.00579
813	0.86407	0.45096	0.238	0.078	0.00579
814	0.864	0.45179	0.23839	0.07805	0.00579
815	0.86404	0.45314	0.23871	0.07822	0.00579
816	0.86401	0.45418	0.23902	0.07865	0.00582
817	0.86391	0.45498	0.23936	0.07902	0.00582
818	0.86388	0.45564	0.23971	0.07931	0.00582
819	0.8638	0.45643	0.24007	0.07967	0.00582
820	0.86376	0.45659	0.24045	0.07969	0.00582
821	0.86373	0.45677	0.24084	0.07972	0.00582
822	0.8637	0.45759	0.2413	0.07977	0.00586
823	0.86373	0.45828	0.24178	0.07997	0.00586
824	0.86373	0.45941	0.24214	0.08041	0.00586
825	0.86368	0.46077	0.24254	0.08075	0.00586
826	0.86365	0.46158	0.2431	0.08111	0.00586
827	0.86347	0.46227	0.24345	0.08147	0.00586
828	0.86327	0.46243	0.24399	0.08147	0.00591
829	0.86309	0.46262	0.24456	0.08148	0.00591
830	0.863	0.4628	0.24506	0.08149	0.00591
831	0.86283	0.46333	0.24556	0.08165	0.00591
832	0.86266	0.4643	0.24603	0.08201	0.00591
833	0.86254	0.46512	0.24659	0.08233	0.00591
834	0.86246	0.46591	0.24702	0.08264	0.00595
835	0.86225	0.46666	0.24755	0.08292	0.00595
836	0.86204	0.46679	0.24814	0.08292	0.00595
837	0.86192	0.46699	0.2488	0.08292	0.00595
838	0.86175	0.46719	0.24937	0.08294	0.00595
839	0.86166	0.46782	0.25007	0.08313	0.00595
840	0.86152	0.46886	0.25057	0.08362	0.00599
841	0.86133	0.47026	0.25103	0.08394	0.00599
842	0.86118	0.47182	0.25154	0.08424	0.00599
843	0.86106	0.4726	0.25205	0.08457	0.00599
844	0.86094	0.47279	0.25255	0.08461	0.00599
845	0.86076	0.47299	0.2531	0.08458	0.00599
846	0.86056	0.47324	0.25359	0.08462	0.00604
847	0.86035	0.47394	0.2541	0.08484	0.00604
848	0.86018	0.47486	0.25448	0.08524	0.00604
849	0.85999	0.47615	0.25488	0.0856	0.00604
850	0.85984	0.47754	0.25537	0.08588	0.00604
851	0.85961	0.47822	0.25571	0.08619	0.00604
852	0.85934	0.47839	0.25595	0.08623	0.00608
853	0.85912	0.47856	0.2562	0.08624	0.00609
854	0.85887	0.47878	0.25644	0.08628	0.00609
855	0.8586	0.47943	0.25668	0.08649	0.00609
856	0.85839	0.48047	0.25692	0.08693	0.00609
857	0.85825	0.48175	0.25715	0.08729	0.00609
858	0.85804	0.48256	0.25735	0.0876	0.00612
859	0.85781	0.48328	0.2576	0.08794	0.00612
860	0.85751	0.48344	0.25785	0.08795	0.00612
861	0.8572	0.48362	0.25808	0.08797	0.00612
862	0.85697	0.48479	0.25838	0.0883	0.00612
863	0.8568	0.48663	0.25863	0.08883	0.00612
864	0.85669	0.48764	0.25876	0.0893	0.00615
865	0.85651	0.48837	0.25898	0.08969	0.00615
866	0.85617	0.48914	0.25919	0.08999	0.00615
867	0.85592	0.48985	0.25943	0.09034	0.00615
868	0.85565	0.49004	0.25957	0.09039	0.00615
869	0.8554	0.49022	0.2598	0.09044	0.00615
870	0.85521	0.49098	0.25995	0.09077	0.00618
871	0.85499	0.49226	0.26002	0.09132	0.00618
872	0.85479	0.49322	0.26018	0.09172	0.00618
873	0.85455	0.494	0.26034	0.09211	0.00618
874	0.85436	0.49487	0.26047	0.09251	0.00618
875	0.85412	0.49648	0.26057	0.09301	0.00618
876	0.85388	0.49768	0.26079	0.09322	0.00622
877	0.85363	0.49938	0.26095	0.09346	0.00622
878	0.85331	0.50116	0.26115	0.09401	0.00622
879	0.85303	0.50309	0.26128	0.09462	0.00622
880	0.85279	0.50411	0.26134	0.09505	0.00622
881	0.85263	0.50492	0.26146	0.09544	0.00623
882	0.85245	0.50587	0.26154	0.09584	0.00627
883	0.85225	0.50727	0.26165	0.09631	0.00627
884	0.85205	0.50819	0.26178	0.0965	0.00627
885	0.85183	0.50974	0.2619	0.09671	0.00628
886	0.8516	0.51138	0.26209	0.09721	0.00628
887	0.85148	0.51344	0.26228	0.09776	0.00628
888	0.85119	0.51438	0.2624	0.09816	0.00632
889	0.85103	0.5152	0.26262	0.09859	0.00632
890	0.85091	0.51613	0.26274	0.09896	0.00632
891	0.85074	0.5175	0.26289	0.09949	0.00632
892	0.85059	0.51836	0.2631	0.09968	0.00632
893	0.85026	0.51985	0.26332	0.0999	0.00632
894	0.85	0.52132	0.26354	0.10045	0.00637
895	0.84993	0.52329	0.26376	0.10107	0.00638
896	0.84975	0.52425	0.26394	0.1015	0.00638
897	0.84973	0.52509	0.26421	0.10192	0.00638
898	0.84961	0.52596	0.26435	0.10236	0.00638
899	0.84952	0.52745	0.26448	0.10289	0.00638
900	0.8495	0.52826	0.26464	0.1032	0.00641
901	0.84937	0.53035	0.26485	0.10369	0.00641
902	0.84927	0.53128	0.265	0.10379	0.00642
903	0.84921	0.53183	0.26524	0.10382	0.00642
904	0.84924	0.5321	0.26557	0.10383	0.00642
905	0.8492	0.53224	0.2658	0.10382	0.00642
906	0.84922	0.53243	0.26588	0.1038	0.00646
907	0.84921	0.53326	0.2661	0.10395	0.00646
908	0.84913	0.53461	0.26626	0.10408	0.00646
909	0.84918	0.53538	0.2664	0.10419	0.00647
910	0.84914	0.53626	0.26659	0.10431	0.00647
911	0.8491	0.53679	0.2669	0.10431	0.00647
912	0.84905	0.53709	0.26705	0.10429	0.00649
913	0.84898	0.5372	0.26718	0.10427	0.0065
914	0.84909	0.53732	0.26748	0.10425	0.0065
915	0.84897	0.53796	0.26786	0.10439	0.0065
916	0.84892	0.53869	0.26815	0.10449	0.0065
917	0.84883	0.53949	0.26839	0.10454	0.0065
918	0.84874	0.54033	0.26863	0.10463	0.00655
919	0.84866	0.54093	0.26881	0.10467	0.00655
920	0.84851	0.5412	0.26916	0.10467	0.00655
921	0.84837	0.54131	0.26937	0.10466	0.00655
922	0.84838	0.54145	0.26981	0.10463	0.00655
923	0.84831	0.54221	0.2702	0.10472	0.00655
924	0.84832	0.54295	0.27058	0.10481	0.00659
925	0.8482	0.54374	0.2709	0.10521	0.00659
926	0.84797	0.54459	0.2711	0.10561	0.00659
927	0.84788	0.54569	0.2714	0.10608	0.00659
928	0.84791	0.54668	0.27159	0.10657	0.00659
929	0.84784	0.54741	0.27174	0.10699	0.00659
930	0.84761	0.54816	0.27193	0.10738	0.00663
931	0.84762	0.54948	0.27216	0.10791	0.00663
932	0.84751	0.55026	0.2724	0.10817	0.00663
933	0.84742	0.55109	0.27257	0.10851	0.00663
934	0.84731	0.55193	0.27273	0.10896	0.00663
935	0.84731	0.55317	0.27295	0.10945	0.00663
936	0.8473	0.55403	0.27311	0.10986	0.00669
937	0.84723	0.55478	0.27328	0.11029	0.0067
938	0.84717	0.55552	0.27349	0.11075	0.0067
939	0.84716	0.55692	0.27376	0.11126	0.0067
940	0.84712	0.55821	0.27401	0.11154	0.0067
941	0.84708	0.55897	0.27424	0.11193	0.0067
942	0.84684	0.55983	0.27452	0.11229	0.00674
943	0.84695	0.56104	0.27463	0.11284	0.00674
944	0.84704	0.56185	0.27478	0.1133	0.00675
945	0.8472	0.56262	0.27508	0.1137	0.00675
946	0.84733	0.56336	0.27525	0.11407	0.00675
947	0.84748	0.56519	0.2756	0.11463	0.00675
948	0.84762	0.56693	0.27598	0.11487	0.0068
949	0.84777	0.56875	0.27625	0.11519	0.0068
950	0.84797	0.56998	0.27659	0.11561	0.0068
951	0.84796	0.57156	0.27689	0.11607	0.00681
952	0.84801	0.57304	0.27715	0.11647	0.00681
953	0.84801	0.5743	0.27733	0.11689	0.00681
954	0.84801	0.57557	0.27753	0.11732	0.00685
955	0.84809	0.5774	0.27767	0.11784	0.00685
956	0.84817	0.57921	0.27772	0.11809	0.00685
957	0.8481	0.58035	0.27782	0.11848	0.00685
958	0.8481	0.58163	0.27796	0.11888	0.00686
959	0.84804	0.58324	0.27802	0.1193	0.00686
960	0.84795	0.58459	0.27808	0.11975	0.00693
961	0.84794	0.58591	0.27821	0.12019	0.00693
962	0.84788	0.58654	0.27829	0.12057	0.00693
963	0.8479	0.58832	0.2784	0.12113	0.00693
964	0.84797	0.59013	0.2785	0.12141	0.00693
965	0.84793	0.59191	0.27863	0.12193	0.00693
966	0.84798	0.5936	0.27881	0.12238	0.007
967	0.84802	0.59587	0.27899	0.12289	0.007
968	0.84807	0.59728	0.27917	0.12325	0.007
969	0.84802	0.59787	0.27932	0.12365	0.007
970	0.84808	0.59861	0.27954	0.12403	0.007
971	0.84813	0.59996	0.27976	0.12452	0.007
972	0.84825	0.60078	0.27996	0.12473	0.00706
973	0.84828	0.60103	0.28008	0.12481	0.00706
974	0.8483	0.60179	0.28016	0.12517	0.00706
975	0.84836	0.60289	0.28032	0.12555	0.00706
976	0.84849	0.60373	0.28047	0.12585	0.00706
977	0.84855	0.60459	0.28056	0.12629	0.00706
978	0.84868	0.60532	0.28074	0.12669	0.0071
979	0.84877	0.60661	0.28088	0.12719	0.0071
980	0.84878	0.60744	0.281	0.12734	0.0071
981	0.84877	0.60826	0.28117	0.12745	0.0071
982	0.84881	0.60917	0.28129	0.12779	0.0071
983	0.84892	0.61037	0.28146	0.12821	0.0071
984	0.84893	0.61126	0.28161	0.12858	0.00715
985	0.84893	0.61205	0.28171	0.129	0.00715
986	0.849	0.61284	0.28183	0.12932	0.00715
987	0.84901	0.61426	0.28194	0.12979	0.00715
988	0.84903	0.61502	0.2821	0.12997	0.00715
989	0.84904	0.61582	0.28221	0.13015	0.00715
990	0.849	0.61608	0.28233	0.13022	0.00721
991	0.84896	0.61717	0.28239	0.13034	0.00721
992	0.84898	0.61811	0.28255	0.13071	0.00721
993	0.84897	0.61886	0.28261	0.13111	0.00721
994	0.84898	0.61957	0.28272	0.13144	0.00721
995	0.84896	0.62098	0.28282	0.13185	0.00721
996	0.8489	0.62186	0.28291	0.13205	0.00725
997	0.84888	0.62228	0.28298	0.13211	0.00725
998	0.84878	0.62276	0.28304	0.13214	0.00725
999	0.84879	0.62351	0.28312	0.1323	0.00725
1000	0.84875	0.62511	0.2832	0.13268	0.00725
1001	0.84863	0.62591	0.28328	0.13303	0.00725
1002	0.84867	0.62677	0.28334	0.13334	0.00732
1003	0.84866	0.62816	0.28335	0.13379	0.00732
1004	0.84862	0.629	0.2834	0.13402	0.00732
1005	0.84854	0.62949	0.28345	0.13408	0.00732
1006	0.84861	0.62988	0.28344	0.13408	0.00732
1007	0.84859	0.6306	0.28347	0.1342	0.00733
1008	0.84856	0.63165	0.28348	0.13458	0.00739
1009	0.84848	0.6331	0.28353	0.13492	0.00739
1010	0.84839	0.63458	0.28374	0.1352	0.00739
1011	0.84833	0.63591	0.2838	0.13565	0.00739
1012	0.84826	0.63627	0.28376	0.13568	0.00739
1013	0.84818	0.63664	0.28379	0.13572	0.00739
1014	0.84815	0.63702	0.28387	0.13572	0.00744
1015	0.84813	0.6377	0.28388	0.13584	0.00744
1016	0.8481	0.63809	0.28399	0.13584	0.00744
1017	0.848	0.6389	0.28406	0.13587	0.00744
1018	0.84804	0.63971	0.28408	0.13584	0.00744
1019	0.84795	0.64056	0.28407	0.13596	0.00744
1020	0.84785	0.64091	0.28411	0.13599	0.00749
1021	0.84775	0.64126	0.28412	0.13599	0.00749
1022	0.84767	0.64158	0.28423	0.13597	0.00749
1023	0.84763	0.64232	0.28422	0.13605	0.00749
1024	0.84748	0.64267	0.28432	0.13611	0.00749
1025	0.84737	0.64291	0.28433	0.13607	0.00749
1026	0.84728	0.64318	0.28433	0.136	0.00755
1027	0.84727	0.64397	0.28448	0.13609	0.00755
1028	0.84727	0.64433	0.28469	0.13611	0.00755
1029	0.84722	0.64471	0.28496	0.13611	0.00755
1030	0.84721	0.64492	0.28528	0.1361	0.00755
1031	0.84721	0.64561	0.28549	0.13616	0.00755
1032	0.84712	0.64595	0.28581	0.13621	0.0076
1033	0.84714	0.64614	0.28616	0.13615	0.0076
1034	0.84705	0.64643	0.28647	0.13612	0.0076
1035	0.84693	0.6471	0.28685	0.13619	0.00761
1036	0.8469	0.64744	0.28709	0.13621	0.00761
1037	0.84682	0.64776	0.28744	0.13622	0.00761
1038	0.84676	0.64804	0.28779	0.13617	0.00768
1039	0.84665	0.64872	0.28805	0.13626	0.00768
1040	0.84661	0.649	0.28833	0.13625	0.00768
1041	0.8466	0.64922	0.28852	0.13621	0.00768
1042	0.84658	0.64945	0.28879	0.1362	0.00769
1043	0.84652	0.64975	0.28897	0.13622	0.00769
1044	0.84642	0.65006	0.2892	0.13621	0.00774
1045	0.84638	0.65051	0.28941	0.13624	0.00774
1046	0.84632	0.65095	0.28958	0.13625	0.00774
1047	0.84624	0.65165	0.28981	0.13622	0.00774
1048	0.84621	0.65204	0.2899	0.13619	0.00774
1049	0.84616	0.65238	0.29014	0.1362	0.00775
1050	0.84613	0.65278	0.29035	0.13621	0.00779
1051	0.84608	0.65319	0.29053	0.13625	0.00779
1052	0.84609	0.65363	0.29072	0.13629	0.00779
1053	0.84611	0.65405	0.2909	0.13631	0.00779
1054	0.84627	0.65442	0.29106	0.13632	0.00779
1055	0.84642	0.6551	0.29119	0.1364	0.00779
1056	0.84661	0.65554	0.29133	0.13643	0.00784
1057	0.84685	0.65584	0.29163	0.13643	0.00785
1058	0.84713	0.65625	0.29191	0.13649	0.00785
1059	0.84744	0.6566	0.29225	0.13659	0.00785
1060	0.84778	0.65693	0.29259	0.13658	0.00785
1061	0.84807	0.65717	0.29282	0.13655	0.00785
1062	0.84832	0.65734	0.293	0.13657	0.00791
1063	0.84849	0.65794	0.29318	0.13666	0.00792
1064	0.84881	0.65825	0.29338	0.13658	0.00792
1065	0.84908	0.6585	0.29357	0.13656	0.00792
1066	0.84927	0.65887	0.2938	0.1366	0.00792
1067	0.84951	0.6591	0.2939	0.13665	0.00792
1068	0.8497	0.65922	0.29408	0.13662	0.00796
1069	0.84954	0.65934	0.29428	0.13657	0.00796
1070	0.8495	0.65949	0.29454	0.13656	0.00797
1071	0.84942	0.65982	0.29473	0.13663	0.00797
1072	0.84933	0.66014	0.29494	0.13667	0.00797
1073	0.84909	0.66035	0.29525	0.13673	0.00797
1074	0.84893	0.66061	0.29547	0.13678	0.00801
1075	0.84868	0.66084	0.29559	0.1368	0.00801
1076	0.84848	0.66097	0.29576	0.1368	0.00801
1077	0.84832	0.66113	0.2959	0.1368	0.00802
1078	0.84821	0.66122	0.29607	0.13676	0.00802
1079	0.84803	0.66165	0.29628	0.13684	0.00802
1080	0.8478	0.66185	0.29657	0.1368	0.00808
1081	0.8476	0.66195	0.29694	0.13678	0.00808
1082	0.84742	0.662	0.29732	0.13676	0.00808
1083	0.84726	0.66215	0.29768	0.13677	0.00808
1084	0.84718	0.6623	0.29813	0.13679	0.00808
1085	0.84701	0.66246	0.29837	0.13684	0.00808
1086	0.84685	0.66256	0.29872	0.13678	0.00815
1087	0.84672	0.66312	0.29901	0.13682	0.00816
1088	0.84644	0.66332	0.29924	0.1368	0.00816
1089	0.8464	0.66341	0.29941	0.13679	0.00816
1090	0.84645	0.6635	0.29955	0.13674	0.00816
1091	0.84643	0.66364	0.29973	0.13674	0.00816
1092	0.8464	0.66379	0.30008	0.13672	0.0082
1093	0.84647	0.66392	0.30043	0.13666	0.0082
1094	0.84654	0.66397	0.30087	0.13665	0.0082
1095	0.84666	0.66438	0.30126	0.13672	0.0082
1096	0.84709	0.66457	0.30181	0.1367	0.0082
1097	0.84732	0.66466	0.30218	0.13667	0.0082
1098	0.84738	0.66476	0.30256	0.13665	0.00823
1099	0.84737	0.66495	0.30289	0.13669	0.00823
1100	0.84722	0.66507	0.30335	0.1367	0.00823
1101	0.84713	0.66524	0.30373	0.13667	0.00823
1102	0.84702	0.66539	0.30416	0.13663	0.00823
1103	0.84688	0.66583	0.3046	0.13671	0.00823
1104	0.84677	0.66602	0.30503	0.13669	0.00827
1105	0.84682	0.66609	0.30543	0.13665	0.00827
1106	0.84692	0.66618	0.30584	0.13665	0.00827
1107	0.84708	0.66684	0.30619	0.1367	0.00827
1108	0.84727	0.66702	0.30649	0.13672	0.00827
1109	0.84742	0.66715	0.30684	0.1367	0.00827
1110	0.84758	0.66725	0.30704	0.13668	0.0083
1111	0.84774	0.66766	0.30731	0.13671	0.0083
1112	0.84792	0.66782	0.30771	0.13669	0.00831
1113	0.84812	0.66798	0.30821	0.13665	0.00831
1114	0.84834	0.66805	0.30861	0.13664	0.00831
1115	0.84865	0.66868	0.3091	0.13671	0.00831
1116	0.84899	0.66884	0.30953	0.13672	0.00835
1117	0.84926	0.66901	0.30999	0.13671	0.00836
1118	0.84947	0.66914	0.31039	0.13672	0.00836
1119	0.84972	0.66948	0.31074	0.13675	0.00837
1120	0.84994	0.6696	0.31094	0.13672	0.00837
1121	0.85011	0.66974	0.3111	0.1367	0.00837
1122	0.85036	0.66985	0.31134	0.13666	0.00842
1123	0.85061	0.67051	0.31157	0.13673	0.00842
1124	0.85079	0.67065	0.3119	0.13674	0.00842
1125	0.85103	0.67082	0.31222	0.13681	0.00842
1126	0.85116	0.67093	0.31251	0.1368	0.00843
1127	0.85136	0.67136	0.31283	0.13683	0.00843
1128	0.85149	0.67154	0.3132	0.13681	0.00846
1129	0.85172	0.67163	0.31353	0.13679	0.00846
1130	0.85195	0.67171	0.31364	0.1368	0.00846
1131	0.85214	0.67223	0.31402	0.13692	0.00846
1132	0.85238	0.67284	0.31429	0.137	0.00846
1133	0.85256	0.673	0.31456	0.13701	0.00846
1134	0.85277	0.67365	0.3149	0.13704	0.00851
1135	0.85306	0.6741	0.31501	0.13703	0.00851
1136	0.85332	0.67426	0.31524	0.13702	0.00851
1137	0.85352	0.67437	0.31544	0.13697	0.00851
1138	0.85368	0.67447	0.31565	0.13694	0.00851
1139	0.85385	0.67506	0.31587	0.13705	0.00851
1140	0.854	0.67556	0.31592	0.13714	0.00856
1141	0.85413	0.67566	0.31602	0.13712	0.00856
1142	0.85423	0.67581	0.31611	0.13708	0.00856
1143	0.85433	0.67621	0.31626	0.1371	0.00856
1144	0.85449	0.6764	0.31637	0.1371	0.00856
1145	0.85468	0.67654	0.3165	0.13711	0.00856
1146	0.85486	0.67666	0.31672	0.13706	0.00862
1147	0.85509	0.6773	0.31687	0.13709	0.00862
1148	0.85523	0.678	0.31693	0.13719	0.00862
1149	0.85532	0.67815	0.31691	0.13717	0.00862
1150	0.85539	0.67835	0.31681	0.1372	0.00862
1151	0.85556	0.67876	0.31665	0.13721	0.00862
1152	0.85563	0.67892	0.31663	0.13718	0.00865
1153	0.85569	0.67904	0.3166	0.13722	0.00865
1154	0.85575	0.67913	0.31659	0.13723	0.00866
1155	0.85582	0.67921	0.31668	0.13719	0.00866
1156	0.85595	0.67941	0.31686	0.13721	0.00866
1157	0.85611	0.67959	0.31695	0.13721	0.00866
1158	0.85614	0.6797	0.31697	0.13717	0.00871
1159	0.85628	0.68006	0.31699	0.13718	0.00871
1160	0.85642	0.68029	0.31695	0.13712	0.00871
1161	0.85657	0.68036	0.31699	0.13704	0.00872
1162	0.85666	0.68048	0.31704	0.13695	0.00872
1163	0.85677	0.68052	0.31723	0.13691	0.00872
1164	0.85694	0.68065	0.31734	0.13691	0.00877
1165	0.85704	0.68074	0.3173	0.13684	0.00877
1166	0.85728	0.68077	0.31727	0.13684	0.00877
1167	0.85737	0.68112	0.3173	0.1369	0.00877
1168	0.85749	0.68134	0.31734	0.13694	0.00878
1169	0.85754	0.68147	0.31742	0.13698	0.00878
1170	0.85763	0.6817	0.31745	0.13701	0.00882
1171	0.85778	0.68184	0.31748	0.13702	0.00882
1172	0.85782	0.68197	0.31748	0.13703	0.00882
1173	0.85788	0.68216	0.3175	0.13705	0.00882
1174	0.85792	0.68229	0.31741	0.13701	0.00882
1175	0.85805	0.68268	0.3173	0.13708	0.00882
1176	0.85815	0.68288	0.31728	0.13713	0.00888
1177	0.85813	0.68302	0.31707	0.13713	0.0089
1178	0.85809	0.68316	0.31705	0.13717	0.0089
1179	0.85808	0.68337	0.31703	0.13722	0.00891
1180	0.85801	0.68359	0.31693	0.13728	0.00891
1181	0.85786	0.6838	0.31696	0.13731	0.00891
1182	0.85784	0.68391	0.31696	0.13732	0.00896
1183	0.85789	0.68433	0.317	0.13737	0.00896
1184	0.85789	0.68454	0.31693	0.13741	0.00896
1185	0.85784	0.68467	0.31685	0.13746	0.00896
1186	0.85778	0.68486	0.31676	0.13749	0.00896
1187	0.85778	0.68498	0.31688	0.13754	0.00896
1188	0.85777	0.6851	0.317	0.13756	0.00899
1189	0.85773	0.68525	0.31703	0.13758	0.00901
1190	0.85768	0.68541	0.31706	0.13759	0.00901
1191	0.85765	0.68575	0.31703	0.1376	0.00901
1192	0.85769	0.68594	0.31716	0.13761	0.00901
1193	0.85783	0.68612	0.31734	0.13757	0.00901
1194	0.85793	0.68628	0.31744	0.13759	0.00903
1195	0.85808	0.68644	0.31755	0.13763	0.00903
1196	0.85812	0.68664	0.31773	0.13766	0.00905
1197	0.85829	0.68676	0.31779	0.13765	0.00905
1198	0.85845	0.68689	0.31785	0.13762	0.00905
1199	0.85857	0.68728	0.31791	0.13766	0.00905
1200	0.85867	0.68749	0.31799	0.13766	0.00909
1201	0.85883	0.68765	0.31804	0.13767	0.00909
1202	0.85893	0.6878	0.31804	0.13764	0.00909
1203	0.85895	0.68794	0.31816	0.13762	0.0091
1204	0.85901	0.6881	0.31834	0.13765	0.0091
1205	0.85905	0.68825	0.31849	0.13763	0.0091
1206	0.85911	0.68833	0.31864	0.13762	0.00914
1207	0.85914	0.68863	0.31878	0.1377	0.00914
1208	0.85935	0.6888	0.31884	0.13771	0.00914
1209	0.85951	0.68894	0.31896	0.13771	0.00914
1210	0.85967	0.68905	0.31903	0.13773	0.00914
1211	0.85986	0.68922	0.31914	0.13774	0.00914
1212	0.86	0.68939	0.31931	0.13778	0.00918
1213	0.86016	0.68952	0.31962	0.13777	0.00918
1214	0.86028	0.68963	0.31974	0.13774	0.00918
1215	0.86028	0.68999	0.31973	0.13782	0.00918
1216	0.86035	0.69017	0.31972	0.13782	0.00918
1217	0.86045	0.69028	0.31979	0.13782	0.00919
1218	0.86061	0.69039	0.31989	0.13781	0.00921
1219	0.86075	0.69056	0.31993	0.13783	0.00921
1220	0.86088	0.69071	0.31996	0.13786	0.00921
1221	0.86112	0.69085	0.31998	0.13786	0.00921
1222	0.8613	0.69096	0.32003	0.13782	0.00921
1223	0.86155	0.69127	0.32017	0.13785	0.00921
1224	0.86175	0.69148	0.32034	0.13784	0.00922
1225	0.86191	0.69166	0.32047	0.13784	0.00922
1226	0.86208	0.69174	0.32064	0.13784	0.00922
1227	0.86225	0.69188	0.32073	0.13783	0.00922
1228	0.86236	0.69207	0.32076	0.13784	0.00923
1229	0.86251	0.69224	0.32088	0.13782	0.00923
1230	0.86258	0.69233	0.32093	0.1378	0.00926
1231	0.86274	0.69266	0.32114	0.13782	0.00927
1232	0.86282	0.69278	0.3212	0.13785	0.00927
1233	0.86287	0.6929	0.32129	0.13784	0.00927
1234	0.86295	0.69303	0.32141	0.13786	0.00927
1235	0.86308	0.6932	0.32159	0.13787	0.00927
1236	0.86308	0.69338	0.32172	0.13788	0.00929
1237	0.86303	0.69352	0.32197	0.13791	0.00929
1238	0.86302	0.69364	0.32194	0.1379	0.00929
1239	0.86304	0.69399	0.32193	0.1379	0.00929
1240	0.8631	0.69415	0.32186	0.13791	0.00929
1241	0.86308	0.69428	0.32188	0.13789	0.00929
1242	0.86315	0.69438	0.32189	0.13792	0.00931
1243	0.8632	0.69448	0.32192	0.1379	0.00931
1244	0.86325	0.69467	0.32193	0.13791	0.00931
1245	0.86337	0.69484	0.32193	0.13792	0.00931
1246	0.86351	0.69495	0.32197	0.13792	0.00931
1247	0.86367	0.69521	0.32207	0.13792	0.00931
1248	0.86371	0.69537	0.32211	0.13792	0.00933
1249	0.86377	0.69546	0.32212	0.1379	0.00933
1250	0.86385	0.69555	0.32207	0.13787	0.00933
1251	0.86405	0.6956	0.3222	0.13785	0.00933
1252	0.86419	0.69573	0.32215	0.13782	0.00933
1253	0.86432	0.69587	0.32213	0.13781	0.00933
1254	0.86445	0.69598	0.32217	0.13779	0.00936
1255	0.86457	0.69625	0.32226	0.13779	0.00936
1256	0.86462	0.69635	0.32239	0.13776	0.00936
1257	0.86471	0.69645	0.32257	0.13774	0.00936
1258	0.86475	0.69655	0.32261	0.13769	0.00936
1259	0.86489	0.69663	0.32269	0.13764	0.00936
1260	0.86508	0.69675	0.32267	0.13763	0.00939
1261	0.8652	0.69689	0.3228	0.13762	0.00939
1262	0.8653	0.69699	0.32282	0.13762	0.00939
1263	0.86545	0.69722	0.32294	0.13763	0.00939
1264	0.86556	0.69735	0.32303	0.13761	0.00939
1265	0.86559	0.69745	0.32304	0.13754	0.00939
1266	0.86568	0.69752	0.323	0.1375	0.00941
1267	0.86572	0.69761	0.32295	0.13748	0.00941
1268	0.86591	0.69772	0.323	0.13746	0.00941
1269	0.86601	0.69782	0.32295	0.13746	0.00941
1270	0.86607	0.69793	0.32285	0.13745	0.00941
1271	0.86613	0.69817	0.32284	0.13745	0.00941
1272	0.86619	0.69828	0.32281	0.13741	0.00943
1273	0.86623	0.69837	0.32285	0.13739	0.00943
1274	0.86631	0.69845	0.32287	0.13736	0.00943
1275	0.86648	0.69854	0.32284	0.13734	0.00943
1276	0.86674	0.69858	0.32299	0.13734	0.00943
1277	0.86695	0.69865	0.32307	0.13733	0.00943
1278	0.86717	0.69868	0.32314	0.13731	0.00945
1279	0.86736	0.69882	0.32318	0.1373	0.00945
1280	0.86765	0.69887	0.32341	0.13728	0.00945
1281	0.86802	0.69888	0.32373	0.13726	0.00945
1282	0.86842	0.69891	0.32409	0.13724	0.00945
1283	0.86878	0.69892	0.32429	0.13722	0.00945
1284	0.86918	0.69895	0.32451	0.1372	0.00947
1285	0.86952	0.69898	0.32479	0.13719	0.00947
1286	0.86996	0.699	0.32503	0.13718	0.00947
1287	0.87034	0.69914	0.32526	0.13716	0.00947
1288	0.87068	0.69918	0.32546	0.13714	0.00947
1289	0.87116	0.6992	0.32567	0.13712	0.00947
1290	0.87147	0.69922	0.32582	0.13709	0.0095
1291	0.87171	0.69926	0.32597	0.13707	0.0095
1292	0.87205	0.69928	0.32617	0.13705	0.0095
1293	0.8724	0.69931	0.32638	0.13704	0.0095
1294	0.87274	0.69932	0.3265	0.13703	0.00951
1295	0.87309	0.69943	0.32664	0.13701	0.00951
1296	0.87345	0.69948	0.32676	0.13699	0.00952
1297	0.87378	0.6995	0.32687	0.13698	0.00952
1298	0.87403	0.69952	0.32703	0.13695	0.00952
1299	0.87442	0.69954	0.32714	0.13694	0.00952
1300	0.87476	0.69957	0.32719	0.13692	0.00952
1301	0.87506	0.69959	0.3273	0.1369	0.00952
1302	0.87539	0.6996	0.32737	0.13688	0.00955
1303	0.87573	0.69972	0.32749	0.13687	0.00955
1304	0.87595	0.69976	0.32761	0.13685	0.00955
1305	0.87618	0.69977	0.32774	0.13683	0.00955
1306	0.87652	0.69977	0.32785	0.13682	0.00956
1307	0.87684	0.69979	0.32797	0.1368	0.00956
1308	0.87719	0.6998	0.32796	0.13679	0.0096
1309	0.87737	0.69981	0.32797	0.13677	0.0096
1310	0.87763	0.69983	0.32805	0.13676	0.0096
1311	0.87796	0.69994	0.32806	0.13676	0.0096
1312	0.8782	0.69999	0.32812	0.13675	0.0096
1313	0.87846	0.7	0.32823	0.13673	0.0096
1314	0.87862	0.70001	0.32838	0.13672	0.00963
1315	0.87887	0.70001	0.32849	0.1367	0.00963
1316	0.87913	0.70002	0.32857	0.13668	0.00963
1317	0.87936	0.70008	0.32868	0.13668	0.00963
1318	0.87955	0.70011	0.32879	0.13669	0.00963
1319	0.8797	0.70021	0.32885	0.13669	0.00963
1320	0.87996	0.70027	0.32903	0.13668	0.00965
1321	0.88015	0.70028	0.32907	0.13668	0.00965
1322	0.8804	0.70029	0.3292	0.13667	0.00965
1323	0.8807	0.70036	0.32923	0.13672	0.00965
1324	0.8809	0.70041	0.32932	0.13678	0.00965
1325	0.88103	0.70047	0.32941	0.13683	0.00965
1326	0.88125	0.70093	0.32954	0.13694	0.00967
1327	0.88148	0.70146	0.3296	0.13706	0.00967
1328	0.88171	0.70193	0.32976	0.13723	0.00967
1329	0.88187	0.70221	0.32988	0.13736	0.00967
1330	0.88204	0.70234	0.32999	0.13743	0.00967
1331	0.88241	0.70244	0.33019	0.13752	0.00967
1332	0.88269	0.70269	0.3304	0.13762	0.00969
1333	0.88276	0.70307	0.33036	0.13772	0.00969
1334	0.88278	0.70354	0.33037	0.13784	0.00969
1335	0.88282	0.70396	0.33009	0.13794	0.00969
1336	0.8829	0.70428	0.32983	0.13804	0.00969
1337	0.88296	0.70461	0.3296	0.13815	0.00969
1338	0.88297	0.70471	0.32915	0.1382	0.00972
1339	0.88299	0.70484	0.32877	0.13828	0.00972
1340	0.88307	0.70509	0.3284	0.13839	0.00972
1341	0.88304	0.70553	0.328	0.13848	0.00972
1342	0.88309	0.70594	0.32763	0.13858	0.00972
1343	0.88319	0.70634	0.32736	0.13868	0.00972
1344	0.88321	0.7067	0.32707	0.13877	0.00975
1345	0.88323	0.70699	0.32665	0.13886	0.00975
1346	0.88331	0.70709	0.32615	0.13892	0.00975
1347	0.88336	0.70735	0.32574	0.13904	0.00975
1348	0.88378	0.70761	0.32546	0.13913	0.00975
1349	0.88409	0.70806	0.32518	0.13922	0.00975
1350	0.8845	0.70835	0.32498	0.13932	0.00977
1351	0.88491	0.7087	0.32474	0.13942	0.00977
1352	0.88528	0.70904	0.32447	0.13954	0.00977
1353	0.88562	0.70936	0.32425	0.13962	0.00977
1354	0.88601	0.7096	0.32404	0.13974	0.00977
1355	0.88638	0.70984	0.32394	0.1398	0.00977
1356	0.88676	0.71008	0.32376	0.1399	0.0098
1357	0.88712	0.71035	0.3237	0.13997	0.0098
1358	0.88752	0.71059	0.32365	0.14006	0.0098
1359	0.88784	0.71099	0.32356	0.14016	0.0098
1360	0.88823	0.71129	0.32344	0.14026	0.0098
1361	0.88852	0.71157	0.32328	0.14036	0.0098
1362	0.88887	0.71183	0.32323	0.14047	0.00986
1363	0.88913	0.71205	0.32312	0.14057	0.00986
1364	0.88945	0.71226	0.32307	0.14064	0.00986
1365	0.88974	0.71252	0.32302	0.14073	0.00986
1366	0.89	0.7128	0.3229	0.14084	0.00986
1367	0.89026	0.71317	0.32263	0.14097	0.00986
1368	0.89056	0.71347	0.32241	0.14109	0.0099
1369	0.89082	0.71374	0.32223	0.14121	0.0099
1370	0.89112	0.714	0.32219	0.14127	0.0099
1371	0.89141	0.71425	0.32216	0.14138	0.0099
1372	0.89172	0.7145	0.32206	0.14149	0.0099
1373	0.89203	0.71472	0.32196	0.14156	0.0099
1374	0.89236	0.71498	0.32196	0.14166	0.00995
1375	0.89265	0.71533	0.32186	0.14175	0.00995
1376	0.89291	0.71562	0.32184	0.14186	0.00995
1377	0.8932	0.71588	0.32176	0.14196	0.00995
1378	0.89343	0.71614	0.32164	0.14205	0.00995
1379	0.89371	0.71639	0.32153	0.14214	0.00995
1380	0.89391	0.71662	0.32135	0.14225	0.00999
1381	0.89404	0.71683	0.32096	0.14233	0.00999
1382	0.89421	0.71709	0.32053	0.14241	0.00999
1383	0.89444	0.71741	0.32027	0.14251	0.00999
1384	0.89464	0.71768	0.31995	0.14264	0.00999
1385	0.89491	0.71797	0.31979	0.14278	0.00999
1386	0.89524	0.71822	0.3197	0.14289	0.01006
1387	0.89552	0.71848	0.31957	0.143	0.01006
1388	0.89587	0.71871	0.31949	0.14309	0.01006
1389	0.89607	0.71896	0.31932	0.14319	0.01006
1390	0.89638	0.71923	0.31918	0.14329	0.01006
1391	0.89658	0.71957	0.31893	0.14338	0.01006
1392	0.89677	0.71988	0.3188	0.1435	0.01013
1393	0.89696	0.72013	0.31857	0.14364	0.01013
1394	0.89716	0.7204	0.31845	0.14373	0.01013
1395	0.89733	0.72064	0.31817	0.14382	0.01013
1396	0.89752	0.72087	0.31796	0.1439	0.01013
1397	0.89763	0.72109	0.31764	0.14397	0.01013
1398	0.89777	0.72129	0.31734	0.14405	0.01019
1399	0.89792	0.72164	0.31706	0.14416	0.0102
1400	0.89817	0.72194	0.31695	0.14427	0.0102
1401	0.89842	0.72216	0.31675	0.14439	0.0102
1402	0.89861	0.72241	0.31643	0.14449	0.0102
1403	0.89867	0.7227	0.31615	0.14458	0.0102
1404	0.89895	0.72296	0.31598	0.14466	0.01026
1405	0.89922	0.72318	0.31582	0.14476	0.01026
1406	0.89949	0.72344	0.31565	0.14485	0.01027
1407	0.89967	0.72378	0.3154	0.14493	0.01027
1408	0.89987	0.72405	0.31518	0.14503	0.01027
1409	0.89999	0.72431	0.31495	0.1451	0.01027
1410	0.90015	0.72457	0.31466	0.1452	0.01031
1411	0.90034	0.7248	0.31441	0.14529	0.01032
1412	0.90057	0.72503	0.31419	0.14542	0.01032
1413	0.90078	0.72526	0.31398	0.14553	0.01033
1414	0.90101	0.72549	0.31373	0.14561	0.01033
1415	0.90122	0.72581	0.31355	0.14573	0.01033
1416	0.90139	0.7261	0.31334	0.14584	0.01038
1417	0.90155	0.72636	0.31307	0.14595	0.01038
1418	0.90174	0.72657	0.31284	0.14604	0.01038
1419	0.90187	0.72684	0.31253	0.14615	0.01038
1420	0.902	0.72709	0.31223	0.14626	0.01039
1421	0.90215	0.72733	0.31192	0.14633	0.01039
1422	0.90228	0.72757	0.31164	0.14642	0.01045
1423	0.90238	0.72791	0.31133	0.14654	0.01045
1424	0.90254	0.72818	0.3111	0.14666	0.01045
1425	0.9027	0.72844	0.31077	0.14677	0.01045
1426	0.9028	0.72869	0.31055	0.14686	0.01046
1427	0.90293	0.72894	0.31032	0.14693	0.01046
1428	0.90304	0.72913	0.3101	0.14704	0.01051
1429	0.90312	0.72935	0.30987	0.14711	0.01051
1430	0.90323	0.7296	0.30956	0.14718	0.01051
1431	0.90342	0.72999	0.3093	0.14731	0.01051
1432	0.90348	0.73028	0.30901	0.1474	0.01051
1433	0.90357	0.73055	0.30875	0.14754	0.01051
1434	0.90369	0.73082	0.30852	0.14766	0.01059
1435	0.90387	0.73111	0.30827	0.14775	0.01059
1436	0.90395	0.73135	0.308	0.14784	0.01059
1437	0.90403	0.73157	0.30777	0.14792	0.01059
1438	0.90418	0.73184	0.30749	0.14801	0.01059
1439	0.90431	0.73218	0.30725	0.14811	0.01059
1440	0.90445	0.73244	0.30701	0.14823	0.01065
1441	0.90453	0.73269	0.30682	0.14832	0.01065
1442	0.90464	0.73292	0.30659	0.14843	0.01065
1443	0.90471	0.73318	0.30625	0.14855	0.01065
1444	0.90479	0.73344	0.30605	0.14866	0.01065
1445	0.90486	0.73368	0.30582	0.14876	0.01065
1446	0.90497	0.73392	0.30564	0.14885	0.01068
1447	0.90507	0.73426	0.30546	0.14897	0.01068
1448	0.90519	0.7345	0.30529	0.14908	0.01069
1449	0.9053	0.73474	0.30505	0.14919	0.01069
1450	0.90537	0.73497	0.30477	0.14929	0.01069
1451	0.90546	0.73521	0.30455	0.14942	0.01069
1452	0.90556	0.73543	0.30433	0.1495	0.01073
1453	0.90563	0.73566	0.30403	0.14961	0.01073
1454	0.90577	0.7359	0.30368	0.1497	0.01073
1455	0.90586	0.73623	0.30345	0.14981	0.01073
1456	0.90596	0.73651	0.30322	0.14988	0.01073
1457	0.90604	0.73674	0.30303	0.15001	0.01073
1458	0.90613	0.73694	0.30287	0.15011	0.01078
1459	0.90618	0.73714	0.30265	0.15022	0.01078
1460	0.9063	0.7374	0.30244	0.15029	0.01078
1461	0.90632	0.73764	0.30221	0.15036	0.01078
1462	0.90639	0.73788	0.30199	0.15046	0.01078
1463	0.90647	0.7382	0.3018	0.15056	0.01078
1464	0.90651	0.73848	0.30165	0.15067	0.01082
1465	0.90657	0.73875	0.30145	0.15078	0.01082
1466	0.90665	0.73899	0.30122	0.15084	0.01082
1467	0.90668	0.73925	0.30102	0.15093	0.01082
1468	0.90672	0.73948	0.30086	0.151	0.01082
1469	0.90682	0.73969	0.30064	0.15108	0.01082
1470	0.90693	0.73994	0.30042	0.15121	0.01088
1471	0.90699	0.74025	0.30015	0.15131	0.01088
1472	0.90704	0.74051	0.29993	0.1514	0.01088
1473	0.9071	0.74078	0.29975	0.15149	0.01088
1474	0.90714	0.74102	0.29955	0.15158	0.01088
1475	0.90722	0.74125	0.2993	0.15168	0.01088
1476	0.90722	0.74145	0.29895	0.15176	0.01094
1477	0.90725	0.74167	0.29855	0.15188	0.01094
1478	0.90729	0.74193	0.29829	0.15197	0.01094
1479	0.90737	0.74226	0.29804	0.15209	0.01094
1480	0.9075	0.74253	0.29781	0.1522	0.01094
1481	0.90761	0.7428	0.29758	0.1523	0.01094
1482	0.90768	0.74304	0.29733	0.15239	0.01099
1483	0.90778	0.74325	0.29711	0.15248	0.01099
1484	0.90789	0.74346	0.29683	0.15258	0.01099
1485	0.90796	0.74368	0.29637	0.15267	0.01099
1486	0.90802	0.74392	0.29598	0.1528	0.01099
1487	0.90804	0.74443	0.29557	0.15301	0.01099
1488	0.90808	0.7448	0.29513	0.15316	0.01105
1489	0.90812	0.74504	0.29463	0.15333	0.01105
1490	0.90817	0.74529	0.29424	0.15347	0.01106
1491	0.90811	0.7455	0.29378	0.15364	0.01106
1492	0.90813	0.74574	0.29341	0.15378	0.01106
1493	0.90806	0.74601	0.29287	0.15393	0.01106
1494	0.9081	0.74625	0.29238	0.15407	0.01109
1495	0.90808	0.74654	0.29193	0.15419	0.01109
1496	0.90813	0.7468	0.29149	0.15434	0.01109
1497	0.90823	0.74702	0.2911	0.15446	0.01109
1498	0.90823	0.74725	0.29062	0.15463	0.01109
1499	0.90826	0.74748	0.2901	0.15478	0.01109
1500	0.90833	0.74774	0.28957	0.15494	0.01115
1501	0.90835	0.74796	0.28912	0.15513	0.01115
1502	0.90834	0.7482	0.28867	0.15525	0.01115
1503	0.90833	0.74853	0.28824	0.1554	0.01115
1504	0.90831	0.74879	0.28784	0.15554	0.01115
1505	0.90833	0.749	0.28744	0.15567	0.01115
1506	0.90838	0.74927	0.28707	0.15581	0.01121
1507	0.90838	0.74945	0.28665	0.15592	0.01121
1508	0.90844	0.74952	0.28627	0.15593	0.01121
1509	0.9085	0.74975	0.28594	0.15604	0.01121
1510	0.9085	0.74978	0.28556	0.15604	0.01121
1511	0.90858	0.75009	0.28514	0.15611	0.01121
1512	0.90859	0.75034	0.28479	0.15624	0.01127
1513	0.90861	0.75061	0.28446	0.15636	0.01127
1514	0.90863	0.75086	0.28403	0.15646	0.01127
1515	0.90864	0.75109	0.28359	0.15657	0.01127
1516	0.90862	0.75131	0.28315	0.15666	0.01127
1517	0.9086	0.75151	0.28271	0.15674	0.01127
1518	0.90856	0.75175	0.28235	0.15685	0.01131
1519	0.90859	0.75211	0.28202	0.15694	0.01131
1520	0.90857	0.75235	0.28167	0.15704	0.01131
1521	0.90861	0.75259	0.28133	0.15712	0.01131
1522	0.90865	0.75285	0.28099	0.15723	0.01131
1523	0.90864	0.75309	0.28059	0.15735	0.01131
1524	0.90865	0.75333	0.28031	0.15744	0.01136
1525	0.90869	0.75351	0.2799	0.15755	0.01136
1526	0.90872	0.75377	0.27948	0.15764	0.01136
1527	0.90876	0.75407	0.27914	0.15775	0.01136
1528	0.90878	0.75434	0.2788	0.15784	0.01136
1529	0.90888	0.75463	0.27846	0.15796	0.01136
1530	0.90893	0.75487	0.27812	0.15805	0.01141
1531	0.90896	0.75511	0.27766	0.15816	0.01141
1532	0.90892	0.75535	0.2773	0.15828	0.01141
1533	0.90888	0.75559	0.27693	0.15839	0.01141
1534	0.90882	0.75579	0.27649	0.15849	0.01141
1535	0.90888	0.75614	0.27615	0.15859	0.01141
1536	0.90889	0.75643	0.27577	0.15868	0.01146
1537	0.90893	0.75671	0.27549	0.15876	0.01147
1538	0.90892	0.75694	0.27517	0.15884	0.01147
1539	0.9089	0.75718	0.27478	0.15891	0.01147
1540	0.90888	0.75741	0.27437	0.15902	0.01147
1541	0.90885	0.7576	0.27398	0.15911	0.01147
1542	0.9088	0.75783	0.27356	0.15922	0.01152
1543	0.90876	0.75811	0.27316	0.15931	0.01152
1544	0.90879	0.75838	0.27281	0.15939	0.01152
1545	0.90881	0.75862	0.2724	0.15949	0.01152
1546	0.90878	0.75881	0.27201	0.15958	0.01153
1547	0.90868	0.75902	0.27162	0.15967	0.01153
1548	0.90863	0.75925	0.27128	0.15977	0.01159
1549	0.90867	0.75951	0.2712	0.15985	0.0116
1550	0.90873	0.75975	0.2712	0.15993	0.0116
1551	0.90878	0.76007	0.27101	0.16001	0.0116
1552	0.90882	0.76033	0.27092	0.1601	0.0116
1553	0.90887	0.76059	0.2707	0.16019	0.0116
1554	0.90893	0.76082	0.27049	0.16029	0.01165
1555	0.90895	0.76104	0.2703	0.16041	0.01165
1556	0.90895	0.76129	0.27014	0.1605	0.01165
1557	0.90895	0.76152	0.26991	0.16058	0.01165
1558	0.90896	0.76176	0.26969	0.16068	0.01165
1559	0.90894	0.76211	0.26943	0.16079	0.01165
1560	0.9089	0.76237	0.2692	0.16088	0.01172
1561	0.90882	0.76264	0.26892	0.16096	0.01172
1562	0.90877	0.76286	0.26861	0.16105	0.01172
1563	0.9087	0.76309	0.26836	0.16113	0.01172
1564	0.90865	0.76332	0.26809	0.16122	0.01172
1565	0.90859	0.76355	0.26787	0.16131	0.01172
1566	0.90849	0.76379	0.26749	0.16142	0.01177
1567	0.90847	0.76407	0.2672	0.16152	0.01177
1568	0.90841	0.76434	0.26685	0.16162	0.01177
1569	0.90834	0.76458	0.26652	0.16172	0.01177
1570	0.9083	0.76479	0.26622	0.16182	0.01177
1571	0.90826	0.76501	0.26598	0.1619	0.01177
1572	0.90818	0.76522	0.26573	0.16198	0.0118
1573	0.9082	0.76543	0.26544	0.1621	0.01182
1574	0.90822	0.76564	0.26516	0.16219	0.01182
1575	0.90822	0.76595	0.26495	0.16227	0.01182
1576	0.90823	0.76617	0.26463	0.16238	0.01182
1577	0.90823	0.76642	0.26439	0.16248	0.01182
1578	0.90816	0.76669	0.2641	0.16258	0.01188
1579	0.90816	0.76691	0.2638	0.16268	0.01189
1580	0.90811	0.7671	0.26349	0.16279	0.01189
1581	0.90806	0.76733	0.26323	0.16292	0.01189
1582	0.90808	0.76761	0.26292	0.16302	0.01189
1583	0.90805	0.76787	0.26259	0.16314	0.01189
1584	0.90799	0.76813	0.26229	0.16327	0.01191
1585	0.90793	0.76837	0.26196	0.16335	0.01193
1586	0.90784	0.76861	0.2616	0.16345	0.01193
1587	0.90778	0.7688	0.26124	0.16356	0.01193
1588	0.90778	0.76901	0.26088	0.16367	0.01194
1589	0.90771	0.76923	0.26049	0.16375	0.01194
1590	0.90764	0.76945	0.26005	0.16385	0.01195
1591	0.90756	0.7697	0.25969	0.16395	0.01196
1592	0.90744	0.77001	0.25927	0.1643	0.01196
1593	0.90736	0.77026	0.25893	0.16464	0.01196
1594	0.90726	0.77054	0.25874	0.16499	0.01196
1595	0.90717	0.77084	0.25831	0.16538	0.01198
1596	0.90707	0.77107	0.25797	0.16573	0.012
1597	0.90701	0.77106	0.25761	0.16578	0.012
1598	0.90697	0.7708	0.25728	0.16566	0.012
1599	0.9069	0.7707	0.25685	0.16559	0.012
1600	0.90687	0.77054	0.25648	0.16557	0.012
1601	0.90681	0.77032	0.25613	0.16554	0.012
1602	0.90676	0.77007	0.25577	0.16553	0.01206
1603	0.90671	0.76987	0.25534	0.1655	0.01207
1604	0.90667	0.76967	0.25503	0.16549	0.01207
1605	0.90664	0.76945	0.2547	0.16546	0.01207
1606	0.90659	0.76922	0.2544	0.16539	0.01207
1607	0.90658	0.76911	0.25417	0.16538	0.01207
1608	0.90653	0.76896	0.25393	0.16538	0.01208
1609	0.90651	0.76874	0.25365	0.16533	0.01211
1610	0.90648	0.76853	0.2533	0.16526	0.01211
1611	0.9065	0.76828	0.25308	0.1652	0.01211
1612	0.90648	0.76808	0.2528	0.16516	0.01211
1613	0.90646	0.76789	0.25252	0.16514	0.01211
1614	0.9065	0.76766	0.25227	0.16507	0.01215
1615	0.90647	0.76759	0.25193	0.165	0.01216
1616	0.90644	0.76741	0.25159	0.16494	0.01216
1617	0.90644	0.76719	0.25128	0.16489	0.01216
1618	0.90638	0.76699	0.2509	0.16485	0.01216
1619	0.90626	0.76678	0.25058	0.16479	0.01216
1620	0.90621	0.76655	0.25029	0.16476	0.01218
1621	0.90615	0.76631	0.25001	0.16469	0.01219
1622	0.90611	0.76609	0.24972	0.1646	0.01219
1623	0.90598	0.76598	0.24945	0.16454	0.01222
1624	0.90592	0.76578	0.24911	0.16449	0.01222
1625	0.90587	0.76555	0.24876	0.16445	0.01222
1626	0.90585	0.76532	0.24843	0.16441	0.01224
1627	0.90579	0.76509	0.24815	0.16438	0.01224
1628	0.90571	0.76481	0.24784	0.16436	0.01224
1629	0.90563	0.76458	0.24757	0.1643	0.01224
1630	0.90563	0.76433	0.24716	0.16419	0.01225
1631	0.90553	0.76422	0.24683	0.16418	0.01225
1632	0.90546	0.76405	0.24649	0.16414	0.01226
1633	0.90538	0.76381	0.24623	0.16408	0.01226
1634	0.90533	0.76355	0.24601	0.16403	0.01226
1635	0.90525	0.7633	0.24571	0.16398	0.01226
1636	0.90524	0.7631	0.24543	0.16391	0.01226
1637	0.90515	0.76286	0.24508	0.16384	0.01226
1638	0.90516	0.76259	0.24474	0.16377	0.01228
1639	0.90506	0.76242	0.24441	0.16373	0.01228
1640	0.90502	0.76225	0.24417	0.16375	0.01228
1641	0.90503	0.76203	0.24399	0.16368	0.01228
1642	0.90499	0.76177	0.24384	0.16365	0.01228
1643	0.90498	0.76152	0.24374	0.16362	0.01228
1644	0.90496	0.76127	0.2437	0.16355	0.01229
1645	0.90496	0.76103	0.24361	0.16345	0.01229
1646	0.90494	0.76083	0.24345	0.16334	0.01229
1647	0.90494	0.7607	0.24334	0.16326	0.01229
1648	0.90489	0.76052	0.24321	0.1632	0.01229
1649	0.90489	0.76028	0.24308	0.16313	0.01229
1650	0.90492	0.76002	0.24297	0.16308	0.01231
1651	0.90494	0.75982	0.2428	0.16306	0.01231
1652	0.90492	0.75955	0.24275	0.16296	0.01231
1653	0.9049	0.75928	0.24268	0.16287	0.01231
1654	0.90495	0.75906	0.24255	0.16276	0.01231
1655	0.90499	0.75894	0.24246	0.16271	0.01231
1656	0.90498	0.75874	0.24233	0.16267	0.01232
1657	0.90492	0.75851	0.24211	0.16262	0.01232
1658	0.90496	0.7583	0.24199	0.16258	0.01232
1659	0.90499	0.75803	0.24194	0.16255	0.01232
1660	0.90502	0.75783	0.24192	0.16244	0.01232
1661	0.90503	0.75757	0.24189	0.16236	0.01232
1662	0.90509	0.75736	0.24182	0.16227	0.01234
1663	0.90508	0.75721	0.24163	0.16219	0.01234
1664	0.90478	0.75704	0.24152	0.16213	0.01234
1665	0.90451	0.75683	0.24146	0.16205	0.01234
1666	0.90424	0.75661	0.24136	0.16201	0.01234
1667	0.90398	0.7564	0.24129	0.16197	0.01234
1668	0.90376	0.75617	0.24132	0.16189	0.01236
1669	0.90352	0.75592	0.24131	0.16179	0.01236
1670	0.90327	0.75568	0.24123	0.1617	0.01236
1671	0.90301	0.75556	0.24113	0.16162	0.01236
1672	0.90276	0.75535	0.24101	0.16156	0.01237
1673	0.90251	0.75512	0.2409	0.16149	0.01237
1674	0.90232	0.75485	0.24083	0.16143	0.01239
1675	0.90213	0.75459	0.24075	0.16141	0.01239
1676	0.90191	0.75435	0.24069	0.16133	0.01239
1677	0.9017	0.75414	0.2406	0.16122	0.01239
1678	0.90149	0.75393	0.24051	0.16112	0.01239
1679	0.90127	0.75381	0.24043	0.16107	0.01239
1680	0.90102	0.75366	0.24039	0.16102	0.01241
1681	0.90084	0.75339	0.2404	0.16096	0.01241
1682	0.90067	0.75316	0.24043	0.1609	0.01241
1683	0.90053	0.75291	0.24036	0.16084	0.01241
1684	0.9004	0.75267	0.24024	0.16077	0.01241
1685	0.90027	0.75244	0.24017	0.16065	0.01241
1686	0.90006	0.75219	0.24013	0.16056	0.01243
1687	0.89995	0.75205	0.24012	0.1605	0.01243
1688	0.89972	0.75189	0.24016	0.16045	0.01243
1689	0.89947	0.75169	0.24021	0.16039	0.01243
1690	0.89929	0.75147	0.24015	0.16035	0.01243
1691	0.89904	0.75125	0.2401	0.16033	0.01243
1692	0.89875	0.75101	0.24003	0.16025	0.01245
1693	0.89853	0.75079	0.23997	0.16018	0.01245
1694	0.8985	0.7505	0.24005	0.16008	0.01245
1695	0.89822	0.75039	0.24006	0.15999	0.01245
1696	0.89786	0.75021	0.23995	0.15991	0.01245
1697	0.89753	0.74999	0.23992	0.15986	0.01245
1698	0.89723	0.74977	0.23997	0.15983	0.01248
1699	0.89692	0.74957	0.24	0.15978	0.01248
1700	0.89669	0.74933	0.2401	0.15968	0.01248
1701	0.89649	0.74909	0.24023	0.15956	0.01248
1702	0.89629	0.74885	0.24024	0.15948	0.01248
1703	0.89615	0.74873	0.24038	0.15941	0.01248
1704	0.89602	0.74853	0.24049	0.15935	0.01251
1705	0.89591	0.74834	0.24068	0.15928	0.01251
1706	0.89584	0.7481	0.24087	0.15923	0.01251
1707	0.89572	0.74785	0.24113	0.1592	0.01251
1708	0.89558	0.74762	0.24135	0.15909	0.01251
1709	0.89547	0.74737	0.24153	0.15901	0.01251
1710	0.89536	0.74713	0.24172	0.15891	0.01254
1711	0.89522	0.74699	0.24191	0.15885	0.01254
1712	0.8952	0.74678	0.24211	0.15878	0.01254
1713	0.89512	0.74651	0.24242	0.15873	0.01254
1714	0.89501	0.74626	0.24268	0.15867	0.01254
1715	0.89483	0.74608	0.24289	0.15862	0.01254
1716	0.89469	0.74584	0.2432	0.15854	0.01257
1717	0.89459	0.74566	0.24344	0.15843	0.01257
1718	0.8945	0.74542	0.24369	0.15832	0.01257
1719	0.89434	0.74526	0.24392	0.15823	0.01257
1720	0.89425	0.74508	0.24422	0.15817	0.01257
1721	0.89414	0.74487	0.24457	0.1581	0.01257
1722	0.894	0.74461	0.24489	0.15798	0.01261
1723	0.89396	0.74437	0.24522	0.1579	0.01261
1724	0.89384	0.74413	0.24554	0.15779	0.01261
1725	0.8938	0.7439	0.24582	0.1577	0.01261
1726	0.89379	0.74367	0.24615	0.1576	0.01261
1727	0.89379	0.74354	0.24655	0.15757	0.01261
1728	0.89367	0.74335	0.24687	0.1575	0.01265
1729	0.8936	0.74308	0.24721	0.15746	0.01265
1730	0.89354	0.74282	0.24754	0.15739	0.01265
1731	0.89336	0.74258	0.24796	0.15729	0.01265
1732	0.89329	0.74233	0.24838	0.15722	0.01265
1733	0.89329	0.74208	0.24881	0.15715	0.01265
1734	0.89322	0.74185	0.24918	0.15701	0.01268
1735	0.89315	0.74175	0.24955	0.15696	0.01268
1736	0.89306	0.74159	0.24987	0.15694	0.01268
1737	0.893	0.74138	0.25025	0.15689	0.01268
1738	0.89294	0.74127	0.25052	0.15698	0.01268
1739	0.89288	0.74148	0.25081	0.15706	0.01268
1740	0.89289	0.74133	0.25115	0.15699	0.01272
1741	0.89283	0.74117	0.25148	0.15696	0.01272
1742	0.89272	0.74104	0.25182	0.15689	0.01272
1743	0.8927	0.74096	0.25218	0.15686	0.01272
1744	0.89266	0.74079	0.25249	0.15691	0.01272
1745	0.89264	0.74063	0.25275	0.15696	0.01272
1746	0.89262	0.74063	0.25305	0.15698	0.01274
1747	0.89254	0.74062	0.2534	0.157	0.01274
1748	0.89239	0.74059	0.25367	0.15695	0.01274
1749	0.89233	0.74039	0.2539	0.1569	0.01274
1750	0.89229	0.74016	0.25411	0.15684	0.01274
1751	0.89228	0.74006	0.25432	0.15684	0.01274
1752	0.89225	0.73981	0.25457	0.15688	0.01278
1753	0.89219	0.7396	0.25473	0.15692	0.01278
1754	0.89214	0.73955	0.25495	0.15696	0.01278
1755	0.89207	0.73949	0.2551	0.15701	0.01278
1756	0.89203	0.73951	0.2553	0.15693	0.01278
1757	0.892	0.73929	0.2555	0.15687	0.01278
1758	0.89193	0.73907	0.25568	0.15677	0.01281
1759	0.89185	0.73905	0.25589	0.15678	0.01281
1760	0.89185	0.73888	0.25608	0.15682	0.01281
1761	0.89178	0.73886	0.25624	0.15685	0.01281
1762	0.89173	0.73881	0.25639	0.15693	0.01281
1763	0.89165	0.73879	0.25664	0.15699	0.01281
1764	0.89166	0.73884	0.25685	0.15696	0.01284
1765	0.89166	0.73869	0.25698	0.15698	0.01285
1766	0.89166	0.73852	0.25723	0.157	0.01285
1767	0.89157	0.73842	0.25748	0.15702	0.01285
1768	0.8915	0.73827	0.25764	0.15705	0.01285
1769	0.89145	0.73825	0.2578	0.15715	0.01285
1770	0.89139	0.7382	0.25803	0.15725	0.01289
1771	0.89134	0.73837	0.25827	0.15731	0.01289
1772	0.89134	0.73819	0.25849	0.15731	0.01289
1773	0.8913	0.738	0.25862	0.15732	0.01289
1774	0.89121	0.7378	0.25874	0.15731	0.01289
1775	0.89118	0.73776	0.25887	0.15732	0.01289
1776	0.89104	0.73788	0.25902	0.15745	0.01293
1777	0.89098	0.73801	0.2592	0.15755	0.01293
1778	0.89081	0.7381	0.25936	0.15769	0.01293
1779	0.89067	0.73833	0.25943	0.15781	0.01293
1780	0.8905	0.73829	0.25962	0.15789	0.01293
1781	0.89035	0.73823	0.25981	0.15797	0.01293
1782	0.89025	0.73815	0.25989	0.15797	0.01296
1783	0.89013	0.73815	0.25999	0.158	0.01296
1784	0.88997	0.73845	0.26009	0.15833	0.01297
1785	0.8898	0.73855	0.26022	0.15844	0.01297
1786	0.88962	0.73856	0.2604	0.15852	0.01297
1787	0.88953	0.73863	0.26045	0.15862	0.01297
1788	0.88948	0.73864	0.26049	0.15868	0.013
1789	0.88932	0.73859	0.26059	0.15872	0.013
1790	0.88911	0.73845	0.26073	0.15871	0.013
1791	0.88897	0.7384	0.26087	0.15871	0.01301
1792	0.88892	0.7385	0.26104	0.15886	0.01301
1793	0.88881	0.73877	0.26121	0.15892	0.01301
1794	0.88869	0.73903	0.26133	0.15897	0.01303
1795	0.88868	0.73913	0.26152	0.15906	0.01304
1796	0.88859	0.73913	0.26164	0.15908	0.01304
1797	0.88865	0.73908	0.26182	0.15911	0.01304
1798	0.88864	0.73898	0.26192	0.15911	0.01304
1799	0.88866	0.73899	0.2621	0.15913	0.01304
1800	0.88858	0.7393	0.26253	0.15927	0.01307
1801	0.88854	0.73959	0.2629	0.15948	0.01307
1802	0.88843	0.73969	0.26326	0.15964	0.01307
1803	0.88825	0.73975	0.26357	0.15977	0.01307
1804	0.88806	0.73974	0.2639	0.15986	0.01307
1805	0.88796	0.73963	0.26423	0.1599	0.01307
1806	0.88776	0.73968	0.2646	0.1599	0.01311
1807	0.88769	0.73984	0.26489	0.15995	0.01311
1808	0.88756	0.73992	0.26517	0.16011	0.01311
1809	0.88749	0.73993	0.26545	0.16023	0.01311
1810	0.88742	0.74001	0.26563	0.16026	0.01311
1811	0.88729	0.74009	0.2659	0.16043	0.01311
1812	0.8872	0.74005	0.26622	0.1605	0.01314
1813	0.88715	0.73998	0.2666	0.1606	0.01314
1814	0.88703	0.7401	0.26693	0.16058	0.01314
1815	0.88692	0.74031	0.26724	0.16058	0.01314
1816	0.88683	0.74039	0.26748	0.16071	0.01314
1817	0.88672	0.74044	0.2677	0.16075	0.01314
1818	0.88658	0.74048	0.26803	0.16084	0.01319
1819	0.88646	0.74054	0.26828	0.16094	0.01319
1820	0.88636	0.74046	0.26857	0.16097	0.01319
1821	0.88622	0.7404	0.2688	0.161	0.01319
1822	0.88609	0.74049	0.26903	0.16109	0.01319
1823	0.88601	0.74049	0.26936	0.16119	0.01319
1824	0.88593	0.74065	0.26959	0.1613	0.01322
1825	0.88583	0.74084	0.26998	0.16137	0.01322
1826	0.88554	0.74097	0.27036	0.1614	0.01322
1827	0.88523	0.74105	0.27079	0.16152	0.01322
1828	0.88499	0.74096	0.27117	0.16154	0.01322
1829	0.88466	0.74084	0.27155	0.16156	0.01322
1830	0.88437	0.74072	0.27197	0.1615	0.01326
1831	0.88412	0.74072	0.27238	0.16152	0.01326
1832	0.88393	0.74085	0.27283	0.16163	0.01326
1833	0.88369	0.74085	0.27335	0.16174	0.01326
1834	0.88337	0.74084	0.27371	0.16178	0.01326
1835	0.88314	0.74096	0.27417	0.16182	0.01326
1836	0.88284	0.74091	0.2747	0.16189	0.01331
1837	0.88258	0.74087	0.27527	0.16192	0.01331
1838	0.88232	0.74073	0.27566	0.16189	0.01331
1839	0.88211	0.74075	0.27617	0.16192	0.01331
1840	0.88197	0.7409	0.27656	0.16206	0.01331
1841	0.88175	0.74119	0.2769	0.16218	0.01331
1842	0.88152	0.74147	0.27735	0.16228	0.01335
1843	0.8813	0.74151	0.27781	0.16238	0.01335
1844	0.88105	0.74148	0.27814	0.16238	0.01335
1845	0.88083	0.74144	0.27863	0.16246	0.01335
1846	0.88056	0.74139	0.279	0.16254	0.01335
1847	0.88023	0.74142	0.27937	0.16256	0.01335
1848	0.88001	0.74156	0.27982	0.16267	0.01338
1849	0.87983	0.74178	0.28016	0.16279	0.01338
1850	0.87957	0.74203	0.28046	0.16295	0.01338
1851	0.87929	0.74209	0.28072	0.16308	0.01338
1852	0.87901	0.74204	0.28085	0.16317	0.01338
1853	0.87875	0.74188	0.28095	0.16321	0.01338
1854	0.87841	0.74172	0.28109	0.16314	0.01341
1855	0.8781	0.74176	0.28114	0.16319	0.01341
1856	0.87783	0.74193	0.28136	0.16333	0.01341
1857	0.87753	0.74221	0.28147	0.16348	0.01341
1858	0.87717	0.74235	0.28162	0.16363	0.01341
1859	0.8769	0.74242	0.28188	0.1638	0.01341
1860	0.87662	0.74244	0.28197	0.16389	0.01345
1861	0.87633	0.74241	0.28209	0.16396	0.01346
1862	0.87606	0.74267	0.2821	0.16411	0.01346
1863	0.87574	0.74298	0.28225	0.16429	0.01346
1864	0.87545	0.7431	0.28225	0.16451	0.01346
1865	0.8752	0.74318	0.28229	0.16468	0.01346
1866	0.87491	0.74333	0.28237	0.16488	0.0135
1867	0.87462	0.74339	0.28257	0.16507	0.0135
1868	0.87438	0.74332	0.28266	0.16514	0.0135
1869	0.87403	0.74321	0.28273	0.16526	0.0135
1870	0.87371	0.74332	0.28277	0.16544	0.0135
1871	0.87338	0.74351	0.28287	0.16568	0.01351
1872	0.8731	0.74391	0.283	0.16601	0.01356
1873	0.87281	0.74422	0.28302	0.16627	0.01356
1874	0.87253	0.74467	0.28305	0.16653	0.01356
1875	0.87209	0.74532	0.28301	0.16686	0.01356
1876	0.87181	0.74578	0.28312	0.16715	0.01356
1877	0.87147	0.74652	0.28318	0.16742	0.01356
1878	0.87116	0.74717	0.28323	0.16779	0.0136
1879	0.87086	0.7479	0.28326	0.16814	0.0136
1880	0.87061	0.74837	0.28328	0.16848	0.0136
1881	0.87027	0.74883	0.28335	0.16885	0.0136
1882	0.87004	0.74925	0.28352	0.16913	0.0136
1883	0.86975	0.74976	0.2835	0.16951	0.0136
1884	0.86943	0.75024	0.28352	0.16979	0.01365
1885	0.86908	0.75082	0.28354	0.17004	0.01365
1886	0.8688	0.75135	0.28361	0.17043	0.01365
1887	0.8685	0.752	0.28372	0.17078	0.01365
1888	0.8682	0.75232	0.28373	0.17101	0.01365
1889	0.86793	0.75261	0.28388	0.17128	0.01365
1890	0.86758	0.75281	0.28396	0.17155	0.0137
1891	0.86726	0.75325	0.28401	0.17183	0.0137
1892	0.86692	0.7535	0.28405	0.172	0.0137
1893	0.86667	0.75399	0.28424	0.17218	0.0137
1894	0.86644	0.75449	0.28436	0.17249	0.0137
1895	0.86616	0.75511	0.28439	0.17288	0.0137
1896	0.86592	0.75536	0.28452	0.17313	0.01375
1897	0.86582	0.75565	0.28464	0.17334	0.01375
1898	0.86567	0.75592	0.2848	0.17368	0.01375
1899	0.86561	0.7563	0.28488	0.17408	0.01375
1900	0.86552	0.75653	0.28506	0.17441	0.01375
1901	0.86532	0.75714	0.28521	0.17473	0.01375
1902	0.8651	0.75734	0.2853	0.17468	0.01379
1903	0.86501	0.75742	0.28559	0.17461	0.0138
1904	0.86496	0.75746	0.28573	0.17458	0.0138
1905	0.8648	0.75753	0.28597	0.17455	0.0138
1906	0.86469	0.75756	0.28618	0.17449	0.0138
1907	0.8646	0.75781	0.28627	0.17449	0.0138
1908	0.86448	0.75816	0.28641	0.1745	0.01386
1909	0.86441	0.75835	0.28647	0.17444	0.01386
1910	0.86439	0.75849	0.28655	0.17437	0.01386
1911	0.86427	0.7586	0.28661	0.17435	0.01386
1912	0.86413	0.75863	0.28677	0.17427	0.01386
1913	0.86396	0.75866	0.28688	0.17419	0.01386
1914	0.86379	0.75869	0.28717	0.17415	0.0139
1915	0.86358	0.75881	0.28735	0.17419	0.0139
1916	0.8634	0.75901	0.28748	0.17413	0.0139
1917	0.86326	0.75923	0.28758	0.17411	0.0139
1918	0.86309	0.75947	0.28774	0.17407	0.0139
1919	0.86287	0.75955	0.28793	0.17402	0.0139
1920	0.86262	0.75956	0.28802	0.17393	0.01393
1921	0.86237	0.75953	0.28808	0.17385	0.01393
1922	0.86228	0.75955	0.28833	0.17377	0.01393
1923	0.86208	0.75974	0.28861	0.17377	0.01393
1924	0.86187	0.75992	0.28872	0.17372	0.01393
1925	0.86168	0.76017	0.28886	0.17393	0.01393
1926	0.86145	0.76048	0.289	0.17424	0.01396
1927	0.86124	0.76084	0.28908	0.17459	0.01396
1928	0.86109	0.76118	0.28917	0.17492	0.01397
1929	0.86101	0.76146	0.28927	0.17522	0.01397
1930	0.86072	0.76167	0.28935	0.17548	0.01397
1931	0.86062	0.76205	0.28957	0.17578	0.01397
1932	0.86049	0.76238	0.28966	0.17596	0.01401
1933	0.86032	0.76266	0.28969	0.17626	0.01402
1934	0.86014	0.76297	0.28977	0.17661	0.01402
1935	0.85996	0.7633	0.28986	0.17689	0.01402
1936	0.85991	0.76358	0.28999	0.17716	0.01402
1937	0.85982	0.76381	0.29	0.17745	0.01402
1938	0.85965	0.76408	0.29011	0.17777	0.01406
1939	0.85952	0.76449	0.2903	0.17814	0.01406
1940	0.85935	0.76493	0.29041	0.1784	0.01406
1941	0.85923	0.76518	0.29064	0.17867	0.01406
1942	0.85895	0.76542	0.29072	0.17888	0.01406
1943	0.85897	0.76577	0.29079	0.17915	0.01406
1944	0.8591	0.76602	0.29088	0.17943	0.01409
1945	0.85911	0.76622	0.29107	0.17976	0.0141
1946	0.85912	0.76646	0.29121	0.18009	0.0141
1947	0.85913	0.76703	0.29141	0.18038	0.0141
1948	0.85906	0.76757	0.29154	0.18055	0.0141
1949	0.85913	0.76814	0.29176	0.18084	0.0141
1950	0.85914	0.76857	0.292	0.18105	0.01414
1951	0.85902	0.76907	0.29209	0.18134	0.01414
1952	0.85897	0.76948	0.29219	0.18163	0.01415
1953	0.85896	0.76986	0.29233	0.18196	0.01415
1954	0.85884	0.77028	0.29259	0.18226	0.01415
1955	0.85876	0.77081	0.29262	0.1826	0.01415
1956	0.85866	0.77135	0.29256	0.18284	0.0142
1957	0.85855	0.77176	0.29254	0.18307	0.0142
1958	0.85852	0.77214	0.2926	0.18334	0.0142
1959	0.85845	0.7727	0.2926	0.18364	0.0142
1960	0.85847	0.77315	0.29256	0.184	0.0142
1961	0.8584	0.77352	0.29266	0.18432	0.0142
1962	0.85841	0.77372	0.29266	0.18465	0.01426
1963	0.85839	0.77421	0.2927	0.18494	0.01426
1964	0.85836	0.77479	0.29276	0.18525	0.01427
1965	0.85832	0.77532	0.29287	0.18554	0.01427
1966	0.85835	0.7759	0.29304	0.18582	0.01427
1967	0.8583	0.77655	0.29311	0.18614	0.01427
1968	0.85838	0.77699	0.29322	0.18636	0.01431
1969	0.85834	0.77716	0.29325	0.18654	0.01431
1970	0.85825	0.77736	0.29334	0.18675	0.01431
1971	0.85815	0.7778	0.29355	0.18699	0.01431
1972	0.85816	0.7781	0.2936	0.18719	0.01431
1973	0.85815	0.77823	0.29364	0.18731	0.01431
1974	0.85826	0.77847	0.29366	0.18752	0.01437
1975	0.85832	0.77878	0.2937	0.18777	0.01437
1976	0.85841	0.77903	0.29388	0.18803	0.01437
1977	0.85842	0.77926	0.29395	0.18831	0.01437
1978	0.85849	0.77946	0.29404	0.18853	0.01437
1979	0.85841	0.77983	0.29414	0.18872	0.01437
1980	0.85837	0.78008	0.29424	0.1888	0.01442
1981	0.85828	0.78033	0.29437	0.18887	0.01442
1982	0.8584	0.78055	0.2945	0.18909	0.01442
1983	0.85835	0.78092	0.29464	0.1893	0.01442
1984	0.85827	0.78121	0.29473	0.18954	0.01442
1985	0.85822	0.78144	0.29479	0.18975	0.01442
1986	0.8582	0.78172	0.29483	0.18993	0.01447
1987	0.85814	0.7821	0.29485	0.19012	0.01447
1988	0.85809	0.78235	0.29487	0.19022	0.01447
1989	0.858	0.78266	0.29494	0.19035	0.01447
1990	0.85793	0.78282	0.29506	0.19042	0.01447
1991	0.85786	0.78314	0.29516	0.19058	0.01447
1992	0.85782	0.78335	0.29517	0.19075	0.01454
1993	0.85773	0.78359	0.29518	0.19094	0.01454
1994	0.85761	0.7838	0.29512	0.19105	0.01454
1995	0.85749	0.7842	0.29507	0.19119	0.01454
1996	0.85745	0.78452	0.29509	0.19133	0.01454
[truncated: 3,003 more rows]
