# Supplementary material for: Single-atomic-site platinum steers photogenerated charge carrier lifetime of hematite nanoflakes for photoelectrochemical water splitting
Source: Nat Commun. 2023 May 8;14:2640. doi: 10.1038/s41467-023-38343-6 (PMC10167323; doi:10.1038/s41467-023-38343-6)
Supplement: Supplementary file 2 — Source Data [file 41467_2023_38343_MOESM2_ESM.zip › Figure 6.xlsx]

## Sheet: Figure 6c
Energy (eV)	Pt foil	PtO	PtO2	SAs Pt:Fe2O3-Ov
11417.5	0.00265	0.0034	0.00542	0.08534
11422.5	0.00207	0.00282	0.00384	0.09266
11427.5	0.00179	0.00225	0.00288	0.09957
11432.5	0.00148	0.00167	0.00324	0.10412
11437.5	0.00071	0.00116	0.00198	0.10527
11442.5	0.000189	0.00058	0.000689	0.10279
11447.5	2.37e-05	5.03e-05	-0.000778	0.09721
11452.5	-0.000632	-0.000502	-0.00114	0.08987
11457.5	-0.000989	-0.000972	-0.00142	0.08282
11462.5	-0.00132	-0.00147	-0.000861	0.07861
11467.5	-0.00144	-0.00189	-0.00194	0.07913
11472.5	-0.00195	-0.00227	-0.00231	0.08438
11477.5	-0.0022	-0.00262	-0.00256	0.09243
11482.5	-0.0023	-0.00293	-0.00363	0.10078
11487.5	-0.00244	-0.00313	-0.00411	0.10735
11492.5	-0.00258	-0.00322	-0.00388	0.11079
11497.5	-0.00249	-0.0032	-0.00372	0.11051
11502.5	-0.00227	-0.00304	-0.00308	0.1067
11507.5	-0.00201	-0.00262	-0.00306	0.10036
11512.5	-0.00133	-0.00188	-0.00269	0.09346
11517.5	-0.000267	-0.000786	-0.00188	0.08874
11522.5	0.00117	0.00086	-0.000849	0.08892
11527.5	0.00326	0.00336	0.00162	0.09495
11532.5	0.00651	0.00728	0.00531	0.10538
11537.5	0.01175	0.01338	0.01054	0.11741
11542.5	0.0201	0.02337	0.01876	0.12836
11543	0.02122	0.02459	0.01971	0.13621
11543.5	0.02241	0.02574	0.02061	0.1397
11544	0.02368	0.02697	0.02157	0.13846
11544.5	0.02488	0.02891	0.02291	0.13299
11545	0.02631	0.03114	0.0245	0.12497
11545.5	0.02787	0.03324	0.02587	0.11735
11546	0.02943	0.03533	0.02691	0.11412
11546.5	0.03108	0.03757	0.02796	0.11874
11547	0.0328	0.03966	0.02958	0.13171
11547.5	0.03508	0.0419	0.03161	0.15045
11548	0.03722	0.04408	0.03382	0.17125
11548.5	0.0395	0.04678	0.03604	0.19083
11549	0.04185	0.04931	0.03821	0.20674
11549.5	0.0447	0.05231	0.04065	0.21746
11550	0.04775	0.05582	0.04346	0.22232
11550.5	0.0506	0.05932	0.04697	0.22161
11551	0.05369	0.06323	0.05004	0.21662
11551.5	0.05728	0.06728	0.05254	0.20975
11552	0.06175	0.07224	0.05522	0.20448
11552.5	0.069	0.0773	0.05832	0.20492
11553	0.07448	0.08319	0.06246	0.21468
11553.5	0.0806	0.08999	0.06779	0.23564
11554	0.08694	0.09713	0.07292	0.26772
11554.5	0.09439	0.10521	0.07822	0.3099
11555	0.10176	0.11329	0.08321	0.36134
11555.5	0.11098	0.12224	0.08926	0.42172
11556	0.12282	0.13329	0.0986	0.49106
11556.5	0.1344	0.14457	0.10801	0.56937
11557	0.14991	0.15872	0.11569	0.65615
11557.5	0.16693	0.17556	0.12205	0.75016
11558	0.18685	0.19066	0.12933	0.84926
11558.5	0.21195	0.20964	0.13883	0.95044
11559	0.24136	0.23638	0.15295	1.05001
11559.5	0.27761	0.26209	0.17104	1.14376
11560	0.31559	0.29226	0.18911	1.22732
11560.5	0.36089	0.32883	0.20781	1.29635
11561	0.4091	0.36752	0.22726	1.3469
11561.5	0.46437	0.41812	0.25464	1.37566
11562	0.54785	0.48019	0.29614	1.38016
11562.5	0.63084	0.5452	0.33588	1.35903
11563	0.72308	0.62361	0.37	1.31205
11563.5	0.82094	0.73071	0.40132	1.24028
11564	0.92283	0.8382	0.44049	1.14608
11564.5	1.02011	0.95147	0.50207	1.03303
11565	1.09737	1.13665	0.59474	0.9059
11565.5	1.16273	1.30392	0.709	0.77059
11566	1.2069	1.48153	0.84401	0.63418
11566.5	1.22793	1.68729	0.97867	0.50521
11567	1.22593	1.93359	1.15189	0.39438
11567.5	1.21083	2.12472	1.39138	0.31489
11568	1.18941	2.23987	1.68216	0.27765
11568.5	1.1605	2.26596	1.90647	0.27822
11569	1.12991	2.18185	2.0464	0.29618
11569.5	1.10184	2.04829	2.15747	0.31216
11570	1.07559	1.88721	2.24525	0.3153
11570.5	1.05469	1.69933	2.28101	0.30115
11571	1.03638	1.50383	2.19981	0.26904
11571.5	1.02098	1.33954	2.03739	0.22059
11572	1.00704	1.2033	1.85649	0.15885
11572.5	0.99488	1.10772	1.6776	0.08782
11573	0.98429	1.02706	1.49776	0.01202
11573.5	0.97522	0.96116	1.3045	0.06419
11574	0.96798	0.89176	1.14065	0.13612
11574.5	0.96332	0.84133	1.05768	0.19995
11575	0.9606	0.80387	0.995	0.25249
11575.5	0.95973	0.77942	0.94443	0.29143
11576	0.96085	0.76357	0.89259	0.31554
11576.5	0.96398	0.75319	0.83731	0.32472
11577	0.9682	0.74657	0.80053	0.32007
11577.5	0.97357	0.74193	0.77747	0.30388
11578	0.97968	0.74065	0.76307	0.27964
11578.5	0.9849	0.73984	0.75519	0.25203
11579	0.98946	0.74008	0.74977	0.22671
11579.5	0.9934	0.74194	0.74715	0.20928
11580	0.99554	0.74492	0.7469	0.20313
11580.5	0.99563	0.74881	0.74748	0.20717
11581	0.99374	0.7534	0.7487	0.21653
11581.5	0.98929	0.75775	0.75075	0.22556
11582	0.98324	0.76363	0.75385	0.22989
11582.5	0.97604	0.76953	0.75999	0.22698
11583	0.9697	0.77466	0.76658	0.21604
11583.5	0.96375	0.78039	0.773	0.19781
11584	0.95775	0.7858	0.77909	0.17458
11584.5	0.9538	0.79076	0.78347	0.15043
11585	0.95071	0.79593	0.78712	0.13149
11585.5	0.94878	0.80249	0.78962	0.12472
11586	0.94815	0.80836	0.79117	0.13291
11586.5	0.94829	0.81408	0.79161	0.1516
11587	0.94954	0.82234	0.79273	0.17374
11587.5	0.95185	0.82941	0.79533	0.19399
11588	0.95516	0.8365	0.80089	0.20914
11588.5	0.95986	0.84408	0.81025	0.21758
11589	0.96587	0.85028	0.82149	0.21889
11589.5	0.97193	0.85686	0.83249	0.21357
11590	0.97938	0.86417	0.84442	0.20286
11590.5	0.98856	0.87029	0.85714	0.18863
11591	0.99754	0.87687	0.87279	0.17319
11591.5	1.00785	0.88274	0.88839	0.15892
11592	1.0184	0.88686	0.89689	0.14776
11592.5	1.02874	0.89168	0.90286	0.14055
11593	1.03631	0.89608	0.90823	0.13662
11593.5	1.04185	0.89977	0.91314	0.13413
11594	1.04561	0.90374	0.91849	0.13087
11594.5	1.04707	0.90648	0.92263	0.12501
11595	1.04606	0.90961	0.92324	0.11543
11595.5	1.04334	0.91289	0.92389	0.10171
11596	1.03896	0.91613	0.92433	0.08413
11596.5	1.03319	0.92006	0.92517	0.06361
11597	1.02727	0.92454	0.92853	0.04191
11597.5	1.02074	0.92901	0.93112	0.02398
11598	1.01447	0.93494	0.93325	0.02518
11598.5	1.00884	0.94044	0.93539	0.04253
11599	1.00348	0.94516	0.93798	0.06128
11599.5	0.9984	0.95155	0.94196	0.07745
11600	0.99403	0.95794	0.94804	0.08971
11600.5	0.99061	0.96329	0.9532	0.09744
11601	0.98763	0.96996	0.9588	0.10049
11601.5	0.98517	0.97712	0.96425	0.099
11602	0.98306	0.98375	0.9681	0.09345
11602.5	0.98096	0.99036	0.97495	0.08453
11603.5	0.97671	1.00331	0.98736	0.07308
11604.5	0.97169	1.01886	0.9956	0.06009
11605.5	0.96653	1.03359	1.00574	0.04659
11606.5	0.96191	1.04828	1.01895	0.03368
11607.5	0.95933	1.06719	1.0332	0.02263
11608.5	0.95976	1.08553	1.0502	0.01534
11609.5	0.96292	1.10417	1.06871	0.01382
11610.5	0.96861	1.12418	1.08195	0.01615
11611.5	0.97588	1.14069	1.10124	0.01875
11612.5	0.98507	1.15357	1.12496	0.02027
11613.5	0.99396	1.16618	1.14486	0.02071
11614.5	1.00317	1.17241	1.16317	0.02066
11615.5	1.01114	1.17351	1.17376	0.02094
11616.5	1.0209	1.16857	1.17773	0.02224
11617.5	1.02861	1.16004	1.1751	0.02465
11618.5	1.03442	1.1472	1.16693	0.02777
11619.5	1.03833	1.13497	1.15439	0.03101
11620.5	1.0403	1.11776	1.13617	0.0339
11621.5	1.03983	1.09965	1.11887	0.03617
11622.5	1.03788	1.08313	1.10428	0.03776
11623.5	1.0345	1.0679	1.08534	0.03881
11624.5	1.03049	1.05108	1.06636	0.03958
11625.5	1.02731	1.03657	1.04965	0.04041
11626.5	1.02394	1.02359	1.03282	0.04154
11627.5	1.01994	1.0105	1.0181	0.0431
11628.5	1.01645	0.99876	1.00746	0.04499
11629.5	1.01318	0.98886	0.99236	0.04699
11630.5	1.01042	0.98002	0.97951	0.04882
11631.5	1.00798	0.97279	0.96983	0.05022
11632.5	1.00628	0.96664	0.96229	0.05106
11633.5	1.00445	0.96138	0.95688	0.05135
11634.5	1.00203	0.95704	0.95347	0.05122
11635.5	0.99924	0.95422	0.94984	0.05095
11636.5	0.99596	0.95183	0.9475	0.05082
11637.5	0.99224	0.9501	0.94686	0.05108
11638.5	0.98817	0.94913	0.94774	0.05179
11639.5	0.98352	0.94875	0.94921	0.0528
11640.5	0.97621	0.94883	0.95069	0.0538
11641.5	0.97357	0.94935	0.95287	0.05435
11642.5	0.97023	0.95014	0.95495	0.05405
11643.5	0.96698	0.95113	0.95703	0.0526
11644.5	0.96423	0.9523	0.95948	0.04985
11645.5	0.96179	0.9537	0.96169	0.0459
11646.5	0.95981	0.95511	0.96349	0.04117
11647.5	0.95888	0.95664	0.96539	0.03652
11648.5	0.95843	0.95823	0.96669	0.03336
11649.5	0.95839	0.95977	0.96812	0.03328
11650.5	0.95911	0.96129	0.96994	0.03687
11651.5	0.96083	0.96289	0.9709	0.04319
11652.5	0.96332	0.96441	0.97153	0.05077
11653.5	0.96667	0.96577	0.972	0.05836
11654.5	0.97094	0.9671	0.9718	0.06512
11655.5	0.97552	0.96843	0.97124	0.0705
11656.5	0.98012	0.9697	0.97118	0.07422
11657.5	0.98511	0.971	0.97133	0.07621
11658.5	0.98958	0.97234	0.97162	0.07662
11659.5	0.99372	0.97375	0.97225	0.07577
11660.5	0.99733	0.97519	0.97276	0.0742
11661.5	1.00046	0.9768	0.97313	0.07252
11662.5	1.00292	0.97856	0.97359	0.07137
11663.5	1.00441	0.98051	0.97455	0.07123
11664.5	1.00524	0.98266	0.97627	0.07232
11665.5	1.00574	0.9851	0.97895	0.07449
11666.5	1.00569	0.98762	0.98053	0.07738
11667.5	1.0053	0.99023	0.98287	0.08048
11668.5	1.00489	0.99315	0.98612	0.08332
11669.5	1.00435	0.99669	0.98895	0.08557
11670.5	1.00371	1.00011	0.99263	0.08703
11671.5	1.00289	1.00383	0.99709	0.08765
11672.5	1.00215	1.00756	1.00048	0.08748
11673.5	1.00142	1.01147	1.00361	0.08668
11674.5	1.00046	1.01546	1.00759	0.08545
11675.5	0.99979	1.01956	1.01099	0.08399
11676.5	0.99905	1.02406	1.0149	0.08245
11677.5	0.99885	1.02791	1.0203	0.08097
11678.5	0.99875	1.03121	1.02499	0.07962
11679.5	0.99892	1.0346	1.02951	0.07845
11680.5	0.99971	1.03778	1.03328	0.07749
11681.5	1.00075	1.04066	1.03551	0.07679
11682.5	1.00207	1.0429	1.03771	0.07641
11683.5	1.00342	1.04482	1.04021	0.07643
11684.5	1.00489	1.04621	1.04271	0.07692
11685.5	1.00634	1.04701	1.04498	0.0779
11686.5	1.00804	1.04745	1.04598	0.07934
11687.5	1.00931	1.04721	1.04585	0.08115
11688.5	1.01021	1.0467	1.04571	0.0832
11689.5	1.01066	1.04579	1.04546	0.08532
11690.5	1.01051	1.04438	1.04506	0.08737
11691.5	1.01003	1.04272	1.0438	0.08922
11692.5	1.00893	1.04064	1.04171	0.09079
11693.5	1.00635	1.03805	1.03958	0.09201
11694.5	1.00474	1.03567	1.03642	0.09286
11695.5	1.00273	1.03347	1.03325	0.09332
11696.5	1.00007	1.03088	1.03031	0.09337
11697.5	0.99524	1.02793	1.02799	0.09298
11698.5	0.9928	1.02502	1.02552	0.09212
11699.5	0.98936	1.02218	1.02283	0.09072
11700.5	0.98559	1.01944	1.01956	0.08875
11701.5	0.98175	1.01676	1.0158	0.08618
11702.5	0.97804	1.0145	1.01318	0.08301
11703.5	0.97521	1.01237	1.01134	0.07929
11704.5	0.9724	1.01013	1.01	0.0751
11705.5	0.97016	1.00776	1.00895	0.07058
11706.5	0.96889	1.00552	1.00698	0.06591
11707.5	0.96777	1.00358	1.00467	0.06126
11708.5	0.96755	1.00156	1.00319	0.05684
11709.5	0.96775	0.99989	1.00212	0.05278
11710.5	0.96844	0.99804	1.00094	0.04919
11711.5	0.96991	0.99633	0.99997	0.04609
11712.5	0.97106	0.99495	0.99802	0.04345
11714.5	0.975	0.99267	0.99466	0.04113
11716.5	0.97928	0.99057	0.99207	0.039
11718.5	0.98368	0.98846	0.99044	0.03691
11720.5	0.98841	0.98664	0.98813	0.03472
11722.5	0.99295	0.98508	0.98553	0.03234
11724.5	0.99668	0.98383	0.98284	0.0297
11726.5	1.00002	0.98279	0.97989	0.02679
11728.5	1.00257	0.98208	0.97804	0.02365
11730.5	1.00511	0.98167	0.97769	0.02042
11732.5	1.00699	0.98161	0.97792	0.01739
11734.5	1.00841	0.98191	0.97842	0.01515
11736.5	1.00852	0.98257	0.9789	0.01453
11738.5	1.00857	0.9836	0.98001	0.0161
11740.5	1.00761	0.98496	0.98158	0.01952
11742.5	1.00765	0.98658	0.98323	0.02403
11744.5	1.00808	0.9885	0.98555	0.02902
11746.5	1.00955	0.99071	0.98779	0.03407
11748.5	1.01136	0.99321	0.9899	0.03886
11750.5	1.01453	0.99584	0.99249	0.04316
11752.5	1.01735	0.99852	0.99545	0.04679
11754.5	1.01921	1.00132	0.99816	0.04959
11756.5	1.01942	1.00423	1.0022	0.05147
11758.5	1.01735	1.00713	1.00598	0.05238
11760.5	1.01377	1.00982	1.00941	0.05231
11762.5	1.00912	1.01221	1.01317	0.05128
11764.5	1.00189	1.01452	1.01671	0.04937
11766.5	0.99714	1.01651	1.0202	0.04668
11768.5	0.99216	1.01813	1.02317	0.04333
11770.5	0.98878	1.01942	1.02572	0.03947
11772.5	0.98601	1.02029	1.02752	0.03527
11774.5	0.98409	1.02081	1.02869	0.03088
11776.5	0.9837	1.02094	1.02854	0.02648
11778.5	0.98256	1.02061	1.02782	0.02226
11780.5	0.98224	1.02003	1.02535	0.0184
11782.5	0.98202	1.01919	1.02331	0.01514
11784.5	0.98218	1.01808	1.02143	0.01275
11786.5	0.98247	1.01682	1.01839	0.01151
11788.5	0.98307	1.01552	1.01543	0.0115
11790.5	0.98364	1.01416	1.01329	0.01254
11792.5	0.9851	1.01275	1.01056	0.01427
11794.5	0.98682	1.01124	1.00865	0.01645
11796.5	0.98886	1.00977	1.00711	0.01893
11798.5	0.99181	1.0085	1.00496	0.02163
11800.5	0.99506	1.0073	1.00392	0.02447
11802.5	0.99904	1.0061	1.00316	0.02735
11804.5	1.00335	1.00507	1.00142	0.03016
11806.5	1.00788	1.00405	1.00073	0.03277
11808.5	1.01319	1.00314	0.99975	0.03504
11810.5	1.01739	1.00235	0.99951	0.03684
11812.5	1.02054	1.00167	0.99937	0.03806
11814.5	1.02329	1.00106	0.99922	0.03862
11816.5	1.02426	1.00048	0.99912	0.03847
11818.5	1.02458	0.99996	0.99931	0.03763
11820.5	1.02327	0.99971	0.99918	0.03615
11822.5	1.02126	0.99971	1.00077	0.03416
11824.5	1.01902	0.99955	1.00165	0.03181
11826.5	1.01661	0.99874	1.00211	0.02933
11828.5	1.01335	0.99799	1.00203	0.02694
11830.5	1.00819	0.99767	1.00176	0.02488
11832.5	1.00402	0.9974	1.00087	0.02331
11834.5	0.99918	0.99707	0.99833	0.02228
11836.5	0.995	0.99676	1.00129	0.02172
11838.5	0.99125	0.99643	1.00141	0.02141
11840.5	0.9884	0.99604	1.00032	0.02112
11842.5	0.98699	0.99558	0.99903	0.02066
11844.5	0.98601	0.99519	0.99776	0.01986
11846.5	0.98581	0.99489	0.99641	0.01867
11848.5	0.98694	0.99467	0.99497	0.01708
11850.5	0.9883	0.9945	0.99321	0.01514
11852.5	0.98989	0.99439	0.99166	0.01293
11854.5	0.99174	0.9944	0.99091	0.99592
11856.5	0.99302	0.99453	0.99023	0.99534
11858.5	0.99345	0.99478	0.99002	0.9948
11860.5	0.99326	0.9951	0.99073	0.99447
11862.5	0.99205	0.99548	0.99184	0.99445
11865.5	0.99064	0.99629	0.99358	0.99506
11868.5	0.98979	0.99729	0.99492	0.9959
11871.5	0.99057	0.99839	0.99669	0.99694
11874.5	0.99267	0.99957	0.9987	0.99778
11877.5	0.99573	1.00069	1.00068	0.99881
11880.5	1	1.0018	1.00252	1.00008
11883.5	1.00377	1.00285	1.00384	1.00135
11886.5	1.00805	1.00382	1.00487	1.00259
11889.5	1.01168	1.00471	1.00595	1.00332
11892.5	1.01462	1.00547	1.00748	1.00326
11895.5	1.01658	1.00614	1.00925	1.00269
11898.5	1.01702	1.00672	1.01092	1.00207
11901.5	1.01574	1.00717	1.01201	1.00187
11904.5	1.01306	1.0074	1.01243	1.00248
11907.5	1.00821	1.00731	1.01235	1.00337
11910.5	1.00344	1.00692	1.01156	1.00412
11913.5	0.99882	1.00631	1.01031	1.00423
11916.5	0.99457	1.00567	1.00857	1.00389
11919.5	0.9915	1.00492	1.00621	1.00337
11922.5	0.99041	1.00405	1.00356	1.0029
11925.5	0.99013	1.00302	1.00069	1.00259
11928.5	0.99141	1.00188	0.99825	1.00219
11931.5	0.99226	1.00081	0.99638	1.00208
11934.5	0.99405	0.9998	0.99467	1.00202
11937.5	0.99544	0.99888	0.9937	1.00182
11940.5	0.9967	0.99797	0.99325	1.00103
11943.5	0.99724	0.99726	0.99288	1.00037
11946.5	0.99752	0.99671	0.99265	0.99976
11949.5	0.99705	0.99622	0.99299	0.99954
11952.5	0.99554	0.99582	0.99356	0.99949
11955.5	0.99483	0.99554	0.99415	0.99911
11958.5	0.99451	0.99542	0.99502	0.9991
11961.5	0.99587	0.99542	0.99573	0.9989
11964.5	0.9979	0.99546	0.99601	0.99909
11967.5	1.00041	0.9956	0.99641	0.99903
11970.5	1.00322	0.99585	0.99694	0.99857
11973.5	1.00454	0.99614	0.99778	0.99821
11976.5	1.00607	0.9964	0.99877	0.99773
11979.5	1.00743	0.99675	0.99925	0.99749
11982.5	1.00795	0.99707	0.99963	0.99763
11985.5	1.00895	0.99724	0.99977	0.99818
11988.5	1.00983	0.99749	0.99945	0.99877
11991.5	1.01028	0.99767	0.99915	0.99966
11994.5	1.01047	0.99783	0.99868	1.0005
11997.5	1.00986	0.99793	0.99779	1.00105
12000.5	1.00862	0.998	0.99699	1.00126
12003.5	1.00566	0.99803	0.99604	1.00153
12006.5	1.00283	0.99802	0.99507	1.00141
12009.5	0.99964	0.998	0.99446	1.00108
12012.5	0.99613	0.99799	0.99415	1.00055
12016.5	0.99159	0.99801	0.99424	0.99991
12020.5	0.98901	0.99803	0.99463	0.99955
12024.5	0.988	0.99822	0.99533	0.99968
12028.5	0.9885	0.99841	0.9959	1.00086
12032.5	0.99016	0.99861	0.9969	1.00204
12036.5	0.99213	0.99897	0.99835	1.00263
12040.5	0.9945	0.99936	0.99952	1.00291
12044.5	0.99625	0.99972	1.00075	1.00249
12048.5	0.99785	1.00028	1.00187	1.00188
12052.5	0.99993	1.00053	1.00262	1.00089
12056.5	1.00181	1.00075	1.00299	0.99957
12060.5	1.00283	1.00101	1.00331	0.99816
12064.5	1.00453	1.00108	1.0037	0.997
12068.5	1.00519	1.00108	1.00386	0.99669
12072.5	1.00612	1.00086	1.00307	0.99687
12076.5	1.00643	1.00063	1.00163	0.99735
12080.5	1.00698	1.00012	1.00019	0.99768
12084.5	1.00707	0.99967	0.99845	0.9976
12088.5	1.00608	0.99907	0.9968	0.99739
12092.5	1.00448	0.9984	0.99516	0.99691
12096.5	1.00306	0.99775	0.99395	0.9963
12100.5	1.00178	0.99719	0.99314	0.99568
12104.5	1.00037	0.99658	0.99226	0.99517
12108.5	0.9991	0.99601	0.99171	0.9951
12112.5	0.99827	0.99568	0.99172	0.99547
12116.5	0.99726	0.99538	0.99229	0.99641
12120.5	0.99548	0.99527	0.99289	0.99756
12124.5	0.995	0.99535	0.99334	0.9987
12128.5	0.99385	0.99552	0.99412	0.99928
12132.5	0.99327	0.99578	0.99514	0.99889
12136.5	0.9927	0.99616	0.99622	0.99785
12140.5	0.99317	0.99667	0.99769	0.9969
12144.5	0.99431	0.99723	0.9992	0.99644
12148.5	0.99527	0.99787	1.00062	0.99662
12152.5	0.99616	0.99846	1.00187	0.99709
12156.5	0.99704	0.99924	1.00286	0.99739
12160.5	0.99888	0.99976	1.00365	0.99814
12164.5	1.00045	1.00016	1.00416	0.99902
12169.5	1.00243	1.0007	1.00338	0.99987
12174.5	1.00416	1.00113	1.00327	1.00002
12179.5	1.00546	1.00135	1.0026	0.99957
12184.5	1.00616	1.00147	1.00137	0.99889
12189.5	1.00707	1.00146	1.00006	0.99893
12194.5	1.00735	1.00139	1.00053	0.99915
12199.5	1.00649	1.00134	0.99956	0.9999
12204.5	1.00569	1.00135	0.99917	1.0009
12209.5	1.00384	1.00132	0.9996	1.00149
12214.5	1.00233	1.00138	1.00001	1.00224
12219.5	1.00122	1.00149	1.00065	1.00254
12224.5	1.00015	1.00166	1.00128	1.00306
12229.5	0.9996	1.00194	1.00206	1.00354
12234.5	0.99919	1.00221	1.00296	1.00391
12239.5	0.99879	1.00263	1.00397	1.00443
12244.5	0.99826	1.00309	1.00513	1.00448
12249.5	0.99751	1.00341	1.00623	1.00444
12254.5	0.99685	1.00385	1.00711	1.00408
12259.5	0.99611	1.00428	1.00813	1.00346
12264.5	0.99586	1.00467	1.00902	1.00296
12269.5	0.9963	1.005	1.00954	1.00225
12274.5	0.99817	1.00527	1.00948	1.00203
12279.5	0.99968	1.00549	1.00927	1.00199
12284.5	1.00137	1.00567	1.00873	1.0022
12289.5	1.00365	1.00574	1.00809	1.00336
12294.5	1.00578	1.00584	1.00725	1.00443
12299.5	1.00786	1.00586	1.0066	1.00586
12304.5	1.00884	1.00602	1.00625	1.00712
12309.5	1.00982	1.00603	1.00631	1.00725
12314.5	1.00972	1.00617	1.0065	1.00706
12319.5	1.00966	1.00642	1.00691	1.00655
12324.5	1.00905	1.00677	1.00777	1.00647
12329.5	1.00751	1.00718	1.00905	1.00734
12334.5	1.00633	1.00761	1.01018	1.00911
12339.5	1.00486	1.00819	1.01145	1.01143
12344.5	1.00382	1.0089	1.01298	1.01352
12349.5	1.00311	1.00953	1.01453	1.01537
12354.5	1.00293	1.01026	1.01575	1.01661
12359.5	1.00291	1.01107	1.01736	1.01715

## Sheet: Figure 6d
	Current density/mA·cm-2		Current density/mA·cm-2		Current density/mA·cm-2		Current density/mA·cm-2
Potential/V vs. RHE	SAs Pt:Fe2O3	Potential/V vs. RHE	SAs Pt:Fe2O3 dark	Potential/V vs. RHE	SAs Pt:Fe2O3-Ov	Potential/V vs. RHE	SAs Pt:Fe2O3-Ov dark
0.5	-0.41554	0.6	-0.05694	0.5	-0.63813	0.6	-0.02238
0.501	-0.40806	0.601	-0.05457	0.501	-0.62514	0.601	-0.02184
0.502	-0.40194	0.602	-0.0526	0.502	-0.61505	0.602	-0.02126
0.503	-0.39588	0.603	-0.05076	0.503	-0.60554	0.603	-0.02074
0.504	-0.39034	0.604	-0.0491	0.504	-0.59638	0.604	-0.02018
0.505	-0.3848	0.605	-0.04745	0.505	-0.5871	0.605	-0.01966
0.506	-0.37958	0.606	-0.04589	0.506	-0.57817	0.606	-0.01912
0.507	-0.37424	0.607	-0.04439	0.507	-0.56924	0.607	-0.01855
0.508	-0.36921	0.608	-0.043	0.508	-0.56124	0.608	-0.01804
0.509	-0.36399	0.609	-0.04163	0.509	-0.553	0.609	-0.01756
0.51	-0.35916	0.61	-0.04032	0.51	-0.54535	0.61	-0.01703
0.511	-0.35394	0.611	-0.03908	0.511	-0.53734	0.611	-0.01651
0.512	-0.34917	0.612	-0.03779	0.512	-0.52946	0.612	-0.01602
0.513	-0.34428	0.613	-0.03655	0.513	-0.52192	0.613	-0.01558
0.514	-0.33957	0.614	-0.03537	0.514	-0.51415	0.614	-0.01507
0.515	-0.33468	0.615	-0.03421	0.515	-0.50708	0.615	-0.01464
0.516	-0.33036	0.616	-0.0331	0.516	-0.50012	0.616	-0.01416
0.517	-0.32559	0.617	-0.03198	0.517	-0.49293	0.617	-0.0137
0.518	-0.3214	0.618	-0.03091	0.518	-0.48597	0.618	-0.0133
0.519	-0.3167	0.619	-0.0299	0.519	-0.47936	0.619	-0.01285
0.52	-0.31232	0.62	-0.02892	0.52	-0.4724	0.62	-0.01238
0.521	-0.30794	0.621	-0.02801	0.521	-0.46579	0.621	-0.01194
0.522	-0.30369	0.622	-0.02711	0.522	-0.45848	0.622	-0.01153
0.523	-0.2995	0.623	-0.02618	0.523	-0.45268	0.623	-0.01105
0.524	-0.29512	0.624	-0.02531	0.524	-0.44607	0.624	-0.01069
0.525	-0.29119	0.625	-0.02444	0.525	-0.43958	0.625	-0.0103
0.526	-0.28668	0.626	-0.02359	0.526	-0.43332	0.626	-0.00984
0.527	-0.28255	0.627	-0.02281	0.527	-0.42694	0.627	-0.00947
0.528	-0.27836	0.628	-0.022	0.528	-0.42114	0.628	-0.00905
0.529	-0.27431	0.629	-0.02118	0.529	-0.41453	0.629	-0.00869
0.53	-0.27037	0.63	-0.02039	0.53	-0.40873	0.63	-0.00829
0.531	-0.26638	0.631	-0.01964	0.531	-0.40258	0.631	-0.0079
0.532	-0.26245	0.632	-0.01896	0.532	-0.39667	0.632	-0.00751
0.533	-0.25858	0.633	-0.01822	0.533	-0.39064	0.633	-0.00715
0.534	-0.25511	0.634	-0.01747	0.534	-0.38461	0.634	-0.0067
0.535	-0.25072	0.635	-0.01676	0.535	-0.37985	0.635	-0.0064
0.536	-0.24724	0.636	-0.01605	0.536	-0.37371	0.636	-0.00605
0.537	-0.24306	0.637	-0.01539	0.537	-0.36814	0.637	-0.0057
0.538	-0.23932	0.638	-0.01475	0.538	-0.36234	0.638	-0.00533
0.539	-0.23558	0.639	-0.01412	0.539	-0.35654	0.639	-0.00499
0.54	-0.23223	0.64	-0.0135	0.54	-0.35144	0.64	-0.00468
0.541	-0.2283	0.641	-0.01289	0.541	-0.34622	0.641	-0.00434
0.542	-0.22489	0.642	-0.01227	0.542	-0.34054	0.642	-0.00401
0.543	-0.22121	0.643	-0.0117	0.543	-0.3352	0.643	-0.0037
0.544	-0.21748	0.644	-0.01116	0.544	-0.32952	0.644	-0.0034
0.545	-0.214	0.645	-0.01061	0.545	-0.32523	0.645	-0.00308
0.546	-0.21007	0.646	-0.01006	0.546	-0.31943	0.646	-0.0028
0.547	-0.20691	0.647	-0.00948	0.547	-0.31409	0.647	-0.00245
0.548	-0.20363	0.648	-0.00899	0.548	-0.30911	0.648	-0.0022
0.549	-0.2004	0.649	-0.00845	0.549	-0.30412	0.649	-0.00194
0.55	-0.19686	0.65	-0.00794	0.55	-0.29913	0.65	-0.00163
0.551	-0.19319	0.651	-0.00745	0.551	-0.29403	0.651	-0.0014
0.552	-0.19029	0.652	-0.00696	0.552	-0.28951	0.652	-0.00101
0.553	-0.18681	0.653	-0.00648	0.553	-0.28475	0.653	-0.000784757
0.554	-0.18352	0.654	-0.006	0.554	-0.27953	0.654	-0.000468535
0.555	-0.18037	0.655	-0.00555	0.555	-0.27559	0.655	-0.000225144
0.556	-0.17676	0.656	-0.00511	0.556	-0.26979	0.656	4.86781e-05
0.557	-0.17341	0.657	-0.00469	0.557	-0.26469	0.657	0.000328592
0.558	-0.17025	0.658	-0.00427	0.558	-0.26005	0.658	0.000541522
0.559	-0.16729	0.659	-0.00384	0.559	-0.2553	0.659	0.000815683
0.56	-0.164	0.66	-0.00345	0.56	-0.25077	0.66	0.00108
0.561	-0.16117	0.661	-0.00308	0.561	-0.24625	0.661	0.00137
0.562	-0.1582	0.662	-0.00272	0.562	-0.24196	0.662	0.00156
0.563	-0.1553	0.663	-0.00232	0.563	-0.23686	0.663	0.00182
0.564	-0.15182	0.664	-0.00196	0.564	-0.23268	0.664	0.00208
0.565	-0.14873	0.665	-0.00158	0.565	-0.22758	0.665	0.00232
0.566	-0.14609	0.666	-0.00124	0.566	-0.22282	0.666	0.00259
0.567	-0.14274	0.667	-0.000927792	0.567	-0.21784	0.667	0.00282
0.568	-0.1399	0.668	-0.000542565	0.568	-0.21413	0.668	0.00306
0.569	-0.13688	0.669	-0.000177505	0.569	-0.20983	0.669	0.00329
0.57	-0.13423	0.67	0.000131824	0.57	-0.20554	0.67	0.00348
0.571	-0.13134	0.671	0.000431037	0.571	-0.2016	0.671	0.00374
0.572	-0.12856	0.672	0.000735146	0.572	-0.19615	0.672	0.00397
0.573	-0.12554	0.673	0.00104	0.573	-0.19267	0.673	0.00422
0.574	-0.12315	0.674	0.00134	0.574	-0.18838	0.674	0.00443
0.575	-0.12019	0.675	0.00164	0.575	-0.18351	0.675	0.00462
0.576	-0.11748	0.676	0.00194	0.576	-0.18014	0.676	0.00487
0.577	-0.11471	0.677	0.00228	0.577	-0.17574	0.677	0.00509
0.578	-0.11201	0.678	0.00253	0.578	-0.17052	0.678	0.0053
0.579	-0.10924	0.679	0.00285	0.579	-0.16611	0.679	0.00553
0.58	-0.10679	0.68	0.00312	0.58	-0.16263	0.68	0.00574
0.581	-0.10427	0.681	0.00339	0.581	-0.15869	0.681	0.00589
0.582	-0.10183	0.682	0.00366	0.582	-0.15428	0.682	0.0061
0.583	-0.09912	0.683	0.00392	0.583	-0.14964	0.683	0.00635
0.584	-0.09654	0.684	0.00421	0.584	-0.14709	0.684	0.00647
0.585	-0.09351	0.685	0.00447	0.585	-0.14245	0.685	0.00666
0.586	-0.09113	0.686	0.00475	0.586	-0.13781	0.686	0.00691
0.587	-0.08862	0.687	0.005	0.587	-0.13318	0.687	0.00707
0.588	-0.08643	0.688	0.0052	0.588	-0.13028	0.688	0.00727
0.589	-0.0834	0.689	0.00539	0.589	-0.12587	0.689	0.00744
0.59	-0.08116	0.69	0.00567	0.59	-0.12181	0.69	0.00768
0.591	-0.07932	0.691	0.00585	0.591	-0.11682	0.691	0.00778
0.592	-0.07617	0.692	0.00611	0.592	-0.11288	0.692	0.00799
0.593	-0.07437	0.693	0.00631	0.593	-0.10928	0.693	0.00816
0.594	-0.07133	0.694	0.00653	0.594	-0.10581	0.694	0.00835
0.595	-0.06914	0.695	0.00673	0.595	-0.09931	0.695	0.0085
0.596	-0.06678	0.696	0.0069	0.596	-0.0978	0.696	0.00866
0.597	-0.06489	0.697	0.00709	0.597	-0.09258	0.697	0.00882
0.598	-0.06227	0.698	0.00732	0.598	-0.08876	0.698	0.009
0.599	-0.0603	0.699	0.00748	0.599	-0.08583	0.699	0.00907
0.6	-0.05815	0.7	0.0077	0.6	-0.08153	0.7	0.00932
0.601	-0.05569	0.701	0.00787	0.601	-0.07855	0.701	0.00943
0.602	-0.05314	0.702	0.00803	0.602	-0.07526	0.702	0.00959
0.603	-0.05171	0.703	0.00823	0.603	-0.07029	0.703	0.00979
0.604	-0.0485	0.704	0.00837	0.604	-0.06578	0.704	0.00986
0.605	-0.04618	0.705	0.00854	0.605	-0.06227	0.705	0.01009
0.606	-0.04439	0.706	0.00875	0.606	-0.05821	0.706	0.01026
0.607	-0.0425	0.707	0.00889	0.607	-0.05536	0.707	0.01038
0.608	-0.0401	0.708	0.00903	0.608	-0.05316	0.708	0.01048
0.609	-0.03829	0.709	0.00923	0.609	-0.04876	0.709	0.01067
0.61	-0.03607	0.71	0.0094	0.61	-0.04488	0.71	0.01084
0.611	-0.03368	0.711	0.00954	0.611	-0.03975	0.711	0.01096
0.612	-0.031	0.712	0.00968	0.612	-0.03873	0.712	0.01108
0.613	-0.02923	0.713	0.00981	0.613	-0.03303	0.713	0.01121
0.614	-0.02762	0.714	0.00996	0.614	-0.02974	0.714	0.01136
0.615	-0.02544	0.715	0.0101	0.615	-0.02719	0.715	0.0115
0.616	-0.02375	0.716	0.01024	0.616	-0.02426	0.716	0.01164
0.617	-0.02041	0.717	0.01037	0.617	-0.01901	0.717	0.01174
0.618	-0.01795	0.718	0.0105	0.618	-0.01734	0.718	0.01188
0.619	-0.01662	0.719	0.0106	0.619	-0.01335	0.719	0.01207
0.62	-0.01526	0.72	0.01072	0.62	-0.00753	0.72	0.0121
0.621	-0.01229	0.721	0.01084	0.621	-0.00591	0.721	0.01223
0.622	-0.01158	0.722	0.011	0.622	-0.00199	0.722	0.01241
0.623	-0.00753	0.723	0.01113	0.623	0.00133	0.723	0.01247
0.624	-0.0053	0.724	0.01122	0.624	0.00451	0.724	0.01267
0.625	-0.00415	0.725	0.01133	0.625	0.00779	0.725	0.01276
0.626	-0.00132	0.726	0.01146	0.626	0.0114	0.726	0.01288
0.627	-0.00015	0.727	0.01159	0.627	0.01426	0.727	0.01301
0.628	0.0028	0.728	0.01167	0.628	0.02007	0.728	0.01312
0.629	0.00437	0.729	0.01182	0.629	0.02134	0.729	0.01322
0.63	0.00788	0.73	0.01193	0.63	0.02576	0.73	0.01337
0.631	0.00848	0.731	0.01202	0.631	0.02985	0.731	0.01357
0.632	0.01162	0.732	0.01214	0.632	0.03285	0.732	0.01357
0.633	0.01372	0.733	0.01223	0.633	0.0351	0.733	0.01366
0.634	0.01601	0.734	0.01233	0.634	0.03895	0.734	0.01385
0.635	0.01839	0.735	0.01242	0.635	0.04155	0.735	0.01392
0.636	0.02111	0.736	0.01249	0.636	0.0491	0.736	0.01405
0.637	0.02233	0.737	0.01254	0.637	0.04934	0.737	0.01418
0.638	0.02508	0.738	0.01267	0.638	0.05576	0.738	0.01426
0.639	0.02701	0.739	0.01277	0.639	0.05672	0.739	0.01434
0.64	0.02979	0.74	0.01287	0.64	0.06243	0.74	0.01445
0.641	0.03269	0.741	0.01293	0.641	0.06373	0.741	0.01453
0.642	0.03418	0.742	0.01301	0.642	0.06891	0.742	0.01463
0.643	0.03706	0.743	0.01311	0.643	0.07286	0.743	0.0147
0.644	0.04031	0.744	0.01314	0.644	0.07356	0.744	0.01484
0.645	0.0421	0.745	0.01324	0.645	0.08176	0.745	0.01495
0.646	0.04572	0.746	0.01336	0.646	0.0839	0.746	0.01508
0.647	0.04707	0.747	0.01346	0.647	0.08859	0.747	0.01516
0.648	0.04875	0.748	0.01347	0.648	0.09114	0.748	0.01526
0.649	0.053	0.749	0.01356	0.649	0.09663	0.749	0.01529
0.65	0.05403	0.75	0.01364	0.65	0.09896	0.75	0.01538
0.651	0.05706	0.751	0.01367	0.651	0.10421	0.751	0.01555
0.652	0.06041	0.752	0.01378	0.652	0.10905	0.752	0.01564
0.653	0.06382	0.753	0.01379	0.653	0.11455	0.753	0.01571
0.654	0.06569	0.754	0.0139	0.654	0.11821	0.754	0.01578
0.655	0.0684	0.755	0.01397	0.655	0.12204	0.755	0.01588
0.656	0.07213	0.756	0.01401	0.656	0.12603	0.756	0.01596
0.657	0.07329	0.757	0.01406	0.657	0.13205	0.757	0.01603
0.658	0.07851	0.758	0.01414	0.658	0.13498	0.758	0.01613
0.659	0.08045	0.759	0.0142	0.659	0.13861	0.759	0.01621
0.66	0.0827	0.76	0.01425	0.66	0.14314	0.76	0.01627
0.661	0.08863	0.761	0.01431	0.661	0.15073	0.761	0.01633
0.662	0.08972	0.762	0.01437	0.662	0.15328	0.762	0.01642
0.663	0.09327	0.763	0.01442	0.663	0.1614	0.763	0.01655
0.664	0.09585	0.764	0.01448	0.664	0.16314	0.764	0.01658
0.665	0.10048	0.765	0.01453	0.665	0.16766	0.765	0.01666
0.666	0.10203	0.766	0.01463	0.666	0.17207	0.766	0.01678
0.667	0.10506	0.767	0.01463	0.667	0.17671	0.767	0.01684
0.668	0.10931	0.768	0.01471	0.668	0.18297	0.768	0.0169
0.669	0.11305	0.769	0.01475	0.669	0.18807	0.769	0.01699
0.67	0.11743	0.77	0.0148	0.67	0.19283	0.77	0.01706
0.671	0.11994	0.771	0.01482	0.671	0.19781	0.771	0.0171
0.672	0.12323	0.772	0.01494	0.672	0.20211	0.772	0.01718
0.673	0.12581	0.773	0.01492	0.673	0.20698	0.773	0.01718
0.674	0.13012	0.774	0.01497	0.674	0.21208	0.774	0.01729
0.675	0.13392	0.775	0.01501	0.675	0.21962	0.775	0.01738
0.676	0.13792	0.776	0.01504	0.676	0.22008	0.776	0.01745
0.677	0.14178	0.777	0.01507	0.677	0.22913	0.777	0.01754
0.678	0.14488	0.778	0.01514	0.678	0.23562	0.778	0.01764
0.679	0.15074	0.779	0.01522	0.679	0.23771	0.779	0.0177
0.68	0.15422	0.78	0.01527	0.68	0.24281	0.78	0.01778
0.681	0.15692	0.781	0.01532	0.681	0.24699	0.781	0.01778
0.682	0.16086	0.782	0.01532	0.682	0.25545	0.782	0.01784
0.683	0.16272	0.783	0.01536	0.683	0.25986	0.783	0.01788
0.684	0.17013	0.784	0.01539	0.684	0.26717	0.784	0.01796
0.685	0.17329	0.785	0.01542	0.685	0.27134	0.785	0.01807
0.686	0.17754	0.786	0.01549	0.686	0.27772	0.786	0.01808
0.687	0.1836	0.787	0.0155	0.687	0.2819	0.787	0.01816
0.688	0.18566	0.788	0.01555	0.688	0.28874	0.788	0.01826
0.689	0.19191	0.789	0.0156	0.689	0.29361	0.789	0.01834
0.69	0.19558	0.79	0.01563	0.69	0.29744	0.79	0.01836
0.691	0.20003	0.791	0.01566	0.691	0.30567	0.791	0.01842
0.692	0.20551	0.792	0.01571	0.692	0.31112	0.792	0.01847
0.693	0.2095	0.793	0.01573	0.693	0.3175	0.793	0.01853
0.694	0.21375	0.794	0.01578	0.694	0.32341	0.794	0.01861
0.695	0.2162	0.795	0.01579	0.695	0.33049	0.795	0.01865
0.696	0.22438	0.796	0.0158	0.696	0.33385	0.796	0.01873
0.697	0.22715	0.797	0.01587	0.697	0.33791	0.797	0.01878
0.698	0.23553	0.798	0.01589	0.698	0.34545	0.798	0.01883
0.699	0.23701	0.799	0.01591	0.699	0.34881	0.799	0.01884
0.7	0.24275	0.8	0.01596	0.7	0.35925	0.8	0.01895
0.701	0.24842	0.801	0.01599	0.701	0.36412	0.801	0.01894
0.702	0.25183	0.802	0.01601	0.702	0.36748	0.802	0.019
0.703	0.25872	0.803	0.016	0.703	0.37641	0.803	0.01904
0.704	0.26259	0.804	0.01603	0.704	0.38314	0.804	0.01916
0.705	0.26897	0.805	0.01608	0.705	0.38685	0.805	0.0192
0.706	0.27309	0.806	0.01611	0.706	0.39462	0.806	0.01925
0.707	0.28205	0.807	0.01613	0.707	0.40054	0.807	0.0193
0.708	0.28392	0.808	0.01618	0.708	0.41121	0.808	0.01933
0.709	0.29191	0.809	0.01617	0.709	0.41295	0.809	0.01938
0.71	0.29519	0.81	0.01618	0.71	0.41932	0.81	0.01942
0.711	0.30022	0.811	0.01618	0.711	0.42443	0.811	0.01948
0.712	0.30653	0.812	0.01624	0.712	0.43568	0.812	0.01955
0.713	0.31175	0.813	0.01626	0.713	0.43892	0.813	0.01957
0.714	0.31826	0.814	0.01625	0.714	0.44832	0.814	0.01963
0.715	0.32464	0.815	0.01629	0.715	0.45226	0.815	0.01968
0.716	0.3323	0.816	0.01632	0.716	0.45504	0.816	0.01973
0.717	0.33726	0.817	0.01634	0.717	0.46467	0.817	0.01976
0.718	0.34384	0.818	0.01638	0.718	0.47151	0.818	0.01981
0.719	0.35009	0.819	0.01638	0.719	0.48044	0.819	0.01987
0.72	0.35576	0.82	0.01639	0.72	0.48543	0.82	0.0199
0.721	0.36097	0.821	0.01644	0.721	0.49343	0.821	0.01991
0.722	0.36826	0.822	0.01649	0.722	0.49668	0.822	0.02
0.723	0.37476	0.823	0.0165	0.723	0.50468	0.823	0.02008
0.724	0.38191	0.824	0.01646	0.724	0.51686	0.824	0.0201
0.725	0.38842	0.825	0.01651	0.725	0.51639	0.825	0.02014
0.726	0.39557	0.826	0.01653	0.726	0.52637	0.826	0.02016
0.727	0.4015	0.827	0.01653	0.727	0.53252	0.827	0.02022
0.728	0.40466	0.828	0.01654	0.728	0.54121	0.828	0.02024
0.729	0.41471	0.829	0.01655	0.729	0.5469	0.829	0.02027
0.73	0.42096	0.83	0.0166	0.73	0.55269	0.83	0.02028
0.731	0.42798	0.831	0.0166	0.731	0.56429	0.831	0.02039
0.732	0.4332	0.832	0.01661	0.732	0.568	0.832	0.02045
0.733	0.44409	0.833	0.01664	0.733	0.5716	0.833	0.02045
0.734	0.44969	0.834	0.01666	0.734	0.58215	0.834	0.02047
0.735	0.45762	0.835	0.01667	0.735	0.58737	0.835	0.02054
0.736	0.46348	0.836	0.0167	0.736	0.59723	0.836	0.02058
0.737	0.47167	0.837	0.0167	0.737	0.60767	0.837	0.02058
0.738	0.47598	0.838	0.01673	0.738	0.60975	0.838	0.02063
0.739	0.48532	0.839	0.01677	0.739	0.61857	0.839	0.0207
0.74	0.49093	0.84	0.01676	0.74	0.62553	0.84	0.02072
0.741	0.50092	0.841	0.01675	0.741	0.63225	0.841	0.02075
0.742	0.50717	0.842	0.01676	0.742	0.63678	0.842	0.02078
0.743	0.51632	0.843	0.01677	0.743	0.64513	0.843	0.02082
0.744	0.52095	0.844	0.01676	0.744	0.65672	0.844	0.02081
0.745	0.52733	0.845	0.01682	0.745	0.66484	0.845	0.0209
0.746	0.53365	0.846	0.01682	0.746	0.67041	0.846	0.02093
0.747	0.5397	0.847	0.01684	0.747	0.68212	0.847	0.02094
0.748	0.54982	0.848	0.01687	0.748	0.68177	0.848	0.02101
0.749	0.56103	0.849	0.01687	0.749	0.68746	0.849	0.02101
0.75	0.56625	0.85	0.01687	0.75	0.70648	0.85	0.02107
0.751	0.57385	0.851	0.01687	0.751	0.70984	0.851	0.0211
0.752	0.58023	0.852	0.01689	0.752	0.71912	0.852	0.02114
0.753	0.58938	0.853	0.01696	0.753	0.72492	0.853	0.02122
0.754	0.59537	0.854	0.01694	0.754	0.73315	0.854	0.02118
0.755	0.60607	0.855	0.01696	0.755	0.74173	0.855	0.02124
0.756	0.61367	0.856	0.01697	0.756	0.7466	0.856	0.02126
0.757	0.61824	0.857	0.01691	0.757	0.76064	0.857	0.02129
0.758	0.62881	0.858	0.01697	0.758	0.76736	0.858	0.02131
0.759	0.63525	0.859	0.01699	0.759	0.77479	0.859	0.02137
0.76	0.64492	0.86	0.01701	0.76	0.78302	0.86	0.02144
0.761	0.65007	0.861	0.01701	0.761	0.78569	0.861	0.02138
0.762	0.65845	0.862	0.01705	0.762	0.79137	0.862	0.02147
0.763	0.66876	0.863	0.01707	0.763	0.80343	0.863	0.02153
0.764	0.67713	0.864	0.01703	0.764	0.81398	0.864	0.02149
0.765	0.68358	0.865	0.01704	0.765	0.82257	0.865	0.02154
0.766	0.69195	0.866	0.01705	0.766	0.82837	0.866	0.02159
0.767	0.70097	0.867	0.01709	0.767	0.83521	0.867	0.02164
0.768	0.70419	0.868	0.01705	0.768	0.84507	0.868	0.0216
0.769	0.70999	0.869	0.01711	0.769	0.85678	0.869	0.02167
0.77	0.72159	0.87	0.01712	0.77	0.86756	0.87	0.0217
0.771	0.73254	0.871	0.01709	0.771	0.87035	0.871	0.02172
0.772	0.74092	0.872	0.01713	0.772	0.88264	0.872	0.02176
0.773	0.74865	0.873	0.01716	0.773	0.89273	0.873	0.02182
0.774	0.75058	0.874	0.0172	0.774	0.89899	0.874	0.02182
0.775	0.76025	0.875	0.0172	0.775	0.90665	0.875	0.02184
0.776	0.77313	0.876	0.01719	0.776	0.90537	0.876	0.02185
0.777	0.77829	0.877	0.01718	0.777	0.92578	0.877	0.02188
0.778	0.78409	0.878	0.01722	0.778	0.9237	0.878	0.02191
0.779	0.79117	0.879	0.01718	0.779	0.93657	0.879	0.02192
0.78	0.80535	0.88	0.01714	0.78	0.94167	0.88	0.0219
0.781	0.80857	0.881	0.0172	0.781	0.95744	0.881	0.02198
0.782	0.8163	0.882	0.0172	0.782	0.96556	0.882	0.022
0.783	0.82597	0.883	0.0172	0.783	0.96753	0.883	0.02203
0.784	0.83048	0.884	0.01722	0.784	0.97936	0.884	0.02208
0.785	0.84336	0.885	0.01722	0.785	0.99015	0.885	0.02207
0.786	0.8395	0.886	0.01722	0.786	0.99815	0.886	0.02204
0.787	0.8556	0.887	0.01725	0.787	1.00836	0.887	0.0221
0.788	0.86011	0.888	0.01729	0.788	1.01265	0.888	0.02213
0.789	0.87042	0.889	0.01727	0.789	1.02413	0.889	0.02218
0.79	0.87815	0.89	0.01725	0.79	1.0326	0.89	0.02218
0.791	0.8846	0.891	0.01731	0.791	1.03584	0.891	0.02212
0.792	0.89104	0.892	0.0173	0.792	1.04744	0.892	0.0222
0.793	0.89748	0.893	0.01732	0.793	1.05579	0.893	0.0222
0.794	0.90521	0.894	0.01732	0.794	1.0704	0.894	0.02225
0.795	0.91359	0.895	0.01733	0.795	1.07725	0.895	0.02227
0.796	0.92197	0.896	0.01734	0.796	1.08722	0.896	0.02228
0.797	0.92648	0.897	0.01729	0.797	1.09279	0.897	0.0223
0.798	0.93872	0.898	0.01736	0.798	1.10635	0.898	0.02236
0.799	0.94581	0.899	0.01734	0.799	1.1154	0.899	0.02236
0.8	0.95096	0.9	0.01736	0.8	1.11436	0.9	0.02238
0.801	0.96062	0.901	0.01736	0.801	1.12352	0.901	0.02238
0.802	0.96513	0.902	0.01735	0.802	1.13303	0.902	0.02244
0.803	0.97673	0.903	0.01738	0.803	1.14126	0.903	0.02242
0.804	0.98189	0.904	0.01734	0.804	1.1568	0.904	0.02246
0.805	0.98897	0.905	0.01732	0.805	1.16063	0.905	0.02246
0.806	0.99799	0.906	0.01734	0.806	1.16423	0.906	0.02252
0.807	1.00573	0.907	0.01736	0.807	1.17988	0.907	0.02255
0.808	1.01281	0.908	0.01738	0.808	1.18835	0.908	0.02255
0.809	1.0199	0.909	0.01736	0.809	1.1967	0.909	0.02249
0.81	1.02634	0.91	0.0174	0.81	1.20482	0.91	0.02256
0.811	1.03407	0.911	0.01741	0.811	1.21062	0.911	0.02257
0.812	1.0373	0.912	0.0174	0.812	1.22569	0.912	0.02266
0.813	1.05018	0.913	0.01741	0.813	1.23265	0.913	0.02266
0.814	1.05534	0.914	0.01741	0.814	1.23961	0.914	0.02268
0.815	1.05856	0.915	0.01742	0.815	1.24425	0.915	0.02267
0.816	1.06436	0.916	0.01743	0.816	1.25585	0.916	0.02268
0.817	1.07209	0.917	0.01742	0.817	1.2628	0.917	0.0227
0.818	1.08046	0.918	0.01744	0.818	1.27208	0.918	0.02275
0.819	1.08111	0.919	0.01744	0.819	1.28252	0.919	0.0228
0.82	1.09271	0.92	0.01744	0.82	1.2918	0.92	0.02273
0.821	1.09915	0.921	0.01742	0.821	1.30223	0.921	0.02279
0.822	1.10495	0.922	0.01743	0.822	1.31151	0.922	0.02284
0.823	1.10624	0.923	0.01742	0.823	1.32427	0.923	0.02281
0.824	1.11912	0.924	0.01746	0.824	1.33239	0.924	0.02284
0.825	1.1217	0.925	0.01749	0.825	1.33355	0.925	0.02281
0.826	1.13201	0.926	0.01749	0.826	1.33819	0.926	0.02288
0.827	1.13781	0.927	0.01748	0.827	1.35326	0.927	0.02288
0.828	1.14232	0.928	0.01746	0.828	1.36718	0.928	0.02292
0.829	1.15005	0.929	0.01751	0.829	1.3753	0.929	0.02294
0.83	1.15907	0.93	0.01751	0.83	1.38458	0.93	0.02292
0.831	1.16293	0.931	0.01752	0.831	1.39038	0.931	0.02297
0.832	1.16551	0.932	0.01751	0.832	1.39733	0.932	0.023
0.833	1.17324	0.933	0.0175	0.833	1.39849	0.933	0.02299
0.834	1.17969	0.934	0.01754	0.834	1.41357	0.934	0.023
0.835	1.18613	0.935	0.01751	0.835	1.42865	0.935	0.02304
0.836	1.19064	0.936	0.01751	0.836	1.43445	0.936	0.02305
0.837	1.19773	0.937	0.01756	0.837	1.44836	0.937	0.02308
0.838	1.20675	0.938	0.01758	0.838	1.44372	0.938	0.0231
0.839	1.20997	0.939	0.01756	0.839	1.46228	0.939	0.0231
0.84	1.21834	0.94	0.01751	0.84	1.46228	0.94	0.0231
0.841	1.22221	0.941	0.01753	0.841	1.4646	0.941	0.02318
0.842	1.23252	0.942	0.01754	0.842	1.4762	0.942	0.02315
0.843	1.23316	0.943	0.01753	0.843	1.49011	0.943	0.02322
0.844	1.2409	0.944	0.01751	0.844	1.49823	0.944	0.02314
0.845	1.24218	0.945	0.01754	0.845	1.50867	0.945	0.02316
0.846	1.25378	0.946	0.01757	0.846	1.51331	0.946	0.02324
0.847	1.25636	0.947	0.01756	0.847	1.52259	0.947	0.02322
0.848	1.26087	0.948	0.01758	0.848	1.53186	0.948	0.02321
0.849	1.26924	0.949	0.01758	0.849	1.5423	0.949	0.02322
0.85	1.27762	0.95	0.01758	0.85	1.54346	0.95	0.02329
0.851	1.27826	0.951	0.01756	0.851	1.5539	0.951	0.02329
0.852	1.28342	0.952	0.0176	0.852	1.56434	0.952	0.02327
0.853	1.29179	0.953	0.01763	0.853	1.57477	0.953	0.02329
0.854	1.29759	0.954	0.01763	0.854	1.57941	0.954	0.02335
0.855	1.3021	0.955	0.01758	0.855	1.58637	0.955	0.02333
0.856	1.31177	0.956	0.01758	0.856	1.59565	0.956	0.02335
0.857	1.31757	0.957	0.01761	0.857	1.60261	0.957	0.02338
0.858	1.3195	0.958	0.01763	0.858	1.61536	0.958	0.0234
0.859	1.3253	0.959	0.01765	0.859	1.61884	0.959	0.02342
0.86	1.32788	0.96	0.01765	0.86	1.62928	0.96	0.02342
0.861	1.33367	0.961	0.01763	0.861	1.63856	0.961	0.02345
0.862	1.33947	0.962	0.01769	0.862	1.64668	0.962	0.02346
0.863	1.34656	0.963	0.01765	0.863	1.65596	0.963	0.02344
0.864	1.35043	0.964	0.01762	0.864	1.66291	0.964	0.02345
0.865	1.35751	0.965	0.01767	0.865	1.67103	0.965	0.02345
0.866	1.36525	0.966	0.01772	0.866	1.67219	0.966	0.02348
0.867	1.36718	0.967	0.01764	0.867	1.68031	0.967	0.02353
0.868	1.37233	0.968	0.01765	0.868	1.69539	0.968	0.02348
0.869	1.37813	0.969	0.0177	0.869	1.70119	0.969	0.02356
0.87	1.38006	0.97	0.01769	0.87	1.7151	0.97	0.02358
0.871	1.37942	0.971	0.01769	0.871	1.71742	0.971	0.02359
0.872	1.39617	0.972	0.01765	0.872	1.72206	0.972	0.02359
0.873	1.3981	0.973	0.01768	0.873	1.73482	0.973	0.02359
0.874	1.40197	0.974	0.0177	0.874	1.73714	0.974	0.02359
0.875	1.40777	0.975	0.0177	0.875	1.7441	0.975	0.02359
0.876	1.41421	0.976	0.01768	0.876	1.74757	0.976	0.02364
0.877	1.41937	0.977	0.01769	0.877	1.76497	0.977	0.02368
0.878	1.42452	0.978	0.01773	0.878	1.77541	0.978	0.02366
0.879	1.42903	0.979	0.0177	0.879	1.78237	0.979	0.02364
0.88	1.43612	0.98	0.01775	0.88	1.78469	0.98	0.02368
0.881	1.43676	0.981	0.01772	0.881	1.79049	0.981	0.02375
0.882	1.43805	0.982	0.01771	0.882	1.80092	0.982	0.0237
0.883	1.44772	0.983	0.01771	0.883	1.80092	0.983	0.0237
0.884	1.45802	0.984	0.01775	0.884	1.80788	0.984	0.02372
0.885	1.46189	0.985	0.01777	0.885	1.81948	0.985	0.02375
0.886	1.45931	0.986	0.01775	0.886	1.83456	0.986	0.02376
0.887	1.46382	0.987	0.0178	0.887	1.83687	0.987	0.02376
0.888	1.46962	0.988	0.01778	0.888	1.84035	0.988	0.02381
0.889	1.47027	0.989	0.01774	0.889	1.84383	0.989	0.02382
0.89	1.47735	0.99	0.01777	0.89	1.85891	0.99	0.0238
0.891	1.48573	0.991	0.01779	0.891	1.86007	0.991	0.02381
0.892	1.48573	0.992	0.01776	0.892	1.87167	0.992	0.02383
0.893	1.49733	0.993	0.01779	0.893	1.8821	0.993	0.02386
0.894	1.49733	0.994	0.01782	0.894	1.89718	0.994	0.02383
0.895	1.50377	0.995	0.0178	0.895	1.8995	0.995	0.02384
0.896	1.50506	0.996	0.01776	0.896	1.90298	0.996	0.02388
0.897	1.50828	0.997	0.01787	0.897	1.9169	0.997	0.02392
0.898	1.51601	0.998	0.01782	0.898	1.9169	0.998	0.02393
0.899	1.52117	0.999	0.0178	0.899	1.91226	0.999	0.02395
0.9	1.52439	1	0.01787	0.9	1.93197	1	0.02396
0.901	1.53083	1.001	0.01789	0.901	1.93893	1.001	0.02401
0.902	1.53341	1.002	0.01789	0.902	1.94125	1.002	0.02401
0.903	1.53856	1.003	0.01792	0.903	1.95633	1.003	0.02396
0.904	1.54372	1.004	0.01787	0.904	1.95285	1.004	0.02398
0.905	1.54758	1.005	0.01787	0.905	1.96329	1.005	0.024
0.906	1.55016	1.006	0.01789	0.906	1.96561	1.006	0.02399
0.907	1.5566	1.007	0.01795	0.907	1.97488	1.007	0.02407
0.908	1.55402	1.008	0.01787	0.908	1.98532	1.008	0.0241
0.909	1.57013	1.009	0.01792	0.909	1.99344	1.009	0.02407
0.91	1.57142	1.01	0.01791	0.91	1.9888	1.01	0.0241
0.911	1.57722	1.011	0.01794	0.911	1.98996	1.011	0.0241
0.912	1.57529	1.012	0.01796	0.912	2.01084	1.012	0.02414
0.913	1.58109	1.013	0.01799	0.913	2.02011	1.013	0.02416
0.914	1.58495	1.014	0.01796	0.914	2.01663	1.014	0.02414
0.915	1.59268	1.015	0.01795	0.915	2.02591	1.015	0.02416
0.916	1.59268	1.016	0.01798	0.916	2.03983	1.016	0.02419
0.917	1.59655	1.017	0.018	0.917	2.03055	1.017	0.02416
0.918	1.60492	1.018	0.01801	0.918	2.04679	1.018	0.02418
0.919	1.61008	1.019	0.01801	0.919	2.04563	1.019	0.02426
0.92	1.61008	1.02	0.01801	0.92	2.06186	1.02	0.02418
0.921	1.61652	1.021	0.01802	0.921	2.06534	1.021	0.02426
0.922	1.61394	1.022	0.01796	0.922	2.07926	1.022	0.02425
0.923	1.61781	1.023	0.01802	0.923	2.0781	1.023	0.02423
0.924	1.63456	1.024	0.01803	0.924	2.0955	1.024	0.02426
0.925	1.63972	1.025	0.01806	0.925	2.08854	1.025	0.02428
0.926	1.63778	1.026	0.01801	0.926	2.08506	1.026	0.02431
0.927	1.64101	1.027	0.01804	0.927	2.09202	1.027	0.02425
0.928	1.6468	1.028	0.01806	0.928	2.11057	1.028	0.02431
0.929	1.64423	1.029	0.01809	0.929	2.11753	1.029	0.02428
0.93	1.65003	1.03	0.01805	0.93	2.11985	1.03	0.0243
0.931	1.65905	1.031	0.01809	0.931	2.12565	1.031	0.02436
0.932	1.66098	1.032	0.01806	0.932	2.13377	1.032	0.02434
0.933	1.67	1.033	0.01808	0.933	2.13725	1.033	0.02441
0.934	1.67064	1.034	0.01803	0.934	2.14537	1.034	0.02441
0.935	1.67258	1.035	0.01802	0.935	2.15116	1.035	0.0244
0.936	1.68095	1.036	0.01812	0.936	2.1616	1.036	0.02443
0.937	1.68933	1.037	0.01809	0.937	2.1674	1.037	0.02448
0.938	1.68611	1.038	0.0181	0.938	2.16972	1.038	0.02448
0.939	1.69126	1.039	0.01814	0.939	2.17552	1.039	0.0245
0.94	1.69448	1.04	0.01808	0.94	2.1848	1.04	0.02446
0.941	1.69191	1.041	0.0181	0.941	2.18248	1.041	0.02453
0.942	1.70608	1.042	0.0181	0.942	2.1848	1.042	0.02444
0.943	1.7093	1.043	0.01812	0.943	2.19987	1.043	0.02453
0.944	1.7209	1.044	0.01813	0.944	2.20567	1.044	0.02453
0.945	1.71059	1.045	0.01813	0.945	2.20915	1.045	0.0245
0.946	1.72348	1.046	0.01812	0.946	2.21727	1.046	0.02456
0.947	1.72605	1.047	0.01814	0.947	2.21727	1.047	0.02458
0.948	1.73121	1.048	0.01816	0.948	2.23235	1.048	0.02459
0.949	1.72283	1.049	0.01816	0.949	2.23351	1.049	0.02459
0.95	1.73636	1.05	0.01815	0.95	2.23003	1.05	0.02459
0.951	1.73378	1.051	0.01818	0.951	2.24278	1.051	0.0246
0.952	1.74409	1.052	0.01817	0.952	2.24394	1.052	0.02467
0.953	1.7428	1.053	0.01818	0.953	2.24278	1.053	0.02471
0.954	1.74796	1.054	0.01818	0.954	2.2509	1.054	0.0247
0.955	1.75698	1.055	0.01816	0.955	2.26482	1.055	0.0247
0.956	1.76278	1.056	0.01818	0.956	2.26714	1.056	0.02466
0.957	1.75891	1.057	0.01819	0.957	2.28337	1.057	0.02472
0.958	1.76342	1.058	0.01822	0.958	2.28569	1.058	0.02471
0.959	1.77309	1.059	0.01823	0.959	2.28337	1.059	0.0247
0.96	1.77051	1.06	0.01821	0.96	2.28569	1.06	0.02473
0.961	1.77631	1.061	0.01823	0.961	2.29265	1.061	0.02473
0.962	1.78146	1.062	0.01822	0.962	2.29729	1.062	0.02471
0.963	1.78017	1.063	0.01825	0.963	2.30541	1.063	0.02478
0.964	1.78791	1.064	0.01822	0.964	2.30541	1.064	0.02482
0.965	1.79306	1.065	0.01824	0.965	2.32049	1.065	0.02478
0.966	1.79886	1.066	0.01823	0.966	2.32281	1.066	0.02483
0.967	1.79499	1.067	0.01827	0.967	2.3286	1.067	0.02483
0.968	1.79693	1.068	0.01828	0.968	2.346	1.068	0.02485
0.969	1.81046	1.069	0.01827	0.969	2.33672	1.069	0.02491
0.97	1.80981	1.07	0.01826	0.97	2.34716	1.07	0.02486
0.971	1.81948	1.071	0.01829	0.971	2.35296	1.071	0.02491
0.972	1.81754	1.072	0.0183	0.972	2.34484	1.072	0.02492
0.973	1.82205	1.073	0.01832	0.973	2.36108	1.073	0.02488
0.974	1.82463	1.074	0.01832	0.974	2.37036	1.074	0.02492
0.975	1.83623	1.075	0.01829	0.975	2.37731	1.075	0.02492
0.976	1.83687	1.076	0.01829	0.976	2.38079	1.076	0.02495
0.977	1.84074	1.077	0.01831	0.977	2.37731	1.077	0.02492
0.978	1.83945	1.078	0.01829	0.978	2.39355	1.078	0.02492
0.979	1.84138	1.079	0.01834	0.979	2.39935	1.079	0.02501
0.98	1.85105	1.08	0.01827	0.98	2.39007	1.08	0.02492
0.981	1.85491	1.081	0.0183	0.981	2.40631	1.081	0.02507
0.982	1.85491	1.082	0.01834	0.982	2.41674	1.082	0.02501
0.983	1.86071	1.083	0.01836	0.983	2.40979	1.083	0.02507
0.984	1.86587	1.084	0.01834	0.984	2.41559	1.084	0.02501
0.985	1.86909	1.085	0.01836	0.985	2.41674	1.085	0.02504
0.986	1.87231	1.086	0.01835	0.986	2.43298	1.086	0.02509
0.987	1.87746	1.087	0.01836	0.987	2.43646	1.087	0.02509
0.988	1.87553	1.088	0.01834	0.988	2.4527	1.088	0.02509
0.989	1.88713	1.089	0.01835	0.989	2.44342	1.089	0.02509
0.99	1.88842	1.09	0.01836	0.99	2.45618	1.09	0.02516
0.991	1.89293	1.091	0.0184	0.991	2.46545	1.091	0.02516
0.992	1.89744	1.092	0.01841	0.992	2.47009	1.092	0.02513
0.993	1.89808	1.093	0.01842	0.993	2.46429	1.093	0.0252
0.994	1.90259	1.094	0.01841	0.994	2.47357	1.094	0.0252
0.995	1.90775	1.095	0.01846	0.995	2.48053	1.095	0.02524
0.996	1.91097	1.096	0.01844	0.996	2.47821	1.096	0.02522
0.997	1.91741	1.097	0.01844	0.997	2.48865	1.097	0.02525
0.998	1.92063	1.098	0.01846	0.998	2.48517	1.098	0.02528
0.999	1.92128	1.099	0.01845	0.999	2.50604	1.099	0.0253
1	1.93416	1.1	0.01845	1	2.51532	1.1	0.02531
1.001	1.93352	1.101	0.01849	1.001	2.5072	1.101	0.02527
1.002	1.93352	1.102	0.01847	1.002	2.51764	1.102	0.02527
1.003	1.94189	1.103	0.01851	1.003	2.51764	1.103	0.02534
1.004	1.93738	1.104	0.01851	1.004	2.52112	1.104	0.02538
1.005	1.93674	1.105	0.01848	1.005	2.5304	1.105	0.02536
1.006	1.94705	1.106	0.01854	1.006	2.542	1.106	0.02537
1.007	1.95414	1.107	0.0185	1.007	2.54084	1.107	0.02536
1.008	1.95027	1.108	0.01854	1.008	2.55012	1.108	0.02542
1.009	1.95671	1.109	0.01856	1.009	2.55591	1.109	0.02538
1.01	1.958	1.11	0.01858	1.01	2.55359	1.11	0.02545
1.011	1.96767	1.111	0.01861	1.011	2.55127	1.111	0.02552
1.012	1.97153	1.112	0.0186	1.012	2.57795	1.112	0.02544
1.013	1.9638	1.113	0.01859	1.013	2.57563	1.113	0.0255
1.014	1.96895	1.114	0.01858	1.014	2.57563	1.114	0.02555
1.015	1.9812	1.115	0.01863	1.015	2.57795	1.115	0.02552
1.016	1.97733	1.116	0.01865	1.016	2.57911	1.116	0.02552
1.017	1.9915	1.117	0.01866	1.017	2.60578	1.117	0.02557
1.018	1.98893	1.118	0.01865	1.018	2.6023	1.118	0.02557
1.019	1.98957	1.119	0.01868	1.019	2.6023	1.119	0.02563
1.02	2.00052	1.12	0.01863	1.02	2.59998	1.12	0.02563
1.021	1.99924	1.121	0.01866	1.021	2.61042	1.121	0.02561
1.022	1.99988	1.122	0.01871	1.022	2.61854	1.122	0.02562
1.023	2.00439	1.123	0.0187	1.023	2.62434	1.123	0.02563
1.024	2.01212	1.124	0.01869	1.024	2.6313	1.124	0.02567
1.025	2.01406	1.125	0.01871	1.025	2.63942	1.125	0.0257
1.026	2.02243	1.126	0.01871	1.026	2.65333	1.126	0.0257
1.027	2.02759	1.127	0.01875	1.027	2.64753	1.127	0.0257
1.028	2.03081	1.128	0.0187	1.028	2.65333	1.128	0.0257
1.029	2.03081	1.129	0.01875	1.029	2.65217	1.129	0.02576
1.03	2.03661	1.13	0.01876	1.03	2.64869	1.13	0.02575
1.031	2.0321	1.131	0.01876	1.031	2.66145	1.131	0.02575
1.032	2.04563	1.132	0.01876	1.032	2.66725	1.132	0.02579
1.033	2.03918	1.133	0.01875	1.033	2.67305	1.133	0.02584
1.034	2.04949	1.134	0.01877	1.034	2.67653	1.134	0.02581
1.035	2.04949	1.135	0.01883	1.035	2.68233	1.135	0.02584
1.036	2.05722	1.136	0.01881	1.036	2.67885	1.136	0.02581
1.037	2.05722	1.137	0.0188	1.037	2.6858	1.137	0.02587
1.038	2.05078	1.138	0.01882	1.038	2.69624	1.138	0.02587
1.039	2.05658	1.139	0.01882	1.039	2.70204	1.139	0.0259
1.04	2.06624	1.14	0.01885	1.04	2.70668	1.14	0.02592
1.041	2.0714	1.141	0.01885	1.041	2.709	1.141	0.0259
1.042	2.07655	1.142	0.01883	1.042	2.7148	1.142	0.02596
1.043	2.07913	1.143	0.01889	1.043	2.72756	1.143	0.02593
1.044	2.083	1.144	0.01896	1.044	2.73567	1.144	0.02594
1.045	2.08042	1.145	0.01895	1.045	2.72756	1.145	0.026
1.046	2.08815	1.146	0.01895	1.046	2.74959	1.146	0.02602
1.047	2.08879	1.147	0.01893	1.047	2.74263	1.147	0.02603
1.048	2.09975	1.148	0.01895	1.048	2.74611	1.148	0.02608
1.049	2.09846	1.149	0.01898	1.049	2.74843	1.149	0.02603
1.05	2.1049	1.15	0.01898	1.05	2.76003	1.15	0.02608
1.051	2.10941	1.151	0.01903	1.051	2.76119	1.151	0.02616
1.052	2.10297	1.152	0.01901	1.052	2.76119	1.152	0.02614
1.053	2.11779	1.153	0.01899	1.053	2.77163	1.153	0.02614
1.054	2.12487	1.154	0.01905	1.054	2.77974	1.154	0.02616
1.055	2.11779	1.155	0.01903	1.055	2.78206	1.155	0.02612
1.056	2.12874	1.156	0.01906	1.056	2.78902	1.156	0.02618
1.057	2.1165	1.157	0.01908	1.057	2.79134	1.157	0.02621
1.058	2.12487	1.158	0.01906	1.058	2.79482	1.158	0.02621
1.059	2.1281	1.159	0.01913	1.059	2.79134	1.159	0.02627
1.06	2.13454	1.16	0.01906	1.06	2.81454	1.16	0.02629
1.061	2.1442	1.161	0.01906	1.061	2.81222	1.161	0.02632
1.062	2.15645	1.162	0.01912	1.062	2.81222	1.162	0.02629
1.063	2.14678	1.163	0.01914	1.063	2.82961	1.163	0.02635
1.064	2.15709	1.164	0.01916	1.064	2.82613	1.164	0.02633
1.065	2.15194	1.165	0.01914	1.065	2.82961	1.165	0.02633
1.066	2.1616	1.166	0.01919	1.066	2.83657	1.166	0.02641
1.067	2.15451	1.167	0.01914	1.067	2.83193	1.167	0.02646
1.068	2.16804	1.168	0.01917	1.068	2.83541	1.168	0.02645
1.069	2.1674	1.169	0.01923	1.069	2.83657	1.169	0.0265
1.07	2.16998	1.17	0.01921	1.07	2.86209	1.17	0.0265
1.071	2.17191	1.171	0.01925	1.071	2.8644	1.171	0.02651
1.072	2.17706	1.172	0.01925	1.072	2.87368	1.172	0.02653
1.073	2.17255	1.173	0.01928	1.073	2.88064	1.173	0.0265
1.074	2.18286	1.174	0.01929	1.074	2.8818	1.174	0.02657
1.075	2.18995	1.175	0.01932	1.075	2.87716	1.175	0.02656
1.076	2.19059	1.176	0.01934	1.076	2.88644	1.176	0.02662
1.077	2.1951	1.177	0.01935	1.077	2.88528	1.177	0.02657
1.078	2.19575	1.178	0.01933	1.078	2.88992	1.178	0.0266
1.079	2.1951	1.179	0.01935	1.079	2.905	1.179	0.02662
1.08	2.20219	1.18	0.01937	1.08	2.90384	1.18	0.02666
1.081	2.20928	1.181	0.01934	1.081	2.91079	1.181	0.02669
1.082	2.20412	1.182	0.01943	1.082	2.91079	1.182	0.02669
1.083	2.21186	1.183	0.01944	1.083	2.92471	1.183	0.02672
1.084	2.2183	1.184	0.01944	1.084	2.92007	1.184	0.02672
1.085	2.2183	1.185	0.01946	1.085	2.92935	1.185	0.02677
1.086	2.21765	1.186	0.01946	1.086	2.92703	1.186	0.0268
1.087	2.23118	1.187	0.01948	1.087	2.93515	1.187	0.02681
1.088	2.23569	1.188	0.01954	1.088	2.94095	1.188	0.02686
1.089	2.22796	1.189	0.01951	1.089	2.93979	1.189	0.02683
1.09	2.23634	1.19	0.01952	1.09	2.95139	1.19	0.0269
1.091	2.23698	1.191	0.01954	1.091	2.9537	1.191	0.02689
1.092	2.24343	1.192	0.01956	1.092	2.95602	1.192	0.02694
1.093	2.24471	1.193	0.01959	1.093	2.96762	1.193	0.02695
1.094	2.25502	1.194	0.01961	1.094	2.9595	1.194	0.02699
1.095	2.24858	1.195	0.01958	1.095	2.9653	1.195	0.02701
1.096	2.26275	1.196	0.01962	1.096	2.97226	1.196	0.02706
1.097	2.26662	1.197	0.01963	1.097	2.97342	1.197	0.0271
1.098	2.26469	1.198	0.01968	1.098	2.9943	1.198	0.02707
1.099	2.27629	1.199	0.01968	1.099	2.9943	1.199	0.02712
1.1	2.275	1.2	0.01968	1.1	2.98966	1.2	0.02714
1.101	2.275	1.201	0.0197	1.101	2.99893	1.201	0.02716
1.102	2.2808	1.202	0.01972	1.102	3.00009	1.202	0.0272
1.103	2.28402	1.203	0.01971	1.103	3.01749	1.203	0.02718
1.104	2.28531	1.204	0.01975	1.104	3.00937	1.204	0.02726
1.105	2.28853	1.205	0.01982	1.105	3.01285	1.205	0.02726
1.106	2.28724	1.206	0.01976	1.106	3.02329	1.206	0.02726
1.107	2.29239	1.207	0.01983	1.107	3.03141	1.207	0.02726
1.108	2.29497	1.208	0.01984	1.108	3.04532	1.208	0.02735
1.109	2.29884	1.209	0.01986	1.109	3.03141	1.209	0.02736
1.11	2.30657	1.21	0.01992	1.11	3.04996	1.21	0.02742
1.111	2.31301	1.211	0.01991	1.111	3.04532	1.211	0.02741
1.112	2.30399	1.212	0.01992	1.112	3.0604	1.212	0.02742
1.113	2.31365	1.213	0.01991	1.113	3.06156	1.213	0.02742
1.114	2.33041	1.214	0.01996	1.114	3.06272	1.214	0.02748
1.115	2.32461	1.215	0.01999	1.115	3.06968	1.215	0.02758
1.116	2.32654	1.216	0.02003	1.116	3.08244	1.216	0.02761
1.117	2.34007	1.217	0.02006	1.117	3.08244	1.217	0.02762
1.118	2.34072	1.218	0.02013	1.118	3.10099	1.218	0.02767
1.119	2.33492	1.219	0.02007	1.119	3.08244	1.219	0.0277
1.12	2.33685	1.22	0.02009	1.12	3.09635	1.22	0.02778
1.121	2.33943	1.221	0.02013	1.121	3.09635	1.221	0.02776
1.122	2.34329	1.222	0.02015	1.122	3.10795	1.222	0.02779
1.123	2.34974	1.223	0.02017	1.123	3.11375	1.223	0.02779
1.124	2.34523	1.224	0.02015	1.124	3.10215	1.224	0.02786
1.125	2.3594	1.225	0.02017	1.125	3.12071	1.225	0.02792
1.126	2.35811	1.226	0.02019	1.126	3.12883	1.226	0.02792
1.127	2.36842	1.227	0.02022	1.127	3.12303	1.227	0.02802
1.128	2.36842	1.228	0.02022	1.128	3.13114	1.228	0.02807
1.129	2.37551	1.229	0.02029	1.129	3.14274	1.229	0.0281
1.13	2.36649	1.23	0.02027	1.13	3.13926	1.23	0.02813
1.131	2.37486	1.231	0.0203	1.131	3.1381	1.231	0.02818
1.132	2.3871	1.232	0.02034	1.132	3.15318	1.232	0.02813
1.133	2.39097	1.233	0.02034	1.133	3.15666	1.233	0.02818
1.134	2.38002	1.234	0.02037	1.134	3.14738	1.234	0.02827
1.135	2.39097	1.235	0.02044	1.135	3.15318	1.235	0.02827
1.136	2.39226	1.236	0.02048	1.136	3.17869	1.236	0.02834
1.137	2.39355	1.237	0.02046	1.137	3.16594	1.237	0.02836
1.138	2.40128	1.238	0.02049	1.138	3.18681	1.238	0.02842
1.139	2.39935	1.239	0.02051	1.139	3.17521	1.239	0.0284
1.14	2.39999	1.24	0.02048	1.14	3.17985	1.24	0.02848
1.141	2.41803	1.241	0.02055	1.141	3.19725	1.241	0.02846
1.142	2.41932	1.242	0.02059	1.142	3.19841	1.242	0.02855
1.143	2.41481	1.243	0.0206	1.143	3.21117	1.243	0.02861
1.144	2.42254	1.244	0.02066	1.144	3.20769	1.244	0.02863
1.145	2.42898	1.245	0.02069	1.145	3.19609	1.245	0.02868
1.146	2.43092	1.246	0.02072	1.146	3.21233	1.246	0.02868
1.147	2.43285	1.247	0.02075	1.147	3.21349	1.247	0.02876
1.148	2.43865	1.248	0.02077	1.148	3.22856	1.248	0.02879
1.149	2.43865	1.249	0.0208	1.149	3.22856	1.249	0.02887
1.15	2.43994	1.25	0.02082	1.15	3.23552	1.25	0.02886
1.151	2.45025	1.251	0.02082	1.151	3.24132	1.251	0.02891
1.152	2.44831	1.252	0.02087	1.152	3.24132	1.252	0.02894
1.153	2.45218	1.253	0.02089	1.153	3.2564	1.253	0.029
1.154	2.4496	1.254	0.02086	1.154	3.2564	1.254	0.02898
1.155	2.45798	1.255	0.02094	1.155	3.27031	1.255	0.02906
1.156	2.45798	1.256	0.02092	1.156	3.27031	1.256	0.02908
1.157	2.45927	1.257	0.02095	1.157	3.26799	1.257	0.02915
1.158	2.467	1.258	0.02095	1.158	3.27611	1.258	0.02918
1.159	2.4728	1.259	0.02104	1.159	3.28423	1.259	0.0292
1.16	2.47731	1.26	0.02105	1.16	3.27959	1.26	0.02922
1.161	2.48568	1.261	0.02105	1.161	3.30279	1.261	0.02932
1.162	2.47795	1.262	0.02109	1.162	3.29583	1.262	0.02934
1.163	2.48375	1.263	0.02114	1.163	3.28423	1.263	0.02935
1.164	2.48311	1.264	0.02113	1.164	3.29467	1.264	0.02939
1.165	2.48762	1.265	0.02118	1.165	3.31438	1.265	0.02944
1.166	2.48439	1.266	0.02124	1.166	3.31554	1.266	0.0295
1.167	2.49792	1.267	0.02127	1.167	3.3225	1.267	0.02954
1.168	2.50243	1.268	0.02132	1.168	3.3225	1.268	0.02958
1.169	2.49921	1.269	0.02135	1.169	3.33758	1.269	0.02963
1.17	2.50759	1.27	0.02139	1.17	3.33642	1.27	0.0297
1.171	2.51017	1.271	0.02144	1.171	3.33178	1.271	0.02974
1.172	2.51532	1.272	0.02142	1.172	3.35381	1.272	0.02977
1.173	2.51274	1.273	0.02149	1.173	3.35034	1.273	0.02983
1.174	2.50952	1.274	0.02151	1.174	3.34454	1.274	0.02986
1.175	2.53207	1.275	0.02156	1.175	3.35381	1.275	0.02992
1.176	2.52563	1.276	0.02163	1.176	3.35845	1.276	0.02996
1.177	2.53143	1.277	0.02164	1.177	3.36773	1.277	0.02998
1.178	2.5398	1.278	0.02165	1.178	3.37701	1.278	0.03007
1.179	2.54303	1.279	0.02168	1.179	3.38165	1.279	0.0301
1.18	2.53465	1.28	0.02172	1.18	3.37469	1.28	0.03018
1.181	2.54431	1.281	0.02177	1.181	3.37469	1.281	0.03016
1.182	2.54431	1.282	0.02182	1.182	3.39673	1.282	0.03022
1.183	2.55011	1.283	0.0218	1.183	3.39209	1.283	0.03031
1.184	2.5572	1.284	0.02189	1.184	3.4002	1.284	0.03036
1.185	2.56171	1.285	0.02189	1.185	3.40716	1.285	0.03038
1.186	2.56622	1.286	0.02194	1.186	3.41644	1.286	0.0304
1.187	2.57009	1.287	0.02197	1.187	3.41644	1.287	0.0305
1.188	2.57009	1.288	0.02202	1.188	3.40716	1.288	0.03055
1.189	2.57202	1.289	0.02202	1.189	3.42456	1.289	0.03061
1.19	2.57395	1.29	0.02205	1.19	3.43268	1.29	0.03068
1.191	2.57266	1.291	0.02214	1.191	3.4292	1.291	0.03067
1.192	2.5746	1.292	0.02214	1.192	3.45007	1.292	0.0307
1.193	2.58555	1.293	0.0222	1.193	3.45355	1.293	0.03078
1.194	2.59006	1.294	0.02223	1.194	3.44196	1.294	0.03088
1.195	2.5965	1.295	0.02229	1.195	3.45123	1.295	0.03095
1.196	2.58039	1.296	0.02233	1.196	3.45471	1.296	0.03092
1.197	2.5907	1.297	0.02234	1.197	3.45471	1.297	0.03102
1.198	2.59393	1.298	0.02242	1.198	3.46399	1.298	0.03112
1.199	2.6023	1.299	0.02242	1.199	3.47559	1.299	0.03116
1.2	2.60746	1.3	0.02251	1.2	3.48139	1.3	0.03124
1.201	2.61905	1.301	0.02253	1.201	3.48139	1.301	0.03128
1.202	2.61712	1.302	0.02261	1.202	3.48718	1.302	0.03137
1.203	2.62163	1.303	0.02267	1.203	3.49646	1.303	0.0314
1.204	2.62743	1.304	0.02268	1.204	3.49762	1.304	0.03146
1.205	2.63001	1.305	0.02272	1.205	3.50226	1.305	0.03155
1.206	2.6358	1.306	0.02277	1.206	3.50806	1.306	0.03158
1.207	2.62421	1.307	0.02283	1.207	3.51502	1.307	0.0316
1.208	2.63774	1.308	0.02288	1.208	3.51734	1.308	0.03172
1.209	2.6416	1.309	0.02293	1.209	3.52314	1.309	0.03181
1.21	2.63967	1.31	0.02296	1.21	3.53473	1.31	0.03186
1.211	2.64418	1.311	0.02307	1.211	3.53357	1.311	0.0319
1.212	2.64998	1.312	0.02301	1.212	3.53937	1.312	0.03199
1.213	2.64805	1.313	0.02315	1.213	3.55097	1.313	0.03203
1.214	2.64933	1.314	0.02316	1.214	3.55213	1.314	0.03208
1.215	2.65964	1.315	0.0232	1.215	3.56141	1.315	0.03221
1.216	2.65707	1.316	0.02327	1.216	3.55909	1.316	0.03232
1.217	2.66415	1.317	0.02332	1.217	3.56605	1.317	0.03232
1.218	2.66415	1.318	0.02336	1.218	3.56373	1.318	0.03244
1.219	2.66609	1.319	0.02343	1.219	3.56837	1.319	0.03251
1.22	2.67189	1.32	0.02346	1.22	3.58692	1.32	0.03256
1.221	2.68155	1.321	0.0235	1.221	3.58692	1.321	0.03264
1.222	2.68091	1.322	0.02353	1.222	3.59156	1.322	0.03274
1.223	2.68348	1.323	0.02364	1.223	3.59852	1.323	0.03281
1.224	2.69444	1.324	0.02369	1.224	3.60664	1.324	0.03287
1.225	2.68928	1.325	0.02375	1.225	3.60548	1.325	0.03298
1.226	2.70281	1.326	0.02377	1.226	3.62751	1.326	0.03307
1.227	2.69572	1.327	0.02384	1.227	3.62056	1.327	0.03316
1.228	2.7041	1.328	0.02389	1.228	3.63331	1.328	0.03324
1.229	2.70925	1.329	0.02398	1.229	3.63447	1.329	0.03329
1.23	2.70023	1.33	0.02397	1.23	3.64955	1.33	0.03336
1.231	2.71054	1.331	0.02408	1.231	3.64143	1.331	0.03344
1.232	2.72085	1.332	0.02416	1.232	3.64839	1.332	0.03355
1.233	2.71827	1.333	0.02421	1.233	3.66115	1.333	0.03364
1.234	2.72085	1.334	0.02426	1.234	3.64027	1.334	0.03372
1.235	2.7273	1.335	0.02434	1.235	3.65303	1.335	0.03379
1.236	2.73374	1.336	0.02439	1.236	3.66694	1.336	0.0339
1.237	2.73116	1.337	0.02444	1.237	3.68086	1.337	0.03394
1.238	2.74018	1.338	0.02451	1.238	3.68202	1.338	0.03407
1.239	2.73503	1.339	0.02457	1.239	3.67622	1.339	0.03418
1.24	2.7273	1.34	0.02463	1.24	3.68782	1.34	0.03424
1.241	2.75113	1.341	0.02471	1.241	3.6913	1.341	0.03436
1.242	2.75307	1.342	0.02478	1.242	3.69014	1.342	0.03444
1.243	2.74985	1.343	0.02484	1.243	3.70638	1.343	0.03456
1.244	2.75822	1.344	0.0249	1.244	3.70522	1.344	0.0346
1.245	2.76338	1.345	0.02495	1.245	3.70406	1.345	0.03476
1.246	2.77111	1.346	0.02506	1.246	3.70522	1.346	0.03481
1.247	2.76273	1.347	0.0251	1.247	3.71333	1.347	0.03487
1.248	2.76466	1.348	0.02522	1.248	3.72493	1.348	0.035
1.249	2.77046	1.349	0.02527	1.249	3.73073	1.349	0.0351
1.25	2.78722	1.35	0.02537	1.25	3.73653	1.35	0.03524
1.251	2.77562	1.351	0.02544	1.251	3.73885	1.351	0.03538
1.252	2.7885	1.352	0.02547	1.252	3.74465	1.352	0.03544
1.253	2.78979	1.353	0.02555	1.253	3.74117	1.353	0.03556
1.254	2.78722	1.354	0.02563	1.254	3.75624	1.354	0.0357
1.255	2.78979	1.355	0.02569	1.255	3.76204	1.355	0.03583
1.256	2.79624	1.356	0.02578	1.256	3.76088	1.356	0.03596
1.257	2.80268	1.357	0.02587	1.257	3.75856	1.357	0.03602
1.258	2.8059	1.358	0.02595	1.258	3.76784	1.358	0.03613
1.259	2.80203	1.359	0.02604	1.259	3.77828	1.359	0.0363
1.26	2.8001	1.36	0.02613	1.26	3.77596	1.36	0.03642
1.261	2.80461	1.361	0.02619	1.261	3.77248	1.361	0.03658
1.262	2.82909	1.362	0.02627	1.262	3.80611	1.362	0.03668
1.263	2.81556	1.363	0.02638	1.263	3.80147	1.363	0.03683
1.264	2.81814	1.364	0.02646	1.264	3.81307	1.364	0.03696
1.265	2.8336	1.365	0.02653	1.265	3.82003	1.365	0.03706
1.266	2.82394	1.366	0.02658	1.266	3.81307	1.366	0.03721
1.267	2.83554	1.367	0.02671	1.267	3.82235	1.367	0.03731
1.268	2.83489	1.368	0.0268	1.268	3.81887	1.368	0.0374
1.269	2.84907	1.369	0.02687	1.269	3.83743	1.369	0.0376
1.27	2.84262	1.37	0.02693	1.27	3.82699	1.37	0.0377
1.271	2.84198	1.371	0.02709	1.271	3.84786	1.371	0.03791
1.272	2.84907	1.372	0.02715	1.272	3.84438	1.372	0.03803
1.273	2.86389	1.373	0.02729	1.273	3.86062	1.373	0.03816
1.274	2.85938	1.374	0.02739	1.274	3.86294	1.374	0.03833
1.275	2.85938	1.375	0.02751	1.275	3.8641	1.375	0.03847
1.276	2.86324	1.376	0.02753	1.276	3.85946	1.376	0.03864
1.277	2.87291	1.377	0.02763	1.277	3.8757	1.377	0.03877
1.278	2.87677	1.378	0.02775	1.278	3.8815	1.378	0.03898
1.279	2.88579	1.379	0.02783	1.279	3.88266	1.379	0.03905
1.28	2.88966	1.38	0.02795	1.28	3.87686	1.38	0.0392
1.281	2.87484	1.381	0.02804	1.281	3.89077	1.381	0.0394
1.282	2.88644	1.382	0.02811	1.282	3.89425	1.382	0.03953
1.283	2.89159	1.383	0.02827	1.283	3.91049	1.383	0.03972
1.284	2.88386	1.384	0.02836	1.284	3.90237	1.384	0.03988
1.285	2.90061	1.385	0.02845	1.285	3.90469	1.385	0.04007
1.286	2.90319	1.386	0.02858	1.286	3.92789	1.386	0.0402
1.287	2.90126	1.387	0.02866	1.287	3.92673	1.387	0.04044
1.288	2.91285	1.388	0.02879	1.288	3.92557	1.388	0.04057
1.289	2.91479	1.389	0.02889	1.289	3.9418	1.389	0.04072
1.29	2.92574	1.39	0.02906	1.29	3.94064	1.39	0.04088
1.291	2.92638	1.391	0.02911	1.291	3.94528	1.391	0.04112
1.292	2.92703	1.392	0.02924	1.292	3.9476	1.392	0.04122
1.293	2.93476	1.393	0.02937	1.293	3.94992	1.393	0.04144
1.294	2.93991	1.394	0.02949	1.294	3.96268	1.394	0.04158
1.295	2.92896	1.395	0.02962	1.295	3.97891	1.395	0.04183
1.296	2.93605	1.396	0.02977	1.296	3.95804	1.396	0.04199
1.297	2.94056	1.397	0.02989	1.297	3.97196	1.397	0.04222
1.298	2.94185	1.398	0.03004	1.298	3.97544	1.398	0.04238
1.299	2.94056	1.399	0.03017	1.299	4.00211	1.399	0.04261
1.3	2.95216	1.4	0.03024	1.3	3.99515	1.4	0.04279
1.301	2.9586	1.401	0.03035	1.301	4.00211	1.401	0.04296
1.302	2.9586	1.402	0.03052	1.302	4.02414	1.402	0.04322
1.303	2.95667	1.403	0.03067	1.303	4.01371	1.403	0.04343
1.304	2.96053	1.404	0.03077	1.304	4.00675	1.404	0.04361
1.305	2.95989	1.405	0.03089	1.305	4.02878	1.405	0.04384
1.306	2.96053	1.406	0.03104	1.306	4.02414	1.406	0.04405
1.307	2.97084	1.407	0.03115	1.307	4.0311	1.407	0.04429
1.308	2.9863	1.408	0.03129	1.308	4.03574	1.408	0.04448
1.309	2.99275	1.409	0.03151	1.309	4.04038	1.409	0.04476
1.31	2.98695	1.41	0.03166	1.31	4.06242	1.41	0.04499
1.311	2.99146	1.411	0.03176	1.311	4.04502	1.411	0.0452
1.312	2.99275	1.412	0.03195	1.312	4.05778	1.412	0.04544
1.313	2.99983	1.413	0.03208	1.313	4.06821	1.413	0.04564
1.314	3.00112	1.414	0.0322	1.314	4.06242	1.414	0.04583
1.315	2.99726	1.415	0.0324	1.315	4.07517	1.415	0.04614
1.316	3.00048	1.416	0.03255	1.316	4.07053	1.416	0.0464
1.317	3.01336	1.417	0.0327	1.317	4.08561	1.417	0.04662
1.318	3.0153	1.418	0.03285	1.318	4.09141	1.418	0.04687
1.319	3.01916	1.419	0.03302	1.319	4.10185	1.419	0.04711
1.32	3.03076	1.42	0.03318	1.32	4.10533	1.42	0.04735
1.321	3.02432	1.421	0.03332	1.321	4.10765	1.421	0.04762
1.322	3.02432	1.422	0.03352	1.322	4.10069	1.422	0.04789
1.323	3.02625	1.423	0.03372	1.323	4.11113	1.423	0.04813
1.324	3.03591	1.424	0.03381	1.324	4.12852	1.424	0.04835
1.325	3.03978	1.425	0.03401	1.325	4.11228	1.425	0.04864
1.326	3.0546	1.426	0.03415	1.326	4.13896	1.426	0.0489
1.327	3.05202	1.427	0.03435	1.327	4.13664	1.427	0.04918
1.328	3.05202	1.428	0.03455	1.328	4.15288	1.428	0.04943
1.329	3.06169	1.429	0.03469	1.329	4.15404	1.429	0.04966
1.33	3.06749	1.43	0.03485	1.33	4.1552	1.43	0.04996
1.331	3.06169	1.431	0.03506	1.331	4.15983	1.431	0.05024
1.332	3.05138	1.432	0.03524	1.332	4.15288	1.432	0.05054
1.333	3.07006	1.433	0.03544	1.333	4.17491	1.433	0.05078
1.334	3.07586	1.434	0.03564	1.334	4.17259	1.434	0.05108
1.335	3.08359	1.435	0.03579	1.335	4.18187	1.435	0.05131
1.336	3.07457	1.436	0.03597	1.336	4.17491	1.436	0.05161
1.337	3.08488	1.437	0.03615	1.337	4.19115	1.437	0.05183
1.338	3.0939	1.438	0.03636	1.338	4.18651	1.438	0.05218
1.339	3.09132	1.439	0.03651	1.339	4.2039	1.439	0.05244
1.34	3.08875	1.44	0.0368	1.34	4.19695	1.44	0.05266
1.341	3.0939	1.441	0.03699	1.341	4.21782	1.441	0.05304
1.342	3.09906	1.442	0.03718	1.342	4.21898	1.442	0.0533
1.343	3.10679	1.443	0.03732	1.343	4.23058	1.443	0.05354
1.344	3.1055	1.444	0.03754	1.344	4.21782	1.444	0.05383
1.345	3.10099	1.445	0.03778	1.345	4.22942	1.445	0.0542
1.346	3.1113	1.446	0.03801	1.346	4.24102	1.446	0.05453
1.347	3.11581	1.447	0.0382	1.347	4.24102	1.447	0.05483
1.348	3.12869	1.448	0.03839	1.348	4.25145	1.448	0.05512
1.349	3.12483	1.449	0.03863	1.349	4.2445	1.449	0.05544
1.35	3.1332	1.45	0.03886	1.35	4.25725	1.45	0.05573
1.351	3.14738	1.451	0.0391	1.351	4.25145	1.451	0.05605
1.352	3.13771	1.452	0.03928	1.352	4.26421	1.452	0.05633
1.353	3.14094	1.453	0.0395	1.353	4.27233	1.453	0.0567
1.354	3.15382	1.454	0.0397	1.354	4.28393	1.454	0.05701
1.355	3.1564	1.455	0.03992	1.355	4.29552	1.455	0.05742
1.356	3.14545	1.456	0.04013	1.356	4.28393	1.456	0.05768
1.357	3.15962	1.457	0.04038	1.357	4.29784	1.457	0.05802
1.358	3.1564	1.458	0.04067	1.358	4.29088	1.458	0.05833
1.359	3.16155	1.459	0.04092	1.359	4.3048	1.459	0.05872
1.36	3.16155	1.46	0.04113	1.36	4.32104	1.46	0.05905
1.361	3.1738	1.461	0.04138	1.361	4.32916	1.461	0.05938
1.362	3.16349	1.462	0.04163	1.362	4.32684	1.462	0.05975
1.363	3.16993	1.463	0.04189	1.363	4.32916	1.463	0.06012
1.364	3.18217	1.464	0.04213	1.364	4.33611	1.464	0.06044
1.365	3.18346	1.465	0.04232	1.365	4.34075	1.465	0.06072
1.366	3.19119	1.466	0.04261	1.366	4.33843	1.466	0.06112
1.367	3.18926	1.467	0.04289	1.367	4.35583	1.467	0.06144
1.368	3.20021	1.468	0.04314	1.368	4.36627	1.468	0.06175
1.369	3.21052	1.469	0.04341	1.369	4.36395	1.469	0.06211
1.37	3.19441	1.47	0.04368	1.37	4.38482	1.47	0.06238
1.371	3.20923	1.471	0.04392	1.371	4.3825	1.471	0.06274
1.372	3.2189	1.472	0.0442	1.372	4.39758	1.472	0.06307
1.373	3.21245	1.473	0.04451	1.373	4.39294	1.473	0.0634
1.374	3.21761	1.474	0.04477	1.374	4.39874	1.474	0.06374
1.375	3.21439	1.475	0.04508	1.375	4.4173	1.475	0.06407
1.376	3.22663	1.476	0.04537	1.376	4.3883	1.476	0.06436
1.377	3.24016	1.477	0.04562	1.377	4.41498	1.477	0.06468
1.378	3.23049	1.478	0.04591	1.378	4.43933	1.478	0.06498
1.379	3.22663	1.479	0.04622	1.379	4.41846	1.479	0.06538
1.38	3.24016	1.48	0.04652	1.38	4.43701	1.48	0.06568
1.381	3.24982	1.481	0.04682	1.381	4.43701	1.481	0.06604
1.382	3.24596	1.482	0.04712	1.382	4.43933	1.482	0.06636
1.383	3.25627	1.483	0.04737	1.383	4.45325	1.483	0.06671
1.384	3.26335	1.484	0.0477	1.384	4.44629	1.484	0.06703
1.385	3.27044	1.485	0.04805	1.385	4.45209	1.485	0.0674
1.386	3.26786	1.486	0.04836	1.386	4.47296	1.486	0.06772
1.387	3.27237	1.487	0.04868	1.387	4.47876	1.487	0.0681
1.388	3.26464	1.488	0.04902	1.388	4.48572	1.488	0.06844
1.389	3.2698	1.489	0.04934	1.389	4.47412	1.489	0.06884
1.39	3.29235	1.49	0.04973	1.39	4.50776	1.49	0.0692
1.391	3.28204	1.491	0.05003	1.391	4.51008	1.491	0.06959
1.392	3.28075	1.492	0.05034	1.392	4.50196	1.492	0.07001
1.393	3.29041	1.493	0.05076	1.393	4.49732	1.493	0.0704
1.394	3.30008	1.494	0.0511	1.394	4.50544	1.494	0.0708
1.395	3.29879	1.495	0.0515	1.395	4.52399	1.495	0.07124
1.396	3.30072	1.496	0.05183	1.396	4.51008	1.496	0.07165
1.397	3.31683	1.497	0.05222	1.397	4.53095	1.497	0.07204
1.398	3.31039	1.498	0.05256	1.398	4.53791	1.498	0.07248
1.399	3.32327	1.499	0.05294	1.399	4.53211	1.499	0.07288
1.4	3.31619	1.5	0.05329	1.4	4.52863	1.5	0.07332
1.401	3.32005	1.501	0.05368	1.401	4.54139	1.501	0.07372
1.402	3.32521	1.502	0.05408	1.402	4.55994	1.502	0.07421
1.403	3.33551	1.503	0.05446	1.403	4.55762	1.503	0.0747
1.404	3.331	1.504	0.0548	1.404	4.57618	1.504	0.07516
1.405	3.3368	1.505	0.05522	1.405	4.56922	1.505	0.07566
1.406	3.34389	1.506	0.05558	1.406	4.57154	1.506	0.07614
1.407	3.34711	1.507	0.05603	1.407	4.59126	1.507	0.07657
1.408	3.35355	1.508	0.05647	1.408	4.58662	1.508	0.07709
1.409	3.35549	1.509	0.05686	1.409	4.61213	1.509	0.07754
1.41	3.36451	1.51	0.05732	1.41	4.60981	1.51	0.07808
1.411	3.36451	1.511	0.05777	1.411	4.61793	1.511	0.07864
1.412	3.36257	1.512	0.05826	1.412	4.62257	1.512	0.07918
1.413	3.36644	1.513	0.05865	1.413	4.64113	1.513	0.07972
1.414	3.36386	1.514	0.05919	1.414	4.62489	1.514	0.08017
1.415	3.3819	1.515	0.05964	1.415	4.60865	1.515	0.0808
1.416	3.38641	1.516	0.06016	1.416	4.63881	1.516	0.08134
1.417	3.39543	1.517	0.06065	1.417	4.62837	1.517	0.0818
1.418	3.39415	1.518	0.06116	1.418	4.65736	1.518	0.0825
1.419	3.40317	1.519	0.06172	1.419	4.65736	1.519	0.08304
1.42	3.40832	1.52	0.06222	1.42	4.67592	1.52	0.0835
1.421	3.40317	1.521	0.06281	1.421	4.67244	1.521	0.08412
1.422	3.4051	1.522	0.06332	1.422	4.66316	1.522	0.08466
1.423	3.42378	1.523	0.0639	1.423	4.68752	1.523	0.08528
1.424	3.41347	1.524	0.06449	1.424	4.69331	1.524	0.0859
1.425	3.41541	1.525	0.06501	1.425	4.69911	1.525	0.08652
1.426	3.42378	1.526	0.06565	1.426	4.71303	1.526	0.08713
1.427	3.42378	1.527	0.06623	1.427	4.70839	1.527	0.08783
1.428	3.4328	1.528	0.06688	1.428	4.70375	1.528	0.08845
1.429	3.43023	1.529	0.06752	1.429	4.72927	1.529	0.08915
1.43	3.43603	1.53	0.0681	1.43	4.72463	1.53	0.08984
1.431	3.44118	1.531	0.06881	1.431	4.73391	1.531	0.09054
1.432	3.45535	1.532	0.06952	1.432	4.74086	1.532	0.09131
1.433	3.45986	1.533	0.07016	1.433	4.74318	1.533	0.09209
1.434	3.46437	1.534	0.07081	1.434	4.76174	1.534	0.09278
1.435	3.46373	1.535	0.07152	1.435	4.76638	1.535	0.09371
1.436	3.4618	1.536	0.07216	1.436	4.76522	1.536	0.09448
1.437	3.4676	1.537	0.07287	1.437	4.77218	1.537	0.09526
1.438	3.45922	1.538	0.07371	1.438	4.7745	1.538	0.09618
1.439	3.49143	1.539	0.07442	1.439	4.75942	1.539	0.09696
1.44	3.49401	1.54	0.07525	1.44	4.76986	1.54	0.09788
1.441	3.48048	1.541	0.07609	1.441	4.78957	1.541	0.09881
1.442	3.49723	1.542	0.07699	1.442	4.79189	1.542	0.09973
1.443	3.49981	1.543	0.0779	1.443	4.81277	1.543	0.10067
1.444	3.50174	1.544	0.0788	1.444	4.80581	1.544	0.10159
1.445	3.50819	1.545	0.0797	1.445	4.82552	1.545	0.1026
1.446	3.50368	1.546	0.08067	1.446	4.82784	1.546	0.10361
1.447	3.49981	1.547	0.08163	1.447	4.83248	1.547	0.10469
1.448	3.51592	1.548	0.08273	1.448	4.8638	1.548	0.1057
1.449	3.52816	1.549	0.08376	1.449	4.83016	1.549	0.10678
1.45	3.5346	1.55	0.08485	1.45	4.83596	1.55	0.10786
1.451	3.54233	1.551	0.08601	1.451	4.85916	1.551	0.10909
1.452	3.53976	1.552	0.08717	1.452	4.87075	1.552	0.1101
1.453	3.55071	1.553	0.08833	1.453	4.87075	1.553	0.11134
1.454	3.54942	1.554	0.08962	1.454	4.87539	1.554	0.11264
1.455	3.54169	1.555	0.09078	1.455	4.88467	1.555	0.11396
1.456	3.55007	1.556	0.09213	1.456	4.88931	1.556	0.11536
1.457	3.55329	1.557	0.09349	1.457	4.90555	1.557	0.11682
1.458	3.56489	1.558	0.09497	1.458	4.89047	1.558	0.11814
1.459	3.56553	1.559	0.09652	1.459	4.90555	1.559	0.11969
1.46	3.56166	1.56	0.09806	1.46	4.89743	1.56	0.12115
1.461	3.57068	1.561	0.09974	1.461	4.90903	1.561	0.1227
1.462	3.57906	1.562	0.10141	1.462	4.93338	1.562	0.1244
1.463	3.58357	1.563	0.10322	1.463	4.92874	1.563	0.12602
1.464	3.58937	1.564	0.10509	1.464	4.93222	1.564	0.1278
1.465	3.60097	1.565	0.10702	1.465	4.95774	1.565	0.12966
1.466	3.60032	1.566	0.10895	1.466	4.94614	1.566	0.13152
1.467	3.60097	1.567	0.11108	1.467	4.97513	1.567	0.13337
1.468	3.61578	1.568	0.1132	1.468	4.94962	1.568	0.1353
1.469	3.6203	1.569	0.11559	1.469	4.95542	1.569	0.13754
1.47	3.61578	1.57	0.1181	1.47	4.97629	1.57	0.13972
1.471	3.62094	1.571	0.12068	1.471	5.00297	1.571	0.14203
1.472	3.62481	1.572	0.12345	1.472	5.00181	1.572	0.14443
1.473	3.61836	1.573	0.12628	1.473	4.99717	1.573	0.1469
1.474	3.62996	1.574	0.12925	1.474	4.99485	1.574	0.14953
1.475	3.63383	1.575	0.13234	1.475	5.00876	1.575	0.15232
1.476	3.63962	1.576	0.13563	1.476	5.00992	1.576	0.15502
1.477	3.64607	1.577	0.1391	1.477	5.02848	1.577	0.15796
1.478	3.66153	1.578	0.14271	1.478	5.0192	1.578	0.16097
1.479	3.66282	1.579	0.14645	1.479	5.05399	1.579	0.16406
1.48	3.67506	1.58	0.15038	1.48	5.05167	1.58	0.16754
1.481	3.66475	1.581	0.15463	1.481	5.05283	1.581	0.17094
1.482	3.66733	1.582	0.15901	1.482	5.06907	1.582	0.17458
1.483	3.65638	1.583	0.16378	1.483	5.08415	1.583	0.1783
1.484	3.67635	1.584	0.16855	1.484	5.07835	1.584	0.182
1.485	3.6873	1.585	0.17364	1.485	5.07719	1.585	0.18618
1.486	3.68859	1.586	0.17899	1.486	5.06791	1.586	0.19051
1.487	3.69439	1.587	0.1844	1.487	5.0969	1.587	0.19499
1.488	3.69761	1.588	0.1902	1.488	5.10966	1.588	0.19963
1.489	3.70599	1.589	0.19645	1.489	5.09458	1.589	0.20442
1.49	3.72145	1.59	0.20289	1.49	5.10966	1.59	0.20945
1.491	3.70921	1.591	0.20978	1.491	5.14445	1.591	0.21494
1.492	3.72016	1.592	0.21694	1.492	5.1259	1.592	0.2202
1.493	3.72016	1.593	0.22454	1.493	5.14213	1.593	0.22584
1.494	3.71694	1.594	0.23246	1.494	5.14561	1.594	0.2321
1.495	3.73305	1.595	0.24065	1.495	5.15605	1.595	0.23844
1.496	3.73949	1.596	0.24947	1.496	5.15953	1.596	0.24509
1.497	3.73691	1.597	0.25856	1.497	5.15837	1.597	0.25205
1.498	3.75173	1.598	0.26816	1.498	5.17925	1.598	0.25932
1.499	3.75495	1.599	0.27827	1.499	5.20824	1.599	0.26705
1.5	3.74464	1.6	0.2889	1.5	5.2036	1.6	0.27493
1.501	3.76269	1.601	0.30005	1.501	5.19664	1.601	0.28321
1.502	3.77106	1.602	0.31171	1.502	5.20824	1.602	0.29195
1.503	3.76526	1.603	0.32389	1.503	5.21172	1.603	0.30091
1.504	3.7833	1.604	0.33678	1.504	5.22332	1.604	0.31058
1.505	3.79361	1.605	0.35005	1.505	5.23259	1.605	0.32056
1.506	3.78459	1.606	0.3639	1.506	5.23723	1.606	0.33084
1.507	3.79683	1.607	0.37866	1.507	5.25115	1.607	0.34205
1.508	3.79619	1.608	0.39405	1.508	5.25231	1.608	0.35348
1.509	3.80456	1.609	0.41016	1.509	5.27202	1.609	0.36547
1.51	3.81874	1.61	0.42711	1.51	5.26507	1.61	0.37792
1.511	3.81487	1.611	0.44476	1.511	5.26971	1.611	0.39098
1.512	3.8181	1.612	0.46332	1.512	5.26739	1.612	0.40475
1.513	3.82776	1.613	0.48239	1.513	5.29406	1.613	0.4189
1.514	3.83356	1.614	0.50249	1.514	5.2929	1.614	0.43367
1.515	3.83614	1.615	0.52382	1.515	5.28942	1.615	0.44936
1.516	3.85933	1.616	0.54572	1.516	5.31957	1.616	0.46567
1.517	3.84644	1.617	0.56879	1.517	5.33233	1.617	0.48269
1.518	3.85869	1.618	0.59276	1.518	5.32305	1.618	0.5007
1.519	3.85031	1.619	0.6175	1.519	5.33233	1.619	0.51918
1.52	3.86706	1.62	0.64372	1.52	5.35205	1.62	0.53881
1.521	3.86964	1.621	0.67072	1.521	5.3648	1.621	0.55907
1.522	3.87544	1.622	0.69907	1.522	5.35205	1.622	0.57995
1.523	3.8735	1.623	0.72935	1.523	5.34973	1.623	0.60198
1.524	3.88381	1.624	0.75963	1.524	5.37292	1.624	0.62486
1.525	3.88897	1.625	0.79184	1.525	5.37176	1.625	0.64914
1.526	3.90121	1.626	0.82535	1.526	5.39032	1.626	0.6742
1.527	3.89799	1.627	0.86014	1.527	5.42279	1.627	0.70018
1.528	3.90959	1.628	0.89622	1.528	5.42859	1.628	0.72739
1.529	3.92376	1.629	0.93359	1.529	5.44019	1.629	0.75546
1.53	3.91216	1.63	0.97225	1.53	5.45062	1.63	0.78475
1.531	3.93278	1.631	1.01284	1.531	5.42511	1.631	0.81569
1.532	3.93471	1.632	1.05472	1.532	5.44251	1.632	0.84738
1.533	3.94824	1.633	1.09789	1.533	5.46686	1.633	0.8814
1.534	3.92763	1.634	1.14299	1.534	5.47614	1.634	0.9162
1.535	3.95147	1.635	1.18938	1.535	5.48542	1.635	0.95176
1.536	3.96435	1.636	1.2377	1.536	5.49817	1.636	0.98964
1.537	3.96306	1.637	1.28731	1.537	5.51093	1.637	1.0283
1.538	3.96371	1.638	1.3395	1.538	5.50513	1.638	1.06774
1.539	3.96371	1.639	1.39298	1.539	5.50629	1.639	1.11025
1.54	3.99077	1.64	1.44839	1.54	5.53992	1.64	1.15356
1.541	3.98046	1.641	1.50573	1.541	5.53992	1.641	1.1984
1.542	3.9811	1.642	1.565	1.542	5.51673	1.642	1.24478
1.543	3.98819	1.643	1.62621	1.543	5.56892	1.643	1.29349
1.544	3.98883	1.644	1.68935	1.544	5.59095	1.644	1.34375
1.545	4.00945	1.645	1.75443	1.545	5.57008	1.645	1.39555
1.546	4.00881	1.646	1.82208	1.546	5.59095	1.646	1.44967
1.547	4.01718	1.647	1.89102	1.547	5.61299	1.647	1.50457
1.548	4.03651	1.648	1.96254	1.548	5.61531	1.648	1.56256
1.549	4.04489	1.649	2.03599	1.549	5.60719	1.649	1.62209
1.55	4.03522	1.65	2.11137	1.55	5.62227	1.65	1.68395
1.551	4.04553	1.651	2.18869	1.551	5.63154	1.651	1.74734
1.552	4.05713	1.652	2.26922	1.552	5.63154	1.652	1.81306
1.553	4.04811	1.653	2.35105	1.553	5.65938	1.653	1.8811
1.554	4.06486	1.654	2.43545	1.554	5.66866	1.654	1.95145
1.555	4.07968	1.655	2.52179	1.555	5.67909	1.655	2.02414
1.556	4.08033	1.656	2.6107	1.556	5.68373	1.656	2.09912
1.557	4.09128	1.657	2.70155	1.557	5.72316	1.657	2.17644
1.558	4.09837	1.658	2.79497	1.558	5.69765	1.658	2.2553
1.559	4.0945	1.659	2.89097	1.559	5.72664	1.659	2.33726
1.56	4.11898	1.66	2.98955	1.56	5.72548	1.66	2.42231
1.561	4.11061	1.661	3.08942	1.561	5.74636	1.661	2.50813
1.562	4.12929	1.662	3.19186	1.562	5.75564	1.662	2.59782
1.563	4.1338	1.663	3.29624	1.563	5.76839	1.663	2.68982
1.564	4.14153	1.664	3.40319	1.564	5.78579	1.664	2.78414
1.565	4.16408	1.665	3.51337	1.565	5.77419	1.665	2.88079
1.566	4.15249	1.666	3.62483	1.566	5.79855	1.666	2.9813
1.567	4.15829	1.667	3.73952	1.567	5.82174	1.667	3.08258
1.568	4.16151	1.668	3.85678	1.568	5.81246	1.668	3.18774
1.569	4.16215	1.669	3.97469	1.569	5.85653	1.669	3.29521
1.57	4.1847	1.67	4.09582	1.57	5.87277	1.67	3.40577
1.571	4.20145	1.671	4.21952	1.571	5.87857	1.671	3.51865
1.572	4.21821	1.672	4.34516	1.572	5.87393	1.672	3.63462
1.573	4.22465	1.673	4.47337	1.573	5.89017	1.673	3.7537
1.574	4.2298			1.574	5.90408	1.674	3.87431
1.575	4.22787			1.575	5.90988	1.675	3.99802
1.576	4.22594			1.576	5.93308	1.676	4.12481
1.577	4.24913			1.577	5.93772	1.677	4.2547
1.578	4.25944			1.578	5.94931	1.678	4.38691
1.579	4.26782			1.579	5.98179	1.679	4.52299
1.58	4.28199			1.58	5.9899	1.68	4.66138
1.581	4.2865			1.581	6.00034	1.681	4.80287
1.582	4.3039			1.582	6.0189	1.682	4.94668
1.583	4.29617			1.583	6.04209	1.683	5.0928
1.584	4.31936			1.584	6.03629	1.684	5.2428
1.585	4.33354			1.585	6.07456	1.685	5.39588
1.586	4.33031			1.586	6.08036	1.686	5.55128
1.587	4.35286			1.587	6.09776	1.687	5.70979
1.588	4.36575			1.588	6.12095	1.688	5.8706
1.589	4.38121			1.589	6.15111	1.689	6.03451
1.59	4.38894			1.59	6.15923	1.69	6.20152
1.591	4.3825			1.591	6.16734	1.691	6.37007
1.592	4.40827			1.592	6.2033	1.692	6.5417
1.593	4.42503			1.593	6.21953	1.693	6.71644
1.594	4.44242			1.594	6.22533	1.694	6.89426
1.595	4.44758			1.595	6.26244	1.695	7.07596
1.596	4.46304			1.596	6.2752	1.696	7.25843
1.597	4.47077			1.597	6.28796	1.697	7.44553
1.598	4.50041			1.598	6.32159	1.698	7.63495
1.599	4.51201			1.599	6.3529	1.699	7.82438
1.6	4.52747			1.6	6.35638		--
1.601	4.5526			1.601	6.39697		--
1.602	4.5687			1.602	6.43061		--
1.603	4.57579			1.603	6.43872		--
1.604	4.59448			1.604	6.44336		--
1.605	4.60607			1.605	6.48047		--
1.606	4.62862			1.606	6.51527		--
1.607	4.66084			1.607	6.55238		--
1.608	4.68726			1.608	6.56398		--
1.609	4.69177			1.609	6.61268		--
1.61	4.72849			1.61	6.63936		--
1.611	4.75104			1.611	6.66255		--
1.612	4.77875			1.612	6.68459		--
1.613	4.79163			1.613	6.69851		--
1.614	4.82578			1.614	6.76461		--
1.615	4.86057			1.615	6.80172		--
1.616	4.89085			1.616	6.84927		--
1.617	4.92049			1.617	6.86087		--
1.618	4.94755			1.618	6.89334		--
1.619	4.9759			1.619	6.95829		--
1.62	4.99523			1.62	6.98612		--
1.621	5.05902			1.621	7.01511		--
1.622	5.07512			1.622	7.06962		--
1.623	5.11765			1.623	7.11833		--
1.624	5.15244			1.624	7.15196		--
1.625	5.19754			1.625	7.19835		--
1.626	5.23878			1.626	7.26098		--
1.627	5.28194			1.627	7.30041		--
1.628	5.32382			1.628	7.37347		--
1.629	5.38246			1.629	7.43494		--
1.63	5.42562			1.63	7.48133		--
1.631	5.47459			1.631	7.53816		--
1.632	5.52291			1.632	7.60774		--
1.633	5.59121			1.633	7.6924		--
1.634	5.64597			1.634	7.73647		--
1.635	5.71814			1.635	7.80838		--
1.636	5.78063			1.636	7.88608		--
1.637	5.83153			1.637	7.95798		--
1.638	5.89854			1.638	8.04264		--
1.639	5.96941			1.639	8.13194
1.64	6.04286			1.64	8.22008
1.641	6.13113			1.641	8.3059
1.642	6.20329			1.642	8.39868
1.643	6.28448			1.643	8.47175
1.644	6.3663			1.644	8.58076
1.645	6.4681			1.645	8.67934
1.646	6.54542			1.646	8.78604
1.647	6.6485			1.647	8.88461
1.648	6.74515			1.648	8.99595
1.649	6.83535			1.649	9.1154
1.65	6.94488			1.65	9.24181
1.651	7.05441			1.651	9.36707
1.652	7.1575			1.652	9.49464
1.653	7.27348			1.653	9.63381
1.654	7.38301			1.654	9.78109
1.655	7.50542			1.655	9.91446
1.656	7.62784			1.656	10.049
1.657	7.77603			1.657	10.2056
1.658	7.89845			1.658	10.3413
1.659	8.04019			1.659	10.5129
1.66	8.18194			1.66	10.6787
1.661	8.30436			1.661	10.8573
1.662	8.45899			1.662	11.0232
1.663	8.60073			1.663	11.2099
1.664	8.75537			1.664	11.3839
1.665	8.91			1.665	11.5822
1.666	9.05819			1.666	11.7782
1.667	9.23215			1.667	11.9753
1.668	9.39967			1.668	12.1725
1.669	9.56718			1.669	12.3812
1.67	9.74115			1.67	12.6132
1.671	9.90866			1.671	12.8103
1.672	10.0826			1.672	13.0423
1.673	10.2824			1.673	13.2742
1.674	10.4628			1.674	13.5178
1.675	10.6496			1.675	13.7729
1.676	10.8493			1.676	14.0281
1.677	11.0297			1.677	14.2832
1.678	11.2359			1.678	14.5615
1.679	11.4357			1.679	14.8051
1.68	11.6354			1.68	15.0718
1.681	11.848			1.681	15.3618
1.682	12.0606			1.682	15.6285
1.683	12.2668			1.683	15.9184
1.684	12.4859			1.684	16.22
1.685	12.6985			1.685	16.5215
1.686	12.9175			1.686	16.8346
1.687	13.1495			1.687	17.1246
1.688	13.375			1.688	17.4377
1.689	13.5941			1.689	17.7624
1.69	13.8324			1.69	18.0987
1.691	14.0644			1.691	18.4235
1.692	14.2964			1.692	18.7714
1.693	14.5412			1.693	19.0961
1.694	14.786			1.694	19.4441
1.695	15.0244			1.695	19.8036
1.696	15.2692			1.696	20.1515
1.697	15.5141			1.697	20.511
1.698	15.7589			1.698	20.8705
1.699	16.0102			1.699	21.4416

## Sheet: Figure 6e
	SAs Pt:Fe2O3-Ov
Potential (V vs. RHE)	ABPE (%)
0.6	-0.46583
0.601	-0.45572
0.602	-0.44775
0.603	-0.44023
0.604	-0.43297
0.605	-0.42565
0.606	-0.41859
0.607	-0.41156
0.608	-0.40521
0.609	-0.39871
0.61	-0.39265
0.611	-0.38635
0.612	-0.38015
0.613	-0.37422
0.614	-0.36813
0.615	-0.36256
0.616	-0.35708
0.617	-0.35146
0.618	-0.34601
0.619	-0.34082
0.62	-0.3354
0.621	-0.33024
0.622	-0.32461
0.623	-0.32005
0.624	-0.31493
0.625	-0.3099
0.626	-0.30505
0.627	-0.30014
0.628	-0.29564
0.629	-0.29058
0.63	-0.28611
0.631	-0.28141
0.632	-0.27687
0.633	-0.27227
0.634	-0.26769
0.635	-0.264
0.636	-0.25935
0.637	-0.25512
0.638	-0.25074
0.639	-0.24637
0.64	-0.24249
0.641	-0.23855
0.642	-0.23429
0.643	-0.23028
0.644	-0.22605
0.645	-0.22278
0.646	-0.21849
0.647	-0.21453
0.648	-0.21081
0.649	-0.20711
0.65	-0.20341
0.651	-0.19965
0.652	-0.19629
0.653	-0.19278
0.654	-0.18897
0.655	-0.18602
0.656	-0.18184
0.657	-0.17814
0.658	-0.17475
0.659	-0.1713
0.66	-0.16802
0.661	-0.16474
0.662	-0.16163
0.663	-0.15798
0.664	-0.15497
0.665	-0.15134
0.666	-0.14795
0.667	-0.14443
0.668	-0.14175
0.669	-0.1387
0.67	-0.13566
0.671	-0.13285
0.672	-0.12907
0.673	-0.12658
0.674	-0.12358
0.675	-0.1202
0.676	-0.11781
0.677	-0.11476
0.678	-0.11118
0.679	-0.10814
0.68	-0.10571
0.681	-0.10299
0.682	-0.09998
0.683	-0.09682
0.684	-0.09502
0.685	-0.09188
0.686	-0.08875
0.687	-0.08563
0.688	-0.08364
0.689	-0.08068
0.69	-0.07796
0.691	-0.07465
0.692	-0.07202
0.693	-0.06961
0.694	-0.06729
0.695	-0.06306
0.696	-0.06201
0.697	-0.05861
0.698	-0.05609
0.699	-0.05416
0.7	-0.05137
0.701	-0.04941
0.702	-0.04726
0.703	-0.04407
0.704	-0.04118
0.705	-0.03892
0.706	-0.03632
0.707	-0.03449
0.708	-0.03307
0.709	-0.03028
0.71	-0.02783
0.711	-0.0246
0.712	-0.02393
0.713	-0.02038
0.714	-0.01832
0.715	-0.01672
0.716	-0.0149
0.717	-0.01165
0.718	-0.01061
0.719	-0.00816
0.72	-0.00459
0.721	-0.0036
0.722	-0.00121
0.723	0.000808055
0.724	0.00273
0.725	0.00471
0.726	0.00688
0.727	0.0086
0.728	0.01208
0.729	0.01283
0.73	0.01546
0.731	0.01788
0.732	0.01965
0.733	0.02096
0.734	0.02321
0.735	0.02472
0.736	0.02917
0.737	0.02926
0.738	0.03301
0.739	0.03352
0.74	0.03683
0.741	0.03753
0.742	0.04052
0.743	0.04277
0.744	0.04311
0.745	0.04783
0.746	0.049
0.747	0.05165
0.748	0.05304
0.749	0.05614
0.75	0.0574
0.751	0.06034
0.752	0.06303
0.753	0.06609
0.754	0.06809
0.755	0.07017
0.756	0.07234
0.757	0.07566
0.758	0.07721
0.759	0.07915
0.76	0.08159
0.761	0.08576
0.762	0.08706
0.763	0.09151
0.764	0.09234
0.765	0.09473
0.766	0.09705
0.767	0.09949
0.768	0.10283
0.769	0.10551
0.77	0.10798
0.771	0.11058
0.772	0.11277
0.773	0.11529
0.774	0.11792
0.775	0.12189
0.776	0.12193
0.777	0.12671
0.778	0.13006
0.779	0.13098
0.78	0.13355
0.781	0.1356
0.782	0.13999
0.783	0.14214
0.784	0.14587
0.785	0.14788
0.786	0.15108
0.787	0.15307
0.788	0.1565
0.789	0.15884
0.79	0.16062
0.791	0.16476
0.792	0.16738
0.793	0.1705
0.794	0.17335
0.795	0.17681
0.796	0.17828
0.797	0.18011
0.798	0.18378
0.799	0.18522
0.8	0.1904
0.801	0.19262
0.802	0.19403
0.803	0.19837
0.804	0.20153
0.805	0.2031
0.806	0.20678
0.807	0.20948
0.808	0.21465
0.809	0.21514
0.81	0.21805
0.811	0.22028
0.812	0.22568
0.813	0.22692
0.814	0.23133
0.815	0.23291
0.816	0.23389
0.817	0.23838
0.818	0.24141
0.819	0.24551
0.82	0.24757
0.821	0.25116
0.822	0.25231
0.823	0.25587
0.824	0.26153
0.825	0.26078
0.826	0.26529
0.827	0.26786
0.828	0.27169
0.829	0.27399
0.83	0.27635
0.831	0.28158
0.832	0.28287
0.833	0.28408
0.834	0.28875
0.835	0.29075
0.836	0.29503
0.837	0.29958
0.838	0.3
0.839	0.30372
0.84	0.30651
0.841	0.30917
0.842	0.31075
0.843	0.31418
0.844	0.31917
0.845	0.32245
0.846	0.32448
0.847	0.32946
0.848	0.32862
0.849	0.33067
0.85	0.33911
0.851	0.34001
0.852	0.34374
0.853	0.34579
0.854	0.34898
0.855	0.35232
0.856	0.35389
0.857	0.35978
0.858	0.3622
0.859	0.36492
0.86	0.36802
0.861	0.36849
0.862	0.37036
0.863	0.3752
0.864	0.37932
0.865	0.38249
0.866	0.38436
0.867	0.3867
0.868	0.39042
0.869	0.39497
0.87	0.39908
0.871	0.39949
0.872	0.40425
0.873	0.40798
0.874	0.40994
0.875	0.41252
0.876	0.41104
0.877	0.41938
0.878	0.41751
0.879	0.42239
0.88	0.42375
0.881	0.42989
0.882	0.43257
0.883	0.43249
0.884	0.4368
0.885	0.44062
0.886	0.44318
0.887	0.4467
0.888	0.44759
0.889	0.45164
0.89	0.45434
0.891	0.45473
0.892	0.45878
0.893	0.46138
0.894	0.4667
0.895	0.4686
0.896	0.47185
0.897	0.47318
0.898	0.47795
0.899	0.48074
0.9	0.47917
0.901	0.48199
0.902	0.48494
0.903	0.48732
0.904	0.4928
0.905	0.49327
0.906	0.49363
0.907	0.49909
0.908	0.50148
0.909	0.50381
0.91	0.50602
0.911	0.50725
0.912	0.51234
0.913	0.51402
0.914	0.51568
0.915	0.51636
0.916	0.51992
0.917	0.52154
0.918	0.5241
0.919	0.52712
0.92	0.52964
0.921	0.53261
0.922	0.5351
0.923	0.53898
0.924	0.54095
0.925	0.54009
0.926	0.54063
0.927	0.54537
0.928	0.54961
0.929	0.55149
0.93	0.55383
0.931	0.55476
0.932	0.55614
0.933	0.5552
0.934	0.55977
0.935	0.56432
0.936	0.56517
0.937	0.56921
0.938	0.56594
0.939	0.57175
0.94	0.57029
0.941	0.56973
0.942	0.57276
0.943	0.57667
0.944	0.57832
0.945	0.58084
0.946	0.58111
0.947	0.58315
0.948	0.58517
0.949	0.58762
0.95	0.58652
0.951	0.58893
0.952	0.59132
0.953	0.59369
0.954	0.59386
0.955	0.59489
0.956	0.59677
0.957	0.59777
0.958	0.60092
0.959	0.60059
0.96	0.60283
0.961	0.60463
0.962	0.60598
0.963	0.60774
0.964	0.60863
0.965	0.60993
0.966	0.60868
0.967	0.60995
0.968	0.61373
0.969	0.61413
0.97	0.61744
0.971	0.61655
0.972	0.6165
0.973	0.61933
0.974	0.61842
0.975	0.61915
0.976	0.61864
0.977	0.62303
0.978	0.62494
0.979	0.62561
0.98	0.62464
0.981	0.62488
0.982	0.62672
0.983	0.62492
0.984	0.62553
0.985	0.62772
0.986	0.63109
0.987	0.63005
0.988	0.6294
0.989	0.62875
0.99	0.63203
0.991	0.63056
0.992	0.63262
0.993	0.63427
0.994	0.63745
0.995	0.63633
0.996	0.6356
0.997	0.63833
0.998	0.63641
0.999	0.63296
1	0.63755
1.001	0.63791
1.002	0.63673
1.003	0.63972
1.004	0.63663
1.005	0.63807
1.006	0.63686
1.007	0.63789
1.008	0.63927
1.009	0.63989
1.01	0.63642
1.011	0.6348
1.012	0.63945
1.013	0.64038
1.014	0.63726
1.015	0.63816
1.016	0.64051
1.017	0.63556
1.018	0.6386
1.019	0.63619
1.02	0.63918
1.021	0.63819
1.022	0.64041
1.023	0.63798
1.024	0.64122
1.025	0.637
1.026	0.63386
1.027	0.63388
1.028	0.63739
1.029	0.63738
1.03	0.63596
1.031	0.63557
1.032	0.63586
1.033	0.63476
1.034	0.63503
1.035	0.63459
1.036	0.63551
1.037	0.63505
1.038	0.63356
1.039	0.63308
1.04	0.63359
1.041	0.63074
1.042	0.62922
1.043	0.63136
1.044	0.63082
1.045	0.62961
1.046	0.6297
1.047	0.62749
1.048	0.62952
1.049	0.62762
1.05	0.62441
1.051	0.62574
1.052	0.62382
1.053	0.62125
1.054	0.62125
1.055	0.62283
1.056	0.6212
1.057	0.62336
1.058	0.62171
1.059	0.61879
1.06	0.61714
1.061	0.61672
1.062	0.61567
1.063	0.61554
1.064	0.61324
1.065	0.61493
1.066	0.61322
1.067	0.61242
1.068	0.61465
1.069	0.60988
1.07	0.61026
1.071	0.60942
1.072	0.60497
1.073	0.6068
1.074	0.60681
1.075	0.60622
1.076	0.60472
1.077	0.60146
1.078	0.60317
1.079	0.60224
1.08	0.59752
1.081	0.59917
1.082	0.59935
1.083	0.59522
1.084	0.59423
1.085	0.5921
1.086	0.59365
1.087	0.59206
1.088	0.59355
1.089	0.58886
1.09	0.58948
1.091	0.58924
1.092	0.58788
1.093	0.58404
1.094	0.58376
1.095	0.58292
1.096	0.5799
1.097	0.57986
1.098	0.57656
1.099	0.5789
1.1	0.57852
1.101	0.57415
1.102	0.57402
1.103	0.5715
1.104	0.56977
1.105	0.56934
1.106	0.56941
1.107	0.56661
1.108	0.56613
1.109	0.56486
1.11	0.56179
1.111	0.55873
1.112	0.56199
1.113	0.55891
1.114	0.55634
1.115	0.55426
1.116	0.55193
1.117	0.55503
1.118	0.55169
1.119	0.54909
1.12	0.546
1.121	0.54558
1.122	0.54466
1.123	0.54324
1.124	0.54205
1.125	0.54108
1.126	0.54128
1.127	0.53745
1.128	0.53597
1.129	0.53309
1.13	0.52974
1.131	0.52963
1.132	0.52812
1.133	0.52659
1.134	0.5246
1.135	0.52305
1.136	0.5197
1.137	0.51836
1.138	0.51768
1.139	0.51609
1.14	0.51427
1.141	0.512
1.142	0.51038
1.143	0.51005
1.144	0.50884
1.145	0.5046
1.146	0.50592
1.147	0.5019
1.148	0.49979
1.149	0.49747
1.15	0.49681
1.151	0.49425
1.152	0.49149
1.153	0.49058
1.154	0.48923
1.155	0.48686
1.156	0.48529
1.157	0.4829
1.158	0.48071
1.159	0.47732
1.16	0.47847
1.161	0.47526
1.162	0.47245
1.163	0.47255
1.164	0.46914
1.165	0.46689
1.166	0.4652
1.167	0.4616
1.168	0.45934
1.169	0.45669
1.17	0.45793
1.171	0.45544
1.172	0.45404
1.173	0.45226
1.174	0.44956
1.175	0.44596
1.176	0.44451
1.177	0.44145
1.178	0.43927
1.179	0.43865
1.18	0.43558
1.181	0.43371
1.182	0.4308
1.183	0.42993
1.184	0.42633
1.185	0.42476
1.186	0.42149
1.187	0.41973
1.188	0.41761
1.189	0.41451
1.19	0.41319
1.191	0.41056
1.192	0.40793
1.193	0.40656
1.194	0.40249
1.195	0.40032
1.196	0.39828
1.197	0.39546
1.198	0.39525
1.199	0.39225
1.2	0.38866
1.201	0.38686
1.202	0.38401
1.203	0.38322
1.204	0.37918
1.205	0.37661
1.206	0.37489
1.207	0.37286
1.208	0.37153
1.209	0.3668
1.21	0.366
1.211	0.36239
1.212	0.36113
1.213	0.3582
1.214	0.35528
1.215	0.35301
1.216	0.3514
1.217	0.34832
1.218	0.34731
1.219	0.34215
1.22	0.3406
1.221	0.3375
1.222	0.33566
1.223	0.33317
1.224	0.32883
1.225	0.32767
1.226	0.3254
1.227	0.32167
1.228	0.31938
1.229	0.31742
1.23	0.31393
1.231	0.31067
1.232	0.30901
1.233	0.3062
1.234	0.30215
1.235	0.29955
1.236	0.2988
1.237	0.29443
1.238	0.29319
1.239	0.28894
1.24	0.28619
1.241	0.28456
1.242	0.28146
1.243	0.27937
1.244	0.27586
1.245	0.27167
1.246	0.26984
1.247	0.26672
1.248	0.26474
1.249	0.26151
1.25	0.25884
1.251	0.25606
1.252	0.25282
1.253	0.25074
1.254	0.24749
1.255	0.24527
1.256	0.242
1.257	0.23856
1.258	0.23588
1.259	0.23318
1.26	0.22957
1.261	0.22789
1.262	0.22412
1.263	0.22004
1.264	0.21745
1.265	0.21543
1.266	0.21219
1.267	0.20932
1.268	0.206
1.269	0.20359
1.27	0.20019
1.271	0.19658
1.272	0.19452
1.273	0.19097
1.274	0.18729
1.275	0.18446
1.276	0.18136
1.277	0.17849
1.278	0.1756
1.279	0.17246
1.28	0.16873
1.281	0.16536
1.282	0.16304
1.283	0.15943
1.284	0.15641
1.285	0.15332
1.286	0.15032
1.287	0.14691
1.288	0.1431
1.289	0.14041
1.29	0.13731
1.291	0.13374
1.292	0.1311
1.293	0.12778
1.294	0.12391
1.295	0.12079
1.296	0.11746
1.297	0.11401
1.298	0.11085
1.299	0.10774
1.3	0.10444
1.301	0.10096
1.302	0.09764
1.303	0.0944
1.304	0.09094
1.305	0.08756
1.306	0.08419
1.307	0.08085
1.308	0.07738
1.309	0.07399
1.31	0.07069
1.311	0.06714
1.312	0.06371
1.313	0.06037
1.314	0.05683
1.315	0.05342
1.316	0.04983
1.317	0.04636
1.318	0.04276
1.319	0.03925
1.32	0.03587
1.321	0.03228
1.322	0.02873
1.323	0.02519
1.324	0.02164
1.325	0.01803
1.326	0.01451
1.327	0.01086
1.328	0.00727
1.329	0.00363
1.33	0
1.331	-0.00364
1.332	-0.0073
1.333	-0.01098
1.334	-0.01456
1.335	-0.01827
1.336	-0.022
1.337	-0.02577
1.338	-0.02946
1.339	-0.03309
1.34	-0.03688
1.341	-0.0406
1.342	-0.04428
1.343	-0.04818
1.344	-0.05187
1.345	-0.05556
1.346	-0.05928
1.347	-0.06313
1.348	-0.06705
1.349	-0.07088
1.35	-0.07473
1.351	-0.07852
1.352	-0.08238
1.353	-0.08605
1.354	-0.09015
1.355	-0.09405
1.356	-0.09778
1.357	-0.10148
1.358	-0.1055
1.359	-0.10957
1.36	-0.11328
1.361	-0.11695
1.362	-0.1218
1.363	-0.12545
1.364	-0.12964
1.365	-0.1337
1.366	-0.13727
1.367	-0.14143
1.368	-0.14512
1.369	-0.14966
1.37	-0.15308
1.371	-0.15776
1.372	-0.16146
1.373	-0.16601
1.374	-0.16997
1.375	-0.17388
1.376	-0.17754
1.377	-0.18216
1.378	-0.18631
1.379	-0.19025
1.38	-0.19384
1.381	-0.19843
1.382	-0.2025
1.383	-0.20726
1.384	-0.21073
1.385	-0.21476
1.386	-0.21996
1.387	-0.22382
1.388	-0.22768
1.389	-0.23257
1.39	-0.23644
1.391	-0.24066
1.392	-0.24475
1.393	-0.24885
1.394	-0.25361
1.395	-0.25863
1.396	-0.26123
1.397	-0.26612
1.398	-0.27033
1.399	-0.27615
1.4	-0.27966
1.401	-0.28415
1.402	-0.28974
1.403	-0.293
1.404	-0.2965
1.405	-0.30216
1.406	-0.30583
1.407	-0.31039
1.408	-0.31479
1.409	-0.31919
1.41	-0.32499
1.411	-0.32765
1.412	-0.33274
1.413	-0.33766
1.414	-0.34124
1.415	-0.34639
1.416	-0.35007
1.417	-0.35545
1.418	-0.36004
1.419	-0.36506
1.42	-0.36948
1.421	-0.3738
1.422	-0.37726
1.423	-0.38233
1.424	-0.38808
1.425	-0.39067
1.426	-0.39734
1.427	-0.40125
1.428	-0.40698
1.429	-0.41125
1.43	-0.41552
1.431	-0.42014
1.432	-0.42359
1.433	-0.43002
1.434	-0.43395
1.435	-0.4391
1.436	-0.44254
1.437	-0.44845
1.438	-0.45214
1.439	-0.45823
1.44	-0.46166
1.441	-0.46818
1.442	-0.47253
1.443	-0.47806
1.444	-0.48083
1.445	-0.48638
1.446	-0.49196
1.447	-0.4962
1.448	-0.50167
1.449	-0.50509
1.45	-0.51087
1.451	-0.51443
1.452	-0.52023
1.453	-0.5255
1.454	-0.53121
1.455	-0.53694
1.456	-0.53977
1.457	-0.54583
1.458	-0.54923
1.459	-0.55532
1.46	-0.56173
1.461	-0.56712
1.462	-0.57114
1.463	-0.57578
1.464	-0.58104
1.465	-0.586
1.466	-0.59003
1.467	-0.59675
1.468	-0.60254
1.469	-0.60659
1.47	-0.61388
1.471	-0.61793
1.472	-0.62446
1.473	-0.62819
1.474	-0.63342
1.475	-0.64051
1.476	-0.64069
1.477	-0.649
1.478	-0.65702
1.479	-0.65835
1.48	-0.66555
1.481	-0.66999
1.482	-0.67478
1.483	-0.68135
1.484	-0.68473
1.485	-0.69007
1.486	-0.69778
1.487	-0.70317
1.488	-0.70874
1.489	-0.71139
1.49	-0.72124
1.491	-0.72612
1.492	-0.72932
1.493	-0.73306
1.494	-0.73889
1.495	-0.74646
1.496	-0.74867
1.497	-0.75667
1.498	-0.76237
1.499	-0.76593
1.5	-0.76987
1.501	-0.77658
1.502	-0.78431
1.503	-0.78847
1.504	-0.79626
1.505	-0.79961
1.506	-0.80459
1.507	-0.81265
1.508	-0.81642
1.509	-0.82557
1.51	-0.82977
1.511	-0.83585
1.512	-0.84131
1.513	-0.84933
1.514	-0.85098
1.515	-0.8526
1.516	-0.86282
1.517	-0.86551
1.518	-0.87558
1.519	-0.88024
1.52	-0.88842
1.521	-0.89244
1.522	-0.89533
1.523	-0.90469
1.524	-0.9105
1.525	-0.91633
1.526	-0.92375
1.527	-0.92755
1.528	-0.93134
1.529	-0.94112
1.53	-0.94493
1.531	-0.95151
1.532	-0.95765
1.533	-0.96287
1.534	-0.97139
1.535	-0.97711
1.536	-0.98163
1.537	-0.98784
1.538	-0.9931
1.539	-0.99472
1.54	-1.00167
1.541	-1.0106
1.542	-1.01588
1.543	-1.02512
1.544	-1.02844
1.545	-1.03749
1.546	-1.04281
1.547	-1.04865
1.548	-1.06031
1.549	-1.05781
1.55	-1.06391
1.551	-1.07387
1.552	-1.08131
1.553	-1.08618
1.554	-1.09209
1.555	-1.09905
1.556	-1.10498
1.557	-1.11356
1.558	-1.11503
1.559	-1.12337
1.56	-1.12641
1.561	-1.13399
1.562	-1.14454
1.563	-1.1484
1.564	-1.15414
1.565	-1.16507
1.566	-1.16729
1.567	-1.17911
1.568	-1.17801
1.569	-1.18434
1.57	-1.19431
1.571	-1.20571
1.572	-1.21044
1.573	-1.21431
1.574	-1.21874
1.575	-1.22715
1.576	-1.23244
1.577	-1.24203
1.578	-1.24476
1.579	-1.25844
1.58	-1.26292
1.581	-1.26826
1.582	-1.27741
1.583	-1.28629
1.584	-1.2899
1.585	-1.29468
1.586	-1.29739
1.587	-1.3099
1.588	-1.31829
1.589	-1.3195
1.59	-1.32851
1.591	-1.3427
1.592	-1.34299
1.593	-1.35238
1.594	-1.35844
1.595	-1.36635
1.596	-1.37243
1.597	-1.37728
1.598	-1.38804
1.599	-1.40102
1.6	-1.40497
1.601	-1.40829
1.602	-1.41664
1.603	-1.4228
1.604	-1.43119
1.605	-1.43896
1.606	-1.44548
1.607	-1.45457
1.608	-1.46014
1.609	-1.47089
1.61	-1.47422
1.611	-1.48079
1.612	-1.4854
1.613	-1.49822
1.614	-1.50318
1.615	-1.50748
1.616	-1.5214
1.617	-1.53038
1.618	-1.53304
1.619	-1.54104
1.62	-1.55209
1.621	-1.56116
1.622	-1.5628
1.623	-1.56747
1.624	-1.57964
1.625	-1.58467
1.626	-1.59553
1.627	-1.61057
1.628	-1.61772
1.629	-1.62662
1.63	-1.63519
1.631	-1.63296
1.632	-1.64364
1.633	-1.65646
1.634	-1.66475
1.635	-1.67305
1.636	-1.68244
1.637	-1.69186
1.638	-1.69558
1.639	-1.70144
1.64	-1.71738
1.641	-1.72292
1.642	-1.72122
1.643	-1.74307
1.644	-1.75556
1.645	-1.75457
1.646	-1.76674
1.647	-1.77932
1.648	-1.78567
1.649	-1.78869
1.65	-1.79913
1.651	-1.80773
1.652	-1.81336
1.653	-1.82798
1.654	-1.83664
1.655	-1.84571
1.656	-1.8529
1.657	-1.87147
1.658	-1.86883
1.659	-1.88407
1.66	-1.88941
1.661	-1.90204
1.662	-1.91087
1.663	-1.92088
1.664	-1.93245
1.665	-1.93435
1.666	-1.94831
1.667	-1.96193
1.668	-1.96461
1.669	-1.98536
1.67	-1.99674
1.671	-2.00459
1.672	-2.00888
1.673	-2.02033
1.674	-2.031
1.675	-2.03891
1.676	-2.05284
1.677	-2.06039
1.678	-2.07036
1.679	-2.08764
1.68	-2.09647
1.681	-2.10612
1.682	-2.11865
1.683	-2.13286
1.684	-2.13685
1.685	-2.15647
1.686	-2.16461
1.687	-2.1769
1.688	-2.1913
1.689	-2.20825
1.69	-2.21732
1.691	-2.22641
1.692	-2.24559
1.693	-2.25769
1.694	-2.26602
1.695	-2.28579
1.696	-2.29672
1.697	-2.30768
1.698	-2.32634
1.699	-2.34422

## Sheet: Figure 6g
	SAs Pt:Fe2O3-Ov
Potential (V vs. RHE)	ηtran (%)	Potential (V vs. RHE)	ηsep (%)
0.5	11.0253	0.5	-38.0981
0.501	11.1283	0.501	-36.8004
0.502	11.216	0.502	-35.7805
0.503	11.3448	0.503	-34.6674
0.504	11.5046	0.504	-33.4958
0.505	11.6129	0.505	-32.5188
0.506	11.6541	0.506	-31.7988
0.507	11.8036	0.507	-30.7436
0.508	11.9376	0.508	-29.8206
0.509	11.9634	0.509	-29.2187
0.51	12.1283	0.51	-28.259
0.511	12.2469	0.511	-27.4291
0.512	12.3294	0.512	-26.7185
0.513	12.4221	0.513	-26.0118
0.514	12.5406	0.514	-25.2371
0.515	12.6025	0.515	-24.6564
0.516	12.7571	0.516	-23.8691
0.517	12.8448	0.517	-23.2387
0.518	12.9014	0.518	-22.6993
0.519	13.02	0.519	-22.0512
0.52	13.1076	0.52	-21.4592
0.521	13.2314	0.521	-20.8217
0.522	13.2881	0.522	-20.2881
0.523	13.3911	0.523	-19.7558
0.524	13.5303	0.524	-19.1186
0.525	13.6128	0.525	-18.6032
0.526	13.6128	0.526	-18.2528
0.527	13.5922	0.527	-17.932
0.528	13.7262	0.528	-17.3764
0.529	13.8293	0.529	-16.8379
0.53	14.0561	0.53	-16.1551
0.531	14.0663	0.531	-15.8058
0.532	14.0922	0.532	-15.4463
0.533	14.257	0.533	-14.876
0.534	14.2519	0.534	-14.5612
0.535	14.4014	0.535	-14.096
0.536	14.5302	0.536	-13.5958
0.537	14.556	0.537	-13.2696
0.538	14.6798	0.538	-12.8061
0.539	14.6798	0.539	-12.505
0.54	14.7931	0.54	-12.1006
0.541	14.922	0.541	-11.6777
0.542	14.9838	0.542	-11.3159
0.543	15.0972	0.543	-10.9164
0.544	15.2416	0.544	-10.4722
0.545	15.1746	0.545	-10.3296
0.546	15.2777	0.546	-9.93012
0.547	15.3962	0.547	-9.54327
0.548	15.4065	0.548	-9.28658
0.549	15.6178	0.549	-8.83627
0.55	15.6333	0.55	-8.57842
0.551	15.7158	0.551	-8.25466
0.552	15.8394	0.552	-7.92594
0.553	15.9168	0.553	-7.6304
0.554	15.9426	0.554	-7.35891
0.555	16.0147	0.555	-7.11127
0.556	16.159	0.556	-6.7207
0.557	16.2982	0.557	-6.37364
0.558	16.3498	0.558	-6.11842
0.559	16.391	0.559	-5.86717
0.56	16.4013	0.56	-5.64927
0.561	16.4683	0.561	-5.39273
0.562	16.489	0.562	-5.18024
0.563	16.6126	0.563	-4.8631
0.564	16.7673	0.564	-4.57297
0.565	16.7209	0.565	-4.36993
0.566	16.7724	0.566	-4.12184
0.567	16.9889	0.567	-3.76953
0.568	17.0456	0.568	-3.57119
0.569	17.0817	0.569	-3.35918
0.57	17.1435	0.57	-3.13476
0.571	17.0044	0.571	-3.03296
0.572	17.2054	0.572	-2.68611
0.573	17.3703	0.573	-2.45098
0.574	17.2363	0.574	-2.32705
0.575	17.4838	0.575	-1.99697
0.576	17.494	0.576	-1.84552
0.577	17.5146	0.577	-1.64487
0.578	17.6538	0.578	-1.35931
0.579	17.7414	0.579	-1.13358
0.58	17.726	0.58	-0.99022
0.581	17.8033	0.581	-0.79126
0.582	17.695	0.582	-0.64292
0.583	17.9115	0.583	-0.36526
0.584	18.0455	0.584	-0.21033
0.585	18.0816	0.585	-0.00242
0.586	18.159	0.586	0.21784
0.587	18.1693	0.587	0.41527
0.588	18.2105	0.588	0.54924
0.589	18.262	0.589	0.74861
0.59	18.3342	0.59	0.93802
0.591	18.4115	0.591	1.16576
0.592	18.4734	0.592	1.34444
0.593	18.5765	0.593	1.51794
0.594	18.5507	0.594	1.65423
0.595	18.6692	0.595	1.94708
0.596	18.7774	0.596	2.03171
0.597	18.793	0.597	2.24662
0.598	18.8651	0.598	2.41525
0.599	18.896	0.599	2.53925
0.6	18.9682	0.6	2.72514
0.601	18.9527	0.601	2.84227
0.602	19.061	0.602	2.99171
0.603	19.2156	0.603	3.21298
0.604	19.2414	0.604	3.39529
0.605	19.2207	0.605	3.53163
0.606	19.2568	0.606	3.69689
0.607	19.3187	0.607	3.81667
0.608	19.4114	0.608	3.91345
0.609	19.4682	0.609	4.09173
0.61	19.4888	0.61	4.24544
0.611	19.6382	0.611	4.45782
0.612	19.561	0.612	4.49146
0.613	19.6486	0.613	4.71921
0.614	19.7568	0.614	4.8531
0.615	19.7156	0.615	4.94925
0.616	19.8135	0.616	5.06711
0.617	19.9218	0.617	5.27297
0.618	19.8702	0.618	5.33511
0.619	19.9218	0.619	5.48943
0.62	20.0764	0.62	5.71423
0.621	20.1022	0.621	5.776
0.622	20.1537	0.622	5.92477
0.623	20.1537	0.623	6.05028
0.624	20.2001	0.624	6.17011
0.625	20.3135	0.625	6.29218
0.626	20.2877	0.626	6.42813
0.627	20.365	0.627	6.5335
0.628	20.4526	0.628	6.74765
0.629	20.4578	0.629	6.79476
0.63	20.4733	0.63	6.95865
0.631	20.6382	0.631	7.10198
0.632	20.664	0.632	7.21122
0.633	20.7722	0.633	7.28743
0.634	20.7774	0.634	7.42829
0.635	20.7929	0.635	7.5225
0.636	20.8083	0.636	7.79782
0.637	20.8856	0.637	7.79992
0.638	21.0094	0.638	8.02214
0.639	21.0351	0.639	8.05443
0.64	21.1073	0.64	8.25352
0.641	21.0918	0.641	8.30213
0.642	21.1279	0.642	8.485
0.643	21.2206	0.643	8.61596
0.644	21.1742	0.644	8.64688
0.645	21.3186	0.645	8.92202
0.646	21.597	0.646	8.95985
0.647	21.6434	0.647	9.11861
0.648	21.7567	0.648	9.19166
0.649	21.767	0.649	9.38231
0.65	21.8392	0.65	9.45242
0.651	21.8753	0.651	9.62958
0.652	21.834	0.652	9.80534
0.653	21.9165	0.653	9.98222
0.654	21.9732	0.654	10.0989
0.655	21.8959	0.655	10.2466
0.656	22.0247	0.656	10.3598
0.657	22.133	0.657	10.5457
0.658	22.1846	0.658	10.6357
0.659	22.1175	0.659	10.7748
0.66	22.2	0.66	10.9126
0.661	22.2773	0.661	11.1551
0.662	22.3494	0.662	11.2254
0.663	22.3855	0.663	11.4933
0.664	22.4268	0.664	11.5424
0.665	22.3907	0.665	11.7051
0.666	22.5402	0.666	11.8163
0.667	22.5969	0.667	11.9582
0.668	22.5969	0.668	12.1692
0.669	22.5144	0.669	12.3644
0.67	22.7258	0.67	12.4648
0.671	22.7515	0.671	12.6243
0.672	22.767	0.672	12.7637
0.673	22.7464	0.673	12.9329
0.674	22.8907	0.674	13.059
0.675	22.901	0.675	13.3067
0.676	22.9319	0.676	13.3121
0.677	23.0402	0.677	13.577
0.678	23.0556	0.678	13.7864
0.679	23.0298	0.679	13.8643
0.68	23.1381	0.68	13.9954
0.681	23.1999	0.681	14.1114
0.682	23.3082	0.682	14.3502
0.683	23.2618	0.683	14.5113
0.684	23.2876	0.684	14.741
0.685	23.3442	0.685	14.8559
0.686	23.4834	0.686	15.0104
0.687	23.4319	0.687	15.1662
0.688	23.437	0.688	15.3865
0.689	23.5969	0.689	15.4802
0.69	23.6071	0.69	15.5997
0.691	23.5762	0.691	15.8782
0.692	23.6793	0.692	16.0106
0.693	23.6123	0.693	16.2448
0.694	23.6432	0.694	16.4219
0.695	23.8185	0.695	16.5717
0.696	23.8185	0.696	16.6792
0.697	23.7721	0.697	16.8301
0.698	23.8339	0.698	17.0431
0.699	23.8546	0.699	17.1409
0.7	23.968	0.7	17.42
0.701	24.0814	0.701	17.5203
0.702	24.0092	0.702	17.6616
0.703	23.9267	0.703	17.9861
0.704	24.0917	0.704	18.1169
0.705	24.0041	0.705	18.2789
0.706	24.1638	0.706	18.4427
0.707	24.2102	0.707	18.6051
0.708	24.2514	0.708	18.9189
0.709	24.2978	0.709	18.9488
0.71	24.2566	0.71	19.1709
0.711	24.4061	0.711	19.2498
0.712	24.4318	0.712	19.5866
0.713	24.4473	0.713	19.679
0.714	24.4834	0.714	19.9514
0.715	24.4834	0.715	20.074
0.716	24.6329	0.716	20.0746
0.717	24.669	0.717	20.3514
0.718	24.5607	0.718	20.6268
0.719	24.7102	0.719	20.8137
0.72	24.7823	0.72	20.924
0.721	24.6793	0.721	21.2333
0.722	24.8133	0.722	21.2508
0.723	25.0504	0.723	21.3498
0.724	25.004	0.724	21.7494
0.725	25.0968	0.725	21.6769
0.726	25.1741	0.726	21.9308
0.727	25.1277	0.727	22.1467
0.728	25.0555	0.728	22.4575
0.729	25.2772	0.729	22.4846
0.73	25.2617	0.73	22.6694
0.731	25.2978	0.731	22.995
0.732	25.3802	0.732	23.0511
0.733	25.3648	0.733	23.1697
0.734	25.4163	0.734	23.4511
0.735	25.4988	0.735	23.5506
0.736	25.5865	0.736	23.7841
0.737	25.5298	0.737	24.1352
0.738	25.4473	0.738	24.2562
0.739	25.6019	0.739	24.4084
0.74	25.7359	0.74	24.5186
0.741	25.6019	0.741	24.8156
0.742	25.6328	0.742	24.9275
0.743	25.772	0.743	25.0722
0.744	25.8235	0.744	25.3761
0.745	25.8184	0.745	25.6195
0.746	25.7669	0.746	25.8235
0.747	25.8184	0.747	26.1295
0.748	25.8184	0.748	26.1191
0.749	26.0039	0.749	26.1423
0.75	25.9266	0.75	26.7613
0.751	26.0246	0.751	26.7815
0.752	26.0606	0.752	27.0241
0.753	26.0452	0.753	27.2062
0.754	26.2102	0.754	27.312
0.755	26.1792	0.755	27.5869
0.756	26.1689	0.756	27.7372
0.757	26.138	0.757	28.1721
0.758	26.1998	0.758	28.3152
0.759	26.3029	0.759	28.443
0.76	26.2926	0.76	28.6903
0.761	26.4111	0.761	28.6655
0.762	26.375	0.762	28.8606
0.763	26.4936	0.763	29.1051
0.764	26.5194	0.764	29.3858
0.765	26.4575	0.765	29.6878
0.766	26.5452	0.766	29.776
0.767	26.6174	0.767	29.9074
0.768	26.5813	0.768	30.2224
0.769	26.6843	0.769	30.4632
0.77	26.7307	0.77	30.728
0.771	26.705	0.771	30.8315
0.772	26.7256	0.772	31.1627
0.773	26.6637	0.773	31.5094
0.774	26.839	0.774	31.5205
0.775	26.8029	0.775	31.7726
0.776	26.9008	0.776	31.6426
0.777	27.009	0.777	32.1156
0.778	26.9678	0.778	32.0967
0.779	26.9214	0.779	32.5059
0.78	27.0245	0.78	32.5486
0.781	27.0297	0.781	32.988
0.782	27.0864	0.782	33.1599
0.783	27.2204	0.783	33.0814
0.784	27.1894	0.784	33.4437
0.785	27.1894	0.785	33.7461
0.786	27.3441	0.786	33.8121
0.787	27.241	0.787	34.2028
0.788	27.4008	0.788	34.1577
0.789	27.3802	0.789	34.4984
0.79	27.4523	0.79	34.6585
0.791	27.576	0.791	34.6195
0.792	27.5812	0.792	34.9346
0.793	27.5038	0.793	35.2472
0.794	27.473	0.794	35.6853
0.795	27.5194	0.795	35.8249
0.796	27.5812	0.796	36.0334
0.797	27.6534	0.797	36.1085
0.798	27.7306	0.798	36.3972
0.799	27.7513	0.799	36.623
0.8	27.7977	0.8	36.5434
0.801	27.8286	0.801	36.7602
0.802	27.9574	0.802	36.8777
0.803	27.9626	0.803	37.0962
0.804	27.8698	0.804	37.6246
0.805	27.9471	0.805	37.6415
0.806	27.8647	0.806	37.8335
0.807	27.9832	0.807	38.1249
0.808	28.1224	0.808	38.1953
0.809	28.1276	0.809	38.4155
0.81	28.1894	0.81	38.5639
0.811	28.2306	0.811	38.6729
0.812	28.2564	0.812	39.0495
0.813	28.2513	0.813	39.2432
0.814	28.1739	0.814	39.5227
0.815	28.3595	0.815	39.4279
0.816	28.3389	0.816	39.7642
0.817	28.3182	0.817	39.9757
0.818	28.3389	0.818	40.2005
0.819	28.4471	0.819	40.35
0.82	28.5038	0.82	40.5297
0.821	28.3698	0.821	40.9729
0.822	28.509	0.822	41.0502
0.823	28.4884	0.823	41.4168
0.824	28.5657	0.824	41.5376
0.825	28.5811	0.825	41.5493
0.826	28.6275	0.826	41.6151
0.827	28.8131	0.827	41.7842
0.828	28.6739	0.828	42.3278
0.829	28.7461	0.829	42.4518
0.83	28.7874	0.83	42.6452
0.831	28.7718	0.831	42.8185
0.832	28.8853	0.832	42.8573
0.833	28.9058	0.833	42.8616
0.834	28.9007	0.834	43.2657
0.835	28.9419	0.835	43.6096
0.836	28.9007	0.836	43.8162
0.837	29.0347	0.837	44.0067
0.838	29.0966	0.838	43.8044
0.839	29.1533	0.839	44.2159
0.84	29.076	0.84	44.3175
0.841	29.1482	0.841	44.2832
0.842	29.1275	0.842	44.6138
0.843	29.1018	0.843	45.0121
0.844	29.1018	0.844	45.2247
0.845	29.2461	0.845	45.3031
0.846	29.375	0.846	45.251
0.847	29.2718	0.847	45.6309
0.848	29.4368	0.848	45.6487
0.849	29.4265	0.849	45.9329
0.85	29.3955	0.85	46.0051
0.851	29.4883	0.851	46.1489
0.852	29.5502	0.852	46.3341
0.853	29.545	0.853	46.61
0.854	29.5554	0.854	46.7155
0.855	29.6069	0.855	46.8237
0.856	29.6533	0.856	46.9983
0.857	29.612	0.857	47.2345
0.858	29.679	0.858	47.4687
0.859	29.643	0.859	47.6086
0.86	29.7512	0.86	47.7246
0.861	29.7512	0.861	47.9622
0.862	29.8285	0.862	48.0609
0.863	29.7461	0.863	48.4151
0.864	29.8955	0.864	48.3802
0.865	29.9162	0.865	48.5578
0.866	29.9934	0.866	48.4776
0.867	29.9265	0.867	48.7794
0.868	29.9831	0.868	49.0818
0.869	30.0914	0.869	49.0737
0.87	30.0605	0.87	49.4705
0.871	30.0759	0.871	49.5069
0.872	30.179	0.872	49.4754
0.873	30.1635	0.873	49.8201
0.874	30.2409	0.874	49.7664
0.875	30.1996	0.875	50.0018
0.876	30.179	0.876	50.1194
0.877	30.277	0.877	50.4146
0.878	30.3337	0.878	50.5938
0.879	30.4367	0.879	50.617
0.88	30.4316	0.88	50.6826
0.881	30.5089	0.881	50.7143
0.882	30.478	0.882	51.0203
0.883	30.5398	0.883	50.9292
0.884	30.545	0.884	51.0952
0.885	30.4522	0.885	51.5229
0.886	30.6429	0.886	51.6145
0.887	30.7048	0.887	51.5798
0.888	30.6635	0.888	51.7277
0.889	30.7254	0.889	51.7219
0.89	30.8439	0.89	51.9187
0.891	30.7975	0.891	52.0166
0.892	30.8439	0.892	52.2339
0.893	30.8439	0.893	52.4915
0.894	30.746	0.894	53.0133
0.895	30.8542	0.895	52.9057
0.896	30.8542	0.896	52.9916
0.897	30.9213	0.897	53.2327
0.898	30.9522	0.898	53.1856
0.899	30.9779	0.899	53.0322
0.9	30.9058	0.9	53.6279
0.901	30.9213	0.901	53.7755
0.902	31.0346	0.902	53.658
0.903	31.1222	0.903	53.893
0.904	31.1686	0.904	53.7366
0.905	31.2047	0.905	53.9363
0.906	31.2254	0.906	53.9613
0.907	31.2254	0.907	54.1874
0.908	31.3646	0.908	54.2272
0.909	31.3594	0.909	54.4325
0.91	31.4006	0.91	54.2562
0.911	31.1841	0.911	54.6197
0.912	31.2821	0.912	54.9759
0.913	31.3439	0.913	55.1046
0.914	31.3697	0.914	54.9798
0.915	31.514	0.915	54.9798
0.916	31.514	0.916	55.3164
0.917	31.4315	0.917	55.2208
0.918	31.581	0.918	55.3796
0.919	31.514	0.919	55.4566
0.92	31.5707	0.92	55.7594
0.921	31.5913	0.921	55.811
0.922	31.7459	0.922	55.9024
0.923	31.648	0.923	56.0289
0.924	31.6686	0.924	56.4149
0.925	31.7666	0.925	56.0926
0.926	31.715	0.926	56.0903
0.927	31.8284	0.927	56.0785
0.928	31.88	0.928	56.4408
0.929	31.9212	0.929	56.5418
0.93	31.8645	0.93	56.6873
0.931	31.983	0.931	56.6375
0.932	31.8594	0.932	57.0283
0.933	31.9779	0.933	56.922
0.934	31.947	0.934	57.165
0.935	31.9676	0.935	57.27
0.936	32.0706	0.936	57.3533
0.937	32.1067	0.937	57.4332
0.938	32.0655	0.938	57.5544
0.939	32.1222	0.939	57.601
0.94	32.1892	0.94	57.7133
0.941	32.1377	0.941	57.7412
0.942	32.2305	0.942	57.6471
0.943	32.1738	0.943	58.095
0.944	32.2614	0.944	58.0905
0.945	32.2923	0.945	58.1227
0.946	32.2562	0.946	58.3728
0.947	32.1377	0.947	58.566
0.948	32.1067	0.948	58.9745
0.949	32.3799	0.949	58.5549
0.95	32.3954	0.95	58.4478
0.951	32.4624	0.951	58.6389
0.952	32.4057	0.952	58.7583
0.953	32.4418	0.953	58.6724
0.954	32.3438	0.954	59.0231
0.955	32.648	0.955	58.854
0.956	32.4521	0.956	59.2276
0.957	32.3594	0.957	59.7622
0.958	32.3748	0.958	59.7912
0.959	32.6119	0.959	59.3458
0.96	32.4573	0.96	59.6545
0.961	32.5346	0.961	59.69
0.962	32.581	0.962	59.7221
0.963	32.6016	0.963	59.8778
0.964	32.6274	0.964	59.8353
0.965	32.751	0.965	59.9828
0.966	32.6428	0.966	60.2159
0.967	32.7407	0.967	60.1885
0.968	32.6531	0.968	60.7399
0.969	32.7202	0.969	60.4117
0.97	32.6325	0.97	60.8016
0.971	32.8129	0.971	60.635
0.972	32.7253	0.972	60.5922
0.973	32.9675	0.973	60.5664
0.974	33.0088	0.974	60.7123
0.975	32.9109	0.975	61.036
0.976	32.9211	0.976	61.0994
0.977	32.9624	0.977	60.95
0.978	32.9985	0.978	61.2649
0.979	32.947	0.979	61.4854
0.98	33.0397	0.98	61.1157
0.981	33.0603	0.981	61.4556
0.982	33.1118	0.982	61.6093
0.983	33.1686	0.983	61.3545
0.984	33.1943	0.984	61.4447
0.985	33.1479	0.985	61.5488
0.986	33.1943	0.986	61.8439
0.987	33.3644	0.987	61.6387
0.988	33.2046	0.988	62.279
0.989	33.2665	0.989	61.9618
0.99	33.2665	0.99	62.2541
0.991	33.3232	0.991	62.3703
0.992	33.2098	0.992	62.6693
0.993	33.4933	0.993	62.0576
0.994	33.282	0.994	62.626
0.995	33.3747	0.995	62.6275
0.996	33.3644	0.996	62.5921
0.997	33.3747	0.997	62.8129
0.998	33.5706	0.998	62.4023
0.999	33.5706	0.999	62.876
1	33.5087	1	63.1921
1.001	33.4933	1.001	63.0338
1.002	33.4418	1.002	63.3595
1.003	33.6891	1.003	62.9383
1.004	33.7046	1.004	62.9908
1.005	33.5758	1.005	63.4201
1.006	33.6067	1.006	63.6302
1.007	33.8026	1.007	63.2702
1.008	33.7716	1.008	63.532
1.009	33.7819	1.009	63.645
1.01	33.818	1.01	63.5313
1.011	33.8386	1.011	63.4439
1.012	33.6943	1.012	64.2933
1.013	33.8438	1.013	63.9836
1.014	33.9211	1.014	63.8514
1.015	33.9572	1.015	63.842
1.016	33.9057	1.016	63.956
1.017	33.9778	1.017	64.4309
1.018	33.983	1.018	64.3441
1.019	33.9005	1.019	64.486
1.02	34.0294	1.02	64.2126
1.021	33.9159	1.021	64.6418
1.022	34.1273	1.022	64.4599
1.023	34.0809	1.023	64.6692
1.024	34.0758	1.024	64.8336
1.025	34.1066	1.025	64.9617
1.026	34.0912	1.026	65.2993
1.027	34.1891	1.027	65.0002
1.028	34.117	1.028	65.2545
1.029	34.3026	1.029	64.9082
1.03	34.2252	1.03	64.9638
1.031	34.2665	1.031	65.1765
1.032	34.287	1.032	65.2699
1.033	34.2665	1.033	65.4344
1.034	34.3798	1.034	65.3156
1.035	34.4674	1.035	65.2931
1.036	34.3283	1.036	65.4561
1.037	34.3798	1.037	65.521
1.038	34.4674	1.038	65.6005
1.039	34.4159	1.039	65.8182
1.04	34.519	1.04	65.7419
1.041	34.5448	1.041	65.7485
1.042	34.5294	1.042	65.9032
1.043	34.5345	1.043	66.1758
1.044	34.6634	1.044	66.1304
1.045	34.6427	1.045	65.9878
1.046	34.5138	1.046	66.6981
1.047	34.5499	1.047	66.4813
1.048	34.5294	1.048	66.5941
1.049	34.586	1.049	66.5459
1.05	34.6582	1.05	66.6749
1.051	34.6376	1.051	66.7364
1.052	34.7406	1.052	66.5563
1.053	34.7716	1.053	66.7311
1.054	34.8128	1.054	66.8367
1.055	34.6221	1.055	67.2229
1.056	34.7922	1.056	67.0759
1.057	34.8953	1.057	66.9462
1.058	34.9623	1.058	66.9052
1.059	34.9571	1.059	66.8384
1.06	34.8489	1.06	67.5346
1.061	34.9778	1.061	67.2573
1.062	34.9881	1.062	67.2392
1.063	35.153	1.063	67.3288
1.064	34.9932	1.064	67.5332
1.065	34.8644	1.065	67.8365
1.066	35.055	1.066	67.6515
1.067	35.0396	1.067	67.5778
1.068	35.0293	1.068	67.6716
1.069	35.2767	1.069	67.2641
1.07	35.1375	1.07	68.0602
1.071	35.117	1.071	68.1466
1.072	35.2252	1.072	68.1564
1.073	35.2097	1.073	68.3344
1.074	35.2149	1.074	68.3503
1.075	35.1839	1.075	68.3046
1.076	35.1375	1.076	68.5881
1.077	35.2561	1.077	68.3526
1.078	35.3386	1.078	68.3071
1.079	35.287	1.079	68.7237
1.08	35.2818	1.08	68.7079
1.081	35.3179	1.081	68.7938
1.082	35.4056	1.082	68.6382
1.083	35.5447	1.083	68.6915
1.084	35.3489	1.084	68.9388
1.085	35.3489	1.085	69.1388
1.086	35.5242	1.086	68.7775
1.087	35.6066	1.087	68.806
1.088	35.6839	1.088	68.7937
1.089	35.5757	1.089	68.9599
1.09	35.6426	1.09	69.0896
1.091	35.5242	1.091	69.3495
1.092	35.6221	1.092	69.225
1.093	35.5963	1.093	69.519
1.094	35.7251	1.094	69.1168
1.095	35.8128	1.095	69.0857
1.096	35.7458	1.096	69.3524
1.097	35.7406	1.097	69.3862
1.098	35.7354	1.098	69.8406
1.099	35.7612	1.099	69.7946
1.1	35.9107	1.1	69.4305
1.101	35.9004	1.101	69.6455
1.102	35.8282	1.102	69.7984
1.103	35.988	1.103	69.8835
1.104	35.9314	1.104	69.812
1.105	35.9674	1.105	69.8217
1.106	35.7973	1.106	70.3473
1.107	35.7251	1.107	70.6505
1.108	35.8746	1.108	70.6764
1.109	35.9314	1.109	70.2794
1.11	35.9262	1.11	70.6821
1.111	36.0086	1.111	70.4357
1.112	36.1323	1.112	70.5332
1.113	36.0654	1.113	70.6775
1.114	36.0602	1.114	70.7113
1.115	36.0911	1.115	70.8028
1.116	36.0705	1.116	71.1094
1.117	36.1323	1.117	70.9979
1.118	36.22	1.118	71.2308
1.119	36.1118	1.119	71.0349
1.12	36.1478	1.12	71.2632
1.121	36.2406	1.121	71.0962
1.122	36.2663	1.122	71.2937
1.123	36.4004	1.123	71.1746
1.124	36.2663	1.124	71.1718
1.125	36.3024	1.125	71.4966
1.126	36.3179	1.126	71.639
1.127	36.3798	1.127	71.4059
1.128	36.3849	1.128	71.5665
1.129	36.3127	1.129	71.9402
1.13	36.421	1.13	71.6714
1.131	36.4107	1.131	71.6656
1.132	36.3127	1.132	72.1593
1.133	36.3282	1.133	72.204
1.134	36.3076	1.134	72.0469
1.135	36.2818	1.135	72.2156
1.136	36.4313	1.136	72.4775
1.137	36.519	1.137	72.0519
1.138	36.4622	1.138	72.5907
1.139	36.4004	1.139	72.461
1.14	36.5241	1.14	72.3328
1.141	36.6478	1.141	72.4706
1.142	36.5653	1.142	72.6448
1.143	36.5447	1.143	72.9483
1.144	36.6272	1.144	72.7251
1.145	36.6066	1.145	72.5213
1.146	36.7251	1.146	72.6435
1.147	36.5498	1.147	72.9873
1.148	36.488	1.148	73.4155
1.149	36.6066	1.149	73.1971
1.15	36.6323	1.15	73.2946
1.151	36.7354	1.151	73.226
1.152	36.756	1.152	73.1884
1.153	36.6374	1.153	73.7194
1.154	36.7509	1.154	73.5104
1.155	36.8591	1.155	73.5997
1.156	36.8952	1.156	73.5336
1.157	36.8746	1.157	73.5234
1.158	36.8488	1.158	73.7385
1.159	36.921	1.159	73.7737
1.16	36.9777	1.16	73.5742
1.161	36.9777	1.161	74.0522
1.162	36.9467	1.162	73.9657
1.163	36.9725	1.163	73.6793
1.164	37.0241	1.164	73.7998
1.165	36.957	1.165	74.3291
1.166	37.091	1.166	74.1061
1.167	37.1632	1.167	74.1165
1.168	37.2354	1.168	73.9845
1.169	37.1735	1.169	74.4067
1.17	37.1581	1.17	74.4113
1.171	36.9313	1.171	74.7357
1.172	37.1529	1.172	74.7775
1.173	37.2148	1.173	74.5921
1.174	37.287	1.174	74.3408
1.175	37.256	1.175	74.5872
1.176	37.1632	1.176	74.8536
1.177	37.1529	1.177	75.063
1.178	37.2714	1.178	75.033
1.179	37.1838	1.179	75.2907
1.18	37.3333	1.18	74.8713
1.181	37.287	1.181	74.9569
1.182	37.2354	1.182	75.5034
1.183	37.323	1.183	75.2454
1.184	37.4106	1.184	75.2484
1.185	37.323	1.185	75.553
1.186	37.2096	1.186	75.9551
1.187	37.1735	1.187	76.023
1.188	37.2663	1.188	75.6589
1.189	37.225	1.189	76.0923
1.19	37.2714	1.19	76.171
1.191	37.3385	1.191	75.974
1.192	37.4777	1.192	76.1384
1.193	37.3385	1.193	76.4709
1.194	37.3642	1.194	76.186
1.195	37.421	1.195	76.2683
1.196	37.4982	1.196	76.1942
1.197	37.4518	1.197	76.2812
1.198	37.5807	1.198	76.2283
1.199	37.6322	1.199	76.367
1.2	37.5086	1.2	76.7169
1.201	37.6426	1.201	76.4651
1.202	37.6065	1.202	76.65
1.203	37.5138	1.203	77.0131
1.204	37.5962	1.204	76.881
1.205	37.6581	1.205	76.8583
1.206	37.6581	1.206	76.9757
1.207	37.7972	1.207	76.8547
1.208	37.7354	1.208	77.0177
1.209	37.6683	1.209	77.2614
1.21	37.6271	1.21	77.5741
1.211	37.725	1.211	77.3649
1.212	37.7199	1.212	77.4917
1.213	37.8385	1.213	77.5013
1.214	37.7663	1.214	77.6613
1.215	37.921	1.215	77.5555
1.216	37.9518	1.216	77.4507
1.217	37.9054	1.217	77.6781
1.218	37.7921	1.218	77.8464
1.219	38.0034	1.219	77.5399
1.22	37.9158	1.22	78.078
1.221	37.8333	1.221	78.2351
1.222	37.9415	1.222	78.1222
1.223	37.9879	1.223	78.1737
1.224	38.0034	1.224	78.3072
1.225	38.0343	1.225	78.2251
1.226	37.9879	1.226	78.7552
1.227	38.0086	1.227	78.5763
1.228	38.0086	1.228	78.8319
1.229	37.9261	1.229	79.0136
1.23	38.0858	1.23	79.009
1.231	38.1322	1.231	78.7579
1.232	38.1941	1.232	78.779
1.233	38.158	1.233	79.1026
1.234	38.0962	1.234	78.8036
1.235	38.1426	1.235	78.97
1.236	37.9931	1.236	79.5359
1.237	38.2611	1.237	79.298
1.238	38.2198	1.238	79.4003
1.239	38.1941	1.239	79.3341
1.24	38.2714	1.24	79.4168
1.241	38.4106	1.241	79.2199
1.242	38.4106	1.242	79.1969
1.243	38.2869	1.243	79.7566
1.244	38.3487	1.244	79.6146
1.245	38.4673	1.245	79.3647
1.246	38.4209	1.246	79.4763
1.247	38.4466	1.247	79.5878
1.248	38.1993	1.248	80.2957
1.249	38.3333	1.249	80.1513
1.25	38.4158	1.25	80.1071
1.251	38.3848	1.251	80.2129
1.252	38.5291	1.252	80.0496
1.253	38.5807	1.253	79.8819
1.254	38.725	1.254	79.903
1.255	38.6992	1.255	80.0666
1.256	38.792	1.256	79.8666
1.257	38.8023	1.257	79.8014
1.258	38.8487	1.258	79.8952
1.259	38.9158	1.259	79.9723
1.26	38.7095	1.26	80.3208
1.261	38.9002	1.261	79.8882
1.262	38.9054	1.262	80.537
1.263	38.9106	1.263	80.4363
1.264	38.7198	1.264	81.0312
1.265	38.7559	1.265	81.0982
1.266	38.8848	1.266	80.7129
1.267	38.8126	1.267	81.034
1.268	38.6683	1.268	81.2455
1.269	38.8848	1.269	81.1902
1.27	38.8384	1.27	81.0752
1.271	38.8642	1.271	81.4346
1.272	38.8951	1.272	81.3064
1.273	38.9673	1.273	81.4845
1.274	38.8951	1.274	81.67
1.275	38.9827	1.275	81.5226
1.276	38.9621	1.276	81.4719
1.277	39.0498	1.277	81.6193
1.278	38.9415	1.278	81.9429
1.279	39.1374	1.279	81.5855
1.28	39.024	1.28	81.6918
1.281	39.1477	1.281	81.7234
1.282	39.2146	1.282	81.6617
1.283	39.0858	1.283	82.2276
1.284	39.1941	1.284	81.8593
1.285	39.1219	1.285	82.0444
1.286	39.0755	1.286	82.587
1.287	39.1425	1.287	82.4334
1.288	39.1322	1.288	82.4309
1.289	39.0858	1.289	82.838
1.29	39.3693	1.29	82.2623
1.291	39.2507	1.291	82.5827
1.292	39.2302	1.292	82.6679
1.293	39.3332	1.293	82.512
1.294	39.1683	1.294	83.0823
1.295	39.3487	1.295	83.0432
1.296	39.3899	1.296	82.5589
1.297	39.3848	1.297	82.8381
1.298	39.3796	1.298	82.9156
1.299	39.4827	1.299	83.2294
1.3	39.457	1.3	83.1454
1.301	39.493	1.301	83.2092
1.302	39.4827	1.302	83.6545
1.303	39.4673	1.303	83.4835
1.304	39.5703	1.304	83.1478
1.305	39.4466	1.305	83.8152
1.306	39.5136	1.306	83.5938
1.307	39.4673	1.307	83.8192
1.308	39.5446	1.308	83.7566
1.309	39.6477	1.309	83.6435
1.31	39.6425	1.31	84.0773
1.311	39.4775	1.311	84.0677
1.312	39.5446	1.312	84.1812
1.313	39.5858	1.313	84.3006
1.314	39.5961	1.314	84.1688
1.315	39.6682	1.315	84.2715
1.316	39.7043	1.316	84.1113
1.317	39.7662	1.317	84.2788
1.318	39.7404	1.318	84.4407
1.319	39.7095	1.319	84.702
1.32	39.6477	1.32	84.8916
1.321	39.6992	1.321	84.8338
1.322	39.6734	1.322	84.7513
1.323	39.7095	1.323	84.8801
1.324	39.7507	1.324	85.1316
1.325	39.7765	1.325	84.7693
1.326	39.9724	1.326	84.8918
1.327	39.8178	1.327	85.1538
1.328	39.8074	1.328	85.4851
1.329	39.8281	1.329	85.4661
1.33	39.8847	1.33	85.3754
1.331	39.8332	1.331	85.5666
1.332	39.9569	1.332	85.1878
1.333	39.9724	1.333	85.577
1.334	39.8642	1.334	85.7487
1.335	39.9002	1.335	85.8538
1.336	39.9466	1.336	85.6285
1.337	39.926	1.337	85.9794
1.338	40.1322	1.338	85.4804
1.339	40.1064	1.339	85.8619
1.34	40.0085	1.34	85.925
1.341	40.0446	1.341	86.25
1.342	39.9672	1.342	86.4275
1.343	40.1167	1.343	86.348
1.344	40.3177	1.344	85.7064
1.345	40.1734	1.345	86.2127
1.346	40.0703	1.346	86.6396
1.347	40.1528	1.347	86.4739
1.348	40.1889	1.348	86.5994
1.349	40.1682	1.349	86.509
1.35	40.2404	1.35	86.606
1.351	40.1115	1.351	86.7549
1.352	40.194	1.352	86.831
1.353	40.1218	1.353	87.1306
1.354	40.1115	1.354	87.3718
1.355	40.2507	1.355	87.3098
1.356	40.2558	1.356	87.0801
1.357	40.2146	1.357	87.4267
1.358	40.2404	1.358	87.2428
1.359	40.1631	1.359	87.6632
1.36	40.2868	1.36	87.7196
1.361	40.4002	1.361	87.6434
1.362	40.3126	1.362	87.777
1.363	40.4208	1.363	87.6017
1.364	40.3898	1.364	87.7954
1.365	40.3332	1.365	87.9979
1.366	40.4466	1.366	87.7244
1.367	40.359	1.367	88.2303
1.368	40.4878	1.368	88.165
1.369	40.4775	1.369	88.1422
1.37	40.4518	1.37	88.5876
1.371	40.5703	1.371	88.3027
1.372	40.4569	1.372	88.8175
1.373	40.529	1.373	88.5828
1.374	40.6527	1.374	88.4403
1.375	40.6425	1.375	88.809
1.376	40.7662	1.376	88.0157
1.377	40.5754	1.377	88.9022
1.378	40.6064	1.378	89.2959
1.379	40.6991	1.379	88.7154
1.38	40.7094	1.38	89.0417
1.381	40.5187	1.381	89.4325
1.382	40.7455	1.382	89.0115
1.383	40.6218	1.383	89.5253
1.384	40.7713	1.384	89.0891
1.385	40.8126	1.385	89.1133
1.386	40.7198	1.386	89.6933
1.387	40.9053	1.387	89.4217
1.388	40.7713	1.388	89.826
1.389	40.9311	1.389	89.2827
1.39	40.8538	1.39	90.0678
1.391	40.9002	1.391	90.0156
1.392	40.9105	1.392	89.8432
1.393	40.993	1.393	89.5882
1.394	40.8641	1.394	90.0033
1.395	40.9414	1.395	90.1899
1.396	40.8795	1.396	90.058
1.397	40.9259	1.397	90.3512
1.398	41.0445	1.398	90.2368
1.399	40.9414	1.399	90.341
1.4	41.0238	1.4	90.1068
1.401	41.1166	1.401	90.1534
1.402	41.0497	1.402	90.635
1.403	41.1218	1.403	90.4435
1.404	41.1166	1.404	90.7981
1.405	41.0651	1.405	90.7754
1.406	41.1527	1.406	90.6379
1.407	41.1476	1.407	91.0135
1.408	41.1373	1.408	90.9489
1.409	41.2094	1.409	91.2718
1.41	41.1373	1.41	91.3784
1.411	41.2867	1.411	91.2192
1.412	41.2352	1.412	91.4115
1.413	41.2042	1.413	91.8188
1.414	41.3434	1.414	91.2306
1.415	41.3538	1.415	90.9101
1.416	41.328	1.416	91.519
1.417	41.3898	1.417	91.1991
1.418	41.3228	1.418	91.8718
1.419	41.4723	1.419	91.5622
1.42	41.5599	1.42	91.7221
1.421	41.3641	1.421	92.0639
1.422	41.4156	1.422	91.7861
1.423	41.5187	1.423	92.0201
1.424	41.4826	1.424	92.2013
1.425	41.5754	1.425	92.1153
1.426	41.5445	1.426	92.4346
1.427	41.6218	1.427	92.1892
1.428	41.5393	1.428	92.2752
1.429	41.6373	1.429	92.5391
1.43	41.6321	1.43	92.465
1.431	41.5857	1.431	92.7315
1.432	41.6888	1.432	92.644
1.433	41.6578	1.433	92.7508
1.434	41.4414	1.434	93.5452
1.435	41.7713	1.435	92.9384
1.436	41.8434	1.436	92.7673
1.437	41.663	1.437	93.2703
1.438	41.8589	1.438	92.9042
1.439	41.8228	1.439	92.7045
1.44	41.761	1.44	93.0234
1.441	41.8434	1.441	93.2107
1.442	41.7713	1.442	93.4037
1.443	41.7867	1.443	93.7521
1.444	42.0238	1.444	93.1308
1.445	42.0908	1.445	93.3489
1.446	42.0445	1.446	93.4872
1.447	42.1166	1.447	93.4213
1.448	42.0599	1.448	94.1065
1.449	42.0186	1.449	93.5831
1.45	42.0547	1.45	93.613
1.451	42.096	1.451	93.947
1.452	42.2042	1.452	93.9307
1.453	42.2661	1.453	93.802
1.454	42.2403	1.454	93.9393
1.455	42.163	1.455	94.2683
1.456	42.3176	1.456	94.0293
1.457	42.3692	1.457	94.2141
1.458	42.395	1.458	93.8895
1.459	42.2146	1.459	94.5373
1.46	42.3898	1.46	94.0254
1.461	42.3743	1.461	94.266
1.462	42.5754	1.462	94.285
1.463	42.5496	1.463	94.2554
1.464	42.6114	1.464	94.1895
1.465	42.6939	1.465	94.4746
1.466	42.6321	1.466	94.3956
1.467	42.7815	1.467	94.6031
1.468	42.8537	1.468	94.0003
1.469	42.8227	1.469	94.1672
1.47	42.8125	1.47	94.5597
1.471	42.9722	1.471	94.7035
1.472	43.0238	1.472	94.5767
1.473	43.0031	1.473	94.537
1.474	42.9465	1.474	94.6126
1.475	43.0392	1.475	94.668
1.476	43.1217	1.476	94.5189
1.477	43.2094	1.477	94.6665
1.478	43.1475	1.478	94.6297
1.479	43.2609	1.479	95.0102
1.48	43.1062	1.48	95.2885
1.481	43.4258	1.481	94.6517
1.482	43.3846	1.482	95.0213
1.483	43.4155	1.483	95.2224
1.484	43.431	1.484	95.089
1.485	43.5186	1.485	94.8893
1.486	43.5805	1.486	94.6008
1.487	43.7196	1.487	94.8241
1.488	43.6269	1.488	95.2357
1.489	43.699	1.489	94.8254
1.49	43.5753	1.49	95.3414
1.491	43.6681	1.491	95.7585
1.492	43.931	1.492	94.8997
1.493	43.931	1.493	95.1812
1.494	44.0082	1.494	95.0848
1.495	44.0031	1.495	95.2759
1.496	43.7557	1.496	95.8414
1.497	44.0289	1.497	95.2638
1.498	44.1629	1.498	95.3532
1.499	44.0959	1.499	95.9898
1.5	44.235	1.5	95.6269
1.501	44.1886	1.501	95.601
1.502	44.199	1.502	95.78
1.503	44.3124	1.503	95.61
1.504	44.4515	1.504	95.5284
1.505	44.4206	1.505	95.7496
1.506	44.4361	1.506	95.798
1.507	44.4722	1.507	95.9636
1.508	44.3742	1.508	96.1821
1.509	44.5082	1.509	96.2479
1.51	44.601	1.51	95.9414
1.511	44.7041	1.511	95.8132
1.512	44.7866	1.512	95.6084
1.513	44.7711	1.513	96.0931
1.514	44.833	1.514	95.9491
1.515	44.9309	1.515	95.6941
1.516	45.0186	1.516	96.0297
1.517	45.1732	1.517	95.9367
1.518	45.1268	1.518	95.8725
1.519	45.1834	1.519	95.9163
1.52	45.3123	1.52	95.9921
1.521	45.3638	1.521	96.1041
1.522	45.3587	1.522	95.9001
1.523	45.6216	1.523	95.3433
1.524	45.668	1.524	95.6394
1.525	45.5442	1.525	95.8636
1.526	45.637	1.526	95.9907
1.527	45.8278	1.527	96.156
1.528	45.8432	1.528	96.2221
1.529	45.9824	1.529	96.1412
1.53	46.2143	1.53	95.8607
1.531	46.1731	1.531	95.52
1.532	46.3947	1.532	95.3782
1.533	46.4566	1.533	95.6584
1.534	46.4978	1.534	95.731
1.535	46.5803	1.535	95.7239
1.536	46.6525	1.536	95.7933
1.537	46.7968	1.537	95.7242
1.538	46.905	1.538	95.4229
1.539	46.7607	1.539	95.7178
1.54	46.9257	1.54	95.9484
1.541	47.003	1.541	95.8006
1.542	47.204	1.542	95.0438
1.543	47.2607	1.543	95.7783
1.544	47.2452	1.544	96.163
1.545	47.472	1.545	95.3973
1.546	47.606	1.546	95.4797
1.547	47.7452	1.547	95.5705
1.548	47.8741	1.548	95.3663
1.549	47.8638	1.549	95.2564
1.55	48.0338	1.55	95.1795
1.551	48.2606	1.551	94.9068
1.552	48.3019	1.552	94.8308
1.553	48.1988	1.553	95.4609
1.554	48.3482	1.554	95.3306
1.555	48.5081	1.555	95.2001
1.556	48.6266	1.556	95.0553
1.557	48.8225	1.557	95.3134
1.558	48.807	1.558	94.9434
1.559	48.8998	1.559	95.2265
1.56	48.9822	1.56	95.0582
1.561	49.2451	1.561	94.9059
1.562	49.2554	1.562	95.0308
1.563	49.2761	1.563	95.1906
1.564	49.3946	1.564	95.2449
1.565	49.5493	1.565	94.788
1.566	49.6111	1.566	95.0515
1.567	49.8688	1.567	94.9456
1.568	49.9255	1.568	94.703
1.569	50.142	1.569	94.9896
1.57	50.075	1.57	95.3559
1.571	50.4874	1.571	94.7135
1.572	50.4255	1.572	94.7522
1.573	50.4925	1.573	94.8795
1.574	50.745	1.574	94.646
1.575	50.9306	1.575	94.4098
1.576	51.0234	1.576	94.5954
1.577	51.1214	1.577	94.4948
1.578	51.2862	1.578	94.3825
1.579	51.5389	1.579	94.4294
1.58	51.5955	1.58	94.4521
1.581	51.6471	1.581	94.5178
1.582	51.6986	1.582	94.7031
1.583	52.0594	1.583	94.4277
1.584	52.111	1.584	94.2555
1.585	52.3171	1.585	94.465
1.586	52.5234	1.586	94.2018
1.587	52.5234	1.587	94.4542
1.588	52.9357	1.588	94.099
1.589	52.9357	1.589	94.5331
1.59	53.1418	1.59	94.3061
1.591	53.2965	1.591	94.1658
1.592	53.3996	1.592	94.5086
1.593	53.6058	1.593	94.3989
1.594	53.6573	1.594	94.3964
1.595	53.8119	1.595	94.6678
1.596	54.0697	1.596	94.4249
1.597	54.2758	1.597	94.2681
1.598	54.482	1.598	94.4044
1.599	54.5851	1.599	94.6744
1.6	54.7398	1.6	94.4724
1.601	54.8428	1.601	94.87
1.602	55.049	1.602	95.0028
1.603	55.3582	1.603	94.6172
1.604	55.5129	1.604	94.434
1.605	55.7706	1.605	94.5323
1.606	55.9768	1.606	94.6799
1.607	56.1314	1.607	94.9393
1.608	56.2345	1.608	94.9335
1.609	56.4407	1.609	95.2659
1.61	56.6469	1.61	95.2999
1.611	56.853	1.611	95.2869
1.612	57.0077	1.612	95.3392
1.613	57.1623	1.613	95.2831
1.614	57.4715	1.614	95.679
1.615	57.5746	1.615	96.0095
1.616	57.8324	1.616	96.2347
1.617	58.1932	1.617	95.8272
1.618	58.2447	1.618	96.1724
1.619	58.5025	1.619	96.621
1.62	58.657	1.62	96.7437
1.621	59.0178	1.621	96.5632
1.622	59.1725	1.622	97.0284
1.623	59.2756	1.623	97.4962
1.624	59.4302	1.624	97.6892
1.625	59.7395	1.625	97.8062
1.626	59.9972	1.626	98.2072
1.627	60.358	1.627	98.1538
1.628	60.5642	1.628	98.7592
1.629	60.8219	1.629	99.1361
1.63	61.0281	1.63	99.4006
1.631	61.1827	1.631	99.8723
1.632	61.492	1.632	100.262
1.633	61.8013	1.633	100.834
1.634	62.059	1.634	100.981
1.635	62.2651	1.635	101.547
1.636	62.4714	1.636	102.179
1.637	62.7806	1.637	102.578
1.638	62.9868	1.638	103.286
1.639	63.296	1.639	103.886
1.64	63.6053	1.64	104.465
1.641	63.8114	1.641	105.172
1.642	64.0177	1.642	105.957
1.643	64.2754	1.643	106.422
1.644	64.5331	1.644	107.308
1.645	64.8939	1.645	107.902
1.646	65.0486	1.646	108.91
1.647	65.2031	1.647	109.818
1.648	65.564	1.648	110.54
1.649	65.8732	1.649	111.431
1.65	66.234	1.65	112.311
1.651	66.5949	1.651	113.168
1.652	66.8526	1.652	114.208
1.653	67.1103	1.653	115.373
1.654	67.2134	1.654	116.875
1.655	67.5742	1.655	117.786
1.656	67.8834	1.656	118.787
1.657	68.2442	1.657	119.939
1.658	68.605	1.658	120.846
1.659	68.7597	1.659	122.49
1.66	69.069	1.66	123.798
1.661	69.4813	1.661	125.057
1.662	69.739	1.662	126.429
1.663	69.9967	1.663	128.018
1.664	70.306	1.664	129.367
1.665	70.7699	1.665	130.693
1.666	71.0792	1.666	132.251
1.667	71.2338	1.667	134.086
1.668	71.6462	1.668	135.445
1.669	72.0585	1.669	136.912
1.67	72.3162	1.67	138.889
1.671	72.677	1.671	140.296
1.672	72.9347	1.672	142.245
1.673	73.3471	1.673	143.888
1.674	73.7079	1.674	145.731
1.675	73.9657	1.675	147.872
1.676	74.3265	1.676	149.799
1.677	74.6357	1.677	151.807
1.678	75.0996	1.678	153.731
1.679	75.2542	1.679	155.893
1.68	75.6666	1.68	157.762
1.681	76.079	1.681	159.843
1.682	76.3366	1.682	161.986
1.683	76.6974	1.683	164.132
1.684	76.9037	1.684	166.695
1.685	77.3675	1.685	168.701
1.686	77.6768	1.686	171.125
1.687	78.2438	1.687	172.752
1.688	78.553	1.688	175.132
1.689	78.8623	1.689	177.606
1.69	79.2231	1.69	180.059
1.691	79.6355	1.691	182.265
1.692	79.9963	1.692	184.783
1.693	80.4086	1.693	186.944
1.694	80.821	1.694	189.3
1.695	81.1302	1.695	191.978
1.696	81.6973	1.696	193.932
1.697	82.0581	1.697	196.444
1.698	82.2642	1.698	199.296
1.699	82.8312	1.699	203.226
--	--	--	--
--	--	--	--
--	--	--	--
--	--	--	--
--	--	--	--
--	--	--	--
--	--	--	--
--	--	--	--
--	--	--	--
--	--	--	--
--	--	--	--
--	--	--	--
--	--	--	--
--	--	--	--
--	--	--	--
--	--	--	--
--	--	--	--
--	--	--	--
--	--	--	--
--	--	--	--
--	--	--	--
--	--	--	--
--	--	--	--
--	--	--	--
--	--	--	--
--	--	--	--
--	--	--	--
--	--	--	--
--	--	--	--
--	--	--	--
--	--	--	--
--	--	--	--
--	--	--	--
--	--	--	--
--	--	--	--
--	--	--	--
--	--	--	--
--	--	--	--
--	--	--	--
--	--	--	--
--	--	--	--
--	--	--	--
--	--	--	--
--	--	--	--
--	--	--	--
--	--	--	--
--	--	--	--
--	--	--	--
--	--	--	--
--	--	--	--
--	--	--	--
--	--	--	--
--	--	--	--
--	--	--	--
--	--	--	--
--	--	--	--
--	--	--	--
--	--	--	--
--	--	--	--
--	--	--	--
--	--	--	--
--	--	--	--
--	--	--	--
--	--	--	--
--	--	--	--
--	--	--	--
--	--	--	--
--	--	--	--
--	--	--	--
--	--	--	--
--	--	--	--
--	--	--	--
--	--	--	--
--	--	--	--
--	--	--	--
--	--	--	--
--	--	--	--
--	--	--	--
--	--	--	--
--	--	--	--
--	--	--	--
--	--	--	--
--	--	--	--
--	--	--	--
--	--	--	--
--	--	--	--
--	--	--	--
--	--	--	--
--	--	--	--
--	--	--	--
--	--	--	--
--	--	--	--
--	--	--	--
--	--	--	--
--	--	--	--
--	--	--	--
--	--	--	--
--	--	--	--
--	--	--	--
--	--	--	--
--	--	--	--
--	--	--	--
--	--	--	--
--	--	--	--
--	--	--	--
--	--	--	--
--	--	--	--
--	--	--	--
--	--	--	--
--	--	--	--
--	--	--	--
--	--	--	--
--	--	--	--
--	--	--	--
--	--	--	--
--	--	--	--
--	--	--	--
--	--	--	--
--	--	--	--
--	--	--	--
--	--	--	--
--	--	--	--
--	--	--	--
--	--	--	--
--	--	--	--
--	--	--	--
--	--	--	--
--	--	--	--
--	--	--	--
--	--	--	--
--	--	--	--
--	--	--	--
--	--	--	--
--	--	--	--
--	--	--	--
--	--	--	--
--	--	--	--
--	--	--	--
--	--	--	--
--	--	--	--
--	--	--	--
--	--	--	--
--	--	--	--
--	--	--	--
--	--	--	--
--	--	--	--
--	--	--	--
--	--	--	--
--	--	--	--
--	--	--	--
--	--	--	--
--	--	--	--
--	--	--	--
--	--	--	--
--	--	--	--
--	--	--	--
--	--	--	--
--	--	--	--
--	--	--	--
--	--	--	--
--	--	--	--
--	--	--	--
--	--	--	--
--	--	--	--
--	--	--	--
--	--	--	--
--	--	--	--
--	--	--	--
--	--	--	--
--	--	--	--
--	--	--	--
--	--	--	--
--	--	--	--
--	--	--	--
--	--	--	--
--	--	--	--
--	--	--	--
--	--	--	--
--	--	--	--
--	--	--	--
--	--	--	--
--	--	--	--
--	--	--	--
--	--	--	--
--	--	--	--
--	--	--	--
--	--	--	--
--	--	--	--
--	--	--	--
--	--	--	--
--	--	--	--
--	--	--	--
--	--	--	--
--	--	--	--
--	--	--	--
--	--	--	--
--	--	--	--
--	--	--	--
--	--	--	--
--	--	--	--

## Sheet: Figure 6h
	SAs Pt:Fe2O3-Ov
Potential (V vs. RHE)	ktrans s-1	Potential (V vs. RHE)	krec s-1
0.8	11.94	0.8	1.8767
0.9	17.789	0.9	1.3377
1	16.96	1	0.96316
1.1	17.405	1.1	0.7927
1.2	18.12	1.2	0.4555
1.3	19.76	1.3	0.31918
1.4	20.83	1.4	0.2271
1.5	20.1	1.5	0.1803

## Sheet: Figure 6i
	SAs Pt:Fe2O3-Ov
	600 nm		700 nm
t (ps)	ΔA (a.u.)	Fitting	ΔA (a.u.)	Fitting
-5.18969	0.10362	0	0.22716	0
-4.93636	0.12364	0	0.18665	0
-4.68303	0.08839	0	0.21713	0
-4.44303	0.04775	0	0.14878	0
-4.18969	0.04266	0	0.22064	0
-3.93636	0.06048	0	0.23471	0
-3.68303	0.02805	0	0.18018	0
-3.44303	0.02484	0	0.14646	0
-3.18969	0.07196	0	0.19688	0
-2.93636	0.07319	0	0.18137	0
-2.68303	0.07692	0	0.28191	0
-2.44303	0.08888	0	0.17801	0
-2.18969	0.04688	0	0.19584	0
-1.93636	0	0	0.15882	0
-1.68303	0.02679	0	0.1944	0
-1.44303	0.1004	0	0.18923	0.08
-1.18969	0.07596	0	0.07489	0.18
-0.93636	0.05988	0	0.1498	0.18
-0.68303	0.11017	0	0.21878	0.18
-0.44303	0.11236	0	0.26423	0.18171
-0.41636	0.10859	0	0.26902	0.18294
-0.38969	0.10483	0	0.26479	0.18492
-0.37636	0.10294	0	0.24299	0.1863
-0.34969	0.10117	0	0.23088	0.19014
-0.33636	0.10809	0	0.24898	0.19275
-0.30969	0.10019	0	0.23106	0.19976
-0.28303	0.02921	0	0.24503	0.20986
-0.25636	0.0263	0	0.26642	0.22401
-0.22969	0.09363	0	0.2895	0.24325
-0.20303	0.04409	0	0.33373	0.26869
-0.17636	0.08422	0.04	0.3744	0.30136
-0.14969	0.16103	0.06	0.39154	0.34211
-0.12303	0.19325	0.06	0.45027	0.39145
-0.09636	0.14182	0.06	0.42145	0.44944
-0.05636	0.14361	0.06	0.44165	0.5513
-0.02969	0.09946	0.06001	0.39555	0.62716
-0.00303	0.05076	0.06025	0.32932	0.707
0.03697	0.03336	0.07344	0.45436	0.82842
0.06364	0.15663	0.149	0.52385	0.90619
0.10364	0.57198	0.57898	0.6923	0.85802
0.14364	0.97258	1	0.85567	0.9285
0.18364	1	0.99985	0.90841	0.97624
0.22364	0.76909	0.76382	1	1
0.26364	0.48782	0.60007	0.91689	1.0016
0.30364	0.40833	0.50153	0.89248	0.98504
0.34364	0.37354	0.4431	0.76317	0.95538
0.38364	0.36217	0.409	0.74283	0.91771
0.43697	0.34355	0.38537	0.64423	0.86241
0.47697	0.42209	0.37704	0.56567	0.82111
0.53031	0.41847	0.37269	0.58413	0.9068
0.58364	0.41444	0.37255	0.62131	0.85317
0.62364	0.43052	0.37392	0.6477	0.8178
0.67697	0.49465	0.37677	0.63309	0.77673
0.73031	0.37832	0.38026	0.64246	0.74189
0.79697	0.39146	0.385	0.61914	0.7058
0.85031	0.38348	0.38891	0.59006	0.68192
0.91697	0.41906	0.39382	0.5638	0.6572
0.97031	0.437	0.39773	0.55718	0.64085
1.03697	0.39409	0.40256	0.56578	0.62392
1.10364	0.40863	0.40732	0.58618	0.61019
1.17031	0.42231	0.41201	0.58074	0.59906
1.23697	0.39576	0.41661	0.54814	0.59003
1.30364	0.40729	0.42114	0.50889	0.58269
1.38364	0.42075	0.42647	0.52648	0.57568
1.46364	0.31912	0.43169	0.50669	0.57021
1.54364	0.41855	0.4368	0.41956	0.56593
1.62364	0.34573	0.44181	0.43892	0.56258
1.70364	0.42798	0.44671	0.49609	0.55995
1.78364	0.41891	0.45151	0.5091	0.55788
1.87697	0.44281	0.45699	0.4641	0.55599
1.97031	0.42929	0.46233	0.45043	0.55455
2.06364	0.42411	0.46754	0.47918	0.55344
2.15697	0.47505	0.47263	0.45987	0.55257
2.26364	0.44888	0.47829	0.46157	0.55179
2.35697	0.4516	0.48312	0.49824	0.55125
2.46364	0.39031	0.4885	0.50473	0.55074
2.58364	0.41085	0.49436	0.4579	0.55028
2.69031	0.41859	0.49943	0.45068	0.54994
2.81031	0.52837	0.50496	0.43179	0.54961
2.93031	0.48009	0.51031	0.50142	0.54931
3.05031	0.48366	0.5155	0.48605	0.54904
3.18364	0.47143	0.52108	0.50053	0.54876
3.31697	0.5173	0.52647	0.45297	0.5485
3.45031	0.54967	0.53167	0.47571	0.54824
3.58364	0.49905	0.53669	0.43372	0.54799
3.73031	0.50603	0.54201	0.48116	0.54772
3.87697	0.4989	0.54712	0.44938	0.54746
4.03697	0.56148	0.55249	0.51343	0.54717
4.19697	0.57079	0.55762	0.46232	0.54688
4.35697	0.54789	0.56255	0.43065	0.5466
4.51697	0.53967	0.56727	0.51913	0.54631
4.69031	0.57312	0.57216	0.49157	0.546
4.87697	0.57904	0.57718	0.49021	0.54567
5.05031	0.55433	0.58163	0.59801	0.54537
5.25031	0.56677	0.58651	0.51984	0.54501
5.43697	0.58068	0.59083	0.48833	0.54468
5.63697	0.56689	0.59523	0.55659	0.54433
5.85031	0.55719	0.59967	0.49228	0.54395
6.06364	0.59695	0.60386	0.43737	0.54358
6.29031	0.63432	0.60806	0.52045	0.54318
6.51697	0.61471	0.61201	0.49885	0.54278
6.74364	0.60337	0.61572	0.43934	0.54238
6.98364	0.57098	0.61941	0.48606	0.54196
7.23697	0.5735	0.62304	0.43907	0.54152
7.49031	0.57372	0.62644	0.49928	0.54108
7.75697	0.5799	0.62977	0.457	0.54061
8.02364	0.63156	0.63286	0.45963	0.54015
8.31697	0.58144	0.636	0.4655	0.53964
8.59697	0.63276	0.63877	0.49031	0.53915
8.90364	0.66977	0.64157	0.41983	0.53862
9.21031	0.66398	0.64413	0.42405	0.53808
9.53031	0.65658	0.64657	0.48791	0.53753
9.85031	0.64667	0.6488	0.39657	0.53698
10.1836	0.57752	0.65091	0.38881	0.5364
10.5436	0.62609	0.65297	0.42671	0.53578
10.8903	0.67566	0.65475	0.43047	0.53519
11.2636	0.63877	0.65647	0.47845	0.53454
11.6503	0.54397	0.65806	0.42619	0.53388
12.037	0.60539	0.65946	0.39596	0.53322
12.4503	0.64438	0.66078	0.39758	0.53251
12.8636	0.59458	0.66193	0.45418	0.53181
13.2903	0.60627	0.66296	0.43306	0.53108
13.7303	0.65535	0.66386	0.52046	0.53034
14.197	0.69541	0.66468	0.50732	0.52955
14.6636	0.69248	0.66535	0.43391	0.52876
15.1436	0.67319	0.66592	0.52169	0.52795
15.6503	0.64722	0.6664	0.47243	0.5271
16.1703	0.67596	0.66677	0.52481	0.52622
16.7036	0.73836	0.66705	0.51038	0.52533
17.2503	0.72076	0.66723	0.47743	0.52442
17.8103	0.65196	0.66734	0.46304	0.52349
18.397	0.70578	0.66736	0.52714	0.52251
18.997	0.63211	0.66731	0.49105	0.52152
19.6236	0.66126	0.66719	0.46312	0.52049
20.2503	0.67875	0.667	0.44227	0.51946
20.917	0.61054	0.66675	0.51769	0.51836
21.597	0.61892	0.66645	0.32637	0.51725
22.2903	0.64965	0.66609	0.49019	0.51612
23.0103	0.69655	0.66568	0.47188	0.51495
23.757	0.60771	0.66522	0.387	0.51374
24.517	0.66249	0.66472	0.50578	0.51252
25.317	0.70519	0.66417	0.51721	0.51123
26.1303	0.66294	0.66359	0.46604	0.50993
26.9703	0.54366	0.66297	0.48175	0.50859
27.837	0.6026	0.66231	0.37096	0.50722
28.7303	0.64004	0.66162	0.53783	0.50581
29.6503	0.55431	0.6609	0.43032	0.50436
30.597	0.5587	0.66014	0.36794	0.50288
31.5703	0.61912	0.65936	0.5617	0.50136
32.5703	0.67436	0.65855	0.46885	0.49981
33.6103	0.68259	0.65771	0.48017	0.4982
34.6903	0.7142	0.65682	0.50114	0.49654
35.7836	0.66402	0.65593	0.39071	0.49487
36.9303	0.62266	0.65499	0.41388	0.49313
38.1036	0.64809	0.65402	0.43446	0.49136
39.3036	0.5866	0.65304	0.46446	0.48956
40.557	0.63805	0.65201	0.4161	0.48768
41.837	0.62409	0.65096	0.40474	0.48578
43.157	0.68863	0.64988	0.37203	0.48384
44.5303	0.57546	0.64875	0.27968	0.48182
45.9303	0.64821	0.64761	0.30278	0.47979
47.3836	0.65246	0.64642	0.47767	0.47769
48.877	0.64065	0.6452	0.48281	0.47554
50.4236	0.66151	0.64395	0.47529	0.47334
52.0103	0.60216	0.64266	0.31255	0.47109
53.6503	0.5233	0.64133	0.25589	0.46879
55.3303	0.61203	0.63997	0.42936	0.46645
57.077	0.62152	0.63857	0.44877	0.46404
58.877	0.58119	0.63712	0.32571	0.46158
60.717	0.67958	0.63564	0.43617	0.45908
62.6236	0.62894	0.63412	0.37658	0.45652
64.597	0.62974	0.63254	0.31578	0.45389
66.6236	0.58456	0.63093	0.41225	0.45122
68.7036	0.66603	0.62928	0.3976	0.4485
70.8636	0.68778	0.62757	0.47409	0.44571
73.077	0.60601	0.62583	0.349	0.44288
75.3703	0.74456	0.62403	0.53578	0.43998
77.7303	0.53784	0.62218	0.40874	0.43703
80.157	0.6716	0.62028	0.40171	0.43403
82.6636	0.66795	0.61833	0.47384	0.43096
85.2503	0.63341	0.61632	0.42117	0.42784
87.917	0.66051	0.61426	0.36389	0.42466
90.6503	0.5374	0.61216	0.32867	0.42145
93.4903	0.68719	0.60998	0.34727	0.41815
96.397	0.61666	0.60776	0.37372	0.41483
99.4103	0.56934	0.60547	0.48709	0.41143
102.517	0.49311	0.60312	0.37618	0.40797
105.704	0.58146	0.60072	0.46272	0.40449
108.997	0.54545	0.59824	0.33127	0.40094
112.397	0.50346	0.5957	0.34196	0.39733
115.904	0.53032	0.5931	0.36636	0.39367
119.504	0.5424	0.59043	0.39771	0.38998
123.224	0.57706	0.58769	0.38089	0.38624
127.064	0.61094	0.58488	0.41793	0.38244
131.01	0.50617	0.58201	0.37547	0.37861
135.09	0.53858	0.57905	0.2606	0.37473
139.29	0.5637	0.57603	0.34273	0.37081
143.624	0.51473	0.57293	0.24271	0.36685
148.084	0.53038	0.56975	0.39176	0.36286
152.684	0.52472	0.5665	0.31427	0.35883
157.43	0.54174	0.56317	0.32528	0.35477
162.317	0.52478	0.55976	0.29533	0.35069
167.357	0.52095	0.55626	0.35315	0.34658
172.557	0.55872	0.55269	0.26704	0.34244
177.91	0.45575	0.54903	0.30233	0.33828
183.43	0.52309	0.54529	0.38378	0.33411
189.124	0.48588	0.54146	0.28289	0.32992
194.99	0.58929	0.53754	0.32925	0.32573
201.044	0.5399	0.53354	0.27717	0.32152
207.277	0.45168	0.52945	0.32068	0.31731
213.704	0.4409	0.52527	0.2577	0.31311
220.33	0.4213	0.521	0.32447	0.30891
227.164	0.47754	0.51664	0.3028	0.30471
234.204	0.39545	0.51219	0.2013	0.30054
241.464	0.40348	0.50764	0.25785	0.29638
248.944	0.49443	0.50301	0.29892	0.29224
256.657	0.38738	0.49828	0.22928	0.28813
264.61	0.3968	0.49345	0.32672	0.28404
272.804	0.37609	0.48854	0.2501	0.28
281.25	0.42267	0.48353	0.34386	0.27599
289.964	0.43661	0.47843	0.23443	0.27203
298.944	0.40958	0.47323	0.36447	0.26812
308.197	0.39937	0.46795	0.19834	0.26426
317.737	0.38788	0.46257	0.24235	0.26046
327.57	0.44402	0.4571	0.26158	0.25672
337.71	0.4277	0.45153	0.23902	0.25304
348.164	0.43413	0.44588	0.39699	0.24944
358.937	0.42836	0.44014	0.21395	0.24591
370.044	0.40994	0.43431	0.25213	0.24246
381.49	0.37382	0.4284	0.26964	0.2391
393.304	0.32083	0.42239	0.31939	0.23581
405.464	0.29254	0.41631	0.14274	0.23262
418.004	0.31375	0.41015	0.27602	0.22953
430.93	0.44096	0.40391	0.24924	0.22652
444.257	0.32491	0.39759	0.1756	0.22362
457.997	0.26572	0.39119	0.25931	0.22081
472.157	0.32345	0.38473	0.19449	0.21811
486.757	0.37558	0.3782	0.25299	0.21551
501.81	0.21889	0.37161	0.09249	0.21301
517.33	0.12023	0.36495	0.26641	0.21063
533.317	0.51131	0.35824	0.29433	0.20835
549.797	0.30155	0.35148	0.17535	0.20617
566.797	0.4301	0.34467	0.273	0.20411
584.31	0.40098	0.33781	0.23261	0.20215
602.37	0.22263	0.33092	0.21932	0.20029
620.984	0.35314	0.32399	0.16144	0.19855
640.177	0.30598	0.31704	0.23129	0.1969
659.957	0.34642	0.31006	0.15202	0.19536
680.35	0.34846	0.30306	0.29439	0.19391
701.37	0.25396	0.29606	0.21982	0.19257
723.044	0.24869	0.28904	0.17436	0.19132
745.384	0.17749	0.28203	0.20155	0.19016
768.41	0.21877	0.27503	0.20057	0.18909
792.144	0.2778	0.26805	0.27611	0.1881
816.617	0.23751	0.26108	0.15621	0.1872
841.844	0.27695	0.25415	0.18932	0.18637
867.844	0.18495	0.24725	0.10655	0.18562
894.65	0.2543	0.24039	0.16466	0.18493
922.284	0.25033	0.23359	0.16016	0.18432
950.764	0.28419	0.22684	0.26585	0.18376
980.13	0.18449	0.22016	0.133	0.18326
1010.4	0.239	0.21356	0.15462	0.18282
1041.6	0.13575	0.20703	0.10236	0.18242
1073.77	0.13316	0.2006	0.08153	0.18207
1106.92	0.26451	0.19426	0.26624	0.18177
1141.1	0.19822	0.18802	0.19075	0.1815
1176.34	0.23323	0.1819	0.12602	0.18126
1212.66	0.17827	0.17589	0.14512	0.18106
1250.1	0.20202	0.17001	0.18847	0.18088
1288.7	0.12164	0.16426	0.15167	0.18073
1328.49	0.18473	0.15864	0.14189	0.1806
1369.51	0.26821	0.15317	0.1313	0.1805
1411.79	0.07024	0.14785	0.21839	0.1804
1455.38	0.22243	0.14268	0.19951	0.18033
1500.3	0.25606	0.13767	0.13244	0.18026
1546.62	0.16548	0.13282	0.21652	0.18021
1594.36	0.20282	0.12814	0.21436	0.18017
1643.58	0.1182	0.12363	0.12424	0.18013
1694.31	0.08415	0.11929	0.16699	0.1801
1746.61	0.17198	0.11513	0.14849	0.18008
1800.53	0.16833	0.11115	0.18878	0.18006
1856.1	0.24251	0.10734	0.20031	0.18005
1913.4	0.13906	0.10371	0.21949	0.18004
1972.46	0.1228	0.10026	0.068	0.18003
2033.34	0.04495	0.09699	0.03842	0.18002
2096.1	0.19786	0.0939	0.09185	0.18001
2160.79	0.03725	0.09098	0.08322	0.18001
2227.48	0.17549	0.08824	0.26361	0.18001
2296.23	0.02107	0.08566	0.02741	0.18001
2367.1	0.1294	0.08325	0.20218	0.18
2440.16	0.13004	0.081	0.07912	0.18
2515.46	0.18841	0.07891	0.07271	0.18
2593.1	0.13735	0.07698	0.27146	0.18
2673.13	0.01897	0.07519	0.06438	0.18
2755.62	0.04386	0.07354	0.0975	0.18
2840.66	0.19607	0.07203	0.04968	0.18
2928.33	0.13798	0.07065	0.14698	0.18
3018.69	0.07702	0.06939	0	0.18
3111.85	0.11804	0.02825	0.12406	0.1
