# Supplementary material for: Single-atomic-site platinum steers photogenerated charge carrier lifetime of hematite nanoflakes for photoelectrochemical water splitting
Source: Nat Commun. 2023 May 8;14:2640. doi: 10.1038/s41467-023-38343-6 (PMC10167323; doi:10.1038/s41467-023-38343-6)
Supplement: Supplementary file 2 — Source Data [file 41467_2023_38343_MOESM2_ESM.zip › Figure 1.xlsx]

## Sheet: Figure 1a
	O		Fe
Energy （eV）	PDOS (1/eV)		PDOS (1/eV)
-19.9458	0	0	0	0
-19.9318	0	0	0	0
-19.9178	0	0	0	0
-19.9038	0	0	0	0
-19.8898	0	0	0	0
-19.8758	0	0	0	0
-19.8618	0	0	0	0
-19.8478	0	0	0	0
-19.8328	0	0	0	0
-19.8188	0	0	0	0
-19.8048	0	0	0	0
-19.7908	0	0	0	0
-19.7768	0	0	0	0
-19.7628	0	0	0	0
-19.7488	0	0	0	0
-19.7348	0	0	0	0
-19.7208	0	0	0	0
-19.7068	0	0	0	0
-19.6928	0	0	0	0
-19.6788	0	0	0	0
-19.6648	0	0	0	0
-19.6508	0	0	0	0
-19.6368	0	0	0	0
-19.6218	0	0	0	0
-19.6078	0	0	0	0
-19.5938	0	0	0	0
-19.5798	0	0	0	0
-19.5658	0	0	0	0
-19.5518	0	0	0	0
-19.5378	0	0	0	0
-19.5238	0	0	0	0
-19.5098	0	0	0	0
-19.4958	0	0	0	0
-19.4818	0	0	0	0
-19.4678	0	0	0	0
-19.4538	0	0	0	0
-19.4398	0	0	0	0
-19.4258	0	0	0	0
-19.4108	0	0	0	0
-19.3968	0	0	0	0
-19.3828	0	0	0	0
-19.3688	0	0	0	0
-19.3548	0	0	0	0
-19.3408	0	0	0	0
-19.3268	0	0	0	0
-19.3128	0	0	0	0
-19.2988	0	0	0	0
-19.2848	0	0	0	0
-19.2708	0	0	0	0
-19.2568	0	0	0	0
-19.2428	0	0	0	0
-19.2288	0	0	0	0
-19.2148	0	0	0	0
-19.1998	0	0	0	0
-19.1858	0	0	0	0
-19.1718	0	0	0	0
-19.1578	0	0	0	0
-19.1438	0	0	0	0
-19.1298	0	0	0	0
-19.1158	0	0	0	0
-19.1018	0	0	0	0
-19.0878	0	0	0	0
-19.0738	0	0	0	0
-19.0598	0	0	0	0
-19.0458	0	0	0	0
-19.0318	0	0	0	0
-19.0178	0	0	0	0
-19.0038	0	0	0	0
-18.9888	0	0	0	0
-18.9748	0	0	0	0
-18.9608	6.844e-16	-6.8442e-16	1.2405e-16	-1.2405e-16
-18.9468	1.6426e-14	-1.5742e-14	2.9772e-15	-2.853e-15
-18.9328	3.6206e-13	-3.5932e-13	6.5627e-14	-6.5126e-14
-18.9188	6.9285e-12	-6.8748e-12	1.2558e-12	-1.246e-12
-18.9048	1.1332e-10	-1.1249e-10	2.054e-11	-2.0387e-11
-18.8908	1.5845e-09	-1.5735e-09	2.8719e-10	-2.8518e-10
-18.8768	1.894e-08	-1.8817e-08	3.433e-09	-3.4104e-09
-18.8628	1.9356e-07	-1.9239e-07	3.5084e-08	-3.4869e-08
-18.8488	1.6914e-06	-1.6818e-06	3.0656e-07	-3.0481e-07
-18.8348	1.2637e-05	-1.2571e-05	2.2904e-06	-2.2784e-06
-18.8208	8.0733e-05	-8.0342e-05	1.4633e-05	-1.4561e-05
-18.8068	0.00044105	-0.00043912	7.9937e-05	-7.9584e-05
-18.7928	0.00206	-0.00205	0.00037348	-0.00037197
-18.7778	0.00823	-0.0082	0.00149	-0.00149
-18.7638	0.02813	-0.02805	0.0051	-0.00508
-18.7498	0.08224	-0.08202	0.01491	-0.01486
-18.7358	0.20566	-0.20519	0.03728	-0.03719
-18.7218	0.44035	-0.43953	0.07981	-0.07966
-18.7078	0.80859	-0.80742	0.14654	-0.14632
-18.6938	1.2792	-1.2779	0.23178	-0.23152
-18.6798	1.766	-1.7646	0.31976	-0.31951
-18.6658	2.1951	-2.1939	0.39686	-0.39663
-18.6518	2.6256	-2.624	0.47316	-0.47285
-18.6378	3.3152	-3.3121	0.5945	-0.59393
-18.6238	4.6112	-4.6059	0.82296	-0.82197
-18.6098	6.6582	-6.6508	1.1848	-1.1834
-18.5958	9.1067	-9.099	1.6184	-1.617
-18.5818	11.125	-11.121	1.9761	-1.9751
-18.5668	11.819	-11.82	2.0989	-2.0988
-18.5528	10.806	-10.811	1.9188	-1.9197
-18.5388	8.4721	-8.4803	1.5043	-1.5057
-18.5248	5.6988	-5.707	1.0118	-1.0132
-18.5108	3.3288	-3.3348	0.59067	-0.59168
-18.4968	1.8245	-1.8274	0.32256	-0.32306
-18.4828	1.302	-1.3016	0.22722	-0.22715
-18.4688	1.761	-1.7571	0.30309	-0.3024
-18.4548	3.2137	-3.2061	0.55077	-0.54942
-18.4408	5.5783	-5.5677	0.9553	-0.95337
-18.4268	8.4607	-8.4493	1.4486	-1.4465
-18.4128	11.121	-11.112	1.9035	-1.9017
-18.3988	12.814	-12.809	2.1918	-2.1908
-18.3848	13.311	-13.31	2.2738	-2.2734
-18.3708	13.096	-13.096	2.2316	-2.2314
-18.3568	12.936	-12.935	2.197	-2.1966
-18.3418	13.167	-13.164	2.2288	-2.2281
-18.3278	13.366	-13.366	2.2571	-2.2569
-18.3138	12.755	-12.759	2.1512	-2.1518
-18.2998	10.921	-10.932	1.841	-1.8425
-18.2858	8.1817	-8.1941	1.3788	-1.3807
-18.2718	5.3122	-5.3239	0.89518	-0.89707
-18.2578	3.0234	-3.0318	0.50965	-0.51101
-18.2438	1.6363	-1.6411	0.27625	-0.27703
-18.2298	1.137	-1.1389	0.19255	-0.19286
-18.2158	1.4235	-1.4228	0.24094	-0.24082
-18.2018	2.5403	-2.5363	0.4276	-0.42695
-18.1878	4.8118	-4.8026	0.80469	-0.80316
-18.1738	8.8025	-8.7852	1.4639	-1.4611
-18.1598	14.963	-14.938	2.4789	-2.4747
-18.1458	22.972	-22.941	3.7966	-3.7914
-18.1308	31.21	-31.182	5.1513	-5.1462
-18.1168	37.126	-37.111	6.1226	-6.1194
-18.1028	38.615	-38.616	6.3641	-6.3637
-18.0888	35.466	-35.483	5.8411	-5.8434
-18.0748	29.569	-29.595	4.8668	-4.8705
-18.0608	23.664	-23.694	3.8949	-3.8994
-18.0468	19.751	-19.782	3.2576	-3.2626
-18.0328	18.353	-18.386	3.042	-3.0473
-18.0188	18.837	-18.868	3.1409	-3.146
-18.0048	20.158	-20.184	3.3767	-3.3811
-17.9908	21.463	-21.479	3.6029	-3.6059
-17.9768	22.306	-22.309	3.742	-3.7427
-17.9628	22.582	-22.57	3.7743	-3.7727
-17.9488	22.374	-22.349	3.7145	-3.7108
-17.9348	21.898	-21.868	3.6033	-3.5987
-17.9198	21.546	-21.523	3.5139	-3.5102
-17.9058	21.865	-21.859	3.5464	-3.5454
-17.8918	23.359	-23.371	3.7897	-3.7918
-17.8778	26.074	-26.094	4.2499	-4.2533
-17.8638	29.229	-29.244	4.79	-4.7926
-17.8498	31.357	-31.358	5.1579	-5.1585
-17.8358	31.116	-31.113	5.1259	-5.1256
-17.8218	28.252	-28.26	4.6499	-4.6514
-17.8078	23.875	-23.904	3.9152	-3.9203
-17.7938	19.867	-19.913	3.2359	-3.2437
-17.7798	17.973	-18.017	2.9004	-2.9081
-17.7658	19.128	-19.152	3.0617	-3.0661
-17.7518	23.138	-23.135	3.6855	-3.6856
-17.7378	28.612	-28.588	4.5467	-4.5431
-17.7238	33.371	-33.339	5.2965	-5.2915
-17.7088	35.429	-35.405	5.6215	-5.6176
-17.6948	34.16	-34.158	5.4254	-5.4251
-17.6808	30.82	-30.851	4.9096	-4.915
-17.6668	27.995	-28.066	4.4841	-4.4964
-17.6528	28.273	-28.381	4.5587	-4.5777
-17.6388	32.84	-32.967	5.321	-5.3437
-17.6248	40.743	-40.86	6.6165	-6.6376
-17.6108	49.356	-49.432	8.023	-8.0375
-17.5968	56.028	-56.059	9.1146	-9.1219
-17.5828	59.883	-59.906	9.7532	-9.7585
-17.5688	62.284	-62.334	10.16	-10.171
-17.5548	65.464	-65.562	10.695	-10.714
-17.5408	70.758	-70.869	11.568	-11.59
-17.5268	78.065	-78.15	12.752	-12.77
-17.5128	86.712	-86.738	14.13	-14.137
-17.4978	96.186	-96.141	15.61	-15.606
-17.4838	105.65	-105.54	17.065	-17.05
-17.4698	113.4	-113.21	18.234	-18.204
-17.4558	117.49	-117.2	18.818	-18.771
-17.4418	117.04	-116.69	18.691	-18.633
-17.4278	112.91	-112.57	17.989	-17.931
-17.4138	106.79	-106.55	16.959	-16.915
-17.3998	100.17	-100.05	15.794	-15.768
-17.3858	93.974	-93.95	14.594	-14.584
-17.3718	88.813	-88.858	13.436	-13.436
-17.3578	84.985	-85.058	12.388	-12.395
-17.3438	82.158	-82.248	11.469	-11.481
-17.3298	79.434	-79.529	10.625	-10.64
-17.3158	75.999	-76.082	9.7919	-9.8064
-17.3018	71.959	-72.012	8.9883	-8.9993
-17.2868	68.591	-68.613	8.3497	-8.3553
-17.2728	67.577	-67.561	8.0471	-8.0473
-17.2588	69.706	-69.664	8.1447	-8.1409
-17.2448	74.198	-74.139	8.5243	-8.518
-17.2308	79.312	-79.255	8.9572	-8.9509
-17.2168	83.68	-83.639	9.2661	-9.2616
-17.2028	87.022	-87	9.4148	-9.4134
-17.1888	89.574	-89.58	9.4524	-9.4538
-17.1748	90.996	-91.021	9.3832	-9.3871
-17.1608	89.933	-89.973	9.1053	-9.1107
-17.1468	84.751	-84.805	8.4719	-8.4785
-17.1328	74.77	-74.837	7.4142	-7.4212
-17.1188	60.955	-61.02	6.0143	-6.0211
-17.1048	45.51	-45.574	4.4782	-4.4842
-17.0908	30.945	-30.993	3.0399	-3.0448
-17.0758	19.056	-19.092	1.8703	-1.8739
-17.0618	10.565	-10.588	1.0365	-1.0388
-17.0478	5.2372	-5.2508	0.51377	-0.51508
-17.0338	2.3053	-2.3122	0.22618	-0.22683
-17.0198	0.89484	-0.89792	0.08782	-0.08811
-17.0058	0.30449	-0.30569	0.02989	-0.03001
-16.9918	0.09039	-0.09078	0.00888	-0.00891
-16.9778	0.02331	-0.02342	0.00229	-0.0023
-16.9638	0.00521	-0.00524	0.00051185	-0.00051454
-16.9498	0.00101	-0.00101	9.8874e-05	-9.9446e-05
-16.9358	0.00016754	-0.00016862	1.6477e-05	-1.6583e-05
-16.9218	2.4046e-05	-2.4216e-05	2.3658e-06	-2.3821e-06
-16.9078	2.9701e-06	-2.9931e-06	2.9232e-07	-2.9451e-07
-16.8938	3.1542e-07	-3.1803e-07	3.1056e-08	-3.1306e-08
-16.8798	2.8784e-08	-2.9036e-08	2.8346e-09	-2.859e-09
-16.8648	2.2551e-09	-2.2763e-09	2.2213e-10	-2.2418e-10
-16.8508	1.516e-10	-1.5312e-10	1.4936e-11	-1.5083e-11
-16.8368	8.7383e-12	-8.8326e-12	8.6105e-13	-8.7019e-13
-16.8228	4.3142e-13	-4.3452e-13	4.252e-14	-4.2817e-14
-16.8088	1.8556e-14	-1.8556e-14	1.8307e-15	-1.8303e-15
-16.7948	0	0	0	0
-16.7808	0	0	0	0
-16.7668	0	0	0	0
-16.7528	0	0	0	0
-16.7388	0	0	0	0
-16.7248	0	0	0	0
-16.7108	0	0	0	0
-16.6968	0	0	0	0
-16.6828	0	0	0	0
-16.6688	0	0	0	0
-16.6548	0	0	0	0
-16.6398	0	0	0	0
-16.6258	0	0	0	0
-16.6118	0	0	0	0
-16.5978	0	0	0	0
-16.5838	0	0	0	0
-16.5698	0	0	0	0
-16.5558	0	0	0	0
-16.5418	0	0	0	0
-16.5278	0	0	0	0
-16.5138	0	0	0	0
-16.4998	0	0	0	0
-16.4858	0	0	0	0
-16.4718	0	0	0	0
-16.4578	0	0	0	0
-16.4438	0	0	0	0
-16.4288	0	0	0	0
-16.4148	0	0	0	0
-16.4008	0	0	0	0
-16.3868	0	0	0	0
-16.3728	0	0	0	0
-16.3588	0	0	0	0
-16.3448	0	0	0	0
-16.3308	0	0	0	0
-16.3168	0	0	0	0
-16.3028	0	0	0	0
-16.2888	0	0	0	0
-16.2748	0	0	0	0
-16.2608	0	0	0	0
-16.2468	0	0	0	0
-16.2328	0	0	0	0
-16.2178	0	0	0	0
-16.2038	0	0	0	0
-16.1898	0	0	0	0
-16.1758	0	0	0	0
-16.1618	0	0	0	0
-16.1478	0	0	0	0
-16.1338	0	0	0	0
-16.1198	0	0	0	0
-16.1058	0	0	0	0
-16.0918	0	0	0	0
-16.0778	0	0	0	0
-16.0638	0	0	0	0
-16.0498	0	0	0	0
-16.0358	0	0	0	0
-16.0218	0	0	0	0
-16.0068	0	0	0	0
-15.9928	0	0	0	0
-15.9788	0	0	0	0
-15.9648	0	0	0	0
-15.9508	0	0	0	0
-15.9368	0	0	0	0
-15.9228	0	0	0	0
-15.9088	0	0	0	0
-15.8948	0	0	0	0
-15.8808	0	0	0	0
-15.8668	0	0	0	0
-15.8528	0	0	0	0
-15.8388	0	0	0	0
-15.8248	0	0	0	0
-15.8108	0	0	0	0
-15.7958	0	0	0	0
-15.7818	0	0	0	0
-15.7678	0	0	0	0
-15.7538	0	0	0	0
-15.7398	0	0	0	0
-15.7258	0	0	0	0
-15.7118	0	0	0	0
-15.6978	0	0	0	0
-15.6838	0	0	0	0
-15.6698	0	0	0	0
-15.6558	0	0	0	0
-15.6418	0	0	0	0
-15.6278	0	0	0	0
-15.6138	0	0	0	0
-15.5998	0	0	0	0
-15.5848	0	0	0	0
-15.5708	0	0	0	0
-15.5568	0	0	0	0
-15.5428	0	0	0	0
-15.5288	0	0	0	0
-15.5148	0	0	0	0
-15.5008	0	0	0	0
-15.4868	0	0	0	0
-15.4728	0	0	0	0
-15.4588	0	0	0	0
-15.4448	0	0	0	0
-15.4308	0	0	0	0
-15.4168	0	0	0	0
-15.4028	0	0	0	0
-15.3888	0	0	0	0
-15.3738	0	0	0	0
-15.3598	0	0	0	0
-15.3458	0	0	0	0
-15.3318	0	0	0	0
-15.3178	0	0	0	0
-15.3038	0	0	0	0
-15.2898	0	0	0	0
-15.2758	0	0	0	0
-15.2618	0	0	0	0
-15.2478	0	0	0	0
-15.2338	0	0	0	0
-15.2198	0	0	0	0
-15.2058	0	0	0	0
-15.1918	0	0	0	0
-15.1778	0	0	0	0
-15.1628	0	0	0	0
-15.1488	0	0	0	0
-15.1348	0	0	0	0
-15.1208	0	0	0	0
-15.1068	0	0	0	0
-15.0928	0	0	0	0
-15.0788	0	0	0	0
-15.0648	0	0	0	0
-15.0508	0	0	0	0
-15.0368	0	0	0	0
-15.0228	0	0	0	0
-15.0088	0	0	0	0
-14.9948	0	0	0	0
-14.9808	0	0	0	0
-14.9668	0	0	0	0
-14.9518	0	0	0	0
-14.9378	0	0	0	0
-14.9238	0	0	0	0
-14.9098	0	0	0	0
-14.8958	0	0	0	0
-14.8818	0	0	0	0
-14.8678	0	0	0	0
-14.8538	0	0	0	0
-14.8398	0	0	0	0
-14.8258	0	0	0	0
-14.8118	0	0	0	0
-14.7978	0	0	0	0
-14.7838	0	0	0	0
-14.7698	0	0	0	0
-14.7558	0	0	0	0
-14.7418	0	0	0	0
-14.7268	0	0	0	0
-14.7128	0	0	0	0
-14.6988	0	0	0	0
-14.6848	0	0	0	0
-14.6708	0	0	0	0
-14.6568	0	0	0	0
-14.6428	0	0	0	0
-14.6288	0	0	0	0
-14.6148	0	0	0	0
-14.6008	0	0	0	0
-14.5868	0	0	0	0
-14.5728	0	0	0	0
-14.5588	0	0	0	0
-14.5448	0	0	0	0
-14.5308	0	0	0	0
-14.5158	0	0	0	0
-14.5018	0	0	0	0
-14.4878	0	0	0	0
-14.4738	0	0	0	0
-14.4598	0	0	0	0
-14.4458	0	0	0	0
-14.4318	0	0	0	0
-14.4178	0	0	0	0
-14.4038	0	0	0	0
-14.3898	0	0	0	0
-14.3758	0	0	0	0
-14.3618	0	0	0	0
-14.3478	0	0	0	0
-14.3338	0	0	0	0
-14.3198	0	0	0	0
-14.3048	0	0	0	0
-14.2908	0	0	0	0
-14.2768	0	0	0	0
-14.2628	0	0	0	0
-14.2488	0	0	0	0
-14.2348	0	0	0	0
-14.2208	0	0	0	0
-14.2068	0	0	0	0
-14.1928	0	0	0	0
-14.1788	0	0	0	0
-14.1648	0	0	0	0
-14.1508	0	0	0	0
-14.1368	0	0	0	0
-14.1228	0	0	0	0
-14.1088	0	0	0	0
-14.0938	0	0	0	0
-14.0798	0	0	0	0
-14.0658	0	0	0	0
-14.0518	0	0	0	0
-14.0378	0	0	0	0
-14.0238	0	0	0	0
-14.0098	0	0	0	0
-13.9958	0	0	0	0
-13.9818	0	0	0	0
-13.9678	0	0	0	0
-13.9538	0	0	0	0
-13.9398	0	0	0	0
-13.9258	0	0	0	0
-13.9118	0	0	0	0
-13.8978	0	0	0	0
-13.8828	0	0	0	0
-13.8688	0	0	0	0
-13.8548	0	0	0	0
-13.8408	0	0	0	0
-13.8268	0	0	0	0
-13.8128	0	0	0	0
-13.7988	0	0	0	0
-13.7848	0	0	0	0
-13.7708	0	0	0	0
-13.7568	0	0	0	0
-13.7428	0	0	0	0
-13.7288	0	0	0	0
-13.7148	0	0	0	0
-13.7008	0	0	0	0
-13.6868	0	0	0	0
-13.6718	0	0	0	0
-13.6578	0	0	0	0
-13.6438	0	0	0	0
-13.6298	0	0	0	0
-13.6158	0	0	0	0
-13.6018	0	0	0	0
-13.5878	0	0	0	0
-13.5738	0	0	0	0
-13.5598	0	0	0	0
-13.5458	0	0	0	0
-13.5318	0	0	0	0
-13.5178	0	0	0	0
-13.5038	0	0	0	0
-13.4898	0	0	0	0
-13.4758	0	0	0	0
-13.4608	0	0	0	0
-13.4468	0	0	0	0
-13.4328	0	0	0	0
-13.4188	0	0	0	0
-13.4048	0	0	0	0
-13.3908	0	0	0	0
-13.3768	0	0	0	0
-13.3628	0	0	0	0
-13.3488	0	0	0	0
-13.3348	0	0	0	0
-13.3208	0	0	0	0
-13.3068	0	0	0	0
-13.2928	0	0	0	0
-13.2788	0	0	0	0
-13.2648	0	0	0	0
-13.2498	0	0	0	0
-13.2358	0	0	0	0
-13.2218	0	0	0	0
-13.2078	0	0	0	0
-13.1938	0	0	0	0
-13.1798	0	0	0	0
-13.1658	0	0	0	0
-13.1518	0	0	0	0
-13.1378	0	0	0	0
-13.1238	0	0	0	0
-13.1098	0	0	0	0
-13.0958	0	0	0	0
-13.0818	0	0	0	0
-13.0678	0	0	0	0
-13.0538	0	0	0	0
-13.0398	0	0	0	0
-13.0248	0	0	0	0
-13.0108	0	0	0	0
-12.9968	0	0	0	0
-12.9828	0	0	0	0
-12.9688	0	0	0	0
-12.9548	0	0	0	0
-12.9408	0	0	0	0
-12.9268	0	0	0	0
-12.9128	0	0	0	0
-12.8988	0	0	0	0
-12.8848	0	0	0	0
-12.8708	0	0	0	0
-12.8568	0	0	0	0
-12.8428	0	0	0	0
-12.8288	0	0	0	0
-12.8138	0	0	0	0
-12.7998	0	0	0	0
-12.7858	0	0	0	0
-12.7718	0	0	0	0
-12.7578	0	0	0	0
-12.7438	0	0	0	0
-12.7298	0	0	0	0
-12.7158	0	0	0	0
-12.7018	0	0	0	0
-12.6878	0	0	0	0
-12.6738	0	0	0	0
-12.6598	0	0	0	0
-12.6458	0	0	0	0
-12.6318	0	0	0	0
-12.6178	0	0	0	0
-12.6028	0	0	0	0
-12.5888	0	0	0	0
-12.5748	0	0	0	0
-12.5608	0	0	0	0
-12.5468	0	0	0	0
-12.5328	0	0	0	0
-12.5188	0	0	0	0
-12.5048	0	0	0	0
-12.4908	0	0	0	0
-12.4768	0	0	0	0
-12.4628	0	0	0	0
-12.4488	0	0	0	0
-12.4348	0	0	0	0
-12.4208	0	0	0	0
-12.4068	0	0	0	0
-12.3918	0	0	0	0
-12.3778	0	0	0	0
-12.3638	0	0	0	0
-12.3498	0	0	0	0
-12.3358	0	0	0	0
-12.3218	0	0	0	0
-12.3078	0	0	0	0
-12.2938	0	0	0	0
-12.2798	0	0	0	0
-12.2658	0	0	0	0
-12.2518	0	0	0	0
-12.2378	0	0	0	0
-12.2238	0	0	0	0
-12.2098	0	0	0	0
-12.1958	0	0	0	0
-12.1808	0	0	0	0
-12.1668	0	0	0	0
-12.1528	0	0	0	0
-12.1388	0	0	0	0
-12.1248	0	0	0	0
-12.1108	0	0	0	0
-12.0968	0	0	0	0
-12.0828	0	0	0	0
-12.0688	0	0	0	0
-12.0548	0	0	0	0
-12.0408	0	0	0	0
-12.0268	0	0	0	0
-12.0128	0	0	0	0
-11.9988	0	0	0	0
-11.9848	0	0	0	0
-11.9698	0	0	0	0
-11.9558	0	0	0	0
-11.9418	0	0	0	0
-11.9278	0	0	0	0
-11.9138	0	0	0	0
-11.8998	0	0	0	0
-11.8858	0	0	0	0
-11.8718	0	0	0	0
-11.8578	0	0	0	0
-11.8438	0	0	0	0
-11.8298	0	0	0	0
-11.8158	0	0	0	0
-11.8018	0	0	0	0
-11.7878	0	0	0	0
-11.7738	0	0	0	0
-11.7588	0	0	0	0
-11.7448	0	0	0	0
-11.7308	0	0	0	0
-11.7168	0	0	0	0
-11.7028	0	0	0	0
-11.6888	0	0	0	0
-11.6748	0	0	0	0
-11.6608	0	0	0	0
-11.6468	0	0	0	0
-11.6328	0	0	0	0
-11.6188	0	0	0	0
-11.6048	0	0	0	0
-11.5908	0	0	0	0
-11.5768	0	0	0	0
-11.5628	0	0	0	0
-11.5478	0	0	0	0
-11.5338	0	0	0	0
-11.5198	0	0	0	0
-11.5058	0	0	0	0
-11.4918	0	0	0	0
-11.4778	0	0	0	0
-11.4638	0	0	0	0
-11.4498	0	0	0	0
-11.4358	0	0	0	0
-11.4218	0	0	0	0
-11.4078	0	0	0	0
-11.3938	0	0	0	0
-11.3798	0	0	0	0
-11.3658	0	0	0	0
-11.3518	0	0	0	0
-11.3368	0	0	0	0
-11.3228	0	0	0	0
-11.3088	0	0	0	0
-11.2948	0	0	0	0
-11.2808	0	0	0	0
-11.2668	0	0	0	0
-11.2528	0	0	0	0
-11.2388	0	0	0	0
-11.2248	0	0	0	0
-11.2108	0	0	0	0
-11.1968	0	0	0	0
-11.1828	0	0	0	0
-11.1688	0	0	0	0
-11.1548	0	0	0	0
-11.1408	0	0	0	0
-11.1268	0	0	0	0
-11.1118	0	0	0	0
-11.0978	0	0	0	0
-11.0838	0	0	0	0
-11.0698	0	0	0	0
-11.0558	0	0	0	0
-11.0418	0	0	0	0
-11.0278	0	0	0	0
-11.0138	0	0	0	0
-10.9998	0	0	0	0
-10.9858	0	0	0	0
-10.9718	0	0	0	0
-10.9578	0	0	0	0
-10.9438	0	0	0	0
-10.9298	0	0	0	0
-10.9158	0	0	0	0
-10.9008	0	0	0	0
-10.8868	0	0	0	0
-10.8728	0	0	0	0
-10.8588	0	0	0	0
-10.8448	0	0	0	0
-10.8308	0	0	0	0
-10.8168	0	0	0	0
-10.8028	0	0	0	0
-10.7888	0	0	0	0
-10.7748	0	0	0	0
-10.7608	0	0	0	0
-10.7468	0	0	0	0
-10.7328	0	0	0	0
-10.7188	0	0	0	0
-10.7048	0	0	0	0
-10.6898	0	0	0	0
-10.6758	0	0	0	0
-10.6618	0	0	0	0
-10.6478	0	0	0	0
-10.6338	0	0	0	0
-10.6198	0	0	0	0
-10.6058	0	0	0	0
-10.5918	0	0	0	0
-10.5778	0	0	0	0
-10.5638	0	0	0	0
-10.5498	0	0	0	0
-10.5358	0	0	0	0
-10.5218	0	0	0	0
-10.5078	0	0	0	0
-10.4938	0	0	0	0
-10.4788	0	0	0	0
-10.4648	0	0	0	0
-10.4508	0	0	0	0
-10.4368	0	0	0	0
-10.4228	0	0	0	0
-10.4088	0	0	0	0
-10.3948	0	0	0	0
-10.3808	0	0	0	0
-10.3668	0	0	0	0
-10.3528	0	0	0	0
-10.3388	0	0	0	0
-10.3248	0	0	0	0
-10.3108	0	0	0	0
-10.2968	0	0	0	0
-10.2828	0	0	0	0
-10.2678	0	0	0	0
-10.2538	0	0	0	0
-10.2398	0	0	0	0
-10.2258	0	0	0	0
-10.2118	0	0	0	0
-10.1978	0	0	0	0
-10.1838	0	0	0	0
-10.1698	0	0	0	0
-10.1558	0	0	0	0
-10.1418	0	0	0	0
-10.1278	0	0	0	0
-10.1138	0	0	0	0
-10.0998	0	0	0	0
-10.0858	0	0	0	0
-10.0718	0	0	0	0
-10.0568	0	0	0	0
-10.0428	0	0	0	0
-10.0288	0	0	0	0
-10.0148	0	0	0	0
-10.0008	0	0	0	0
-9.9868	0	0	0	0
-9.9728	0	0	0	0
-9.9588	0	0	0	0
-9.9448	0	0	0	0
-9.9308	0	0	0	0
-9.9168	0	0	0	0
-9.9028	0	0	0	0
-9.8888	0	0	0	0
-9.8748	0	0	0	0
-9.8608	0	0	0	0
-9.8458	0	0	0	0
-9.8318	0	0	0	0
-9.8178	0	0	0	0
-9.8038	0	0	0	0
-9.7898	0	0	0	0
-9.7758	0	0	0	0
-9.7618	0	0	0	0
-9.7478	0	0	0	0
-9.7338	0	0	0	0
-9.7198	0	0	0	0
-9.7058	0	0	0	0
-9.6918	0	0	0	0
-9.6778	0	0	0	0
-9.6638	0	0	0	0
-9.6498	0	0	0	0
-9.6348	0	0	0	0
-9.6208	0	0	0	0
-9.6068	0	0	0	0
-9.5928	0	0	0	0
-9.5788	0	0	0	0
-9.5648	0	0	0	0
-9.5508	0	0	0	0
-9.5368	0	0	0	0
-9.5228	0	0	0	0
-9.5088	0	0	0	0
-9.4948	0	0	0	0
-9.4808	0	0	0	0
-9.4668	0	0	0	0
-9.4528	0	0	0	0
-9.4388	0	0	0	0
-9.4248	0	0	0	0
-9.4098	0	0	0	0
-9.3958	0	0	0	0
-9.3818	0	0	0	0
-9.3678	0	0	0	0
-9.3538	0	0	0	0
-9.3398	0	0	0	0
-9.3258	0	0	0	0
-9.3118	0	0	0	0
-9.2978	0	0	0	0
-9.2838	0	0	0	0
-9.2698	0	0	0	0
-9.2558	0	0	0	0
-9.2418	0	0	0	0
-9.2278	0	0	0	0
-9.2138	0	0	0	0
-9.1988	0	0	0	0
-9.1848	0	0	0	0
-9.1708	0	0	0	0
-9.1568	0	0	0	0
-9.1428	0	0	0	0
-9.1288	0	0	0	0
-9.1148	0	0	0	0
-9.1008	0	0	0	0
-9.0868	0	0	0	0
-9.0728	0	0	0	0
-9.0588	0	0	0	0
-9.0448	0	0	0	0
-9.0308	0	0	0	0
-9.0168	0	0	0	0
-9.0028	0	0	0	0
-8.9878	0	0	0	0
-8.9738	0	0	0	0
-8.9598	0	0	0	0
-8.9458	0	0	0	0
-8.9318	0	0	0	0
-8.9178	0	0	0	0
-8.9038	0	0	0	0
-8.8898	0	0	0	0
-8.8758	0	0	0	0
-8.8618	0	0	0	0
-8.8478	0	0	0	0
-8.8338	0	0	0	0
-8.8198	0	0	0	0
-8.8058	0	0	0	0
-8.7918	0	0	0	0
-8.7768	0	0	0	0
-8.7628	0	0	0	0
-8.7488	0	0	0	0
-8.7348	0	0	0	0
-8.7208	0	0	0	0
-8.7068	0	0	0	0
-8.6928	0	0	0	0
-8.6788	0	0	0	0
-8.6648	0	0	0	0
-8.6508	0	0	0	0
-8.6368	0	0	0	0
-8.6228	0	0	0	0
-8.6088	0	0	0	0
-8.5948	0	0	0	0
-8.5808	0	0	0	0
-8.5658	0	0	0	0
-8.5518	0	0	0	0
-8.5378	0	0	0	0
-8.5238	0	0	0	0
-8.5098	0	0	0	0
-8.4958	0	0	0	0
-8.4818	0	0	0	0
-8.4678	0	0	0	0
-8.4538	0	0	0	0
-8.4398	0	0	0	0
-8.4258	0	0	0	0
-8.4118	0	0	0	0
-8.3978	0	0	0	0
-8.3838	0	0	0	0
-8.3698	0	0	0	0
-8.3548	0	0	0	0
-8.3408	0	0	0	0
-8.3268	0	0	0	0
-8.3128	0	0	0	0
-8.2988	0	0	0	0
-8.2848	0	0	0	0
-8.2708	0	0	0	0
-8.2568	0	0	0	0
-8.2428	0	0	0	0
-8.2288	1.4994e-15	-1.4988e-15	6.5341e-15	-6.5348e-15
-8.2148	3.4437e-14	-3.3924e-14	1.5031e-13	-1.4814e-13
-8.2008	7.4372e-13	-7.4073e-13	3.2489e-12	-3.2376e-12
-8.1868	1.364e-11	-1.3587e-11	5.9618e-11	-5.9415e-11
-8.1728	2.144e-10	-2.1364e-10	9.3763e-10	-9.3487e-10
-8.1588	2.8884e-09	-2.8794e-09	1.2641e-08	-1.2609e-08
-8.1438	3.3372e-08	-3.3283e-08	1.4618e-07	-1.4587e-07
-8.1298	3.3092e-07	-3.3019e-07	1.451e-06	-1.4486e-06
-8.1158	2.8185e-06	-2.8136e-06	1.2374e-05	-1.2359e-05
-8.1018	2.0641e-05	-2.0616e-05	9.0747e-05	-9.0684e-05
-8.0878	0.00013013	-0.00013003	0.00057298	-0.00057293
-8.0738	0.0007071	-0.0007069	0.00312	-0.00312
-8.0598	0.00332	-0.00332	0.01467	-0.01468
-8.0458	0.01346	-0.01346	0.05963	-0.05971
-8.0318	0.04728	-0.04733	0.21011	-0.21045
-8.0178	0.14422	-0.14441	0.64276	-0.64404
-8.0038	0.38266	-0.38327	1.7109	-1.7146
-7.9898	0.88527	-0.8868	3.9712	-3.9804
-7.9758	1.7902	-1.7933	8.0597	-8.0783
-7.9618	3.1741	-3.1794	14.345	-14.378
-7.9478	4.9536	-4.9611	22.487	-22.533
-7.9328	6.842	-6.8504	31.223	-31.278
-7.9188	8.4278	-8.4355	38.715	-38.771
-7.9048	9.3566	-9.3616	43.353	-43.399
-7.8908	9.4873	-9.4887	44.451	-44.481
-7.8768	8.9138	-8.9112	42.337	-42.348
-7.8628	7.8613	-7.8551	37.917	-37.907
-7.8488	6.5859	-6.5768	32.272	-32.244
-7.8348	5.3623	-5.3522	26.683	-26.65
-7.8208	4.5211	-4.514	22.866	-22.847
-7.8068	4.4302	-4.4311	22.841	-22.867
-7.7928	5.3712	-5.3844	28.251	-28.347
-7.7788	7.369	-7.395	39.386	-39.558
-7.7648	10.087	-10.121	54.539	-54.758
-7.7508	12.885	-12.917	70.23	-70.444
-7.7368	15.047	-15.066	82.463	-82.603
-7.7218	16.097	-16.097	88.488	-88.517
-7.7078	16.027	-16.009	88.145	-88.066
-7.6938	15.274	-15.243	83.782	-83.621
-7.6798	14.454	-14.416	78.79	-78.594
-7.6658	14.045	-14.006	75.802	-75.596
-7.6518	14.226	-14.188	75.81	-75.598
-7.6378	14.912	-14.876	78.404	-78.207
-7.6238	15.847	-15.819	82.399	-82.242
-7.6098	16.704	-16.689	86.291	-86.198
-7.5958	17.208	-17.208	88.793	-88.783
-7.5818	17.326	-17.34	89.655	-89.717
-7.5678	17.323	-17.344	89.982	-90.075
-7.5538	17.556	-17.577	91.292	-91.381
-7.5398	18.136	-18.153	93.982	-94.05
-7.5258	18.799	-18.814	96.758	-96.801
-7.5118	19.14	-19.153	97.789	-97.822
-7.4968	18.972	-18.987	96.46	-96.503
-7.4828	18.462	-18.478	93.871	-93.916
-7.4688	17.958	-17.969	91.841	-91.867
-7.4548	17.749	-17.753	91.672	-91.661
-7.4408	17.974	-17.971	93.775	-93.725
-7.4268	18.607	-18.599	97.764	-97.696
-7.4128	19.433	-19.424	102.48	-102.42
-7.3988	20.074	-20.064	106.15	-106.09
-7.3848	20.179	-20.164	107.23	-107.15
-7.3708	19.684	-19.661	105.68	-105.57
-7.3568	18.881	-18.851	103.16	-103.02
-7.3428	18.163	-18.131	101.56	-101.42
-7.3288	17.65	-17.623	101.19	-101.07
-7.3148	17.086	-17.07	100.23	-100.18
-7.3008	16.106	-16.101	96.477	-96.47
-7.2858	14.627	-14.63	89.553	-89.579
-7.2718	13.002	-13.007	81.821	-81.849
-7.2578	11.819	-11.823	77.066	-77.07
-7.2438	11.528	-11.53	78.145	-78.133
-7.2298	12.149	-12.154	85.164	-85.17
-7.2158	13.25	-13.261	95.304	-95.339
-7.2018	14.188	-14.206	104.5	-104.55
-7.1878	14.504	-14.521	110.18	-110.18
-7.1738	14.177	-14.186	113.14	-113.01
-7.1598	13.597	-13.588	117.15	-116.79
-7.1458	13.236	-13.208	126.15	-125.56
-7.1318	13.316	-13.277	141.11	-140.39
-7.1178	13.692	-13.655	158.58	-157.93
-7.1038	13.992	-13.973	172.26	-171.9
-7.0898	13.889	-13.897	176.49	-176.56
-7.0748	13.295	-13.329	169.45	-169.94
-7.0608	12.339	-12.388	153.61	-154.35
-7.0468	11.2	-11.25	133.37	-134.15
-7.0328	9.9487	-9.9884	112.2	-112.86
-7.0188	8.5497	-8.5742	91.584	-92.041
-7.0048	6.9868	-6.9968	71.86	-72.111
-6.9908	5.3552	-5.355	53.54	-53.636
-6.9768	3.8326	-3.8271	37.621	-37.625
-6.9628	2.5815	-2.5747	25.066	-25.03
-6.9488	1.6841	-1.6785	16.315	-16.278
-6.9348	1.151	-1.1485	11.316	-11.304
-6.9208	0.96365	-0.9656	9.8388	-9.869
-6.9068	1.1048	-1.1121	11.693	-11.777
-6.8928	1.5638	-1.5771	16.749	-16.893
-6.8788	2.3239	-2.3425	24.802	-24.999
-6.8638	3.3383	-3.3604	35.352	-35.583
-6.8498	4.5083	-4.5309	47.431	-47.666
-6.8358	5.679	-5.6991	59.586	-59.803
-6.8218	6.6675	-6.6821	70.112	-70.278
-6.8078	7.3192	-7.3274	77.529	-77.633
-6.7938	7.5772	-7.5795	81.183	-81.235
-6.7798	7.5171	-7.5162	81.688	-81.709
-6.7658	7.3152	-7.3141	80.715	-80.729
-6.7518	7.1467	-7.1474	80.013	-80.047
-6.7378	7.081	-7.0831	80.291	-80.334
-6.7238	7.0433	-7.0441	80.702	-80.726
-6.7098	6.8698	-6.8658	79.389	-79.357
-6.6958	6.4124	-6.4013	74.685	-74.563
-6.6818	5.6336	-5.6157	66.175	-65.972
-6.6678	4.6421	-4.6205	55.199	-54.956
-6.6528	3.6502	-3.6299	44.353	-44.128
-6.6388	2.8717	-2.8565	36.26	-36.1
-6.6248	2.4151	-2.4066	32.221	-32.143
-6.6108	2.2372	-2.2332	31.583	-31.558
-6.5968	2.1824	-2.1798	32.208	-32.193
-6.5828	2.0839	-2.0798	31.831	-31.788
-6.5688	1.8568	-1.8508	29.356	-29.281
-6.5548	1.5264	-1.5195	25.271	-25.183
-6.5408	1.1836	-1.1777	21.015	-20.945
-6.5268	0.91751	-0.91396	18.045	-18.018
-6.5128	0.77787	-0.77723	17.327	-17.356
-6.4988	0.77312	-0.77519	19.239	-19.324
-6.4848	0.87663	-0.88043	23.394	-23.516
-6.4708	1.0261	-1.0299	28.361	-28.474
-6.4568	1.1339	-1.1356	31.874	-31.926
-6.4418	1.1248	-1.1233	31.955	-31.914
-6.4278	0.98033	-0.97605	28.208	-28.092
-6.4138	0.74898	-0.74358	22.109	-21.965
-6.3998	0.51013	-0.50536	15.931	-15.808
-6.3858	0.32382	-0.32055	11.282	-11.202
-6.3718	0.20615	-0.20428	8.4255	-8.3791
-6.3578	0.13981	-0.13875	6.6818	-6.6484
-6.3438	0.09944	-0.0987	5.2703	-5.2373
-6.3298	0.06889	-0.06826	3.8444	-3.8103
-6.3158	0.0435	-0.04299	2.482	-2.4519
-6.3018	0.02414	-0.02377	1.3896	-1.3678
-6.2878	0.01158	-0.01137	0.66906	-0.6561
-6.2738	0.00477	-0.00467	0.27609	-0.26975
-6.2598	0.00169	-0.00164	0.09752	-0.09493
-6.2458	0.00050919	-0.00049407	0.02947	-0.02858
-6.2308	0.00013161	-0.00012722	0.00762	-0.00736
-6.2168	2.9093e-05	-2.8017e-05	0.00168	-0.00162
-6.2028	5.5001e-06	-5.2766e-06	0.00031835	-0.00030524
-6.1888	8.8915e-07	-8.4984e-07	5.1464e-05	-4.9162e-05
-6.1748	1.2292e-07	-1.1704e-07	7.1148e-06	-6.7705e-06
-6.1608	1.453e-08	-1.3783e-08	8.4098e-07	-7.9727e-07
-6.1468	1.4684e-09	-1.3877e-09	8.4992e-08	-8.0272e-08
-6.1328	1.2688e-10	-1.1946e-10	7.3442e-09	-6.9102e-09
-6.1188	9.3732e-12	-8.7912e-12	5.4252e-10	-5.0856e-10
-6.1048	5.9194e-13	-5.5311e-13	3.4263e-11	-3.1996e-11
-6.0908	3.1906e-14	-2.9717e-14	1.8467e-12	-1.7191e-12
-6.0768	1.4915e-15	-1.3626e-15	8.633e-14	-7.8824e-14
-6.0628	6.4849e-17	-6.4886e-17	3.7535e-15	-3.7535e-15
-6.0488	0	0	0	0
-6.0348	0	0	0	0
-6.0198	0	0	0	0
-6.0058	0	0	0	0
-5.9918	0	0	0	0
-5.9778	0	0	0	0
-5.9638	0	0	0	0
-5.9498	0	0	0	0
-5.9358	0	0	0	0
-5.9218	0	0	0	0
-5.9078	0	0	0	0
-5.8938	0	0	0	0
-5.8798	0	0	0	0
-5.8658	0	0	0	0
-5.8518	0	0	0	0
-5.8378	0	0	0	0
-5.8238	0	0	0	0
-5.8098	0	0	0	0
-5.7948	0	0	0	0
-5.7808	0	0	0	0
-5.7668	0	0	0	0
-5.7528	0	0	0	0
-5.7388	0	0	0	0
-5.7248	0	0	0	0
-5.7108	0	0	0	0
-5.6968	0	0	0	0
-5.6828	0	0	0	0
-5.6688	0	0	0	0
-5.6548	0	0	0	0
-5.6408	0	0	0	0
-5.6268	0	0	0	0
-5.6128	0	0	0	0
-5.5988	0	0	0	0
-5.5838	0	0	0	0
-5.5698	2.5698e-15	-2.57e-15	1.7736e-15	-1.7732e-15
-5.5558	5.268e-14	-5.1398e-14	3.6358e-14	-3.5463e-14
-5.5418	1.1478e-12	-1.1325e-12	7.922e-13	-7.8139e-13
-5.5278	2.1382e-11	-2.1104e-11	1.4757e-11	-1.4562e-11
-5.5138	3.4031e-10	-3.3614e-10	2.3487e-10	-2.3193e-10
-5.4998	4.6303e-09	-4.5768e-09	3.1957e-09	-3.1579e-09
-5.4858	5.3862e-08	-5.3277e-08	3.7173e-08	-3.676e-08
-5.4718	5.3565e-07	-5.3024e-07	3.6969e-07	-3.6585e-07
-5.4578	4.5548e-06	-4.512e-06	3.1435e-06	-3.1132e-06
-5.4438	3.3116e-05	-3.283e-05	2.2856e-05	-2.2651e-05
-5.4298	0.00020589	-0.00020425	0.0001421	-0.00014093
-5.4158	0.00109	-0.00109	0.00075549	-0.00074979
-5.4018	0.00498	-0.00494	0.00343	-0.00341
-5.3878	0.01935	-0.01924	0.01336	-0.01327
-5.3728	0.06435	-0.06402	0.04441	-0.04417
-5.3588	0.18302	-0.18222	0.12631	-0.12573
-5.3448	0.44522	-0.44359	0.30728	-0.30606
-5.3308	0.92635	-0.92361	0.63934	-0.63727
-5.3168	1.6486	-1.6449	1.1378	-1.1349
-5.3028	2.5096	-2.5058	1.732	-1.7289
-5.2888	3.2677	-3.2651	2.2553	-2.2529
-5.2748	3.6398	-3.6395	2.5121	-2.5112
-5.2608	3.469	-3.4713	2.3944	-2.3952
-5.2468	2.8339	-2.8376	1.9563	-1.9584
-5.2328	2.0026	-2.0064	1.3841	-1.3862
-5.2188	1.2871	-1.2894	0.89473	-0.89599
-5.2048	0.92928	-0.92885	0.66025	-0.65966
-5.1908	1.0939	-1.0899	0.80334	-0.80007
-5.1768	1.9098	-1.9017	1.4258	-1.4194
-5.1618	3.4581	-3.4472	2.5977	-2.589
-5.1478	5.6931	-5.683	4.2983	-4.2902
-5.1338	8.393	-8.3898	6.3805	-6.3772
-5.1198	11.237	-11.246	8.6236	-8.6293
-5.1058	13.945	-13.967	10.832	-10.847
-5.0918	16.327	-16.358	12.855	-12.877
-5.0778	18.193	-18.225	14.521	-14.545
-5.0638	19.297	-19.326	15.608	-15.629
-5.0498	19.455	-19.478	15.946	-15.962
-5.0358	18.697	-18.711	15.548	-15.56
-5.0218	17.262	-17.271	14.595	-14.603
-5.0078	15.489	-15.494	13.343	-13.348
-4.9938	13.771	-13.775	12.099	-12.103
-4.9798	12.611	-12.622	11.293	-11.305
-4.9658	12.576	-12.602	11.461	-11.487
-4.9508	14.076	-14.123	13.048	-13.096
-4.9368	17.141	-17.207	16.184	-16.252
-4.9228	21.358	-21.435	20.562	-20.643
-4.9088	25.946	-26.018	25.435	-25.515
-4.8948	29.882	-29.933	29.717	-29.776
-4.8808	32.182	-32.198	32.288	-32.311
-4.8668	32.355	-32.338	32.543	-32.529
-4.8528	30.812	-30.777	30.837	-30.803
-4.8388	28.804	-28.775	28.417	-28.386
-4.8248	27.793	-27.78	26.763	-26.746
-4.8108	28.618	-28.614	26.732	-26.723
-4.7968	30.96	-30.941	28.076	-28.055
-4.7828	33.457	-33.402	29.589	-29.538
-4.7688	34.407	-34.315	29.8	-29.717
-4.7548	32.643	-32.537	27.765	-27.669
-4.7398	28.082	-27.992	23.505	-23.423
-4.7258	21.682	-21.629	17.894	-17.843
-4.7118	14.911	-14.894	12.16	-12.141
-4.6978	9.0834	-9.0887	7.3371	-7.339
-4.6838	4.9207	-4.9337	3.9466	-3.9561
-4.6698	2.5101	-2.5226	2.0057	-2.0153
-4.6558	1.5813	-1.5917	1.268	-1.2761
-4.6418	1.8243	-1.835	1.4765	-1.4843
-4.6278	3.0216	-3.0341	2.4605	-2.4693
-4.6138	4.9618	-4.9754	4.0626	-4.0711
-4.5998	7.2994	-7.3095	6.0229	-6.0277
-4.5858	9.5492	-9.5509	7.9709	-7.9675
-4.5718	11.257	-11.246	9.5457	-9.532
-4.5578	12.187	-12.164	10.528	-10.505
-4.5438	12.38	-12.348	10.877	-10.847
-4.5288	12.087	-12.046	10.697	-10.662
-4.5148	11.676	-11.625	10.223	-10.182
-4.5008	11.514	-11.452	9.7667	-9.7198
-4.4868	11.752	-11.688	9.5512	-9.5039
-4.4728	12.174	-12.126	9.5426	-9.5067
-4.4588	12.339	-12.322	9.4932	-9.4802
-4.4448	11.977	-11.994	9.2214	-9.2336
-4.4308	11.301	-11.339	8.8538	-8.8806
-4.4168	10.903	-10.94	8.7735	-8.7992
-4.4028	11.357	-11.374	9.341	-9.3531
-4.3888	12.904	-12.896	10.673	-10.669
-4.3748	15.418	-15.394	12.632	-12.616
-4.3608	18.5	-18.473	14.909	-14.892
-4.3468	21.501	-21.49	17.043	-17.038
-4.3328	23.555	-23.574	18.425	-18.439
-4.3178	23.83	-23.881	18.456	-18.491
-4.3038	21.971	-22.042	16.886	-16.936
-4.2898	18.395	-18.467	14.036	-14.088
-4.2758	14.155	-14.206	10.699	-10.736
-4.2618	10.53	-10.546	7.801	-7.8141
-4.2478	8.6819	-8.6596	6.1417	-6.1292
-4.2338	9.505	-9.4497	6.2945	-6.2612
-4.2198	13.445	-13.37	8.5288	-8.4851
-4.2058	20.127	-20.057	12.61	-12.57
-4.1918	28.044	-28.005	17.601	-17.581
-4.1778	34.789	-34.796	21.983	-21.992
-4.1638	38.021	-38.071	24.24	-24.275
-4.1498	36.683	-36.751	23.629	-23.674
-4.1358	31.586	-31.645	20.595	-20.631
-4.1218	24.951	-24.979	16.519	-16.536
-4.1068	19.251	-19.243	12.994	-12.987
-4.0928	16.194	-16.158	11.122	-11.098
-4.0788	16.319	-16.27	11.237	-11.205
-4.0648	19.103	-19.06	12.974	-12.948
-4.0508	23.274	-23.258	15.511	-15.504
-4.0368	27.229	-27.256	17.864	-17.883
-4.0228	29.642	-29.705	19.24	-19.281
-4.0088	30.046	-30.124	19.378	-19.428
-3.9948	29.005	-29.068	18.633	-18.672
-3.9808	27.606	-27.634	17.666	-17.683
-3.9668	26.6	-26.593	16.929	-16.924
-3.9528	25.901	-25.871	16.367	-16.347
-3.9388	24.884	-24.852	15.598	-15.577
-3.9248	23.253	-23.235	14.45	-14.437
-3.9108	21.663	-21.667	13.335	-13.334
-3.8968	21.475	-21.502	13.093	-13.104
-3.8818	23.74	-23.783	14.369	-14.39
-3.8678	28.205	-28.256	17.024	-17.049
-3.8538	33.159	-33.201	20.037	-20.059
-3.8398	36.257	-36.278	22.001	-22.013
-3.8258	35.806	-35.798	21.866	-21.863
-3.8118	31.621	-31.589	19.463	-19.448
-3.7978	25.024	-24.981	15.532	-15.51
-3.7838	18.063	-18.022	11.283	-11.261
-3.7698	12.507	-12.478	7.8049	-7.7876
-3.7558	9.2033	-9.1853	5.645	-5.6329
-3.7418	8.0576	-8.045	4.7755	-4.7656
-3.7278	8.497	-8.4811	4.8654	-4.8538
-3.7138	9.9569	-9.9305	5.5858	-5.5692
-3.6998	12.011	-11.974	6.6948	-6.6738
-3.6858	14.152	-14.112	7.9042	-7.8837
-3.6708	15.633	-15.603	8.7739	-8.7604
-3.6568	15.722	-15.711	8.8621	-8.8603
-3.6428	14.27	-14.278	8.0598	-8.0682
-3.6288	12.049	-12.061	6.7922	-6.8037
-3.6148	10.477	-10.481	5.8709	-5.8778
-3.6008	10.913	-10.905	6.0933	-6.0933
-3.5868	13.981	-13.971	7.8587	-7.857
-3.5728	19.269	-19.274	10.986	-10.991
-3.5588	25.48	-25.512	14.769	-14.787
-3.5448	30.927	-30.982	18.228	-18.255
-3.5308	34.169	-34.229	20.465	-20.493
-3.5168	34.516	-34.565	20.982	-21.003
-3.5028	32.198	-32.228	19.811	-19.821
-3.4888	28.144	-28.157	17.43	-17.431
-3.4748	23.556	-23.559	14.536	-14.533
-3.4598	19.483	-19.481	11.809	-11.803
-3.4458	16.553	-16.545	9.7206	-9.7119
-3.4318	14.96	-14.943	8.487	-8.4751
-3.4178	14.67	-14.647	8.146	-8.132
-3.4038	15.651	-15.628	8.6757	-8.6628
-3.3898	17.848	-17.833	10.007	-9.9994
-3.3758	20.958	-20.956	11.921	-11.921
-3.3618	24.318	-24.324	13.997	-14.002
-3.3478	27.189	-27.196	15.771	-15.775
-3.3338	29.3	-29.294	17.049	-17.046
-3.3198	31.066	-31.044	18.052	-18.04
-3.3058	33.108	-33.074	19.158	-19.139
-3.2918	35.396	-35.363	20.404	-20.384
-3.2778	36.947	-36.927	21.275	-21.26
-3.2638	36.569	-36.565	21.09	-21.084
-3.2488	34.029	-34.034	19.676	-19.674
-3.2348	30.493	-30.492	17.655	-17.648
-3.2208	27.795	-27.773	16.063	-16.044
-3.2068	27.239	-27.189	15.661	-15.628
-3.1928	28.938	-28.867	16.499	-16.457
-3.1788	31.952	-31.879	17.978	-17.937
-3.1648	34.889	-34.83	19.244	-19.216
-3.1508	36.47	-36.442	19.608	-19.599
-3.1368	35.923	-35.928	18.795	-18.804
-3.1228	33.208	-33.239	16.986	-17.006
-3.1088	29.102	-29.148	14.715	-14.739
-3.0948	24.997	-25.043	12.687	-12.709
-3.0808	22.403	-22.435	11.559	-11.573
-3.0668	22.329	-22.34	11.717	-11.719
-3.0528	24.798	-24.783	13.102	-13.093
-3.0378	28.743	-28.708	15.168	-15.15
-3.0238	32.453	-32.416	17.068	-17.051
-3.0098	34.475	-34.454	18.076	-18.069
-2.9958	34.378	-34.383	17.967	-17.975
-2.9818	32.761	-32.786	17.034	-17.053
-2.9678	30.55	-30.586	15.746	-15.77
-2.9538	28.403	-28.441	14.435	-14.458
-2.9398	26.774	-26.808	13.317	-13.338
-2.9258	26.262	-26.295	12.684	-12.703
-2.9118	27.516	-27.554	12.879	-12.899
-2.8978	30.615	-30.664	14.017	-14.041
-2.8838	34.639	-34.705	15.761	-15.792
-2.8698	38.005	-38.085	17.438	-17.475
-2.8558	39.357	-39.434	18.418	-18.453
-2.8418	38.261	-38.314	18.42	-18.447
-2.8268	35.234	-35.253	17.544	-17.553
-2.8128	31.217	-31.202	16.07	-16.063
-2.7988	27.041	-27.008	14.292	-14.275
-2.7848	23.319	-23.292	12.51	-12.496
-2.7708	20.594	-20.596	11.094	-11.093
-2.7568	19.329	-19.366	10.4	-10.417
-2.7428	19.59	-19.65	10.536	-10.565
-2.7288	20.821	-20.879	11.214	-11.243
-2.7148	22.131	-22.165	11.92	-11.936
-2.7008	22.955	-22.958	12.297	-12.296
-2.6868	23.45	-23.429	12.385	-12.372
-2.6728	24.187	-24.161	12.485	-12.466
-2.6588	25.488	-25.467	12.807	-12.79
-2.6448	27.09	-27.078	13.293	-13.281
-2.6308	28.512	-28.507	13.783	-13.775
-2.6158	29.688	-29.687	14.307	-14.303
-2.6018	31.131	-31.132	15.153	-15.154
-2.5878	33.402	-33.406	16.591	-16.597
-2.5738	36.439	-36.448	18.528	-18.538
-2.5598	39.407	-39.423	20.447	-20.461
-2.5458	41.242	-41.262	21.709	-21.725
-2.5318	41.396	-41.42	21.962	-21.978
-2.5178	40.216	-40.239	21.345	-21.359
-2.5038	38.698	-38.718	20.364	-20.372
-2.4898	37.855	-37.867	19.558	-19.56
-2.4758	38.158	-38.163	19.234	-19.231
-2.4618	39.476	-39.478	19.425	-19.42
-2.4478	41.51	-41.513	20.077	-20.075
-2.4338	44.226	-44.239	21.215	-21.219
-2.4198	47.692	-47.713	22.837	-22.845
-2.4048	51.369	-51.392	24.6	-24.605
-2.3908	53.808	-53.814	25.719	-25.711
-2.3768	53.398	-53.375	25.367	-25.342
-2.3628	49.708	-49.661	23.331	-23.294
-2.3488	44.171	-44.118	20.333	-20.293
-2.3348	39.484	-39.445	17.726	-17.696
-2.3208	38.188	-38.167	16.815	-16.796
-2.3068	41.378	-41.358	18.215	-18.201
-2.2928	48.173	-48.133	21.551	-21.533
-2.2788	56.039	-55.968	25.572	-25.547
-2.2648	61.734	-61.644	28.611	-28.584
-2.2508	62.606	-62.524	29.287	-29.27
-2.2368	57.81	-57.754	27.158	-27.155
-2.2228	48.758	-48.737	22.941	-22.951
-2.2088	38.371	-38.371	18.086	-18.101
-2.1948	29.447	-29.459	13.928	-13.944
-2.1798	23.306	-23.322	11.054	-11.067
-2.1658	19.605	-19.624	9.2628	-9.2752
-2.1518	17.244	-17.267	8.0503	-8.0627
-2.1378	15.426	-15.448	7.0999	-7.1111
-2.1238	14.048	-14.064	6.4225	-6.4307
-2.1098	13.361	-13.368	6.1497	-6.1531
-2.0958	13.389	-13.387	6.2564	-6.2551
-2.0818	13.715	-13.709	6.4904	-6.4864
-2.0678	13.832	-13.827	6.5668	-6.5631
-2.0538	13.716	-13.717	6.45	-6.4488
-2.0398	14.05	-14.058	6.452	-6.4543
-2.0258	15.779	-15.794	7.0216	-7.0272
-2.0118	19.324	-19.342	8.3773	-8.3849
-1.9978	24.114	-24.135	10.295	-10.303
-1.9838	28.871	-28.89	12.231	-12.239
-1.9688	32.382	-32.397	13.672	-13.678
-1.9548	34.145	-34.153	14.407	-14.411
-1.9408	34.518	-34.52	14.585	-14.586
-1.9268	34.464	-34.459	14.577	-14.577
-1.9128	35.078	-35.074	14.779	-14.779
-1.8988	37.047	-37.047	15.393	-15.394
-1.8848	40.161	-40.171	16.283	-16.286
-1.8708	43.242	-43.258	16.991	-16.994
-1.8568	44.708	-44.727	16.976	-16.981
-1.8428	43.544	-43.561	15.965	-15.967
-1.8288	39.947	-39.953	14.132	-14.131
-1.8148	35.114	-35.108	11.982	-11.976
-1.8008	30.4	-30.384	10.028	-10.018
-1.7868	26.616	-26.596	8.5536	-8.5427
-1.7728	24.001	-23.989	7.628	-7.6195
-1.7578	22.625	-22.631	7.2502	-7.2482
-1.7438	22.535	-22.559	7.3988	-7.4039
-1.7298	23.447	-23.478	7.9254	-7.9341
-1.7158	24.483	-24.504	8.4775	-8.4839
-1.7018	24.52	-24.519	8.6327	-8.6323
-1.6878	22.974	-22.954	8.1724	-8.1656
-1.6738	20.265	-20.239	7.2317	-7.2229
-1.6598	17.483	-17.47	6.181	-6.1755
-1.6458	15.615	-15.621	5.3596	-5.3601
-1.6318	14.973	-14.992	4.8925	-4.8972
-1.6178	15.235	-15.254	4.698	-4.7028
-1.6038	15.915	-15.923	4.6372	-4.6384
-1.5898	16.816	-16.811	4.6663	-4.6628
-1.5758	18.08	-18.065	4.8777	-4.8699
-1.5618	19.868	-19.845	5.4213	-5.4097
-1.5468	22.101	-22.066	6.4005	-6.3832
-1.5328	24.54	-24.488	7.8189	-7.7939
-1.5188	26.988	-26.918	9.5557	-9.5226
-1.5048	29.207	-29.127	11.319	-11.283
-1.4908	30.636	-30.567	12.644	-12.614
-1.4768	30.442	-30.404	13.056	-13.043
-1.4628	28.153	-28.155	12.398	-12.405
-1.4488	24.395	-24.43	11.086	-11.112
-1.4348	20.993	-21.04	10.068	-10.1
-1.4208	20.132	-20.164	10.396	-10.421
-1.4068	23.114	-23.118	12.638	-12.648
-1.3928	29.53	-29.508	16.488	-16.484
-1.3788	37.462	-37.43	20.86	-20.853
-1.3648	44.653	-44.629	24.491	-24.493
-1.3508	49.87	-49.858	26.669	-26.683
-1.3358	53.359	-53.356	27.534	-27.554
-1.3218	56.033	-56.033	27.716	-27.735
-1.3078	58.227	-58.228	27.67	-27.685
-1.2938	59.294	-59.299	27.348	-27.357
-1.2798	58.438	-58.448	26.471	-26.476
-1.2658	55.753	-55.765	25.017	-25.02
-1.2518	52.249	-52.264	23.332	-23.335
-1.2378	48.866	-48.885	21.768	-21.773
-1.2238	45.623	-45.639	20.309	-20.314
-1.2098	41.834	-41.831	18.625	-18.623
-1.1958	37.052	-37.02	16.466	-16.452
-1.1818	31.668	-31.608	13.942	-13.917
-1.1678	26.642	-26.575	11.448	-11.422
-1.1538	22.897	-22.852	9.3991	-9.3835
-1.1398	21.028	-21.019	8.0934	-8.0942
-1.1248	21.443	-21.476	7.7521	-7.7687
-1.1108	24.51	-24.58	8.5623	-8.5906
-1.0968	30.314	-30.408	10.571	-10.606
-1.0828	38.125	-38.223	13.486	-13.519
-1.0688	46.134	-46.213	16.585	-16.61
-1.0548	52.02	-52.063	18.956	-18.967
-1.0408	54.207	-54.204	19.954	-19.948
-1.0268	52.734	-52.692	19.535	-19.514
-1.0128	48.897	-48.84	18.136	-18.109
-0.9988	43.998	-43.945	16.243	-16.219
-0.9848	38.481	-38.448	14.077	-14.061
-0.9708	32.25	-32.242	11.678	-11.671
-0.9568	25.574	-25.58	9.199	-9.1972
-0.9428	19.513	-19.517	7.0461	-7.0436
-0.9288	15.486	-15.477	5.7291	-5.7223
-0.9138	14.49	-14.473	5.5989	-5.5895
-0.8998	16.645	-16.635	6.6884	-6.6831
-0.8858	21.268	-21.284	8.7418	-8.7478
-0.8718	27.289	-27.342	11.357	-11.377
-0.8578	33.616	-33.694	14.11	-14.142
-0.8438	39.272	-39.35	16.602	-16.633
-0.8298	43.442	-43.495	18.474	-18.491
-0.8158	45.653	-45.661	19.491	-19.487
-0.8018	45.952	-45.917	19.648	-19.624
-0.7878	44.801	-44.741	19.136	-19.1
-0.7738	42.619	-42.557	18.15	-18.113
-0.7598	39.446	-39.406	16.737	-16.711
-0.7458	35.153	-35.147	14.879	-14.868
-0.7318	29.949	-29.976	12.689	-12.696
-0.7178	24.591	-24.643	10.509	-10.528
-0.7028	20.042	-20.106	8.7369	-8.7626
-0.6888	16.9	-16.962	7.5809	-7.606
-0.6748	15.16	-15.209	6.9656	-6.9844
-0.6608	14.525	-14.561	6.6952	-6.7071
-0.6468	14.934	-14.966	6.7164	-6.7247
-0.6328	16.73	-16.768	7.2005	-7.2107
-0.6188	20.232	-20.274	8.3483	-8.3622
-0.6048	25.097	-25.132	10.086	-10.098
-0.5908	30.068	-30.078	11.933	-11.938
-0.5768	33.391	-33.369	13.181	-13.172
-0.5628	33.695	-33.649	13.26	-13.241
-0.5488	30.734	-30.681	12.065	-12.039
-0.5348	25.481	-25.432	9.9779	-9.9538
-0.5208	19.521	-19.479	7.6223	-7.6009
-0.5068	14.23	-14.189	5.5269	-5.5073
-0.4918	10.306	-10.263	3.9533	-3.9339
-0.4778	7.8051	-7.7623	2.9218	-2.9043
-0.4638	6.4256	-6.3959	2.3327	-2.3211
-0.4498	5.8464	-5.8441	2.0884	-2.0877
-0.4358	5.998	-6.0342	2.1872	-2.2019
-0.4218	7.1498	-7.2297	2.7463	-2.7789
-0.4078	9.6515	-9.7694	3.8955	-3.9439
-0.3938	13.39	-13.524	5.563	-5.618
-0.3798	17.395	-17.506	7.3211	-7.3667
-0.3658	20.078	-20.127	8.4945	-8.5144
-0.3518	20.128	-20.097	8.532	-8.5188
-0.3378	17.38	-17.287	7.3727	-7.3331
-0.3238	12.929	-12.813	5.4853	-5.4359
-0.3098	8.3968	-8.2968	3.5615	-3.5189
-0.2958	5.0254	-4.9633	2.1285	-2.1022
-0.2818	3.2421	-3.2192	1.368	-1.3581
-0.2668	2.7809	-2.7843	1.1671	-1.1685
-0.2528	3.0386	-3.0513	1.2713	-1.2766
-0.2388	3.3934	-3.4004	1.4182	-1.4213
-0.2248	3.4177	-3.4115	1.4279	-1.4255
-0.2108	2.9846	-2.9662	1.2469	-1.2394
-0.1968	2.2368	-2.2131	0.93451	-0.92471
-0.1828	1.4351	-1.4136	0.59953	-0.59061
-0.1688	0.78769	-0.77241	0.32909	-0.32273
-0.1548	0.36983	-0.36102	0.15451	-0.15085
-0.1408	0.14852	-0.14433	0.06205	-0.06031
-0.1268	0.05101	-0.04935	0.02131	-0.02062
-0.1128	0.01499	-0.01443	0.00626	-0.00603
-0.0988	0.00376	-0.00361	0.00157	-0.00151
-0.0848	0.00080891	-0.00077203	0.00033795	-0.00032259
-0.0708	0.00014863	-0.00014122	6.2094e-05	-5.9005e-05
-0.0558	2.3353e-05	-2.2089e-05	9.7567e-06	-9.2297e-06
-0.0418	3.1376e-06	-2.9543e-06	1.3108e-06	-1.2344e-06
-0.0278	3.6045e-07	-3.3786e-07	1.5059e-07	-1.4117e-07
-0.0138	3.5403e-08	-3.3036e-08	1.4791e-08	-1.3803e-08
0.0002	2.973e-09	-2.7617e-09	1.2421e-09	-1.1539e-09
0.0142	2.1344e-10	-1.9738e-10	8.9171e-11	-8.2469e-11
0.0282	1.31e-11	-1.2058e-11	5.473e-12	-5.0381e-12
0.0422	6.8559e-13	-6.3007e-13	2.8644e-13	-2.6326e-13
0.0562	3.3798e-14	-2.8969e-14	1.412e-14	-1.2104e-14
0.0702	0	0	0	0
0.0842	0	0	0	0
0.0982	0	0	0	0
0.1122	0	0	0	0
0.1262	0	0	0	0
0.1402	0	0	0	0
0.1552	0	0	0	0
0.1692	0	0	0	0
0.1832	0	0	0	0
0.1972	0	0	0	0
0.2112	0	0	0	0
0.2252	0	0	0	0
0.2392	0	0	0	0
0.2532	0	0	0	0
0.2672	0	0	0	0
0.2812	0	0	0	0
0.2952	0	0	0	0
0.3092	0	0	0	0
0.3232	0	0	0	0
0.3372	0	0	0	0
0.3512	0	0	0	0
0.3662	0	0	0	0
0.3802	0	0	0	0
0.3942	0	0	0	0
0.4082	0	0	0	0
0.4222	0	0	0	0
0.4362	0	0	0	0
0.4502	0	0	0	0
0.4642	0	0	0	0
0.4782	0	0	0	0
0.4922	0	0	0	0
0.5062	0	0	0	0
0.5202	0	0	0	0
0.5342	0	0	0	0
0.5482	0	0	0	0
0.5622	0	0	0	0
0.5772	0	0	0	0
0.5912	0	0	0	0
0.6052	0	0	0	0
0.6192	0	0	0	0
0.6332	0	0	0	0
0.6472	0	0	0	0
0.6612	0	0	0	0
0.6752	0	0	0	0
0.6892	0	0	0	0
0.7032	0	0	0	0
0.7172	0	0	0	0
0.7312	0	0	0	0
0.7452	0	0	0	0
0.7592	0	0	0	0
0.7732	0	0	0	0
0.7882	0	0	0	0
0.8022	0	0	0	0
0.8162	0	0	0	0
0.8302	0	0	0	0
0.8442	0	0	0	0
0.8582	0	0	0	0
0.8722	0	0	0	0
0.8862	0	0	0	0
0.9002	0	0	0	0
0.9142	0	0	0	0
0.9282	0	0	0	0
0.9422	0	0	0	0
0.9562	0	0	0	0
0.9702	0	0	0	0
0.9842	0	0	0	0
0.9992	0	0	0	0
1.0132	0	0	0	0
1.0272	0	0	0	0
1.0412	0	0	0	0
1.0552	0	0	0	0
1.0692	0	0	0	0
1.0832	0	0	0	0
1.0972	0	0	0	0
1.1112	0	0	0	0
1.1252	0	0	0	0
1.1392	0	0	0	0
1.1532	0	0	0	0
1.1672	0	0	0	0
1.1812	0	0	0	0
1.1952	0	0	0	0
1.2102	0	0	0	0
1.2242	0	0	0	0
1.2382	0	0	0	0
1.2522	0	0	0	0
1.2662	0	0	0	0
1.2802	0	0	0	0
1.2942	0	0	0	0
1.3082	0	0	0	0
1.3222	0	0	0	0
1.3362	0	0	0	0
1.3502	0	0	0	0
1.3642	0	0	0	0
1.3782	0	0	0	0
1.3922	0	0	0	0
1.4062	0	0	0	0
1.4212	1.0902e-16	-1.0919e-16	2.9755e-15	-2.9758e-15
1.4352	2.8121e-15	-2.9259e-15	7.6688e-14	-7.9674e-14
1.4492	5.9213e-14	-6.1746e-14	1.6145e-12	-1.681e-12
1.4632	1.0781e-12	-1.1211e-12	2.94e-11	-3.0525e-11
1.4772	1.6828e-11	-1.7467e-11	4.5882e-10	-4.7557e-10
1.4912	2.2577e-10	-2.3394e-10	6.1558e-09	-6.3689e-09
1.5052	2.6069e-09	-2.6967e-09	7.1084e-08	-7.3419e-08
1.5192	2.5946e-08	-2.6794e-08	7.0763e-07	-7.2968e-07
1.5332	2.2295e-07	-2.2988e-07	6.0836e-06	-6.2632e-06
1.5472	1.6574e-06	-1.7062e-06	4.5263e-05	-4.6531e-05
1.5612	1.0682e-05	-1.098e-05	0.00029216	-0.0002999
1.5752	5.9834e-05	-6.1418e-05	0.00164	-0.00168
1.5892	0.00029205	-0.00029937	0.00803	-0.00823
1.6032	0.00125	-0.00128	0.03443	-0.03521
1.6172	0.00465	-0.00476	0.12954	-0.13228
1.6312	0.01528	-0.0156	0.42881	-0.43744
1.6462	0.04417	-0.04504	1.2525	-1.2762
1.6602	0.11262	-0.11467	3.2334	-3.2899
1.6742	0.25355	-0.25776	7.3819	-7.4989
1.6882	0.50421	-0.51165	14.899	-15.108
1.7022	0.88518	-0.89637	26.559	-26.876
1.7162	1.3701	-1.3841	41.73	-42.124
1.7302	1.8661	-1.88	57.649	-58.036
1.7442	2.2314	-2.2415	69.841	-70.095
1.7582	2.3369	-2.3399	73.994	-74.024
1.7722	2.1382	-2.1336	68.392	-68.179
1.7862	1.7054	-1.6954	55.02	-54.65
1.8002	1.1833	-1.1718	38.456	-38.049
1.8142	0.71294	-0.70324	23.311	-22.973
1.8282	0.37247	-0.36589	12.239	-12.014
1.8422	0.16852	-0.16484	5.5599	-5.4338
1.8572	0.06596	-0.06424	2.1831	-2.1245
1.8712	0.02232	-0.02164	0.74047	-0.71744
1.8852	0.00652	-0.00629	0.2168	-0.20913
1.8992	0.00165	-0.00158	0.05477	-0.05259
1.9132	0.00036273	-0.00034737	0.01196	-0.01144
1.9272	0.00010378	-0.00010167	0.00248	-0.00238
1.9412	0.00024771	-0.00025369	0.00194	-0.00196
1.9552	0.00132	-0.00135	0.00885	-0.00907
1.9692	0.00632	-0.00647	0.04231	-0.0433
1.9832	0.02614	-0.02668	0.17554	-0.17926
1.9972	0.0933	-0.09503	0.62881	-0.64074
2.0112	0.28772	-0.29244	1.9467	-1.9794
2.0252	0.76751	-0.77836	5.2143	-5.29
2.0392	1.7731	-1.7943	12.098	-12.247
2.0532	3.5537	-3.5886	24.361	-24.607
2.0682	6.1961	-6.2432	42.669	-43.01
2.0822	9.4356	-9.4881	65.296	-65.68
2.0962	12.638	-12.684	87.899	-88.246
2.1102	15.058	-15.087	105.27	-105.5
2.1242	16.232	-16.24	114.07	-114.16
2.1382	16.178	-16.169	114.28	-114.25
2.1522	15.215	-15.193	108.05	-107.92
2.1662	13.633	-13.602	97.334	-97.136
2.1802	11.564	-11.523	83.07	-82.798
2.1942	9.1282	-9.0821	66.168	-65.844
2.2082	6.6123	-6.5663	48.736	-48.406
2.2222	4.4141	-4.3747	33.675	-33.396
2.2362	2.8368	-2.8071	23.202	-22.988
2.2502	1.9604	-1.9394	17.949	-17.793
2.2642	1.6877	-1.6716	17.348	-17.218
2.2792	1.8596	-1.8446	20.407	-20.277
2.2932	2.3151	-2.2997	25.974	-25.835
2.3072	2.886	-2.8711	32.531	-32.397
2.3212	3.399	-3.3866	38.281	-38.176
2.3352	3.7176	-3.7093	41.747	-41.689
2.3492	3.7883	-3.7844	42.38	-42.369
2.3632	3.6495	-3.6491	40.732	-40.751
2.3772	3.4122	-3.4129	38.221	-38.242
2.3912	3.2311	-3.2299	36.75	-36.733
2.4052	3.254	-3.2486	38.034	-37.957
2.4192	3.5509	-3.5407	42.74	-42.598
2.4332	4.0695	-4.0563	49.976	-49.803
2.4472	4.6759	-4.6617	57.866	-57.69
2.4612	5.2633	-5.2483	64.897	-64.735
2.4752	5.8258	-5.8089	70.905	-70.736
2.4902	6.4155	-6.3963	76.561	-76.374
2.5042	7.0248	-7.0056	81.98	-81.803
2.5182	7.5339	-7.5198	86.039	-85.917
2.5322	7.8043	-7.7981	87.351	-87.316
2.5462	7.8121	-7.8126	85.796	-85.835
2.5602	7.6636	-7.6675	82.651	-82.722
2.5742	7.4663	-7.4726	79.196	-79.286
2.5882	7.2051	-7.2163	75.37	-75.506
2.6022	6.7633	-6.7834	70.002	-70.214
2.6162	6.0623	-6.0926	62.185	-62.483
2.6302	5.1775	-5.2158	52.331	-52.687
2.6442	4.3357	-4.3775	42.149	-42.517
2.6582	3.821	-3.8625	33.876	-34.215
2.6722	3.866	-3.9043	29.461	-29.745
2.6862	4.582	-4.615	30.064	-30.273
2.7012	5.9336	-5.958	35.869	-35.984
2.7152	7.7527	-7.7642	46.152	-46.149
2.7292	9.7861	-9.7831	59.49	-59.362
2.7432	11.759	-11.745	73.98	-73.752
2.7572	13.431	-13.415	87.478	-87.223
2.7712	14.634	-14.625	98.123	-97.913
2.7852	15.336	-15.339	105.17	-105.04
2.7992	15.677	-15.687	109.5	-109.45
2.8132	15.903	-15.912	113	-112.98
2.8272	16.205	-16.205	116.92	-116.89
2.8412	16.583	-16.573	120.81	-120.75
2.8552	16.89	-16.869	123.12	-123.03
2.8692	17.009	-16.978	123.02	-122.87
2.8832	16.971	-16.935	121.19	-121
2.8972	16.894	-16.862	118.92	-118.74
2.9122	16.815	-16.796	116.38	-116.28
2.9262	16.64	-16.643	112.32	-112.36
2.9402	16.285	-16.307	105.61	-105.8
2.9542	15.837	-15.864	97.012	-97.258
2.9682	15.528	-15.54	89.113	-89.309
2.9822	15.561	-15.547	84.652	-84.709
2.9962	15.95	-15.91	84.719	-84.63
3.0102	16.492	-16.439	88.304	-88.121
3.0242	16.862	-16.813	93.122	-92.934
3.0382	16.774	-16.741	96.914	-96.774
3.0522	16.096	-16.082	98.096	-98.038
3.0662	14.861	-14.862	95.707	-95.74
3.0802	13.175	-13.188	89.025	-89.147
3.0942	11.142	-11.165	77.794	-77.992
3.1082	8.8815	-8.9103	62.851	-63.102
3.1232	6.5774	-6.6078	46.326	-46.579
3.1372	4.4799	-4.5065	30.912	-31.123
3.1512	2.832	-2.8505	18.783	-18.93
3.1652	1.7914	-1.7997	10.939	-11.015
3.1792	1.401	-1.3988	7.2806	-7.2932
3.1932	1.6006	-1.5893	7.0538	-7.0155
3.2072	2.2533	-2.2353	9.2704	-9.1967
3.2212	3.1944	-3.172	13.036	-12.938
3.2352	4.3253	-4.2988	17.921	-17.797
3.2492	5.704	-5.6698	24.241	-24.075
3.2632	7.5064	-7.4608	32.783	-32.559
3.2772	9.8106	-9.7552	43.795	-43.525
3.2912	12.36	-12.305	55.953	-55.687
3.3052	14.578	-14.539	66.455	-66.264
3.3192	15.908	-15.893	72.55	-72.475
3.3332	16.235	-16.237	73.448	-73.473
3.3482	16.017	-16.021	71.003	-71.058
3.3622	15.96	-15.951	68.386	-68.413
3.3762	16.493	-16.468	67.84	-67.793
3.3902	17.472	-17.442	69.225	-69.149
3.4042	18.378	-18.354	70.705	-70.659
3.4182	18.815	-18.807	70.682	-70.684
3.4322	18.873	-18.872	69.246	-69.279
3.4462	19.03	-19.027	67.972	-68
3.4602	19.748	-19.735	68.442	-68.438
3.4742	21.057	-21.036	70.788	-70.764
3.4882	22.41	-22.397	73.288	-73.288
3.5022	22.951	-22.962	73.263	-73.338
3.5162	21.982	-22.026	68.651	-68.826
3.5302	19.361	-19.436	59.23	-59.482
3.5442	15.55	-15.641	46.617	-46.908
3.5592	11.34	-11.429	33.33	-33.607
3.5732	7.4856	-7.5598	21.588	-21.813
3.5872	4.4565	-4.5107	12.63	-12.789
3.6012	2.3823	-2.4167	6.6463	-6.7441
3.6152	1.1375	-1.1565	3.1302	-3.1836
3.6292	0.48245	-0.49171	1.3122	-1.3377
3.6432	0.18093	-0.18485	0.48705	-0.49775
3.6572	0.06028	-0.06175	0.1601	-0.16404
3.6712	0.01996	-0.02051	0.04956	-0.05093
3.6852	0.01327	-0.01365	0.02427	-0.02498
3.6992	0.02542	-0.02604	0.03774	-0.03867
3.7132	0.05741	-0.05856	0.08291	-0.0846
3.7272	0.11448	-0.11631	0.16495	-0.16763
3.7412	0.19577	-0.1981	0.28202	-0.28547
3.7552	0.28642	-0.28869	0.4126	-0.41599
3.7702	0.35845	-0.35986	0.51635	-0.51855
3.7842	0.3837	-0.38369	0.55274	-0.55287
3.7982	0.35135	-0.34994	0.50614	-0.50424
3.8122	0.27519	-0.27301	0.39642	-0.39341
3.8262	0.18436	-0.18218	0.26558	-0.26252
3.8402	0.10565	-0.10398	0.15219	-0.14984
3.8542	0.05179	-0.05077	0.0746	-0.07316
3.8682	0.02171	-0.0212	0.03128	-0.03055
3.8822	0.00779	-0.00757	0.01122	-0.01091
3.8962	0.00239	-0.00231	0.00344	-0.00333
3.9102	0.00062627	-0.00060431	0.00090215	-0.0008708
3.9242	0.00014061	-0.00013515	0.00020254	-0.00019475
3.9382	2.8138e-05	-2.7034e-05	4.0511e-05	-3.8933e-05
3.9522	1.3782e-05	-1.3917e-05	1.9675e-05	-1.9866e-05
3.9662	6.363e-05	-6.5727e-05	9.0467e-05	-9.3449e-05
3.9812	0.00036277	-0.00037404	0.0005157	-0.00053173
3.9952	0.00179	-0.00184	0.00254	-0.00261
4.0092	0.00752	-0.00771	0.01069	-0.01096
4.0232	0.02706	-0.02768	0.03847	-0.03935
4.0372	0.08333	-0.08501	0.11846	-0.12086
4.0512	0.21947	-0.22331	0.312	-0.31744
4.0652	0.49441	-0.50168	0.70286	-0.71318
4.0792	0.95269	-0.96404	1.3543	-1.3705
4.0932	1.5702	-1.5846	2.2321	-2.2527
4.1072	2.2137	-2.228	3.1469	-3.1672
4.1212	2.6697	-2.6794	3.7951	-3.809
4.1352	2.754	-2.7564	3.915	-3.9184
4.1492	2.4302	-2.4255	3.4547	-3.448
4.1632	1.8343	-1.8256	2.6076	-2.5953
4.1772	1.1844	-1.1754	1.6836	-1.6709
4.1922	0.65409	-0.6473	0.92981	-0.92018
4.2062	0.30899	-0.30491	0.43925	-0.43345
4.2202	0.12485	-0.12285	0.17748	-0.17464
4.2342	0.04315	-0.04233	0.06134	-0.06018
4.2482	0.01275	-0.01248	0.01813	-0.01774
4.2622	0.00322	-0.00315	0.00458	-0.00447
4.2762	0.00069853	-0.00067864	0.00099362	-0.00096507
4.2902	0.00013816	-0.0001298	0.0002005	-0.00018664
4.3042	7.1746e-05	-4.7999e-05	0.00012471	-8.0667e-05
4.3182	0.00024606	-0.00014456	0.00045742	-0.00026785
4.3322	0.00098586	-0.00060886	0.00184	-0.00113
4.3462	0.00341	-0.00223	0.00636	-0.00415
4.3602	0.01012	-0.007	0.01886	-0.01303
4.3742	0.02564	-0.01879	0.04779	-0.03496
4.3882	0.05562	-0.04316	0.10364	-0.08028
4.4032	0.10334	-0.08492	0.19243	-0.15786
4.4172	0.16494	-0.14364	0.30661	-0.26645
4.4312	0.22831	-0.21087	0.42196	-0.38873
4.4452	0.28155	-0.27568	0.51169	-0.49964
4.4592	0.3312	-0.3413	0.57662	-0.59363
4.4732	0.41886	-0.44355	0.67251	-0.71542
4.4872	0.61742	-0.65097	0.90459	-0.96214
4.5012	0.99309	-1.0288	1.3719	-1.4315
4.5152	1.5423	-1.5745	2.0771	-2.1293
4.5292	2.1456	-2.1696	2.8637	-2.9021
4.5432	2.5941	-2.6058	3.4521	-3.4722
4.5572	2.6987	-2.696	3.5889	-3.5882
4.5712	2.4141	-2.397	3.2127	-3.1906
4.5852	1.8752	-1.8432	2.5054	-2.4598
4.5992	1.3196	-1.2678	1.7894	-1.7107
4.6142	0.96518	-0.88412	1.3644	-1.2359
4.6282	0.93215	-0.81605	1.3981	-1.2102
4.6422	1.2327	-1.094	1.9047	-1.6772
4.6562	1.795	-1.6714	2.7669	-2.5618
4.6702	2.488	-2.4304	3.7762	-3.6758
4.6842	3.1455	-3.1864	4.6777	-4.7369
4.6982	3.5929	-3.7225	5.2299	-5.4342
4.7122	3.6894	-3.8597	5.2641	-5.538
4.7262	3.3822	-3.5373	4.7453	-4.9979
4.7402	2.7443	-2.8508	3.7999	-3.9769
4.7542	1.9539	-2.0092	2.6794	-2.7747
4.7682	1.2116	-1.232	1.6503	-1.6884
4.7822	0.6507	-0.65427	0.88228	-0.89164
4.7962	0.30139	-0.29991	0.40742	-0.40708
4.8102	0.12006	-0.11835	0.16197	-0.16018
4.8252	0.04105	-0.04012	0.05531	-0.0542
4.8392	0.01203	-0.01167	0.0162	-0.01574
4.8532	0.00302	-0.00291	0.00407	-0.00392
4.8672	0.00065156	-0.00062349	0.00087685	-0.00084016
4.8812	0.00013712	-0.00013199	0.0001876	-0.00018101
4.8952	0.00013878	-0.00014217	0.00020826	-0.00021371
4.9092	0.00069915	-0.0007199	0.00107	-0.0011
4.9232	0.00346	-0.00354	0.00528	-0.0054
4.9372	0.01475	-0.01498	0.02249	-0.02285
4.9512	0.05383	-0.05429	0.08206	-0.0828
4.9652	0.16837	-0.16867	0.25665	-0.25722
4.9792	0.45175	-0.44968	0.68852	-0.68564
4.9932	1.0404	-1.0298	1.5855	-1.57
5.0072	2.0591	-2.029	3.1375	-3.0928
5.0212	3.5075	-3.4465	5.3439	-5.253
5.0362	5.1545	-5.0623	7.8536	-7.7152
5.0502	6.5582	-6.4563	9.9944	-9.8409
5.0642	7.2618	-7.1906	11.072	-10.964
5.0782	7.049	-7.0457	10.757	-10.751
5.0922	6.0564	-6.1284	9.2555	-9.3625
5.1062	4.6583	-4.7771	7.1344	-7.3121
5.1202	3.2446	-3.3667	4.9838	-5.1667
5.1342	2.0714	-2.1642	3.1942	-3.3333
5.1482	1.243	-1.2961	1.9294	-2.0093
5.1622	0.76936	-0.78724	1.2114	-1.239
5.1762	0.6214	-0.60818	1.0017	-0.98326
5.1902	0.75483	-0.70624	1.2326	-1.1618
5.2042	1.1045	-1.0123	1.7968	-1.6612
5.2182	1.5677	-1.4344	2.5239	-2.3267
5.2322	2.0023	-1.8544	3.1844	-2.9647
5.2462	2.2584	-2.144	3.5466	-3.3766
5.2612	2.2376	-2.2035	3.471	-3.4196
5.2752	1.9417	-2.0033	2.9772	-3.0675
5.2892	1.472	-1.6032	2.2325	-2.4256
5.3032	0.97218	-1.1238	1.4597	-1.6823
5.3172	0.55804	-0.6869	0.83001	-1.0186
5.3312	0.27782	-0.36484	0.40953	-0.53631
5.3452	0.11977	-0.16796	0.17503	-0.24485
5.3592	0.04466	-0.06691	0.0647	-0.09673
5.3732	0.0144	-0.02304	0.02068	-0.03303
5.3872	0.00408	-0.00689	0.00579	-0.00978
5.4012	0.00136	-0.00194	0.00183	-0.0027
5.4152	0.00191	-0.00124	0.00231	-0.00155
5.4292	0.00629	-0.0034	0.00749	-0.00406
5.4432	0.01957	-0.01123	0.0233	-0.01335
5.4572	0.05236	-0.03232	0.06235	-0.03841
5.4722	0.11984	-0.07965	0.14271	-0.09467
5.4862	0.23465	-0.1679	0.2794	-0.19957
5.5002	0.39296	-0.30276	0.46791	-0.35988
5.5142	0.56293	-0.46698	0.67028	-0.55507
5.5282	0.68979	-0.6161	0.8213	-0.73235
5.5422	0.72299	-0.6953	0.86087	-0.82647
5.5562	0.64823	-0.67119	0.77181	-0.79786
5.5702	0.49714	-0.55423	0.59192	-0.6588
5.5842	0.32617	-0.39148	0.38837	-0.46535
5.5982	0.18319	-0.23663	0.21821	-0.28135
5.6122	0.0888	-0.12287	0.10623	-0.14639
5.6262	0.04028	-0.057	0.05016	-0.06933
5.6402	0.02846	-0.03221	0.04214	-0.04448
5.6542	0.05442	-0.04654	0.09124	-0.07628
5.6682	0.13978	-0.11772	0.23895	-0.20073
5.6832	0.3261	-0.28859	0.55844	-0.49413
5.6972	0.65533	-0.61411	1.1223	-1.0518
5.7112	1.1298	-1.1221	1.9343	-1.9211
5.7252	1.6732	-1.7598	2.8639	-3.012
5.7392	2.1367	-2.3723	3.6546	-4.0582
5.7532	2.3705	-2.7549	4.0492	-4.7095
5.7672	2.317	-2.7664	3.9482	-4.7243
5.7812	2.0438	-2.4168	3.4688	-4.1203
5.7952	1.6851	-1.8538	2.8425	-3.1527
5.8092	1.3461	-1.2652	2.2538	-2.1441
5.8232	1.0589	-0.78083	1.7607	-1.3168
5.8372	0.80758	-0.44263	1.3366	-0.74214
5.8512	0.57708	-0.2325	0.95289	-0.38749
5.8652	0.37433	-0.11295	0.61769	-0.18718
5.8792	0.21691	-0.05029	0.3576	-0.0829
5.8942	0.11497	-0.02091	0.18784	-0.03394
5.9082	0.06682	-0.01062	0.1036	-0.01562
5.9222	0.06683	-0.01373	0.09113	-0.01633
5.9362	0.1147	-0.03286	0.1413	-0.03561
5.9502	0.21799	-0.07867	0.25305	-0.08199
5.9642	0.38588	-0.16711	0.42635	-0.16856
5.9782	0.61657	-0.31188	0.65059	-0.30486
5.9922	0.88369	-0.51264	0.89572	-0.48685
6.0062	1.1326	-0.7449	1.1127	-0.69055
6.0202	1.2959	-0.96085	1.248	-0.87542
6.0342	1.3257	-1.1052	1.2674	-0.99826
6.0482	1.222	-1.1397	1.1754	-1.031
6.0622	1.0342	-1.0614	1.013	-0.97286
6.0762	0.83397	-0.90374	0.83642	-0.84984
6.0902	0.67906	-0.71991	0.6908	-0.70232
6.1052	0.59294	-0.56076	0.59566	-0.56903
6.1192	0.56656	-0.45992	0.54694	-0.47623
6.1332	0.57437	-0.43021	0.52807	-0.43555
6.1472	0.59054	-0.46564	0.52081	-0.44519
6.1612	0.59645	-0.54544	0.51058	-0.49106
6.1752	0.58121	-0.64168	0.48743	-0.55146
6.1892	0.54505	-0.73042	0.44947	-0.60646
6.2032	0.50728	-0.7997	0.40958	-0.64587
6.2172	0.50755	-0.84836	0.39696	-0.66973
6.2312	0.58682	-0.87914	0.44273	-0.68161
6.2452	0.75279	-0.8934	0.55379	-0.68381
6.2592	0.95635	-0.89298	0.69504	-0.6774
6.2732	1.1061	-0.88624	0.79988	-0.66758
6.2872	1.1201	-0.89106	0.80842	-0.66638
6.3012	0.97858	-0.92601	0.70565	-0.68695
6.3162	0.73366	-0.99226	0.52882	-0.73001
6.3302	0.47117	-1.0621	0.33948	-0.77566
6.3442	0.25903	-1.0885	0.18656	-0.7901
6.3582	0.12186	-1.0319	0.08775	-0.74531
6.3722	0.04906	-0.88447	0.03532	-0.6363
6.3862	0.0169	-0.67571	0.01216	-0.4845
6.4002	0.00498	-0.45558	0.00358	-0.3258
6.4142	0.00126	-0.26906	0.0009038	-0.19202
6.4282	0.00027118	-0.13837	0.00019497	-0.0986
6.4422	5.0062e-05	-0.06167	3.5985e-05	-0.0439
6.4562	7.9067e-06	-0.02374	5.6816e-06	-0.01688
6.4702	1.0683e-06	-0.00787	7.6744e-07	-0.00559
6.4842	1.2347e-07	-0.00224	8.8671e-08	-0.00159
6.4982	1.2205e-08	-0.0005479	8.7634e-09	-0.00038918
6.5122	1.0325e-09	-0.00011501	7.411e-10	-8.1695e-05
6.5272	8.3676e-11	-2.2245e-05	6.0027e-11	-1.5949e-05
6.5412	1.4214e-10	-1.4427e-05	1.0171e-10	-1.1305e-05
6.5552	1.7874e-09	-6.6633e-05	1.2789e-09	-5.3557e-05
6.5692	1.9856e-08	-0.00033304	1.4206e-08	-0.00026787
6.5832	1.886e-07	-0.00143	1.3494e-07	-0.00115
6.5972	1.5318e-06	-0.00527	1.096e-06	-0.00424
6.6112	1.0638e-05	-0.01657	7.6109e-06	-0.01333
6.6252	6.3171e-05	-0.04457	4.5198e-05	-0.03585
6.6392	0.00032081	-0.10256	0.00022953	-0.08249
6.6532	0.00139	-0.20185	0.00099689	-0.16237
6.6672	0.00518	-0.33982	0.0037	-0.27333
6.6812	0.01645	-0.48933	0.01177	-0.39358
6.6952	0.04472	-0.60271	0.03199	-0.48481
6.7092	0.10411	-0.63508	0.07448	-0.51083
6.7232	0.20774	-0.5727	0.14862	-0.46063
6.7382	0.35628	-0.44303	0.25487	-0.35613
6.7522	0.52805	-0.2977	0.37767	-0.23871
6.7662	0.68427	-0.18542	0.48919	-0.14679
6.7802	0.79327	-0.13665	0.56662	-0.10359
6.7942	0.8563	-0.16615	0.61061	-0.11895
6.8082	0.90787	-0.27967	0.64574	-0.19543
6.8222	0.98572	-0.47212	0.69887	-0.32806
6.8362	1.0964	-0.71848	0.77487	-0.49864
6.8502	1.2072	-0.97099	0.85076	-0.67348
6.8642	1.2673	-1.1702	0.89083	-0.81125
6.8782	1.2356	-1.2653	0.86667	-0.87664
6.8922	1.1002	-1.2307	0.77013	-0.85224
6.9062	0.88246	-1.0747	0.61675	-0.74385
6.9202	0.62996	-0.83755	0.43976	-0.57945
6.9342	0.39593	-0.57764	0.27616	-0.39951
6.9482	0.21717	-0.34961	0.15139	-0.24173
6.9632	0.10328	-0.18433	0.07197	-0.12743
6.9772	0.04238	-0.08417	0.02953	-0.05819
6.9912	0.01496	-0.03315	0.01042	-0.02292
7.0052	0.00453	-0.01123	0.00316	-0.00776
7.0192	0.00118	-0.00327	0.00082015	-0.00226
7.0332	0.00026199	-0.00081395	0.00018245	-0.00056257
7.0472	4.9889e-05	-0.00017377	3.4741e-05	-0.00012009
7.0612	8.1283e-06	-3.1754e-05	5.6601e-06	-2.1946e-05
7.0752	1.1328e-06	-4.965e-06	7.8882e-07	-3.4312e-06
7.0892	1.3503e-07	-6.6409e-07	9.4026e-08	-4.5896e-07
7.1032	1.3763e-08	-7.5968e-08	9.5838e-09	-5.25e-08
7.1172	1.1995e-09	-7.4313e-09	8.3527e-10	-5.1357e-09
7.1312	8.938e-11	-6.2157e-10	6.2237e-11	-4.2957e-10
7.1452	5.6938e-12	-4.4451e-11	3.9649e-12	-3.072e-11
7.1592	3.0994e-13	-2.7168e-12	2.1582e-13	-1.8776e-12
7.1742	1.4378e-14	-1.4226e-13	1.0012e-14	-9.8312e-14
7.1882	5.3256e-16	-6.4418e-15	3.7082e-16	-4.4521e-15
7.2022	0	0	0	0
7.2162	0	0	0	0
7.2302	0	0	0	0
7.2442	0	0	0	0
7.2582	0	0	0	0
7.2722	0	0	0	0
7.2862	0	0	0	0
7.3002	0	0	0	0
7.3142	0	0	0	0
7.3282	0	0	0	0
7.3422	0	0	0	0
7.3562	0	0	0	0
7.3702	0	0	0	0
7.3852	0	0	0	0
7.3992	0	0	0	0
7.4132	0	0	0	0
7.4272	0	0	0	0
7.4412	0	0	0	0
7.4552	0	0	0	0
7.4692	0	0	0	0
7.4832	0	0	0	0
7.4972	0	0	0	0
7.5112	0	0	0	0
7.5252	0	0	0	0
7.5392	0	0	0	0
7.5532	0	0	0	0
7.5672	0	0	0	0
7.5812	0	0	0	0
7.5962	0	0	0	0
7.6102	0	0	0	0
7.6242	0	0	0	0
7.6382	0	0	0	0
7.6522	0	0	0	0
7.6662	0	0	0	0
7.6802	0	0	0	0
7.6942	0	0	0	0
7.7082	0	0	0	0
7.7222	0	0	0	0
7.7362	0	0	0	0
7.7502	0	0	0	0
7.7642	0	0	0	0
7.7782	0	0	0	0
7.7922	0	0	0	0
7.8072	0	0	0	0
7.8212	0	0	0	0
7.8352	0	0	0	0
7.8492	0	0	0	0
7.8632	0	0	0	0
7.8772	0	0	0	0
7.8912	0	0	0	0
7.9052	0	0	0	0
7.9192	0	0	0	0
7.9332	0	0	0	0
7.9472	0	0	0	0
7.9612	0	0	0	0
7.9752	0	0	0	0
7.9892	0	0	0	0
8.0032	0	0	0	0
8.0182	0	0	0	0
8.0322	0	0	0	0
8.0462	0	0	0	0
8.0602	0	0	0	0
8.0742	0	0	0	0
8.0882	0	0	0	0
8.1022	0	0	0	0
8.1162	0	0	0	0
8.1302	0	0	0	0
8.1442	0	0	0	0
[truncated: 2 more rows]

## Sheet: Figure 1b
	O		Fe		Pt
Energy （eV）	PDOS (1/eV)		PDOS (1/eV)		PDOS (1/eV)
-20.8628	0	0	0	0	0	0
-20.8478	0	0	0	0	0	0
-20.8338	0	0	0	0	0	0
-20.8198	0	0	0	0	0	0
-20.8048	0	0	0	0	0	0
-20.7908	0	0	0	0	0	0
-20.7758	0	0	0	0	0	0
-20.7618	0	0	0	0	0	0
-20.7478	0	0	0	0	0	0
-20.7328	0	0	0	0	0	0
-20.7188	0	0	0	0	0	0
-20.7038	0	0	0	0	0	0
-20.6898	0	0	0	0	0	0
-20.6758	0	0	0	0	0	0
-20.6608	0	0	0	0	0	0
-20.6468	0	0	0	0	0	0
-20.6318	0	0	0	0	0	0
-20.6178	0	0	0	0	0	0
-20.6028	0	0	0	0	0	0
-20.5888	0	0	0	0	0	0
-20.5748	0	0	0	0	0	0
-20.5598	0	0	0	0	0	0
-20.5458	0	0	0	0	0	0
-20.5308	0	0	0	0	0	0
-20.5168	0	0	0	0	0	0
-20.5028	0	0	0	0	0	0
-20.4878	0	0	0	0	0	0
-20.4738	0	0	0	0	0	0
-20.4588	0	0	0	0	0	0
-20.4448	0	0	0	0	0	0
-20.4308	0	0	0	0	0	0
-20.4158	0	0	0	0	0	0
-20.4018	0	0	0	0	0	0
-20.3868	0	0	0	0	0	0
-20.3728	0	0	0	0	0	0
-20.3588	0	0	0	0	0	0
-20.3438	0	0	0	0	0	0
-20.3298	0	0	0	0	0	0
-20.3148	0	0	0	0	0	0
-20.3008	0	0	0	0	0	0
-20.2868	0	0	0	0	0	0
-20.2718	0	0	0	0	0	0
-20.2578	0	0	0	0	0	0
-20.2428	0	0	0	0	0	0
-20.2288	0	0	0	0	0	0
-20.2148	0	0	0	0	0	0
-20.1998	0	0	0	0	0	0
-20.1858	0	0	0	0	0	0
-20.1708	0	0	0	0	0	0
-20.1568	0	0	0	0	0	0
-20.1418	0	0	0	0	0	0
-20.1278	0	0	0	0	0	0
-20.1138	0	0	0	0	0	0
-20.0988	0	0	0	0	0	0
-20.0848	0	0	0	0	0	0
-20.0698	0	0	0	0	0	0
-20.0558	0	0	0	0	0	0
-20.0418	0	0	0	0	0	0
-20.0268	0	0	0	0	0	0
-20.0128	0	0	0	0	0	0
-19.9978	0	0	0	0	0	0
-19.9838	0	0	0	0	0	0
-19.9698	0	0	0	0	0	0
-19.9548	0	0	0	0	0	0
-19.9408	0	0	0	0	0	0
-19.9258	0	0	0	0	0	0
-19.9118	0	0	0	0	0	0
-19.8978	0	0	0	0	0	0
-19.8828	0	0	0	0	0	0
-19.8688	0	0	0	0	0	0
-19.8538	0	0	0	0	0	0
-19.8398	7.683e-15	0	7.5077e-16	0	5.3902e-16	0
-19.8258	2.0744e-13	0	2.0268e-14	0	1.4557e-14	0
-19.8108	4.6953e-12	0	4.586e-13	0	3.295e-13	0
-19.7968	9.0209e-11	0	8.8083e-12	0	6.3327e-12	0
-19.7818	1.4711e-09	0	1.4363e-10	0	1.033e-10	0
-19.7678	2.0363e-08	0	1.9877e-09	0	1.4302e-09	0
-19.7538	2.393e-07	0	2.335e-08	0	1.6809e-08	0
-19.7388	2.3861e-06	0	2.3284e-07	0	1.6769e-07	0
-19.7248	2.021e-05	-5.57e-15	1.9712e-06	-6.1382e-16	1.4202e-06	-3.1856e-16
-19.7098	0.00014528	-1.4135e-13	1.4167e-05	-1.557e-14	1.0212e-05	-8.086e-15
-19.6958	0.00088675	-3.2443e-12	8.6456e-05	-3.5719e-13	6.2345e-05	-1.8575e-13
-19.6808	0.0046	-6.2951e-11	0.00044796	-6.9268e-12	0.00032312	-3.6071e-12
-19.6668	0.02022	-1.0382e-09	0.00197	-1.1417e-10	0.00142	-5.9528e-11
-19.6528	0.07557	-1.4548e-08	0.00736	-1.5989e-09	0.00532	-8.3488e-10
-19.6378	0.23979	-1.7323e-07	0.02336	-1.9026e-08	0.01687	-9.9486e-09
-19.6238	0.64608	-1.753e-06	0.06292	-1.9242e-07	0.04547	-1.0076e-07
-19.6088	1.4783	-1.5076e-05	0.14395	-1.6539e-06	0.10405	-8.6717e-07
-19.5948	2.8724	-0.00011019	0.27968	-1.2083e-05	0.20225	-6.344e-06
-19.5808	4.7412	-0.00068463	0.46145	-7.5019e-05	0.33386	-3.944e-05
-19.5658	6.6452	-0.00362	0.64664	-0.00039593	0.468	-0.00020845
-19.5518	7.9102	-0.01623	0.76954	-0.00178	0.55722	-0.0009365
-19.5368	7.9965	-0.06194	0.77779	-0.00677	0.56328	-0.00358
-19.5228	6.8648	-0.20092	0.66765	-0.02196	0.48368	-0.01161
-19.5088	5.0052	-0.55407	0.48672	-0.06053	0.35279	-0.03204
-19.4938	3.1013	-1.2986	0.3015	-0.14179	0.21856	-0.07515
-19.4798	1.6395	-2.5877	0.15944	-0.2824	0.11547	-0.14984
-19.4648	0.76862	-4.3835	0.07495	-0.47813	0.05372	-0.25399
-19.4508	0.41684	-6.3117	0.04134	-0.68813	0.02777	-0.36596
-19.4368	0.49996	-7.7251	0.05099	-0.84192	0.03054	-0.44823
-19.4218	1.0429	-8.0418	0.10727	-0.87583	0.06188	-0.46677
-19.4078	2.1498	-7.1258	0.22128	-0.77576	0.12712	-0.41368
-19.3928	3.8354	-5.4112	0.39468	-0.58875	0.22679	-0.31392
-19.3788	5.8255	-3.6336	0.5992	-0.395	0.34461	-0.2096
-19.3648	7.5189	-2.4549	0.77317	-0.26619	0.44499	-0.13832
-19.3498	8.2483	-2.2487	0.84789	-0.24265	0.48832	-0.12053
-19.3358	7.696	-3.0789	0.79078	-0.33095	0.45567	-0.15904
-19.3208	6.1306	-4.7068	0.63026	-0.50488	0.36272	-0.24043
-19.3068	4.2524	-6.5769	0.43869	-0.70476	0.25016	-0.33547
-19.2928	2.7912	-7.9409	0.29235	-0.85006	0.16024	-0.40526
-19.2778	2.2209	-8.1804	0.24165	-0.87492	0.11928	-0.41795
-19.2638	2.6886	-7.1753	0.30332	-0.76683	0.13443	-0.36699
-19.2488	4.0434	-5.3614	0.46164	-0.57271	0.19683	-0.27443
-19.2348	5.8424	-3.4351	0.6675	-0.3672	0.28341	-0.17553
-19.2198	7.4093	-1.9608	0.84491	-0.21117	0.3603	-0.09876
-19.2058	8.082	-1.1988	0.91933	-0.13355	0.39436	-0.0564
-19.1918	7.5754	-1.19	0.85929	-0.14037	0.37095	-0.04891
-19.1768	6.1797	-1.9	0.69819	-0.22965	0.30357	-0.07278
-19.1628	4.6113	-3.2442	0.51667	-0.39248	0.22709	-0.12326
-19.1478	3.6358	-4.9889	0.39979	-0.60088	0.17934	-0.19085
-19.1338	3.7154	-6.6838	0.39751	-0.80098	0.1836	-0.25804
-19.1198	4.8339	-7.7869	0.50731	-0.92861	0.2396	-0.30322
-19.1048	6.5095	-7.9575	0.67747	-0.94522	0.32352	-0.31193
-19.0908	7.9921	-7.3116	0.8303	-0.86664	0.39698	-0.28733
-19.0758	8.6424	-6.3934	0.90237	-0.75825	0.42541	-0.25041
-19.0618	8.2998	-5.8581	0.88249	-0.69573	0.3969	-0.22766
-19.0478	7.3871	-6.0919	0.82052	-0.72198	0.32839	-0.23581
-19.0328	6.6406	-7.0501	0.79734	-0.8307	0.25314	-0.27335
-19.0188	6.6834	-8.3895	0.88016	-0.98512	0.20074	-0.32381
-19.0038	7.7575	-9.7411	1.0923	-1.1508	0.18503	-0.36668
-18.9898	9.6926	-10.917	1.4071	-1.3152	0.20527	-0.3882
-18.9758	12.036	-11.904	1.7597	-1.48	0.25373	-0.38612
-18.9608	14.226	-12.69	2.0688	-1.6352	0.32056	-0.36657
-18.9468	15.747	-13.124	2.2624	-1.7449	0.39323	-0.33718
-18.9318	16.225	-12.95	2.2948	-1.7603	0.45359	-0.3023
-18.9178	15.489	-12.025	2.1557	-1.6548	0.48	-0.2632
-18.9038	13.668	-10.492	1.8772	-1.451	0.4574	-0.22147
-18.8888	11.271	-8.8021	1.54	-1.2191	0.38885	-0.18123
-18.8748	9.1073	-7.5509	1.2584	-1.05	0.29699	-0.14896
-18.8598	7.9588	-7.2467	1.1373	-1.0194	0.21203	-0.13108
-18.8458	8.1898	-8.0924	1.22	-1.1557	0.15592	-0.13066
-18.8308	9.5989	-9.8555	1.4694	-1.4236	0.13442	-0.14495
-18.8168	11.602	-11.904	1.7956	-1.7296	0.14046	-0.16563
-18.8028	13.574	-13.468	2.1055	-1.9615	0.16172	-0.18194
-18.7878	15.05	-14.023	2.3319	-2.0439	0.18526	-0.18593
-18.7738	15.722	-13.554	2.4318	-1.9765	0.19949	-0.17596
-18.7588	15.408	-12.508	2.3806	-1.8265	0.19673	-0.15668
-18.7448	14.144	-11.47	2.1832	-1.6793	0.17714	-0.13594
-18.7308	12.267	-10.808	1.8887	-1.5859	0.15001	-0.12083
-18.7158	10.369	-10.547	1.5824	-1.5457	0.12892	-0.11584
-18.7018	9.0586	-10.55	1.3532	-1.533	0.12409	-0.12373
-18.6868	8.7028	-10.772	1.2577	-1.5374	0.13713	-0.147
-18.6728	9.3235	-11.328	1.305	-1.5753	0.16117	-0.18663
-18.6588	10.684	-12.27	1.4706	-1.6596	0.1855	-0.2377
-18.6438	12.526	-13.351	1.727	-1.7655	0.20181	-0.28668
-18.6298	14.72	-14.1	2.0611	-1.8387	0.20757	-0.31639
-18.6148	17.202	-14.246	2.4614	-1.8486	0.20542	-0.31677
-18.6008	19.757	-14.062	2.8877	-1.8335	0.19901	-0.29309
-18.5868	21.934	-14.25	3.2612	-1.8852	0.18969	-0.26321
-18.5718	23.178	-15.428	3.4905	-2.0812	0.1764	-0.24587
-18.5578	23.15	-17.654	3.5199	-2.4226	0.1578	-0.25012
-18.5428	21.97	-20.371	3.3677	-2.8276	0.13464	-0.27336
-18.5288	20.213	-22.753	3.1228	-3.1784	0.10996	-0.30542
-18.5148	18.604	-24.146	2.8975	-3.3838	0.08776	-0.33376
-18.4998	17.61	-24.347	2.7639	-3.4206	0.07077	-0.34756
-18.4858	17.255	-23.644	2.7246	-3.3352	0.05943	-0.34152
-18.4708	17.321	-22.593	2.7447	-3.2107	0.05257	-0.31788
-18.4568	17.697	-21.71	2.8067	-3.1188	0.04895	-0.28411
-18.4428	18.535	-21.267	2.9351	-3.0947	0.04795	-0.24797
-18.4278	20.002	-21.344	3.1581	-3.1467	0.04906	-0.2144
-18.4138	21.93	-21.958	3.4517	-3.2763	0.0512	-0.1858
-18.3988	23.777	-23.035	3.7329	-3.4717	0.05288	-0.16344
-18.3848	24.976	-24.263	3.9143	-3.6822	0.05311	-0.14745
-18.3698	25.367	-25.096	3.972	-3.8229	0.05184	-0.13619
-18.3558	25.305	-25.126	3.9616	-3.8311	0.04973	-0.12671
-18.3418	25.379	-24.473	3.9746	-3.7285	0.04755	-0.11681
-18.3268	26	-23.792	4.0737	-3.6201	0.04587	-0.10649
-18.3128	27.17	-23.841	4.2558	-3.6255	0.04507	-0.09734
-18.2978	28.563	-24.966	4.4661	-3.7995	0.04542	-0.09091
-18.2838	29.813	-26.914	4.6444	-4.103	0.04692	-0.08747
-18.2698	30.737	-29.012	4.7626	-4.4309	0.04922	-0.08589
-18.2548	31.333	-30.555	4.8254	-4.6742	0.0514	-0.08432
-18.2408	31.657	-31.201	4.8467	-4.779	0.05219	-0.08132
-18.2258	31.743	-31.144	4.8372	-4.7739	0.05052	-0.07659
-18.2118	31.682	-30.979	4.8126	-4.7479	0.0462	-0.07109
-18.1978	31.667	-31.324	4.8033	-4.7954	0.04023	-0.06632
-18.1828	31.936	-32.466	4.8432	-4.9621	0.03421	-0.06346
-18.1688	32.577	-34.244	4.9432	-5.2275	0.02941	-0.06289
-18.1538	33.463	-36.202	5.081	-5.5241	0.02622	-0.06425
-18.1398	34.414	-37.87	5.2233	-5.782	0.02428	-0.06681
-18.1258	35.435	-39.09	5.3662	-5.9734	0.02317	-0.06996
-18.1108	36.816	-40.108	5.549	-6.1345	0.02279	-0.07359
-18.0968	38.931	-41.45	5.8282	-6.3431	0.02318	-0.07816
-18.0818	41.957	-43.566	6.2358	-6.6697	0.02413	-0.08411
-18.0678	45.749	-46.554	6.7597	-7.1316	0.02505	-0.09101
-18.0538	49.978	-50.101	7.3581	-7.6856	0.02534	-0.09712
-18.0388	54.289	-53.674	7.9821	-8.2503	0.02477	-0.10016
-18.0248	58.412	-56.786	8.5877	-8.7473	0.02362	-0.09861
-18.0098	62.121	-59.29	9.1369	-9.145	0.02238	-0.09284
-17.9958	65.256	-61.486	9.6014	-9.4815	0.02148	-0.08493
-17.9818	67.719	-63.985	9.9684	-9.8473	0.02109	-0.0773
-17.9668	69.523	-67.343	10.241	-10.326	0.02116	-0.07123
-17.9528	70.781	-71.591	10.44	-10.922	0.02143	-0.06629
-17.9378	71.719	-76.025	10.598	-11.528	0.02152	-0.06111
-17.9238	72.601	-79.408	10.75	-11.956	0.02104	-0.05464
-17.9088	73.594	-80.565	10.912	-12.031	0.01983	-0.04698
-17.8948	74.629	-79.083	11.064	-11.695	0.01801	-0.03921
-17.8808	75.466	-75.618	11.162	-11.053	0.01593	-0.03272
-17.8658	75.797	-71.558	11.157	-10.314	0.01394	-0.02842
-17.8518	75.412	-68.19	11.022	-9.6727	0.01227	-0.02639
-17.8368	74.253	-66.003	10.761	-9.2056	0.01098	-0.0258
-17.8228	72.464	-64.743	10.405	-8.876	0.01005	-0.02552
-17.8088	70.349	-64.029	10.007	-8.6263	0.00946	-0.02464
-17.7938	68.32	-63.864	9.6281	-8.4567	0.00919	-0.02296
-17.7798	66.728	-64.509	9.3166	-8.4073	0.00923	-0.02089
-17.7648	65.699	-65.884	9.0947	-8.4785	0.0095	-0.01905
-17.7508	65.191	-67.412	8.962	-8.5937	0.00984	-0.01784
-17.7368	65.146	-68.386	8.913	-8.6462	0.01004	-0.01737
-17.7218	65.564	-68.503	8.9388	-8.5761	0.00992	-0.01753
-17.7078	66.369	-67.94	9.0115	-8.3948	0.00939	-0.0181
-17.6928	67.274	-67.02	9.0736	-8.1518	0.00852	-0.01872
-17.6788	67.82	-65.955	9.0512	-7.8966	0.00749	-0.01894
-17.6648	67.582	-64.853	8.8914	-7.6673	0.00649	-0.01835
-17.6498	66.411	-63.819	8.5881	-7.4892	0.00558	-0.01672
-17.6358	64.48	-62.918	8.1902	-7.363	0.00477	-0.01423
-17.6208	62.261	-62.048	7.7776	-7.2597	0.00406	-0.01132
-17.6068	60.229	-61.01	7.4164	-7.139	0.00343	-0.00855
-17.5928	58.593	-59.717	7.1195	-6.985	0.00289	-0.00627
-17.5778	57.179	-58.355	6.8409	-6.8273	0.00243	-0.00461
-17.5638	55.526	-57.326	6.5112	-6.7313	0.00205	-0.00348
-17.5488	53.137	-57.052	6.0811	-6.7583	0.00174	-0.00273
-17.5348	49.782	-57.612	5.5516	-6.9161	0.0015	-0.00222
-17.5198	45.683	-58.439	4.9739	-7.1192	0.00132	-0.00188
-17.5058	41.441	-58.349	4.4227	-7.1956	0.0012	-0.00163
-17.4918	37.634	-55.948	3.9505	-6.9522	0.00109	-0.00144
-17.4768	34.318	-50.353	3.5477	-6.2736	0.00097906	-0.00125
-17.4628	30.921	-41.726	3.1461	-5.1908	0.00083872	-0.00103
-17.4478	26.699	-31.343	2.6715	-3.8804	0.000669	-0.00078732
-17.4338	21.383	-21.054	2.1054	-2.5891	0.00048709	-0.000539
-17.4198	15.484	-12.506	1.5024	-1.5263	0.00031931	-0.00032643
-17.4048	9.9592	-6.5114	0.95414	-0.78828	0.00018669	-0.00017289
-17.3908	5.6235	-2.949	0.53316	-0.35428	9.6657e-05	-7.9431e-05
-17.3758	2.7668	-1.1557	0.26004	-0.13782	4.4077e-05	-3.1476e-05
-17.3618	1.1792	-0.39028	0.11007	-0.04622	1.7618e-05	-1.0718e-05
-17.3478	0.43369	-0.11321	0.04026	-0.01333	6.1431e-06	-3.1282e-06
-17.3328	0.13722	-0.02815	0.01268	-0.00329	1.8614e-06	-7.8094e-07
-17.3188	0.03726	-0.00599	0.00343	-0.00069697	4.8828e-07	-1.6654e-07
-17.3038	0.00867	-0.00109	0.00079576	-0.00012609	1.105e-07	-3.0314e-08
-17.2898	0.00172	-0.00016884	0.00015791	-1.948e-05	2.1515e-08	-4.7067e-09
-17.2758	0.00029285	-2.2344e-05	2.6775e-05	-2.5678e-06	3.5953e-09	-6.2282e-10
-17.2608	4.2447e-05	-2.5205e-06	3.8749e-06	-2.8866e-07	5.1456e-10	-7.0222e-11
-17.2468	5.2462e-06	-2.4224e-07	4.7816e-07	-2.7656e-08	6.2976e-11	-6.7441e-12
-17.2318	5.522e-07	-1.9827e-08	5.0276e-08	-2.2569e-09	6.5809e-12	-5.5159e-13
-17.2178	4.9489e-08	-1.3812e-09	4.5011e-09	-1.5683e-10	5.8657e-13	-3.8392e-14
-17.2038	3.7747e-09	-8.1887e-11	3.4294e-10	-9.2752e-12	4.4552e-14	-2.2742e-15
-17.1888	2.4481e-10	-4.1267e-12	2.2224e-11	-4.6653e-13	2.8812e-15	-1.1456e-16
-17.1748	1.3501e-11	-1.7919e-13	1.2248e-12	-2.0196e-14	1.5862e-16	-4.9717e-18
-17.1598	6.3397e-13	-6.0249e-15	5.7465e-14	-6.7086e-16	7.4314e-18	-1.7379e-19
-17.1458	2.5593e-14	0	2.3201e-15	0	2.9381e-19	0
-17.1318	0	0	0	0	0	0
-17.1168	0	0	0	0	0	0
-17.1028	0	0	0	0	0	0
-17.0878	0	0	0	0	0	0
-17.0738	0	0	0	0	0	0
-17.0588	0	0	0	0	0	0
-17.0448	0	0	0	0	0	0
-17.0308	0	0	0	0	0	0
-17.0158	0	0	0	0	0	0
-17.0018	0	0	0	0	0	0
-16.9868	0	0	0	0	0	0
-16.9728	0	0	0	0	0	0
-16.9588	0	0	0	0	0	0
-16.9438	0	0	0	0	0	0
-16.9298	0	0	0	0	0	0
-16.9148	0	0	0	0	0	0
-16.9008	0	0	0	0	0	0
-16.8868	0	0	0	0	0	0
-16.8718	0	0	0	0	0	0
-16.8578	0	0	0	0	0	0
-16.8428	0	0	0	0	0	0
-16.8288	0	0	0	0	0	0
-16.8148	0	0	0	0	0	0
-16.7998	0	0	0	0	0	0
-16.7858	0	0	0	0	0	0
-16.7708	0	0	0	0	0	0
-16.7568	0	0	0	0	0	0
-16.7428	0	0	0	0	0	0
-16.7278	0	0	0	0	0	0
-16.7138	0	0	0	0	0	0
-16.6988	0	0	0	0	0	0
-16.6848	0	0	0	0	0	0
-16.6708	0	0	0	0	0	0
-16.6558	0	0	0	0	0	0
-16.6418	0	0	0	0	0	0
-16.6268	0	0	0	0	0	0
-16.6128	0	0	0	0	0	0
-16.5978	0	0	0	0	0	0
-16.5838	0	0	0	0	0	0
-16.5698	0	0	0	0	0	0
-16.5548	0	0	0	0	0	0
-16.5408	0	0	0	0	0	0
-16.5258	0	0	0	0	0	0
-16.5118	0	0	0	0	0	0
-16.4978	0	0	0	0	0	0
-16.4828	0	0	0	0	0	0
-16.4688	0	0	0	0	0	0
-16.4538	0	0	0	0	0	0
-16.4398	0	0	0	0	0	0
-16.4258	0	0	0	0	0	0
-16.4108	0	0	0	0	0	0
-16.3968	0	0	0	0	0	0
-16.3818	0	0	0	0	0	0
-16.3678	0	0	0	0	0	0
-16.3538	0	0	0	0	0	0
-16.3388	0	0	0	0	0	0
-16.3248	0	0	0	0	0	0
-16.3098	0	0	0	0	0	0
-16.2958	0	0	0	0	0	0
-16.2818	0	0	0	0	0	0
-16.2668	0	0	0	0	0	0
-16.2528	0	0	0	0	0	0
-16.2378	0	0	0	0	0	0
-16.2238	0	0	0	0	0	0
-16.2088	0	0	0	0	0	0
-16.1948	0	0	0	0	0	0
-16.1808	0	0	0	0	0	0
-16.1658	0	0	0	0	0	0
-16.1518	0	0	0	0	0	0
-16.1368	0	0	0	0	0	0
-16.1228	0	0	0	0	0	0
-16.1088	0	0	0	0	0	0
-16.0938	0	0	0	0	0	0
-16.0798	0	0	0	0	0	0
-16.0648	0	0	0	0	0	0
-16.0508	0	0	0	0	0	0
-16.0368	0	0	0	0	0	0
-16.0218	0	0	0	0	0	0
-16.0078	0	0	0	0	0	0
-15.9928	0	0	0	0	0	0
-15.9788	0	0	0	0	0	0
-15.9648	0	0	0	0	0	0
-15.9498	0	0	0	0	0	0
-15.9358	0	0	0	0	0	0
-15.9208	0	0	0	0	0	0
-15.9068	0	0	0	0	0	0
-15.8928	0	0	0	0	0	0
-15.8778	0	0	0	0	0	0
-15.8638	0	0	0	0	0	0
-15.8488	0	0	0	0	0	0
-15.8348	0	0	0	0	0	0
-15.8208	0	0	0	0	0	0
-15.8058	0	0	0	0	0	0
-15.7918	0	0	0	0	0	0
-15.7768	0	0	0	0	0	0
-15.7628	0	0	0	0	0	0
-15.7478	0	0	0	0	0	0
-15.7338	0	0	0	0	0	0
-15.7198	0	0	0	0	0	0
-15.7048	0	0	0	0	0	0
-15.6908	0	0	0	0	0	0
-15.6758	0	0	0	0	0	0
-15.6618	0	0	0	0	0	0
-15.6478	0	0	0	0	0	0
-15.6328	0	0	0	0	0	0
-15.6188	0	0	0	0	0	0
-15.6038	0	0	0	0	0	0
-15.5898	0	0	0	0	0	0
-15.5758	0	0	0	0	0	0
-15.5608	0	0	0	0	0	0
-15.5468	0	0	0	0	0	0
-15.5318	0	0	0	0	0	0
-15.5178	0	0	0	0	0	0
-15.5038	0	0	0	0	0	0
-15.4888	0	0	0	0	0	0
-15.4748	0	0	0	0	0	0
-15.4598	0	0	0	0	0	0
-15.4458	0	0	0	0	0	0
-15.4318	0	0	0	0	0	0
-15.4168	0	0	0	0	0	0
-15.4028	0	0	0	0	0	0
-15.3878	0	0	0	0	0	0
-15.3738	0	0	0	0	0	0
-15.3598	0	0	0	0	0	0
-15.3448	0	0	0	0	0	0
-15.3308	0	0	0	0	0	0
-15.3158	0	0	0	0	0	0
-15.3018	0	0	0	0	0	0
-15.2868	0	0	0	0	0	0
-15.2728	0	0	0	0	0	0
-15.2588	0	0	0	0	0	0
-15.2438	0	0	0	0	0	0
-15.2298	0	0	0	0	0	0
-15.2148	0	0	0	0	0	0
-15.2008	0	0	0	0	0	0
-15.1868	0	0	0	0	0	0
-15.1718	0	0	0	0	0	0
-15.1578	0	0	0	0	0	0
-15.1428	0	0	0	0	0	0
-15.1288	0	0	0	0	0	0
-15.1148	0	0	0	0	0	0
-15.0998	0	0	0	0	0	0
-15.0858	0	0	0	0	0	0
-15.0708	0	0	0	0	0	0
-15.0568	0	0	0	0	0	0
-15.0428	0	0	0	0	0	0
-15.0278	0	0	0	0	0	0
-15.0138	0	0	0	0	0	0
-14.9988	0	0	0	0	0	0
-14.9848	0	0	0	0	0	0
-14.9708	0	0	0	0	0	0
-14.9558	0	0	0	0	0	0
-14.9418	0	0	0	0	0	0
-14.9268	0	0	0	0	0	0
-14.9128	0	0	0	0	0	0
-14.8988	0	0	0	0	0	0
-14.8838	0	0	0	0	0	0
-14.8698	0	0	0	0	0	0
-14.8548	0	0	0	0	0	0
-14.8408	0	0	0	0	0	0
-14.8258	0	0	0	0	0	0
-14.8118	0	0	0	0	0	0
-14.7978	0	0	0	0	0	0
-14.7828	0	0	0	0	0	0
-14.7688	0	0	0	0	0	0
-14.7538	0	0	0	0	0	0
-14.7398	0	0	0	0	0	0
-14.7258	0	0	0	0	0	0
-14.7108	0	0	0	0	0	0
-14.6968	0	0	0	0	0	0
-14.6818	0	0	0	0	0	0
-14.6678	0	0	0	0	0	0
-14.6538	0	0	0	0	0	0
-14.6388	0	0	0	0	0	0
-14.6248	0	0	0	0	0	0
-14.6098	0	0	0	0	0	0
-14.5958	0	0	0	0	0	0
-14.5818	0	0	0	0	0	0
-14.5668	0	0	0	0	0	0
-14.5528	0	0	0	0	0	0
-14.5378	0	0	0	0	0	0
-14.5238	0	0	0	0	0	0
-14.5098	0	0	0	0	0	0
-14.4948	0	0	0	0	0	0
-14.4808	0	0	0	0	0	0
-14.4658	0	0	0	0	0	0
-14.4518	0	0	0	0	0	0
-14.4368	0	0	0	0	0	0
-14.4228	0	0	0	0	0	0
-14.4088	0	0	0	0	0	0
-14.3938	0	0	0	0	0	0
-14.3798	0	0	0	0	0	0
-14.3648	0	0	0	0	0	0
-14.3508	0	0	0	0	0	0
-14.3368	0	0	0	0	0	0
-14.3218	0	0	0	0	0	0
-14.3078	0	0	0	0	0	0
-14.2928	0	0	0	0	0	0
-14.2788	0	0	0	0	0	0
-14.2648	0	0	0	0	0	0
-14.2498	0	0	0	0	0	0
-14.2358	0	0	0	0	0	0
-14.2208	0	0	0	0	0	0
-14.2068	0	0	0	0	0	0
-14.1928	0	0	0	0	0	0
-14.1778	0	0	0	0	0	0
-14.1638	0	0	0	0	0	0
-14.1488	0	0	0	0	0	0
-14.1348	0	0	0	0	0	0
-14.1208	0	0	0	0	0	0
-14.1058	0	0	0	0	0	0
-14.0918	0	0	0	0	0	0
-14.0768	0	0	0	0	0	0
-14.0628	0	0	0	0	0	0
-14.0488	0	0	0	0	0	0
-14.0338	0	0	0	0	0	0
-14.0198	0	0	0	0	0	0
-14.0048	0	0	0	0	0	0
-13.9908	0	0	0	0	0	0
-13.9758	0	0	0	0	0	0
-13.9618	0	0	0	0	0	0
-13.9478	0	0	0	0	0	0
-13.9328	0	0	0	0	0	0
-13.9188	0	0	0	0	0	0
-13.9038	0	0	0	0	0	0
-13.8898	0	0	0	0	0	0
-13.8758	0	0	0	0	0	0
-13.8608	0	0	0	0	0	0
-13.8468	0	0	0	0	0	0
-13.8318	0	0	0	0	0	0
-13.8178	0	0	0	0	0	0
-13.8038	0	0	0	0	0	0
-13.7888	0	0	0	0	0	0
-13.7748	0	0	0	0	0	0
-13.7598	0	0	0	0	0	0
-13.7458	0	0	0	0	0	0
-13.7318	0	0	0	0	0	0
-13.7168	0	0	0	0	0	0
-13.7028	0	0	0	0	0	0
-13.6878	0	0	0	0	0	0
-13.6738	0	0	0	0	0	0
-13.6598	0	0	0	0	0	0
-13.6448	0	0	0	0	0	0
-13.6308	0	0	0	0	0	0
-13.6158	0	0	0	0	0	0
-13.6018	0	0	0	0	0	0
-13.5878	0	0	0	0	0	0
-13.5728	0	0	0	0	0	0
-13.5588	0	0	0	0	0	0
-13.5438	0	0	0	0	0	0
-13.5298	0	0	0	0	0	0
-13.5148	0	0	0	0	0	0
-13.5008	0	0	0	0	0	0
-13.4868	0	0	0	0	0	0
-13.4718	0	0	0	0	0	0
-13.4578	0	0	0	0	0	0
-13.4428	0	0	0	0	0	0
-13.4288	0	0	0	0	0	0
-13.4148	0	0	0	0	0	0
-13.3998	0	0	0	0	0	0
-13.3858	0	0	0	0	0	0
-13.3708	0	0	0	0	0	0
-13.3568	0	0	0	0	0	0
-13.3428	0	0	0	0	0	0
-13.3278	0	0	0	0	0	0
-13.3138	0	0	0	0	0	0
-13.2988	0	0	0	0	0	0
-13.2848	0	0	0	0	0	0
-13.2708	0	0	0	0	0	0
-13.2558	0	0	0	0	0	0
-13.2418	0	0	0	0	0	0
-13.2268	0	0	0	0	0	0
-13.2128	0	0	0	0	0	0
-13.1988	0	0	0	0	0	0
-13.1838	0	0	0	0	0	0
-13.1698	0	0	0	0	0	0
-13.1548	0	0	0	0	0	0
-13.1408	0	0	0	0	0	0
-13.1258	0	0	0	0	0	0
-13.1118	0	0	0	0	0	0
-13.0978	0	0	0	0	0	0
-13.0828	0	0	0	0	0	0
-13.0688	0	0	0	0	0	0
-13.0538	0	0	0	0	0	0
-13.0398	0	0	0	0	0	0
-13.0258	0	0	0	0	0	0
-13.0108	0	0	0	0	0	0
-12.9968	0	0	0	0	0	0
-12.9818	0	0	0	0	0	0
-12.9678	0	0	0	0	0	0
-12.9538	0	0	0	0	0	0
-12.9388	0	0	0	0	0	0
-12.9248	0	0	0	0	0	0
-12.9098	0	0	0	0	0	0
-12.8958	0	0	0	0	0	0
-12.8818	0	0	0	0	0	0
-12.8668	0	0	0	0	0	0
-12.8528	0	0	0	0	0	0
-12.8378	0	0	0	0	0	0
-12.8238	0	0	0	0	0	0
-12.8098	0	0	0	0	0	0
-12.7948	0	0	0	0	0	0
-12.7808	0	0	0	0	0	0
-12.7658	0	0	0	0	0	0
-12.7518	0	0	0	0	0	0
-12.7378	0	0	0	0	0	0
-12.7228	0	0	0	0	0	0
-12.7088	0	0	0	0	0	0
-12.6938	0	0	0	0	0	0
-12.6798	0	0	0	0	0	0
-12.6648	0	0	0	0	0	0
-12.6508	0	0	0	0	0	0
-12.6368	0	0	0	0	0	0
-12.6218	0	0	0	0	0	0
-12.6078	0	0	0	0	0	0
-12.5928	0	0	0	0	0	0
-12.5788	0	0	0	0	0	0
-12.5648	0	0	0	0	0	0
-12.5498	0	0	0	0	0	0
-12.5358	0	0	0	0	0	0
-12.5208	0	0	0	0	0	0
-12.5068	0	0	0	0	0	0
-12.4928	0	0	0	0	0	0
-12.4778	0	0	0	0	0	0
-12.4638	0	0	0	0	0	0
-12.4488	0	0	0	0	0	0
-12.4348	0	0	0	0	0	0
-12.4208	0	0	0	0	0	0
-12.4058	0	0	0	0	0	0
-12.3918	0	0	0	0	0	0
-12.3768	0	0	0	0	0	0
-12.3628	0	0	0	0	0	0
-12.3488	0	0	0	0	0	0
-12.3338	0	0	0	0	0	0
-12.3198	0	0	0	0	0	0
-12.3048	0	0	0	0	0	0
-12.2908	0	0	0	0	0	0
-12.2768	0	0	0	0	0	0
-12.2618	0	0	0	0	0	0
-12.2478	0	0	0	0	0	0
-12.2328	0	0	0	0	0	0
-12.2188	0	0	0	0	0	0
-12.2038	0	0	0	0	0	0
-12.1898	0	0	0	0	0	0
-12.1758	0	0	0	0	0	0
-12.1608	0	0	0	0	0	0
-12.1468	0	0	0	0	0	0
-12.1318	0	0	0	0	0	0
-12.1178	0	0	0	0	0	0
-12.1038	0	0	0	0	0	0
-12.0888	0	0	0	0	0	0
-12.0748	0	0	0	0	0	0
-12.0598	0	0	0	0	0	0
-12.0458	0	0	0	0	0	0
-12.0318	0	0	0	0	0	0
-12.0168	0	0	0	0	0	0
-12.0028	0	0	0	0	0	0
-11.9878	0	0	0	0	0	0
-11.9738	0	0	0	0	0	0
-11.9598	0	0	0	0	0	0
-11.9448	0	0	0	0	0	0
-11.9308	0	0	0	0	0	0
-11.9158	0	0	0	0	0	0
-11.9018	0	0	0	0	0	0
-11.8878	0	0	0	0	0	0
-11.8728	0	0	0	0	0	0
-11.8588	0	0	0	0	0	0
-11.8438	0	0	0	0	0	0
-11.8298	0	0	0	0	0	0
-11.8148	0	0	0	0	0	0
-11.8008	0	0	0	0	0	0
-11.7868	0	0	0	0	0	0
-11.7718	0	0	0	0	0	0
-11.7578	0	0	0	0	0	0
-11.7428	0	0	0	0	0	0
-11.7288	0	0	0	0	0	0
-11.7148	0	0	0	0	0	0
-11.6998	0	0	0	0	0	0
-11.6858	0	0	0	0	0	0
-11.6708	0	0	0	0	0	0
-11.6568	0	0	0	0	0	0
-11.6428	0	0	0	0	0	0
-11.6278	0	0	0	0	0	0
-11.6138	0	0	0	0	0	0
-11.5988	0	0	0	0	0	0
-11.5848	0	0	0	0	0	0
-11.5708	0	0	0	0	0	0
-11.5558	0	0	0	0	0	0
-11.5418	0	0	0	0	0	0
-11.5268	0	0	0	0	0	0
-11.5128	0	0	0	0	0	0
-11.4988	0	0	0	0	0	0
-11.4838	0	0	0	0	0	0
-11.4698	0	0	0	0	0	0
-11.4548	0	0	0	0	0	0
-11.4408	0	0	0	0	0	0
-11.4268	0	0	0	0	0	0
-11.4118	0	0	0	0	0	0
-11.3978	0	0	0	0	0	0
-11.3828	0	0	0	0	0	0
-11.3688	0	0	0	0	0	0
-11.3538	0	0	0	0	0	0
-11.3398	0	0	0	0	0	0
-11.3258	0	0	0	0	0	0
-11.3108	0	0	0	0	0	0
-11.2968	0	0	0	0	0	0
-11.2818	0	0	0	0	0	0
-11.2678	0	0	0	0	0	0
-11.2538	0	0	0	0	0	0
-11.2388	0	0	0	0	0	0
-11.2248	0	0	0	0	0	0
-11.2098	0	0	0	0	0	0
-11.1958	0	0	0	0	0	0
-11.1818	0	0	0	0	0	0
-11.1668	0	0	0	0	0	0
-11.1528	0	0	0	0	0	0
-11.1378	0	0	0	0	0	0
-11.1238	0	0	0	0	0	0
-11.1098	0	0	0	0	0	0
-11.0948	0	0	0	0	0	0
-11.0808	0	0	0	0	0	0
-11.0658	0	0	0	0	0	0
-11.0518	0	0	0	0	0	0
-11.0378	0	0	0	0	0	0
-11.0228	0	0	0	0	0	0
-11.0088	0	0	0	0	0	0
-10.9938	0	0	0	0	0	0
-10.9798	0	0	0	0	0	0
-10.9658	0	0	0	0	0	0
-10.9508	0	0	0	0	0	0
-10.9368	0	0	0	0	0	0
-10.9218	0	0	0	0	0	0
-10.9078	0	0	0	0	0	0
-10.8928	0	0	0	0	0	0
-10.8788	0	0	0	0	0	0
-10.8648	0	0	0	0	0	0
-10.8498	0	0	0	0	0	0
-10.8358	0	0	0	0	0	0
-10.8208	0	0	0	0	0	0
-10.8068	0	0	0	0	0	0
-10.7928	0	0	0	0	0	0
-10.7778	0	0	0	0	0	0
-10.7638	0	0	0	0	0	0
-10.7488	0	0	0	0	0	0
-10.7348	0	0	0	0	0	0
-10.7208	0	0	0	0	0	0
-10.7058	0	0	0	0	0	0
-10.6918	0	0	0	0	0	0
-10.6768	0	0	0	0	0	0
-10.6628	0	0	0	0	0	0
-10.6488	0	0	0	0	0	0
-10.6338	0	0	0	0	0	0
-10.6198	0	0	0	0	0	0
-10.6048	0	0	0	0	0	0
-10.5908	0	0	0	0	0	0
-10.5768	0	0	0	0	0	0
-10.5618	0	0	0	0	0	0
-10.5478	0	0	0	0	0	0
-10.5328	0	0	0	0	0	0
-10.5188	0	0	0	0	0	0
-10.5038	0	0	0	0	0	0
-10.4898	0	0	0	0	0	0
-10.4758	0	0	0	0	0	0
-10.4608	0	0	0	0	0	0
-10.4468	0	0	0	0	0	0
-10.4318	0	0	0	0	0	0
-10.4178	0	0	0	0	0	0
-10.4038	0	0	0	0	0	0
-10.3888	0	0	0	0	0	0
-10.3748	0	0	0	0	0	0
-10.3598	0	0	0	0	0	0
-10.3458	0	0	0	0	0	0
-10.3318	0	0	0	0	0	0
-10.3168	0	0	0	0	0	0
-10.3028	0	0	0	0	0	0
-10.2878	0	0	0	0	0	0
-10.2738	0	0	0	0	0	0
-10.2598	0	0	0	0	0	0
-10.2448	0	0	0	0	0	0
-10.2308	0	0	0	0	0	0
-10.2158	0	0	0	0	0	0
-10.2018	0	0	0	0	0	0
-10.1878	0	0	0	0	0	0
-10.1728	0	0	0	0	0	0
-10.1588	0	0	0	0	0	0
-10.1438	0	0	0	0	0	0
-10.1298	0	0	0	0	0	0
-10.1158	0	0	0	0	0	0
-10.1008	0	0	0	0	0	0
-10.0868	0	0	0	0	0	0
-10.0718	0	0	0	0	0	0
-10.0578	0	0	0	0	0	0
-10.0428	0	0	0	0	0	0
-10.0288	0	0	0	0	0	0
-10.0148	0	0	0	0	0	0
-9.9998	0	0	0	0	0	0
-9.9858	0	0	0	0	0	0
-9.9708	0	0	0	0	0	0
-9.9568	0	0	0	0	0	0
-9.9428	0	0	0	0	0	0
-9.9278	0	0	0	0	0	0
-9.9138	0	0	0	0	0	0
-9.8988	0	0	0	0	0	0
-9.8848	0	0	0	0	0	0
-9.8708	0	0	0	0	0	0
-9.8558	0	0	0	0	0	0
-9.8418	0	0	0	0	0	0
-9.8268	0	0	0	0	0	0
-9.8128	0	0	0	0	0	0
-9.7988	0	0	0	0	0	0
-9.7838	0	0	0	0	0	0
-9.7698	0	0	0	0	0	0
-9.7548	0	0	0	0	0	0
-9.7408	0	0	0	0	0	0
-9.7268	0	0	0	0	0	0
-9.7118	0	0	0	0	0	0
-9.6978	0	0	0	0	0	0
-9.6828	0	0	0	0	0	0
-9.6688	0	0	0	0	0	0
-9.6548	0	0	0	0	0	0
-9.6398	0	0	0	0	0	0
-9.6258	0	0	0	0	0	0
-9.6108	0	0	0	0	0	0
-9.5968	0	0	0	0	0	0
-9.5818	0	0	0	0	0	0
-9.5678	0	0	0	0	0	0
-9.5538	0	0	0	0	0	0
-9.5388	0	0	0	0	0	0
-9.5248	0	0	0	0	0	0
-9.5098	0	0	0	0	0	0
-9.4958	0	0	0	0	0	0
-9.4818	0	0	0	0	0	0
-9.4668	0	0	0	0	0	0
-9.4528	0	0	0	0	0	0
-9.4378	0	0	0	0	0	0
-9.4238	0	0	0	0	0	0
-9.4098	0	0	0	0	0	0
-9.3948	0	0	0	0	0	0
-9.3808	0	0	0	0	0	0
-9.3658	0	0	0	0	0	0
-9.3518	0	0	0	0	0	0
-9.3378	0	0	0	0	0	0
-9.3228	0	0	0	0	0	0
-9.3088	0	0	0	0	0	0
-9.2938	0	0	0	0	0	0
-9.2798	0	0	0	0	0	0
-9.2658	0	0	0	0	0	0
-9.2508	0	0	0	0	0	0
-9.2368	0	0	0	0	0	0
-9.2218	0	0	0	0	0	0
-9.2078	0	0	0	0	0	0
-9.1938	0	0	0	0	0	0
-9.1788	0	0	0	0	0	0
-9.1648	0	0	0	0	0	0
-9.1498	0	0	0	0	0	0
-9.1358	3.3535e-15	0	8.58e-15	0	2.0971e-15	0
-9.1208	8.5521e-14	0	2.1878e-13	0	5.3468e-14	0
-9.1068	1.9128e-12	0	4.8932e-12	0	1.196e-12	0
-9.0928	3.6269e-11	0	9.278e-11	0	2.268e-11	0
-9.0778	5.8348e-10	0	1.4927e-09	0	3.649e-10	0
-9.0638	7.9664e-09	0	2.0379e-08	0	4.9817e-09	0
-9.0488	9.2262e-08	0	2.3601e-07	0	5.77e-08	0
-9.0348	9.0692e-07	0	2.3197e-06	0	5.6706e-07	0
-9.0208	7.5633e-06	0	1.9348e-05	0	4.7303e-06	0
-9.0058	5.3536e-05	0	0.00013695	0	3.3482e-05	0
-8.9918	0.00032161	0	0.00082267	0	0.00020115	0
-8.9768	0.00164	0	0.00419	0	0.00103	0
-8.9628	0.0071	0	0.01815	0	0.00444	0
-8.9488	0.02607	0	0.06668	0	0.01631	0
-8.9338	0.0813	0	0.20794	0	0.05085	0
-8.9198	0.2152	0	0.55041	0	0.13462	0
-8.9048	0.4836	0	1.2369	0	0.30255	0
-8.8908	0.92261	0	2.3598	0	0.57716	0
-8.8768	1.4943	0	3.8219	0	0.93481	0
-8.8618	2.0548	0	5.2552	0	1.2856	0
-8.8478	2.3989	0	6.1353	0	1.5008	0
-8.8328	2.3777	0	6.0817	0	1.4876	0
-8.8188	2.0013	0	5.1186	0	1.252	0
-8.8048	1.4319	0	3.6638	0	0.89516	0
-8.7898	0.87688	0	2.251	0	0.54565	0
-8.7758	0.48078	0	1.2597	0	0.29044	0
-8.7608	0.2966	0	0.84865	0	0.15506	0
-8.7468	0.32799	0	1.0656	0	0.12832	0
-8.7318	0.57136	0	1.9474	0	0.19261	0
-8.7178	1.0125	-2.7707e-15	3.4797	-1.2837e-14	0.33162	-5.8148e-17
-8.7038	1.5898	-7.0296e-14	5.4654	-3.2588e-13	0.52009	-1.4845e-15
-8.6888	2.1824	-1.5236e-12	7.4896	-7.063e-12	0.71788	-3.2248e-14
-8.6748	2.6612	-2.8047e-11	9.1038	-1.3003e-10	0.88423	-5.9548e-13
-8.6598	2.9672	-4.3914e-10	10.11	-2.0359e-09	0.99966	-9.3544e-12
-8.6458	3.1325	-5.8494e-09	10.636	-2.7123e-08	1.0695	-1.2509e-10
-8.6318	3.2193	-6.6339e-08	10.948	-3.0761e-07	1.1031	-1.4247e-09
-8.6168	3.2588	-6.4107e-07	11.208	-2.9732e-06	1.0956	-1.3836e-08
-8.6028	3.2517	-5.2838e-06	11.465	-2.451e-05	1.0366	-1.1466e-07
-8.5878	3.2112	-3.7184e-05	11.759	-0.00017253	0.93176	-8.1174e-07
-8.5738	3.18	-0.00022374	12.187	-0.00104	0.80632	-4.9163e-06
-8.5598	3.2153	-0.00115	12.896	-0.00535	0.6899	-2.5507e-05
-8.5448	3.3867	-0.0051	14.133	-0.02367	0.60356	-0.00011356
-8.5308	3.7655	-0.01937	16.199	-0.09001	0.56003	-0.00043465
-8.5158	4.3651	-0.06344	19.147	-0.29502	0.56491	-0.00143
-8.5018	5.0691	-0.17962	22.444	-0.83602	0.61032	-0.00409
-8.4878	5.6438	-0.4412	25.053	-2.0554	0.6712	-0.01009
-8.4728	5.8723	-0.94407	26.041	-4.4028	0.71501	-0.0217
-8.4588	5.7061	-1.7691	25.23	-8.2611	0.72169	-0.04083
-8.4438	5.2937	-2.9219	23.332	-13.666	0.6951	-0.06772
-8.4298	4.8804	-4.2891	21.45	-20.101	0.65928	-0.09998
-8.4158	4.6686	-5.6537	20.473	-26.567	0.64339	-0.13304
-8.4008	4.7348	-6.7801	20.721	-31.974	0.66444	-0.16199
-8.3868	5.022	-7.5131	21.934	-35.601	0.71863	-0.18361
-8.3718	5.3967	-7.8267	23.543	-37.323	0.78243	-0.19687
-8.3578	5.7503	-7.7984	25.141	-37.49	0.82683	-0.20211
-8.3438	6.1027	-7.5494	26.912	-36.664	0.83622	-0.20026
-8.3288	6.6121	-7.2126	29.64	-35.477	0.81815	-0.19294
-8.3148	7.4528	-6.9443	34.119	-34.722	0.79386	-0.1832
-8.2998	8.6402	-6.9359	40.33	-35.404	0.77777	-0.17552
-8.2858	9.9496	-7.3661	47.106	-38.463	0.76517	-0.17402
-8.2708	11.026	-8.2926	52.687	-44.177	0.73975	-0.18012
-8.2568	11.607	-9.5626	55.797	-51.676	0.69107	-0.19128
-8.2428	11.682	-10.836	56.414	-59.076	0.62567	-0.20214
-8.2278	11.474	-11.746	55.638	-64.349	0.56124	-0.20779
-8.2138	11.253	-12.085	54.811	-66.367	0.51292	-0.20678
-8.1988	11.181	-11.91	54.719	-65.412	0.4842	-0.20238
-8.1848	11.278	-11.463	55.473	-62.807	0.46897	-0.201
-8.1708	11.519	-11.022	56.947	-60.053	0.45992	-0.20915
-8.1558	11.904	-10.767	59.148	-58.156	0.45414	-0.23144
-8.1418	12.433	-10.759	62.069	-57.471	0.4522	-0.26953
-8.1268	13.045	-10.973	65.369	-57.922	0.45378	-0.323
-8.1128	13.603	-11.364	68.354	-59.31	0.45585	-0.39041
-8.0988	13.99	-11.902	70.423	-61.509	0.45462	-0.47058
-8.0838	14.187	-12.579	71.519	-64.487	0.44848	-0.56249
-8.0698	14.286	-13.374	72.139	-68.151	0.43873	-0.66295
-8.0548	14.4	-14.227	72.939	-72.188	0.4281	-0.7642
-8.0408	14.601	-15.047	74.341	-76.106	0.41872	-0.85373
-8.0268	14.897	-15.757	76.419	-79.492	0.41182	-0.91904
-8.0118	15.264	-16.328	79.002	-82.151	0.40772	-0.95363
-7.9978	15.656	-16.747	81.737	-84.001	0.40638	-0.96038
-7.9828	16.004	-16.98	84.166	-84.887	0.40742	-0.94885
-7.9688	16.237	-16.983	85.869	-84.623	0.40977	-0.93083
-7.9548	16.316	-16.757	86.697	-83.253	0.4121	-0.91707
-7.9398	16.264	-16.389	86.863	-81.241	0.41322	-0.91768
-7.9258	16.141	-16.022	86.788	-79.315	0.4125	-0.94324
-7.9108	16.005	-15.774	86.82	-78.146	0.41028	-1.002
-7.8968	15.883	-15.678	87.13	-77.967	0.40758	-1.094
-7.8828	15.789	-15.662	87.721	-78.498	0.40612	-1.2055
-7.8678	15.726	-15.595	88.516	-79.052	0.40748	-1.3112
-7.8538	15.679	-15.339	89.349	-78.862	0.41166	-1.3873
-7.8388	15.614	-14.819	89.964	-77.406	0.41648	-1.4267
-7.8248	15.486	-14.049	90.11	-74.647	0.4183	-1.4438
-7.8098	15.258	-13.142	89.685	-71.09	0.41444	-1.4633
-7.7958	14.925	-12.285	88.769	-67.748	0.4051	-1.5007
-7.7818	14.505	-11.691	87.562	-65.894	0.39325	-1.5514
-7.7668	14.036	-11.523	86.264	-66.555	0.38188	-1.5903
-7.7528	13.553	-11.802	84.98	-69.966	0.37197	-1.5895
-7.7378	13.075	-12.378	83.696	-75.321	0.36259	-1.5346
-7.7238	12.62	-12.993	82.489	-81.065	0.35323	-1.4345
-7.7098	12.215	-13.402	81.667	-85.62	0.34594	-1.3152
-7.6948	11.903	-13.477	81.809	-88.025	0.3447	-1.203
-7.6808	11.726	-13.231	83.611	-88.184	0.35289	-1.1121
-7.6658	11.714	-12.775	87.667	-86.661	0.37004	-1.0442
-7.6518	11.869	-12.239	94.245	-84.211	0.39095	-0.99732
-7.6378	12.161	-11.714	103.08	-81.391	0.40869	-0.97269
-7.6228	12.52	-11.233	113.31	-78.428	0.4195	-0.97886
-7.6088	12.858	-10.794	123.57	-75.397	0.4264	-1.0301
-7.5938	13.09	-10.399	132.23	-72.445	0.4386	-1.1397
-7.5798	13.147	-10.076	137.76	-69.954	0.46548	-1.3069
-7.5658	12.992	-9.8708	139.02	-68.406	0.50991	-1.5063
-7.5508	12.603	-9.8097	135.45	-68.124	0.56353	-1.6891
-7.5368	11.972	-9.8747	127.21	-69.047	0.61007	-1.8053
-7.5218	11.124	-10.003	115.3	-70.691	0.63453	-1.8283
-7.5078	10.134	-10.111	101.52	-72.389	0.63293	-1.7644
-7.4938	9.1344	-10.14	88.097	-73.66	0.6154	-1.6424
-7.4788	8.2626	-10.076	76.928	-74.41	0.59958	-1.4974
-7.4648	7.5958	-9.9423	68.899	-74.832	0.59936	-1.3591
-7.4498	7.1184	-9.7644	63.728	-75.131	0.61886	-1.2481
-7.4358	6.7589	-9.5526	60.511	-75.331	0.65718	-1.1749
-7.4208	6.4605	-9.3098	58.487	-75.368	0.71921	-1.1372
-7.4068	6.2194	-9.0454	57.394	-75.244	0.82463	-1.1195
-7.3928	6.06	-8.7792	57.242	-75.049	1.0125	-1.0994
-7.3778	5.9892	-8.5365	57.878	-74.938	1.3393	-1.0601
-7.3638	5.9756	-8.343	58.839	-75.083	1.867	-0.99948
-7.3488	5.9657	-8.2219	59.545	-75.666	2.6246	-0.92964
-7.3348	5.9113	-8.1829	59.563	-76.785	3.5494	-0.86726
-7.3208	5.7897	-8.2165	58.788	-78.4	4.4531	-0.82675
-7.3058	5.6166	-8.3013	57.49	-80.362	5.0724	-0.81977
-7.2918	5.4449	-8.4149	56.272	-82.532	5.1975	-0.85737
-7.2768	5.3417	-8.5417	55.832	-84.8	4.8036	-0.94441
-7.2628	5.3494	-8.6642	56.602	-87.056	4.0587	-1.0661
-7.2488	5.4547	-8.7571	58.45	-89.145	3.2221	-1.1847
-7.2338	5.5921	-8.7901	60.729	-90.88	2.4946	-1.2528
-7.2198	5.6886	-8.7351	62.693	-91.988	1.9529	-1.2422
-7.2048	5.7088	-8.568	63.96	-92.072	1.5722	-1.1615
-7.1908	5.6668	-8.2712	64.632	-90.608	1.2953	-1.0505
-7.1768	5.5973	-7.8395	64.991	-87.188	1.0811	-0.9552
-7.1618	5.5155	-7.2935	65.104	-81.868	0.91173	-0.90586
-7.1478	5.3992	-6.6889	64.659	-75.304	0.77724	-0.91315
-7.1328	5.2053	-6.1082	63.161	-68.584	0.6647	-0.98054
-7.1188	4.9033	-5.6336	60.306	-62.739	0.56121	-1.1215
-7.1048	4.4978	-5.3184	56.221	-58.272	0.46158	-1.3662
-7.0898	4.0254	-5.1736	51.415	-55.083	0.36937	-1.7465
-7.0758	3.5383	-5.1661	46.536	-52.705	0.29193	-2.2604
-7.0608	3.0847	-5.2224	42.123	-50.59	0.23395	-2.8359
-7.0468	2.6954	-5.2424	38.437	-48.314	0.19481	-3.3384
-7.0328	2.3797	-5.136	35.489	-45.677	0.16962	-3.6244
-7.0178	2.1283	-4.8632	33.12	-42.79	0.15235	-3.6145
-7.0038	1.9211	-4.4582	31.116	-40.036	0.13843	-3.3286
-6.9888	1.7383	-4.0055	29.302	-37.989	0.12602	-2.8628
-6.9748	1.57	-3.6123	27.624	-37.304	0.11571	-2.3367
-6.9598	1.4202	-3.3636	26.166	-38.396	0.10914	-1.8527
-6.9458	1.2992	-3.2761	25.068	-40.966	0.10749	-1.4742
-6.9318	1.2091	-3.2748	24.316	-43.706	0.11029	-1.2203
-6.9168	1.1363	-3.2302	23.656	-44.761	0.1151	-1.0849
-6.9028	1.0579	-3.0507	22.693	-42.768	0.1183	-1.078
-6.8878	0.95394	-2.7597	21.084	-37.715	0.1162	-1.2653
-6.8738	0.8175	-2.4895	18.69	-30.898	0.10672	-1.7559
-6.8598	0.65676	-2.3848	15.636	-24.048	0.09034	-2.6119
-6.8448	0.49076	-2.4821	12.262	-18.362	0.07009	-3.7207
-6.8308	0.34021	-2.6598	8.9925	-14.082	0.04991	-4.7487
-6.8158	0.21907	-2.7082	6.1544	-10.786	0.03281	-5.2674
-6.8018	0.13113	-2.4758	3.9111	-7.9769	0.02001	-5.0167
-6.7878	0.07264	-1.9734	2.2834	-5.4665	0.01129	-4.0816
-6.7728	0.03682	-1.3531	1.2061	-3.3612	0.00582	-2.8296
-6.7588	0.0168	-0.79401	0.56691	-1.8173	0.0027	-1.6708
-6.7438	0.00679	-0.39973	0.23377	-0.85589	0.00111	-0.84325
-6.7298	0.00241	-0.18149	0.08364	-0.35693	0.00041139	-0.37754
-6.7158	0.00080264	-0.1048	0.0259	-0.15923	0.00024424	-0.19752
-6.7008	0.00059149	-0.14705	0.00767	-0.15	0.00074293	-0.23862
-6.6868	0.002	-0.32555	0.00584	-0.29422	0.00349	-0.50691
-6.6718	0.00813	-0.68391	0.01821	-0.60851	0.01449	-1.0596
-6.6578	0.02868	-1.2398	0.06334	-1.0998	0.05117	-1.92
-6.6438	0.08602	-1.9217	0.18987	-1.7001	0.15354	-2.978
-6.6288	0.21914	-2.5553	0.48376	-2.2478	0.39128	-3.9671
-6.6148	0.47423	-2.9466	1.0471	-2.5579	0.84713	-4.5963
-6.5998	0.87163	-3.0233	1.9251	-2.5448	1.5578	-4.7678
-6.5858	1.3609	-2.9059	3.007	-2.2922	2.4334	-4.6853
-6.5718	1.8053	-2.8194	3.9896	-1.9916	3.2291	-4.7015
-6.5568	2.0341	-2.8992	4.4969	-1.795	3.6403	-5.0045
-6.5428	1.9472	-3.0688	4.3059	-1.7108	3.4864	-5.4246
-6.5278	1.5837	-3.1054	3.503	-1.6306	2.8367	-5.5564
-6.5138	1.0948	-2.8308	2.4218	-1.4455	1.9621	-5.0916
-6.4988	0.64566	-2.257	1.427	-1.139	1.1586	-4.0664
-6.4848	0.33458	-1.569	0.73198	-0.7896	0.60346	-2.8227
-6.4708	0.18374	-0.99783	0.37748	-0.50738	0.34076	-1.776
-6.4558	0.18537	-0.71024	0.32661	-0.37675	0.36359	-1.2153
-6.4418	0.34538	-0.77933	0.56055	-0.43872	0.69363	-1.2559
-6.4268	0.68882	-1.1936	1.0974	-0.69107	1.3859	-1.8658
-6.4128	1.2247	-1.8467	1.9337	-1.0768	2.4558	-2.8641
-6.3988	1.9048	-2.523	2.9713	-1.4735	3.7961	-3.9059
-6.3838	2.6238	-2.9502	4.0147	-1.7237	5.1785	-4.5659
-6.3698	3.2719	-2.9345	4.8642	-1.7155	6.3696	-4.5412
-6.3548	3.7927	-2.4805	5.4226	-1.4506	7.2591	-3.8381
-6.3408	4.1835	-1.7816	5.7142	-1.042	7.8688	-2.756
-6.3268	4.4465	-1.087	5.7982	-0.63599	8.2472	-1.6813
-6.3118	4.5461	-0.56439	5.691	-0.33049	8.3666	-0.87253
-6.2978	4.4269	-0.25305	5.3642	-0.14915	8.138	-0.39018
-6.2828	4.0715	-0.11186	4.8132	-0.06936	7.5208	-0.16889
-6.2688	3.5582	-0.09058	4.1297	-0.06539	6.6507	-0.12727
-6.2548	3.0649	-0.17487	3.5103	-0.13626	5.8538	-0.23613
-6.2398	2.7944	-0.39258	3.1769	-0.30944	5.5015	-0.52845
-6.2258	2.8528	-0.78602	3.2457	-0.62093	5.7675	-1.0611
-6.2108	3.1789	-1.3601	3.6491	-1.0767	6.492	-1.8436
-6.1968	3.584	-2.0371	4.1754	-1.6181	7.2738	-2.7758
-6.1828	3.8609	-2.6639	4.5799	-2.1299	7.7104	-3.657
-6.1678	3.8672	-3.0951	4.6739	-2.5065	7.5658	-4.2961
-6.1538	3.5541	-3.2946	4.3673	-2.7296	6.8085	-4.649
-6.1388	2.9725	-3.353	3.6952	-2.8752	5.5783	-4.8384
-6.1248	2.2754	-3.3872	2.8319	-3.022	4.1617	-5.0066
-6.1098	1.6858	-3.4152	2.0478	-3.1504	2.927	-5.1443
-6.0958	1.4138	-3.3501	1.5985	-3.1539	2.1975	-5.0938
-6.0818	1.5598	-3.1345	1.6075	-2.9656	2.1142	-4.7493
-6.0668	2.0503	-2.8526	2.0027	-2.6696	2.565	-4.2367
-6.0528	2.6461	-2.6997	2.5382	-2.458	3.2204	-3.8567
-6.0378	3.0479	-2.7992	2.9076	-2.4662	3.6817	-3.8247
-6.0238	3.0643	-3.0695	2.9098	-2.6417	3.6945	-4.0639
-6.0098	2.7386	-3.2694	2.5701	-2.7826	3.3003	-4.2617
-5.9948	2.3275	-3.1979	2.1165	-2.7148	2.808	-4.1381
-5.9808	2.1288	-2.8687	1.822	-2.4466	2.5838	-3.6888
-5.9658	2.2843	-2.508	1.8276	-2.1678	2.8083	-3.1857
-5.9518	2.6936	-2.3685	2.0674	-2.093	3.3628	-2.9493
-5.9378	3.0932	-2.532	2.3389	-2.2863	3.9161	-3.0903
-5.9228	3.2469	-2.8438	2.4594	-2.6034	4.1589	-3.4268
-5.9088	3.112	-3.0249	2.3978	-2.79	4.0184	-3.6227
-5.8938	2.8565	-2.8695	2.2835	-2.6573	3.6952	-3.4273
-5.8798	2.7084	-2.3756	2.2846	-2.2024	3.4804	-2.8373
-5.8658	2.7683	-1.7273	2.4575	-1.5923	3.5135	-2.0753
-5.8508	2.9351	-1.1679	2.6919	-1.046	3.6811	-1.4351
-5.8368	3.001	-0.87386	2.7953	-0.71886	3.7289	-1.1307
-5.8218	2.8241	-0.90724	2.6415	-0.66178	3.4723	-1.2328
-5.8078	2.4396	-1.2353	2.2684	-0.84467	2.9383	-1.6875
-5.7938	2.0352	-1.7685	1.8529	-1.1967	2.3399	-2.3647
-5.7788	1.8286	-2.3906	1.599	-1.632	1.9363	-3.1069
-5.7648	1.9434	-2.9785	1.6258	-2.0618	1.8979	-3.7621
-5.7498	2.3573	-3.4312	1.9212	-2.41	2.2464	-4.2034
-5.7358	2.93	-3.7102	2.3674	-2.6421	2.8685	-4.3539
-5.7218	3.4786	-3.876	2.8099	-2.7955	3.5568	-4.2253
-5.7068	3.8731	-4.0745	3.1392	-2.975	4.0791	-3.937
-5.6928	4.114	-4.4541	3.357	-3.2968	4.2829	-3.6672
-5.6778	4.3479	-5.0812	3.588	-3.8297	4.1944	-3.5513
-5.6638	4.7959	-5.9374	4.0198	-4.5878	4.0282	-3.6208
-5.6488	5.6308	-6.9807	4.7982	-5.5599	4.0656	-3.8267
-5.6348	6.8781	-8.1712	5.9417	-6.7063	4.4791	-4.1026
-5.6208	8.3973	-9.4233	7.3213	-7.9174	5.2299	-4.3948
-5.6058	9.9371	-10.573	8.7079	-9.0068	6.1035	-4.6619
-5.5918	11.233	-11.435	9.8608	-9.7888	6.8363	-4.881
-5.5768	12.097	-11.894	10.611	-10.171	7.2488	-5.0587
-5.5628	12.484	-11.946	10.921	-10.173	7.3026	-5.2178
-5.5488	12.488	-11.678	10.882	-9.9006	7.0906	-5.3648
-5.5338	12.298	-11.261	10.67	-9.5183	6.7701	-5.4782
-5.5198	12.108	-10.938	10.465	-9.2424	6.4765	-5.5315
-5.5048	12.05	-10.958	10.385	-9.2854	6.2756	-5.5137
-5.4908	12.181	-11.478	10.478	-9.7767	6.164	-5.4265
-5.4768	12.52	-12.508	10.756	-10.727	6.1071	-5.2799
-5.4618	13.078	-13.966	11.227	-12.078	6.0612	-5.0973
-5.4478	13.828	-15.749	11.872	-13.758	5.9813	-4.9234
-5.4328	14.678	-17.738	12.609	-15.67	5.8224	-4.8075
-5.4188	15.482	-19.765	13.306	-17.661	5.5614	-4.7764
-5.4048	16.127	-21.638	13.862	-19.534	5.2231	-4.8233
-5.3898	16.604	-23.22	14.275	-21.132	4.881	-4.9217
-5.3758	17.006	-24.452	14.638	-22.371	4.6196	-5.0337
-5.3608	17.435	-25.289	15.053	-23.19	4.4836	-5.1131
-5.3468	17.887	-25.66	15.515	-23.526	4.442	-5.1145
-5.3328	18.252	-25.54	15.916	-23.367	4.4092	-5.0169
-5.3178	18.432	-25.033	16.148	-22.83	4.3045	-4.8449
-5.3038	18.477	-24.355	16.242	-22.129	4.1137	-4.6606
-5.2888	18.567	-23.71	16.359	-21.466	3.9014	-4.5304
-5.2748	18.863	-23.186	16.645	-20.93	3.7646	-4.4895
-5.2608	19.354	-22.757	17.101	-20.491	3.7724	-4.5262
-5.2458	19.88	-22.342	17.584	-20.067	3.9356	-4.5969
-5.2318	20.26	-21.873	17.929	-19.58	4.2147	-4.6657
-5.2168	20.409	-21.327	18.049	-18.994	4.5426	-4.7401
-5.2028	20.345	-20.745	17.955	-18.338	4.8411	-4.8759
-5.1878	20.115	-20.221	17.689	-17.695	5.0389	-5.1321
-5.1738	19.721	-19.837	17.256	-17.155	5.0895	-5.5011
-5.1598	19.099	-19.557	16.611	-16.71	4.9849	-5.8743
-5.1448	18.184	-19.202	15.702	-16.227	4.7493	-6.0858
-5.1308	16.975	-18.569	14.532	-15.539	4.4215	-6.0145
-5.1158	15.575	-17.594	13.196	-14.585	4.0394	-5.663
-5.1018	14.19	-16.417	11.873	-13.475	3.6418	-5.1522
-5.0878	13.065	-15.285	10.777	-12.417	3.2723	-4.6517
-5.0728	12.401	-14.447	10.077	-11.608	2.9731	-4.3096
-5.0588	12.275	-14.07	9.837	-11.171	2.7743	-4.2173
-5.0438	12.64	-14.182	10.015	-11.114	2.6905	-4.3917
-5.0298	13.405	-14.624	10.529	-11.3	2.73	-4.765
-5.0158	14.499	-15.087	11.309	-11.49	2.8974	-5.1947
-5.0008	15.823	-15.267	12.263	-11.466	3.1886	-5.525
-4.9868	17.164	-15.047	13.224	-11.153	3.5898	-5.6727
-4.9718	18.192	-14.534	13.944	-10.644	4.0944	-5.6801
-4.9578	18.616	-13.946	14.203	-10.107	4.7199	-5.6792
-4.9438	18.347	-13.435	13.925	-9.6515	5.5019	-5.7865
-4.9288	17.552	-13.01	13.233	-9.2801	6.4483	-6.0122
-4.9148	16.566	-12.607	12.383	-8.9406	7.4813	-6.2618
-4.8998	15.746	-12.234	11.658	-8.636	8.4231	-6.4261
-4.8858	15.348	-12.041	11.271	-8.4685	9.0545	-6.4793
-4.8718	15.483	-12.222	11.308	-8.5759	9.2348	-6.5
-4.8568	16.139	-12.85	11.747	-9.0092	8.9996	-6.6022
-4.8428	17.233	-13.782	12.502	-9.6653	8.5544	-6.8408
-4.8278	18.625	-14.724	13.446	-10.33	8.1468	-7.1723
-4.8138	20.085	-15.389	14.4	-10.794	7.9088	-7.4942
-4.7998	21.304	-15.651	15.14	-10.959	7.7964	-7.7085
-4.7848	21.996	-15.579	15.478	-10.87	7.6736	-7.7585
-4.7708	22.058	-15.376	15.362	-10.668	7.4482	-7.64
-4.7558	21.618	-15.236	14.903	-10.495	7.1384	-7.4012
-4.7418	20.92	-15.249	14.282	-10.422	6.8214	-7.1214
-4.7268	20.142	-15.379	13.621	-10.428	6.5396	-6.8631
-4.7128	19.31	-15.545	12.929	-10.459	6.2645	-6.6301
-4.6988	18.377	-15.737	12.174	-10.502	5.9328	-6.3857
-4.6838	17.392	-16.032	11.407	-10.605	5.5135	-6.1036
-4.6698	16.584	-16.505	10.793	-10.822	5.0506	-5.7965
-4.6548	16.246	-17.136	10.531	-11.151	4.6429	-5.4943
-4.6408	16.532	-17.832	10.709	-11.545	4.3838	-5.2161
-4.6268	17.334	-18.565	11.235	-11.99	4.3039	-4.982
-4.6118	18.355	-19.439	11.894	-12.549	4.3594	-4.8342
-4.5978	19.28	-20.598	12.475	-13.3	4.4638	-4.8329
-4.5828	19.938	-22.024	12.864	-14.224	4.5433	-5.0047
-4.5688	20.347	-23.441	13.07	-15.139	4.5704	-5.2992
-4.5548	20.645	-24.42	13.176	-15.768	4.5643	-5.5906
-4.5398	20.985	-24.618	13.274	-15.894	4.566	-5.7387
-4.5258	21.429	-23.985	13.415	-15.485	4.6126	-5.6657
-4.5108	21.95	-22.802	13.603	-14.718	4.7263	-5.3977
-4.4968	22.467	-21.534	13.814	-13.883	4.9097	-5.0458
-4.4828	22.901	-20.609	14.015	-13.248	5.1436	-4.745
-4.4678	23.186	-20.247	14.161	-12.944	5.3869	-4.5877
-4.4538	23.296	-20.382	14.22	-12.933	5.5973	-4.5961
-4.4388	23.282	-20.726	14.205	-13.045	5.7597	-4.7331
-4.4248	23.269	-20.952	14.186	-13.085	5.8905	-4.9457
-4.4108	23.365	-20.905	14.231	-12.967	6.006	-5.1957
-4.3958	23.568	-20.683	14.341	-12.754	6.0881	-5.4569
-4.3818	23.761	-20.523	14.435	-12.594	6.0909	-5.6954
-4.3668	23.823	-20.603	14.428	-12.6	5.9883	-5.8696
-4.3528	23.759	-20.949	14.324	-12.793	5.8144	-5.9606
-4.3378	23.73	-21.476	14.232	-13.119	5.6555	-5.9928
-4.3238	23.921	-22.053	14.285	-13.493	5.5914	-6.01
-4.3098	24.34	-22.537	14.506	-13.819	5.631	-6.0354
-4.2948	24.728	-22.801	14.744	-14.009	5.699	-6.0575
-4.2808	24.703	-22.771	14.759	-14.008	5.6915	-6.0572
-4.2658	24.031	-22.472	14.393	-13.827	5.5538	-6.033
-4.2518	22.808	-22.028	13.682	-13.548	5.322	-6.0111
-4.2378	21.392	-21.62	12.823	-13.289	5.0941	-6.0332
-4.2228	20.171	-21.415	12.043	-13.155	4.9635	-6.1327
-4.2088	19.365	-21.478	11.485	-13.185	4.9674	-6.3154
-4.1938	18.98	-21.731	11.17	-13.326	5.0866	-6.5464
-4.1798	18.904	-21.974	11.048	-13.449	5.2797	-6.7665
-4.1658	19.023	-21.975	11.056	-13.404	5.5156	-6.9226
-4.1508	19.261	-21.58	11.144	-13.091	5.772	-6.9915
-4.1368	19.576	-20.781	11.279	-12.504	6.0234	-6.9793
-4.1218	19.942	-19.702	11.439	-11.728	6.2353	-6.8982
-4.1078	20.35	-18.527	11.621	-10.905	6.3933	-6.7554
-4.0938	20.816	-17.471	11.839	-10.192	6.5245	-6.5731
-4.0788	21.348	-16.773	12.108	-9.746	6.6812	-6.4185
-4.0648	21.94	-16.631	12.433	-9.6811	6.9076	-6.3939
-4.0498	22.559	-17.088	12.795	-9.9944	7.2164	-6.5844
-4.0358	23.167	-17.916	13.163	-10.522	7.5879	-6.9917
-4.0218	23.738	-18.677	13.508	-10.984	7.9902	-7.5075
-4.0068	24.275	-18.938	13.816	-11.123	8.4031	-7.9468
-3.9928	24.805	-18.56	14.096	-10.861	8.8341	-8.1397
-3.9778	25.325	-17.829	14.356	-10.379	9.3054	-8.0423
-3.9638	25.768	-17.318	14.571	-10.02	9.8054	-7.7773
-3.9498	26.016	-17.519	14.681	-10.078	10.261	-7.5432
-3.9348	25.969	-18.515	14.631	-10.607	10.573	-7.4669
-3.9208	25.654	-19.95	14.424	-11.4	10.708	-7.5308
-3.9058	25.241	-21.312	14.153	-12.158	10.753	-7.6382
-3.8918	24.981	-22.279	13.965	-12.687	10.886	-7.7447
-3.8768	25.052	-22.88	13.974	-12.999	11.25	-7.9122
-3.8628	25.452	-23.391	14.192	-13.249	11.85	-8.2474
-3.8488	25.984	-24.114	14.517	-13.614	12.553	-8.7987
-3.8338	26.371	-25.193	14.792	-14.186	13.164	-9.5087
-3.8198	26.434	-26.571	14.904	-14.94	13.526	-10.247
-3.8048	26.211	-28.044	14.854	-15.771	13.549	-10.882
-3.7908	25.964	-29.392	14.766	-16.563	13.221	-11.315
-3.7768	26.037	-30.478	14.81	-17.235	12.625	-11.494
-3.7618	26.62	-31.264	15.088	-17.753	11.953	-11.413
-3.7478	27.614	-31.753	15.548	-18.094	11.428	-11.104
-3.7328	28.678	-31.906	16.02	-18.208	11.172	-10.644
-3.7188	29.461	-31.646	16.329	-18.032	11.125	-10.163
-3.7048	29.806	-30.972	16.402	-17.565	11.084	-9.8244
-3.6898	29.771	-30.05	16.27	-16.907	10.847	-9.7777
-3.6758	29.514	-29.153	16.014	-16.237	10.336	-10.069
-3.6608	29.183	-28.516	15.713	-15.71	9.6487	-10.588
-3.6468	28.903	-28.206	15.441	-15.38	8.9932	-11.112
-3.6328	28.786	-28.158	15.271	-15.224	8.5789	-11.438
-3.6178	28.908	-28.3	15.248	-15.2	8.5169	-11.516
-3.6038	29.237	-28.607	15.355	-15.292	8.7831	-11.448
-3.5888	29.617	-29.015	15.503	-15.46	9.2443	-11.368
-3.5748	29.827	-29.351	15.575	-15.611	9.719	-11.305
-3.5608	29.69	-29.403	15.47	-15.63	10.043	-11.166
-3.5458	29.153	-29.096	15.157	-15.468	10.127	-10.849
-3.5318	28.361	-28.569	14.699	-15.185	10.009	-10.366
-3.5168	27.639	-28.064	14.265	-14.903	9.8414	-9.8426
-3.5028	27.373	-27.756	14.057	-14.711	9.8131	-9.422
-3.4888	27.796	-27.674	14.206	-14.635	10.007	-9.158
-3.4738	28.834	-27.764	14.676	-14.654	10.349	-8.9953
-3.4598	30.171	-27.972	15.299	-14.74	10.673	-8.8497
-3.4448	31.44	-28.265	15.875	-14.862	10.846	-8.6991
-3.4308	32.338	-28.568	16.242	-14.967	10.818	-8.5977
-3.4158	32.608	-28.754	16.275	-14.981	10.582	-8.6316
-3.4018	32.052	-28.711	15.885	-14.855	10.148	-8.8545
-3.3878	30.673	-28.458	15.094	-14.612	9.5764	-9.2662
-3.3728	28.833	-28.155	14.096	-14.354	9.0361	-9.8091
-3.3588	27.162	-28.016	13.211	-14.2	8.7582	-10.396
-3.3438	26.232	-28.186	12.717	-14.221	8.9091	-10.948
-3.3298	26.221	-28.651	12.691	-14.402	9.4751	-11.417
-3.3158	26.83	-29.242	12.984	-14.644	10.265	-11.773
-3.3008	27.491	-29.694	13.324	-14.81	11.01	-11.982
-3.2868	27.696	-29.804	13.478	-14.809	11.504	-11.995
-3.2718	27.239	-29.576	13.358	-14.655	11.671	-11.784
-3.2578	26.268	-29.234	13.031	-14.475	11.561	-11.368
-3.2438	25.149	-29.096	12.651	-14.429	11.284	-10.826
-3.2288	24.269	-29.367	12.371	-14.607	10.955	-10.275
-3.2148	23.863	-29.988	12.273	-14.968	10.681	-9.8344
-3.1998	23.943	-30.659	12.353	-15.349	10.561	-9.5663
-3.1858	24.345	-30.97	12.538	-15.54	10.674	-9.4415
-3.1718	24.829	-30.606	12.731	-15.378	11.031	-9.3501
-3.1568	25.218	-29.529	12.87	-14.84	11.549	-9.1796
-3.1428	25.496	-28.062	12.961	-14.088	12.068	-8.9007
-3.1278	25.81	-26.781	13.079	-13.422	12.429	-8.5962
-3.1138	26.364	-26.24	13.318	-13.133	12.528	-8.401
-3.0998	27.254	-26.688	13.724	-13.351	12.346	-8.4131
-3.0848	28.367	-27.972	14.237	-13.997	11.938	-8.6425
-3.0708	29.411	-29.675	14.719	-14.858	11.396	-9.0231
-3.0558	30.115	-31.386	15.038	-15.721	10.815	-9.4545
-3.0418	30.373	-32.904	15.152	-16.487	10.261	-9.8508
-3.0268	30.298	-34.241	15.119	-17.165	9.7759	-10.153
-3.0128	30.087	-35.46	15.044	-17.779	9.3837	-10.316
-2.9988	29.882	-36.53	14.995	-18.305	9.0993	-10.302
-2.9838	29.697	-37.376	14.964	-18.685	8.9099	-10.087
-2.9698	29.5	-38.005	14.912	-18.907	8.7793	-9.689
-2.9548	29.342	-38.56	14.84	-19.037	8.6769	-9.1711
-2.9408	29.382	-39.189	14.818	-19.151	8.6047	-8.6259
-2.9268	29.763	-39.852	14.934	-19.25	8.5922	-8.1375
-2.9118	30.483	-40.287	15.213	-19.24	8.6499	-7.7567
-2.8978	31.39	-40.198	15.599	-19.015	8.7383	-7.4957
-2.8828	32.31	-39.522	16.009	-18.573	8.7802	-7.3584
-2.8688	33.157	-38.55	16.385	-18.049	8.7106	-7.3786
-2.8548	33.925	-37.785	16.713	-17.659	8.5245	-7.6297
-2.8398	34.645	-37.649	17.013	-17.57	8.2951	-8.1878
-2.8258	35.353	-38.227	17.323	-17.804	8.1434	-9.0574
-2.8108	36.096	-39.208	17.679	-18.214	8.1787	-10.115
-2.7968	36.881	-40.057	18.081	-18.562	8.4368	-11.131
-2.7828	37.628	-40.32	18.462	-18.65	8.8501	-11.882
-2.7678	38.179	-39.866	18.714	-18.422	9.2786	-12.276
-2.7538	38.421	-38.892	18.764	-17.972	9.5855	-12.379
-2.7388	38.394	-37.743	18.631	-17.461	9.7114	-12.314
-2.7248	38.239	-36.685	18.402	-17.013	9.6871	-12.159
-2.7108	38.039	-35.807	18.136	-16.675	9.5685	-11.909
-2.6958	37.705	-35.071	17.809	-16.435	9.3736	-11.53
-2.6818	37.038	-34.406	17.347	-16.254	9.0685	-11.002
-2.6668	35.92	-33.765	16.704	-16.088	8.6205	-10.342
-2.6528	34.43	-33.131	15.919	-15.905	8.051	-9.6049
-2.6388	32.826	-32.503	15.097	-15.686	7.449	-8.8788
-2.6238	31.404	-31.858	14.354	-15.423	6.9336	-8.2654
-2.6098	30.391	-31.15	13.781	-15.106	6.6057	-7.8363
-2.5948	29.879	-30.338	13.429	-14.72	6.5032	-7.5927
-2.5808	29.786	-29.417	13.29	-14.258	6.5861	-7.47
-2.5658	29.865	-28.455	13.283	-13.739	6.7542	-7.3803
-2.5518	29.799	-27.577	13.269	-13.212	6.9	-7.2633
-2.5378	29.356	-26.923	13.129	-12.743	6.9518	-7.1063
-2.5228	28.507	-26.579	12.814	-12.38	6.8849	-6.9248
-2.5088	27.414	-26.529	12.362	-12.13	6.7009	-6.7356
-2.4938	26.348	-26.694	11.869	-11.969	6.4236	-6.5518
-2.4798	25.623	-27.041	11.458	-11.894	6.1237	-6.4084
-2.4658	25.495	-27.644	11.24	-11.946	5.9288	-6.3697
-2.4508	26.035	-28.605	11.263	-12.178	5.9791	-6.5012
-2.4368	27.041	-29.914	11.469	-12.581	6.3485	-6.8217
-2.4218	28.102	-31.42	11.709	-13.072	6.9944	-7.2867
-2.4078	28.808	-32.918	11.83	-13.54	7.7769	-7.8026
-2.3938	28.992	-34.22	11.768	-13.899	8.5199	-8.2561
-2.3788	28.781	-35.15	11.573	-14.091	9.0824	-8.5418
-2.3648	28.457	-35.511	11.355	-14.067	9.3985	-8.6031
-2.3498	28.23	-35.172	11.202	-13.797	9.4841	-8.4606
-2.3358	28.131	-34.192	11.137	-13.316	9.4128	-8.2075
-2.3218	28.08	-32.846	11.141	-12.722	9.2825	-7.9564
-2.3068	28.016	-31.456	11.188	-12.12	9.1803	-7.7822
-2.2928	27.983	-30.213	11.269	-11.558	9.1468	-7.7029
-2.2778	28.088	-29.147	11.39	-11.034	9.1616	-7.6948
-2.2638	28.444	-28.239	11.562	-10.541	9.1735	-7.7237
-2.2498	29.125	-27.503	11.803	-10.107	9.1552	-7.7715
-2.2348	30.135	-26.967	12.126	-9.7679	9.1369	-7.845
-2.2208	31.342	-26.62	12.497	-9.5364	9.1744	-7.9726
-2.2058	32.446	-26.437	12.82	-9.4042	9.2847	-8.1624
-2.1918	33.09	-26.405	12.972	-9.3563	9.4233	-8.3792
-2.1778	33.056	-26.493	12.881	-9.3736	9.5235	-8.5497
-2.1628	32.4	-26.591	12.579	-9.4185	9.542	-8.6127
-2.1488	31.387	-26.531	12.171	-9.4388	9.4598	-8.5705
-2.1338	30.311	-26.225	11.772	-9.4051	9.265	-8.4879
-2.1198	29.378	-25.771	11.46	-9.341	8.9497	-8.4516
-2.1048	28.661	-25.422	11.256	-9.3164	8.5243	-8.5192
-2.0908	28.073	-25.42	11.107	-9.401	8.0074	-8.6905
-2.0768	27.394	-25.81	10.907	-9.6134	7.4131	-8.9145
-2.0618	26.462	-26.384	10.578	-9.8945	6.7669	-9.1149
-2.0478	25.39	-26.758	10.167	-10.126	6.1579	-9.2121
-2.0328	24.599	-26.586	9.8685	-10.192	5.751	-9.151
-2.0188	24.545	-25.783	9.8933	-10.054	5.718	-8.9242
-2.0048	25.381	-24.617	10.316	-9.795	6.1172	-8.5808
-1.9898	26.877	-23.564	11.033	-9.5696	6.8364	-8.2011
-1.9758	28.616	-23.026	11.852	-9.5156	7.6385	-7.8392
-1.9608	30.252	-23.125	12.622	-9.6858	8.2881	-7.4946
-1.9468	31.591	-23.753	13.274	-10.069	8.6642	-7.1502
-1.9328	32.549	-24.799	13.793	-10.658	8.7966	-6.8402
-1.9178	33.12	-26.276	14.173	-11.474	8.818	-6.6711
-1.9038	33.393	-28.235	14.426	-12.528	8.8827	-6.7597
-1.8888	33.567	-30.579	14.599	-13.749	9.0899	-7.1434
-1.8748	33.864	-32.962	14.769	-14.96	9.4424	-7.7305
-1.8608	34.408	-34.87	14.996	-15.913	9.8529	-8.3384
-1.8458	35.173	-35.861	15.301	-16.397	10.203	-8.7883
-1.8318	36.034	-35.792	15.664	-16.338	10.414	-9.0124
-1.8168	36.866	-34.889	16.051	-15.849	10.494	-9.0796
-1.8028	37.607	-33.611	16.423	-15.174	10.522	-9.1162
-1.7888	38.248	-32.416	16.747	-14.557	10.586	-9.1888
-1.7738	38.783	-31.611	16.989	-14.152	10.724	-9.2624
-1.7598	39.16	-31.355	17.108	-14.016	10.916	-9.2607
-1.7448	39.293	-31.695	17.065	-14.128	11.104	-9.1526
-1.7308	39.137	-32.519	16.847	-14.403	11.233	-8.9674
-1.7158	38.732	-33.502	16.481	-14.678	11.251	-8.7347
-1.7018	38.171	-34.192	16.016	-14.776	11.089	-8.4383
-1.6878	37.513	-34.266	15.492	-14.598	10.676	-8.0423
-1.6728	36.781	-33.762	14.94	-14.215	9.9962	-7.5639
-1.6588	36.029	-33.058	14.401	-13.826	9.1299	-7.0908
-1.6438	35.355	-32.625	13.934	-13.633	8.2248	-6.7296
-1.6298	34.88	-32.747	13.593	-13.724	7.4236	-6.5316
-1.6158	34.698	-33.378	13.41	-14.028	6.8041	-6.4759
-1.6008	34.877	-34.192	13.407	-14.361	6.3824	-6.5038
-1.5868	35.443	-34.76	13.592	-14.528	6.1352	-6.5674
-1.5718	36.325	-34.807	13.931	-14.431	6.03	-6.6604
-1.5578	37.331	-34.402	14.333	-14.136	6.0357	-6.8255
-1.5438	38.195	-33.914	14.676	-13.833	6.128	-7.1422
-1.5288	38.687	-33.753	14.854	-13.703	6.293	-7.6933
-1.5148	38.681	-34.06	14.821	-13.794	6.5183	-8.5142
-1.4998	38.198	-34.631	14.611	-13.999	6.7945	-9.5435
-1.4858	37.397	-35.077	14.314	-14.138	7.1065	-10.597
-1.4718	36.515	-35.08	14.045	-14.071	7.4421	-11.408
-1.4568	35.76	-34.53	13.883	-13.755	7.8024	-11.757
-1.4428	35.226	-33.534	13.84	-13.249	8.2156	-11.596
-1.4278	34.843	-32.296	13.85	-12.659	8.7248	-11.081
-1.4138	34.418	-31.018	13.804	-12.082	9.3781	-10.457
-1.3998	33.742	-29.855	13.609	-11.584	10.233	-9.9236
-1.3848	32.757	-28.938	13.251	-11.209	11.348	-9.5853
-1.3708	31.628	-28.379	12.819	-10.994	12.73	-9.4895
-1.3558	30.644	-28.224	12.442	-10.946	14.226	-9.6936
-1.3418	29.988	-28.417	12.192	-11.044	15.474	-10.268
-1.3278	29.59	-28.826	12.029	-11.245	16.031	-11.247
-1.3128	29.191	-29.313	11.84	-11.501	15.635	-12.534
-1.2988	28.557	-29.747	11.534	-11.765	14.383	-13.871
-1.2838	27.642	-30.017	11.11	-11.98	12.678	-14.925
-1.2698	26.596	-30.043	10.644	-12.094	11.009	-15.464
-1.2548	25.677	-29.791	10.253	-12.078	9.7436	-15.481
-1.2408	25.169	-29.295	10.053	-11.934	9.0832	-15.129
-1.2268	25.273	-28.644	10.127	-11.702	9.0944	-14.571
-1.2118	26.025	-27.972	10.485	-11.439	9.7538	-13.898
-1.1978	27.24	-27.404	11.046	-11.207	10.957	-13.175
-1.1828	28.562	-26.981	11.662	-11.032	12.513	-12.522
-1.1688	29.577	-26.633	12.158	-10.889	14.145	-12.093
-1.1548	29.939	-26.22	12.383	-10.727	15.508	-11.975
-1.1398	29.486	-25.657	12.257	-10.51	16.294	-12.089
-1.1258	28.307	-24.973	11.801	-10.252	16.379	-12.202
-1.1108	26.737	-24.315	11.144	-10.013	15.92	-12.043
-1.0968	25.184	-23.86	10.462	-9.8675	15.26	-11.468
-1.0828	23.908	-23.719	9.8829	-9.8575	14.689	-10.538
-1.0678	22.934	-23.852	9.4446	-9.9627	14.261	-9.4714
-1.0538	22.156	-24.087	9.1236	-10.101	13.84	-8.5458
-1.0388	21.524	-24.232	8.9051	-10.182	13.325	-8.0218
-1.0248	21.092	-24.208	8.801	-10.159	12.817	-8.1411
-1.0108	20.891	-24.055	8.8002	-10.052	12.577	-9.0937
-0.9958	20.789	-23.796	8.8201	-9.8831	12.828	-10.894
-0.9818	20.517	-23.286	8.7313	-9.619	13.569	-13.217
-0.9668	19.843	-22.249	8.4328	-9.1685	14.55	-15.396
-0.9528	18.701	-20.519	7.9127	-8.4752	15.393	-16.698
-0.9388	17.213	-18.264	7.242	-7.6043	15.801	-16.789
-0.9238	15.607	-15.956	6.5352	-6.7279	15.708	-16.019
-0.9098	14.132	-14.098	5.9054	-6.0307	15.281	-15.261
-0.8948	12.978	-12.99	5.428	-5.6177	14.779	-15.347
-0.8808	12.199	-12.68	5.1181	-5.5043	14.389	-16.563
-0.8668	11.719	-13.011	4.9361	-5.6332	14.188	-18.505
-0.8518	11.402	-13.682	4.8202	-5.8901	14.184	-20.351
-0.8378	11.116	-14.295	4.7109	-6.1189	14.312	-21.338
-0.8228	10.741	-14.47	4.5573	-6.1643	14.401	-21.162
-0.8088	10.19	-13.982	4.3255	-5.9354	14.248	-20.168
-0.7938	9.4513	-12.87	4.0185	-5.4499	13.816	-19.183
-0.7798	8.628	-11.439	3.6881	-4.8343	13.359	-19.043
-0.7658	7.8932	-10.151	3.4134	-4.2767	13.305	-19.998
-0.7508	7.3911	-9.4054	3.2529	-3.939	13.96	-21.441
-0.7368	7.1607	-9.3316	3.2128	-3.8752	15.26	-22.241
-0.7218	7.1335	-9.7163	3.2506	-4.0054	16.792	-21.5
-0.7078	7.188	-10.111	3.3046	-4.1567	18.064	-19.161
-0.6938	7.2078	-10.063	3.3263	-4.1507	18.826	-16.03
-0.6788	7.1087	-9.3507	3.2914	-3.8933	19.172	-13.243
-0.6648	6.8353	-8.0773	3.1923	-3.4143	19.354	-11.616
-0.6498	6.3595	-6.5619	3.024	-2.8305	19.462	-11.261
-0.6358	5.6869	-5.1154	2.7808	-2.2591	19.304	-11.665
-0.6218	4.8696	-3.8886	2.4645	-1.759	18.604	-12.162
-0.6068	4.007	-2.891	2.0995	-1.3373	17.344	-12.421
-0.5928	3.2261	-2.0947	1.735	-0.99053	15.888	-12.501
-0.5778	2.6365	-1.4897	1.4278	-0.7228	14.76	-12.523
-0.5638	2.289	-1.0697	1.2132	-0.53661	14.311	-12.429
-0.5498	2.1673	-0.81367	1.0931	-0.42599	14.616	-12.191
-0.5348	2.2074	-0.69715	1.0445	-0.38339	15.586	-12.159
-0.5208	2.3168	-0.70677	1.0335	-0.4056	16.99	-12.993
-0.5058	2.3832	-0.82714	1.0203	-0.48514	18.324	-15.104
-0.4918	2.3021	-1.0176	0.96712	-0.59836	18.844	-18.157
-0.4778	2.0348	-1.2109	0.85758	-0.70789	18.029	-21.193
-0.4628	1.6456	-1.3395	0.71398	-0.77891	16.146	-23.265
-0.4488	1.2715	-1.3653	0.58857	-0.79464	14.281	-23.986
-0.4338	1.0395	-1.288	0.53061	-0.75756	13.691	-23.539
-0.4198	1.0004	-1.1337	0.55576	-0.68084	14.98	-22.291
-0.4048	1.1233	-0.93936	0.64261	-0.58069	17.784	-20.456
-0.3908	1.3408	-0.74442	0.7542	-0.4747	21.143	-18.128
-0.3768	1.5893	-0.5869	0.86112	-0.38211	24.114	-15.549
-0.3618	1.815	-0.49526	0.94526	-0.32056	26.061	-13.245
-0.3478	1.956	-0.47648	0.9883	-0.29822	26.555	-11.743
-0.3328	1.9467	-0.50863	0.96855	-0.30736	25.263	-11.147
-0.3188	1.7608	-0.55082	0.87839	-0.32898	22.22	-11.046
-0.3048	1.4519	-0.57143	0.74578	-0.34947	18.167	-10.953
-0.2898	1.1397	-0.57429	0.62966	-0.37577	14.469	-10.883
-0.2758	0.93915	-0.59611	0.58541	-0.43257	12.412	-11.425
-0.2608	0.8929	-0.67293	0.62808	-0.53874	12.437	-13.176
-0.2468	0.95679	-0.8038	0.72336	-0.68381	13.948	-16.086
-0.2328	1.0419	-0.94623	0.81251	-0.82725	15.761	-19.361
-0.2178	1.0733	-1.0464	0.84941	-0.92414	16.843	-22.041
-0.2038	1.0258	-1.0764	0.82392	-0.95404	16.811	-23.665
-0.1888	0.9223	-1.0444	0.75897	-0.92747	15.961	-24.384
-0.1748	0.8047	-0.97581	0.6868	-0.86804	14.845	-24.548
-0.1608	0.70235	-0.89019	0.62419	-0.79221	13.794	-24.259
-0.1458	0.62089	-0.79473	0.56654	-0.70529	12.753	-23.378
-0.1318	0.55654	-0.69222	0.50379	-0.60972	11.596	-21.796
-0.1168	0.51471	-0.58632	0.4389	-0.51015	10.476	-19.539
-0.1028	0.50683	-0.47964	0.38768	-0.41109	9.7737	-16.696
-0.0888	0.53033	-0.37279	0.35992	-0.3148	9.6369	-13.375
-0.0738	0.55581	-0.26846	0.34551	-0.22399	9.6826	-9.8153
-0.0598	0.54282	-0.17446	0.3215	-0.14429	9.2447	-6.4478
-0.0448	0.47122	-0.1001	0.27276	-0.08232	7.9413	-3.7214
-0.0308	0.3577	-0.04998	0.20459	-0.04095	5.9982	-1.8637
-0.0168	0.244	-0.02169	0.13762	-0.01772	4.0744	-0.80744
-0.0018	0.17198	-0.00895	0.09349	-0.00723	2.8475	-0.32168
0.0122	0.1664	-0.00642	0.08464	-0.00495	2.7167	-0.19226
0.0272	0.2298	-0.01319	0.11164	-0.00984	3.7173	-0.34168
0.0412	0.34127	-0.0341	0.16339	-0.02531	5.5043	-0.86684
0.0562	0.45828	-0.07885	0.21866	-0.0584	7.3873	-2.0071
0.0702	0.52981	-0.15723	0.25262	-0.11621	8.5391	-4.0209
0.0842	0.52158	-0.27061	0.24867	-0.19949	8.4058	-6.9636
0.0992	0.43634	-0.40389	0.20816	-0.29675	7.0313	-10.476
0.1132	0.31059	-0.52549	0.14893	-0.38456	5.0026	-13.761
0.1282	0.19021	-0.59905	0.09423	-0.43641	3.0558	-15.855
0.1422	0.1073	-0.60129	0.06316	-0.43587	1.6979	-16.075
0.1562	0.075	-0.53524	0.06994	-0.38596	1.1194	-14.379
0.1712	0.09621	-0.43181	0.12846	-0.30976	1.335	-11.41
0.1852	0.1707	-0.34015	0.25076	-0.24259	2.309	-8.2337
0.2002	0.2903	-0.3111	0.43326	-0.22046	3.9071	-5.8847
0.2142	0.42839	-0.3777	0.64024	-0.26644	5.754	-4.9754
0.2282	0.54127	-0.53724	0.80578	-0.37822	7.2389	-5.4946
0.2432	0.59051	-0.74457	0.86812	-0.52361	7.7942	-6.8645
0.2572	0.57519	-0.93118	0.81354	-0.65392	7.2964	-8.2486
0.2722	0.54441	-1.049	0.69576	-0.73484	6.2206	-9.023
0.2862	0.57285	-1.1062	0.60449	-0.77152	5.3659	-9.1263
0.3002	0.70922	-1.1537	0.60616	-0.80002	5.3294	-8.9747
0.3152	0.93252	-1.2282	0.6998	-0.84769	6.1096	-8.9883
0.3292	1.1497	-1.3067	0.81762	-0.90241	7.1149	-9.1834
0.3442	1.2469	-1.3285	0.87053	-0.92668	7.5661	-9.2629
0.3582	1.1645	-1.2598	0.80779	-0.90214	7.0171	-9.0581
0.3722	0.93872	-1.1325	0.64827	-0.85319	5.6267	-8.7782
0.3872	0.6797	-1.0121	0.46412	-0.82034	4.0161	-8.7554
0.4012	0.51032	-0.93208	0.33643	-0.81345	2.8819	-8.9866
0.4162	0.51284	-0.86701	0.31828	-0.79758	2.6755	-9.0122
0.4302	0.70278	-0.76749	0.4189	-0.72649	3.4685	-8.3059
0.4442	1.021	-0.61225	0.60227	-0.58726	4.9451	-6.75
0.4592	1.3465	-0.42625	0.79913	-0.41111	6.4899	-4.7363
0.4732	1.5482	-0.25504	0.94168	-0.24652	7.45	-2.8423
0.4882	1.5635	-0.13069	1.0119	-0.12646	7.5118	-1.4556
0.5022	1.4455	-0.059	1.0655	-0.05736	6.9224	-0.64735
0.5172	1.3234	-0.03023	1.1945	-0.03035	6.3005	-0.2957
0.5312	1.2981	-0.03648	1.44	-0.03885	6.1353	-0.27419
0.5452	1.3614	-0.08293	1.7313	-0.08985	6.3973	-0.56507
0.5602	1.4084	-0.18728	1.9138	-0.20327	6.597	-1.2604
0.5742	1.3295	-0.36534	1.8564	-0.3965	6.2187	-2.4553
0.5892	1.0972	-0.60619	1.5483	-0.65772	5.1302	-4.0734
0.6032	0.77765	-0.85428	1.1015	-0.92674	3.6358	-5.7415
0.6172	0.47029	-1.0229	0.6672	-1.1095	2.2023	-6.8793
0.6322	0.24367	-1.0419	0.34631	-1.1305	1.1568	-7.0295
0.6462	0.11382	-0.90743	0.16341	-0.98697	0.5959	-6.1984
0.6612	0.06489	-0.68896	0.09766	-0.7563	0.49633	-4.9178
0.6752	0.07871	-0.48611	0.12591	-0.55008	0.8632	-3.9589
0.6892	0.14815	-0.37324	0.24104	-0.45188	1.7725	-3.9121
0.7042	0.26918	-0.36744	0.4388	-0.47988	3.2592	-4.8831
0.7182	0.42278	-0.4317	0.68908	-0.58712	5.1268	-6.4226
0.7332	0.5657	-0.50083	0.92194	-0.69046	6.8598	-7.7263
0.7472	0.64404	-0.51726	1.0511	-0.71588	7.8054	-8.0597
0.7612	0.62541	-0.45947	1.0294	-0.63656	7.5643	-7.1784
0.7762	0.52412	-0.3477	0.89298	-0.4818	6.284	-5.4363
0.7902	0.39579	-0.22359	0.75987	-0.30985	4.5902	-3.4964
0.8052	0.30731	-0.12213	0.78161	-0.16929	3.2172	-1.9095
0.8192	0.30402	-0.05691	1.0739	-0.07901	2.6379	-0.88771
0.8332	0.39057	-0.02373	1.6466	-0.03349	2.9031	-0.36071
0.8482	0.52836	-0.01306	2.3587	-0.02041	3.6858	-0.16434
0.8622	0.65046	-0.02047	2.9462	-0.03591	4.4534	-0.18979
0.8772	0.69345	-0.05144	3.1512	-0.09216	4.7235	-0.44275
0.8912	0.63397	-0.12003	2.8764	-0.21544	4.3113	-1.0254
0.9052	0.50276	-0.23982	2.2631	-0.43033	3.4184	-2.0471
0.9202	0.36656	-0.4071	1.6013	-0.73028	2.4972	-3.4746
0.9342	0.29249	-0.58689	1.1724	-1.0524	2.0047	-5.0081
0.9492	0.31971	-0.71841	1.1296	-1.2878	2.2083	-6.1294
0.9632	0.44639	-0.74672	1.4605	-1.3381	3.0929	-6.3706
0.9782	0.63009	-0.65908	2.0075	-1.1806	4.3583	-5.6221
0.9922	0.80458	-0.49398	2.5364	-0.88453	5.5307	-4.2131
1.0062	0.91686	-0.31436	2.8593	-0.56269	6.2138	-2.6808
1.0212	0.96292	-0.16987	2.9481	-0.30398	6.347	-1.4485
1.0352	0.9871	-0.07794	2.9367	-0.13952	6.2216	-0.66449
1.0502	1.0344	-0.03039	2.9767	-0.05493	6.1811	-0.25884
1.0642	1.0981	-0.01018	3.076	-0.02139	6.278	-0.08569
1.0782	1.1174	-0.00343	3.0802	-0.02082	6.2182	-0.02446
1.0932	1.0313	-0.00307	2.8205	-0.06273	5.6614	-0.0074
1.1072	0.83406	-0.0081	2.2739	-0.20498	4.5502	-0.00672
1.1222	0.58171	-0.02267	1.5861	-0.58242	3.1627	-0.01609
1.1362	0.34962	-0.05524	0.96268	-1.4226	1.8892	-0.03913
1.1502	0.18896	-0.11619	0.55465	-3.0013	0.98679	-0.08346
1.1652	0.11673	-0.21254	0.44009	-5.5184	0.51331	-0.15607
1.1792	0.13375	-0.3418	0.67986	-8.9505	0.41415	-0.25897
1.1942	0.24241	-0.49007	1.3549	-13.003	0.62666	-0.38684
1.2082	0.44359	-0.63689	2.52	-17.218	1.1047	-0.52832
1.2222	0.71735	-0.76418	4.0922	-21.168	1.7736	-0.67151
1.2372	1.0116	-0.86425	5.8017	-24.589	2.4941	-0.81626
1.2512	1.2592	-0.94543	7.2918	-27.505	3.0967	-0.99477
1.2662	1.414	-1.0324	8.3223	-30.217	3.4683	-1.2917
1.2802	1.4699	-1.1551	8.8447	-33.063	3.5954	-1.8373
1.2942	1.444	-1.3259	8.9115	-35.96	3.5217	-2.7501
1.3092	1.3502	-1.5189	8.5449	-38.057	3.2841	-4.0365
1.3232	1.2031	-1.6709	7.8168	-38.042	2.9206	-5.5025
1.3382	1.04	-1.7103	6.9906	-34.974	2.5234	-6.7614
1.3522	0.91909	-1.5967	6.4824	-29.033	2.234	-7.3742
1.3672	0.87934	-1.3432	6.5346	-21.538	2.1438	-7.0752
1.3812	0.90138	-1.0098	6.959	-14.198	2.2007	-5.9345
1.3952	0.91929	-0.67384	7.2247	-8.2974	2.2321	-4.329
1.4102	0.87765	-0.39653	6.9031	-4.2924	2.0789	-2.7339
1.4242	0.78512	-0.20468	6.0607	-1.9652	1.7162	-1.489
1.4392	0.71769	-0.09325	5.2657	-0.80235	1.2605	-0.69709
1.4532	0.76913	-0.04227	5.2188	-0.32634	0.87026	-0.27987
1.4672	0.98825	-0.03673	6.3023	-0.25783	0.63931	-0.09674
1.4822	1.3446	-0.08323	8.3559	-0.57377	0.5596	-0.03084
1.4962	1.7414	-0.22202	10.781	-1.5342	0.55626	-0.01563
1.5112	2.0617	-0.53077	12.835	-3.6781	0.54926	-0.02558
1.5252	2.215	-1.1094	13.93	-7.7086	0.49812	-0.0598
1.5392	2.163	-2.0393	13.796	-14.213	0.41134	-0.12994
1.5542	1.9283	-3.3343	12.561	-23.298	0.32801	-0.24988
1.5682	1.5909	-4.9097	10.774	-34.368	0.29208	-0.42344
1.5832	1.2652	-6.5997	9.2281	-46.228	0.33361	-0.63396
1.5972	1.0494	-8.2084	8.5918	-57.474	0.45977	-0.84671
1.6112	0.97924	-9.5749	9.045	-66.994	0.65652	-1.0298
1.6262	1.0255	-10.614	10.306	-74.316	0.9051	-1.1819
1.6402	1.1454	-11.315	12.062	-79.566	1.2068	-1.339
1.6552	1.3337	-11.695	14.379	-82.992	1.5893	-1.547
1.6692	1.6233	-11.733	17.622	-84.429	2.0746	-1.8175
1.6832	2.0365	-11.356	21.985	-83.162	2.6258	-2.1014
1.6982	2.5384	-10.499	27.061	-78.444	3.1229	-2.3059
1.7122	3.0448	-9.1967	31.999	-70.31	3.4054	-2.3471
1.7272	3.4841	-7.6302	36.117	-59.985	3.3632	-2.2046
1.7412	3.8538	-6.0754	39.421	-49.564	3.0095	-1.9373
1.7552	4.2165	-4.7919	42.518	-41.116	2.4803	-1.6471
1.7702	4.6377	-3.9263	45.964	-35.876	1.9573	-1.4214
1.7842	5.1163	-3.4905	49.708	-33.97	1.5746	-1.2962
1.7992	5.5744	-3.4008	53.06	-34.692	1.3757	-1.2626
1.8132	5.9118	-3.5432	55.261	-37.058	1.3354	-1.2972
1.8282	6.0794	-3.8192	56.113	-40.271	1.4081	-1.388
1.8422	6.1167	-4.1561	56.184	-43.809	1.5538	-1.5335
1.8562	6.1193	-4.4876	56.452	-47.2	1.729	-1.724
1.8712	6.1712	-4.7375	57.662	-49.808	1.8753	-1.9211
1.8852	6.2974	-4.8375	59.936	-50.986	1.9365	-2.0635
1.9002	6.4738	-4.7692	62.849	-50.512	1.8956	-2.0991
1.9142	6.6638	-4.5936	65.824	-48.951	1.7914	-2.0208
1.9282	6.8383	-4.4326	68.412	-47.51	1.691	-1.8733
1.9432	6.9709	-4.4088	70.372	-47.42	1.6441	-1.7222
1.9572	7.0401	-4.5824	71.658	-49.296	1.6606	-1.6127
1.9722	7.0448	-4.9283	72.422	-52.86	1.72	-1.5532
1.9862	7.0159	-5.3677	72.965	-57.225	1.7905	-1.5313
2.0002	7.0034	-5.823	73.633	-61.499	1.8399	-1.5389
2.0152	7.0552	-6.2568	74.703	-65.216	1.8461	-1.5814
2.0292	7.2001	-6.6618	76.319	-68.303	1.8099	-1.6656
2.0442	7.4363	-7.0246	78.397	-70.76	1.7589	-1.7828
2.0582	7.7231	-7.3016	80.507	-72.361	1.7334	-1.906
2.0722	7.9878	-7.442	81.919	-72.809	1.7613	-2.0026
2.0872	8.1583	-7.4341	81.961	-72.092	1.8449	-2.0515
2.1012	8.2079	-7.3237	80.475	-70.589	1.9681	-2.0495
2.1162	8.1759	-7.1859	78.048	-68.799	2.112	-2.0047
2.1302	8.1517	-7.0926	75.748	-67.078	2.2696	-1.9287
2.1442	8.2285	-7.1095	74.587	-65.741	2.4473	-1.8343
2.1592	8.4555	-7.3074	74.984	-65.291	2.6554	-1.7381
2.1732	8.8095	-7.746	76.57	-66.353	2.8894	-1.6571
2.1882	9.2061	-8.4309	78.447	-69.231	3.1157	-1.6031
2.2022	9.5424	-9.2922	79.718	-73.597	3.2738	-1.578
2.2162	9.7492	-10.209	79.987	-78.586	3.299	-1.5755
2.2312	9.8199	-11.058	79.513	-83.2	3.1526	-1.5842
2.2452	9.8061	-11.762	78.952	-86.694	2.8427	-1.5909
2.2602	9.7894	-12.3	79.012	-88.832	2.4213	-1.5847
2.2742	9.8513	-12.712	80.132	-89.949	1.9646	-1.5626
2.2892	10.044	-13.077	82.369	-90.805	1.547	-1.531
2.3032	10.368	-13.472	85.38	-92.146	1.2193	-1.5013
2.3172	10.762	-13.913	88.504	-94.22	1.0011	-1.4816
2.3322	11.131	-14.34	91.045	-96.589	0.88565	-1.4721
2.3462	11.415	-14.657	92.599	-98.44	0.855	-1.4667
2.3612	11.623	-14.812	93.353	-99.191	0.89152	-1.4609
2.3752	11.819	-14.855	93.866	-98.962	0.97922	-1.4577
2.3892	12.062	-14.927	94.612	-98.526	1.0968	-1.4677
2.4042	12.356	-15.166	95.674	-98.682	1.2139	-1.4989
2.4182	12.67	-15.593	96.783	-99.604	1.2992	-1.5468
2.4332	12.976	-16.08	97.619	-100.62	1.3339	-1.5937
2.4472	13.262	-16.433	97.976	-100.66	1.3203	-1.6197
2.4612	13.505	-16.507	97.669	-99.029	1.2779	-1.6158
2.4762	13.654	-16.275	96.468	-95.759	1.2319	-1.5887
2.4902	13.639	-15.798	94.15	-91.432	1.206	-1.5554
2.5052	13.425	-15.16	90.717	-86.716	1.2218	-1.5333
2.5192	13.039	-14.43	86.531	-82.099	1.298	-1.5364
2.5332	12.575	-13.674	82.294	-77.893	1.4419	-1.5706
2.5482	12.141	-12.962	78.719	-74.306	1.6327	-1.6305
2.5622	11.798	-12.361	76.142	-71.38	1.8105	-1.6972
2.5772	11.522	-11.895	74.3	-68.979	1.8952	-1.7486
2.5912	11.23	-11.551	72.495	-66.817	1.829	-1.7739
2.6052	10.845	-11.288	70.068	-64.638	1.6139	-1.7822
2.6202	10.363	-11.047	66.859	-62.222	1.3128	-1.7929
2.6342	9.8714	-10.769	63.337	-59.405	1.0113	-1.8188
2.6492	9.5163	-10.408	60.342	-56.111	0.77401	-1.8587
2.6632	9.431	-9.9589	58.605	-52.415	0.62249	-1.902
2.6782	9.6662	-9.4671	58.368	-48.599	0.54456	-1.9371
2.6922	10.147	-9.0061	59.232	-45.066	0.51594	-1.9541
2.7062	10.681	-8.6462	60.263	-42.197	0.51886	-1.9444
2.7212	11.05	-8.4211	60.423	-40.187	0.55072	-1.901
2.7352	11.129	-8.3252	59.124	-38.988	0.62161	-1.8247
2.7502	10.966	-8.3456	56.6	-38.455	0.74406	-1.7274
2.7642	10.736	-8.5102	53.729	-38.597	0.91905	-1.6304
2.7782	10.63	-8.8978	51.493	-39.703	1.1303	-1.5556
2.7932	10.751	-9.5973	50.487	-42.168	1.3536	-1.5163
2.8072	11.1	-10.63	50.772	-46.111	1.5711	-1.5125
2.8222	11.597	-11.893	51.936	-51.084	1.7745	-1.532
2.8362	12.102	-13.17	53.274	-56.084	1.9495	-1.5565
2.8502	12.464	-14.215	54.007	-59.959	2.0659	-1.5683
2.8652	12.574	-14.871	53.594	-61.966	2.085	-1.5589
2.8792	12.396	-15.131	51.914	-62.074	1.9861	-1.5312
2.8942	11.978	-15.115	49.225	-60.854	1.7835	-1.4953
2.9082	11.426	-14.974	46.048	-59.037	1.5223	-1.4629
2.9222	10.911	-14.792	43.086	-57.1	1.2579	-1.4416
2.9372	10.66	-14.575	41.183	-55.137	1.0406	-1.4353
2.9512	10.888	-14.304	41.106	-53.098	0.90809	-1.4482
2.9662	11.673	-13.998	43.093	-51.016	0.88037	-1.4874
2.9802	12.86	-13.709	46.539	-49.062	0.9558	-1.5587
2.9942	14.112	-13.463	50.198	-47.318	1.1173	-1.6571
3.0092	15.074	-13.2	52.764	-45.602	1.3542	-1.7585
3.0232	15.516	-12.806	53.435	-43.538	1.6834	-1.8251
3.0382	15.39	-12.187	52.076	-40.817	2.1426	-1.823
3.0522	14.815	-11.329	49.148	-37.387	2.7439	-1.7423
3.0662	14.012	-10.304	45.499	-33.488	3.4231	-1.6049
3.0812	13.21	-9.2413	41.997	-29.564	4.0442	-1.4524
3.0952	12.533	-8.2883	39.133	-26.106	4.4804	-1.3247
3.1102	11.942	-7.5682	36.807	-23.505	4.7071	-1.2434
3.1242	11.295	-7.1315	34.52	-21.892	4.8037	-1.2133
3.1392	10.483	-6.9352	31.838	-21.082	4.85	-1.2369
3.1532	9.5125	-6.8595	28.727	-20.644	4.8119	-1.3254
3.1672	8.4923	-6.7543	25.514	-20.083	4.5529	-1.4946
3.1822	7.5441	-6.4868	22.587	-18.992	3.9696	-1.7445
3.1962	6.7336	-5.9788	20.15	-17.174	3.1089	-2.0396
3.2112	6.0508	-5.2353	18.146	-14.697	2.1581	-2.3165
3.2252	5.4246	-4.357	16.325	-11.896	1.3245	-2.5309
3.2392	4.7545	-3.5087	14.355	-9.2574	0.72428	-2.7005
3.2542	3.9607	-2.8452	11.988	-7.2009	0.35949	-2.8824
3.2682	3.0442	-2.4203	9.2278	-5.8656	0.16687	-3.083
3.2832	2.1045	-2.1549	6.3845	-5.046	0.07502	-3.196
3.2972	1.2849	-1.9019	3.8969	-4.3624	0.03389	-3.0629
3.3112	0.68924	-1.5595	2.0802	-3.5412	0.01727	-2.6122
3.3262	0.3379	-1.1363	0.98995	-2.5685	0.01461	-1.9373
3.3402	0.18675	-0.71831	0.4811	-1.6206	0.02334	-1.2344
3.3552	0.17196	-0.38975	0.34863	-0.87846	0.04356	-0.67248
3.3692	0.23605	-0.18213	0.42007	-0.40948	0.07362	-0.31577
3.3832	0.32867	-0.07932	0.56726	-0.17481	0.10709	-0.14107
3.3982	0.40259	-0.0529	0.69106	-0.10562	0.13416	-0.10429
3.4122	0.42284	-0.09296	0.72534	-0.16935	0.14981	-0.19712
3.4272	0.38362	-0.21994	0.65859	-0.39407	0.16681	-0.46965
3.4412	0.31466	-0.47518	0.54196	-0.84985	0.22854	-1.0118
3.4552	0.26903	-0.88917	0.46745	-1.5896	0.41406	-1.8905
3.4702	0.30077	-1.4378	0.52888	-2.5685	0.82384	-3.0621
3.4842	0.44382	-2.0155	0.7852	-3.5965	1.5338	-4.3164
3.4992	0.69654	-2.4607	1.2329	-4.3831	2.5272	-5.3226
3.5132	1.0155	-2.63	1.7957	-4.6735	3.6534	-5.7691
3.5272	1.3286	-2.4729	2.3483	-4.3814	4.6751	-5.5187
3.5422	1.5676	-2.0537	2.7732	-3.6265	5.3874	-4.67
3.5562	1.7003	-1.5099	3.0142	-2.6568	5.7125	-3.4951
3.5712	1.736	-0.98361	3.0832	-1.725	5.6767	-2.3099
3.5852	1.706	-0.5711	3.0255	-0.99815	5.3192	-1.3477
3.6002	1.6459	-0.30781	2.8931	-0.53538	4.6611	-0.70631
3.6142	1.591	-0.18422	2.744	-0.31685	3.7589	-0.36695
3.6282	1.5713	-0.16998	2.6366	-0.28766	2.7575	-0.25338
3.6432	1.5939	-0.22846	2.598	-0.38335	1.8462	-0.2796
3.6572	1.6308	-0.31835	2.5962	-0.53305	1.1596	-0.36787
3.6722	1.6298	-0.39516	2.5538	-0.66136	0.72225	-0.45166
3.6862	1.5439	-0.42398	2.3954	-0.70938	0.4743	-0.4856
3.7002	1.3562	-0.39895	2.0914	-0.66706	0.33352	-0.4637
3.7152	1.0874	-0.35153	1.6705	-0.58669	0.23978	-0.42725
3.7292	0.78577	-0.33654	1.2039	-0.55943	0.16532	-0.44832
3.7442	0.50583	-0.40215	0.77372	-0.66548	0.10433	-0.59233
3.7582	0.28724	-0.56029	0.43881	-0.92484	0.05866	-0.87748
3.7722	0.14313	-0.77308	0.21845	-1.2749	0.02904	-1.2505
3.7872	0.06415	-0.9657	0.09765	-1.5919	0.01292	-1.5992
3.8012	0.03229	-1.0638	0.04845	-1.7531	0.00636	-1.8059
3.8162	0.03425	-1.0371	0.04996	-1.7082	0.00652	-1.8163
3.8302	0.06696	-0.91905	0.09661	-1.5124	0.01258	-1.6806
3.8442	0.13326	-0.78995	0.19198	-1.2988	0.02502	-1.5353
3.8592	0.23057	-0.73439	0.33211	-1.208	0.04339	-1.5305
3.8732	0.33977	-0.79703	0.48943	-1.3149	0.0645	-1.7451
3.8882	0.42597	-0.95896	0.61377	-1.589	0.08334	-2.1351
3.9022	0.45639	-1.1487	0.65819	-1.9104	0.09847	-2.553
3.9162	0.42459	-1.2831	0.61425	-2.1375	0.12064	-2.8301
3.9312	0.36118	-1.3148	0.52745	-2.1883	0.17923	-2.8738
3.9452	0.32029	-1.254	0.47821	-2.079	0.31984	-2.7064
3.9602	0.35296	-1.149	0.54247	-1.8937	0.58763	-2.4233
3.9742	0.48626	-1.0462	0.76049	-1.7161	0.99982	-2.1151
3.9892	0.71994	-0.9669	1.1309	-1.5856	1.5235	-1.8278
4.0032	1.0375	-0.91277	1.6272	-1.5033	2.0787	-1.5834
4.0172	1.4174	-0.88353	2.2142	-1.4619	2.565	-1.4157
4.0322	1.829	-0.8813	2.8445	-1.457	2.8896	-1.3659
4.0462	2.2184	-0.89955	3.4353	-1.4748	2.984	-1.4363
4.0612	2.508	-0.91352	3.8687	-1.479	2.8202	-1.5554
4.0752	2.6289	-0.89009	4.0415	-1.4248	2.4333	-1.6024
4.0892	2.5682	-0.81252	3.9374	-1.2937	1.9281	-1.4848
4.1042	2.3868	-0.69788	3.6523	-1.1169	1.4439	-1.2034
4.1182	2.1819	-0.58718	3.3366	-0.95767	1.0912	-0.84563
4.1332	2.0237	-0.51658	3.0971	-0.86815	0.90951	-0.52125
4.1472	1.918	-0.49874	2.9401	-0.86266	0.8715	-0.29858
4.1612	1.8283	-0.52847	2.8069	-0.93002	0.92702	-0.18852
4.1762	1.7276	-0.59979	2.6575	-1.0609	1.0497	-0.16837
4.1902	1.6289	-0.71191	2.5142	-1.2552	1.2453	-0.21309
4.2052	1.5637	-0.85907	2.4279	-1.5033	1.5143	-0.31153
4.2192	1.5381	-1.019	2.4058	-1.7667	1.806	-0.46388
4.2332	1.5186	-1.1524	2.392	-1.9783	2.0281	-0.66556
4.2482	1.4702	-1.2166	2.3303	-2.0679	2.1179	-0.8908
4.2622	1.4088	-1.1859	2.2478	-1.9954	2.1139	-1.0909
4.2772	1.405	-1.0662	2.2605	-1.7747	2.1374	-1.2144
4.2912	1.5228	-0.89227	2.4709	-1.4692	2.2856	-1.2376
4.3052	1.7484	-0.71145	2.8532	-1.1608	2.528	-1.1826
4.3202	1.9833	-0.56567	3.2419	-0.92052	2.7153	-1.1125
4.3342	2.1151	-0.48224	3.4492	-0.79257	2.6955	-1.1015
4.3492	2.0984	-0.46895	3.3998	-0.78682	2.4255	-1.1888
4.3632	1.9715	-0.51059	3.1623	-0.87323	1.9836	-1.3434
4.3772	1.8045	-0.57264	2.8616	-0.98919	1.4929	-1.4716
4.3922	1.6413	-0.61629	2.5809	-1.0656	1.0465	-1.4749
4.4062	1.4866	-0.61586	2.332	-1.059	0.68598	-1.3163
4.4212	1.3303	-0.56624	2.0939	-0.96364	0.4181	-1.039
4.4352	1.1742	-0.47799	1.8592	-0.80272	0.235	-0.73028
4.4502	1.0375	-0.36982	1.6505	-0.61137	0.12174	-0.46877
4.4642	0.94533	-0.26405	1.5048	-0.42668	0.05968	-0.29879
4.4782	0.91414	-0.18311	1.4504	-0.28174	0.03042	-0.23709
4.4932	0.94453	-0.14397	1.492	-0.19878	0.01989	-0.28881
4.5072	1.0198	-0.15269	1.605	-0.18396	0.02035	-0.45064
4.5222	1.1059	-0.20293	1.7357	-0.22804	0.03013	-0.70159
4.5362	1.159	-0.28005	1.8125	-0.31352	0.05178	-0.99848
4.5502	1.1462	-0.36933	1.7816	-0.42511	0.08873	-1.2883
4.5652	1.0693	-0.46428	1.6453	-0.55855	0.14116	-1.5301
4.5792	0.9687	-0.56926	1.4683	-0.72208	0.20398	-1.7067
4.5942	0.90192	-0.69411	1.3437	-0.92872	0.27052	-1.8161
4.6082	0.91523	-0.84272	1.3461	-1.181	0.34055	-1.8594
4.6222	1.0254	-1.0045	1.5024	-1.4595	0.4239	-1.8326
4.6372	1.2114	-1.1562	1.7808	-1.7249	0.53515	-1.7316
4.6512	1.4171	-1.2766	2.0995	-1.9415	0.68563	-1.5626
4.6662	1.5745	-1.3607	2.3609	-2.0972	0.88537	-1.3526
4.6802	1.638	-1.417	2.5008	-2.2003	1.1477	-1.1545
4.6942	1.6021	-1.4468	2.5081	-2.2491	1.4747	-1.0259
4.7092	1.4887	-1.4345	2.4013	-2.2173	1.826	-0.99333
4.7232	1.32	-1.3639	2.1934	-2.0849	2.1039	-1.0296
4.7382	1.1089	-1.2471	1.8871	-1.8801	2.1944	-1.0726
4.7522	0.86992	-1.128	1.5026	-1.6791	2.0407	-1.0769
4.7662	0.63055	-1.0528	1.095	-1.5549	1.6914	-1.0594
4.7812	0.42801	-1.0374	0.74075	-1.526	1.2818	-1.1021
4.7952	0.29543	-1.0618	0.5056	-1.5502	0.97027	-1.3069
4.8102	0.2497	-1.0914	0.42156	-1.5653	0.87237	-1.7261
4.8242	0.28643	-1.1013	0.4791	-1.5323	1.0212	-2.3121
4.8382	0.38105	-1.0851	0.63157	-1.4496	1.3604	-2.925
4.8532	0.49647	-1.0489	0.8097	-1.341	1.771	-3.3989
4.8672	0.59582	-1.0029	0.94685	-1.2339	2.126	-3.6264
4.8822	0.65469	-0.95527	1.0044	-1.147	2.3417	-3.597
4.8962	0.66493	-0.91054	0.98111	-1.0862	2.4009	-3.3726
4.9112	0.63283	-0.8688	0.90408	-1.0464	2.3447	-3.0361
4.9252	0.57722	-0.82483	0.81395	-1.0125	2.2589	-2.6541
4.9392	0.52671	-0.7688	0.75211	-0.96269	2.2476	-2.2632
4.9542	0.5104	-0.69158	0.74701	-0.87817	2.3839	-1.8749
4.9682	0.54456	-0.59538	0.80342	-0.75833	2.6627	-1.4957
4.9832	0.62715	-0.4996	0.90377	-0.62962	3.0015	-1.1487
4.9972	0.74391	-0.43332	1.0227	-0.5358	3.2967	-0.87716
5.0112	0.87806	-0.41879	1.1401	-0.51562	3.4822	-0.72926
5.0262	1.0126	-0.46056	1.2413	-0.58613	3.5379	-0.74376
5.0402	1.1257	-0.54855	1.3088	-0.74197	3.4609	-0.94959
5.0552	1.1892	-0.66779	1.319	-0.96368	3.2438	-1.3589
5.0692	1.1762	-0.80273	1.2519	-1.2235	2.8839	-1.9327
5.0832	1.0746	-0.93616	1.1042	-1.4881	2.4058	-2.5421
5.0982	0.89713	-1.0498	0.89533	-1.7237	1.8644	-2.9855
5.1122	0.68002	-1.1308	0.66321	-1.9046	1.333	-3.0851
5.1272	0.4717	-1.1767	0.4522	-2.0168	0.88396	-2.8004
5.1412	0.31752	-1.1946	0.30114	-2.0563	0.5729	-2.2617
5.1552	0.24758	-1.1967	0.23458	-2.0302	0.42962	-1.6885
5.1702	0.26945	-1.1982	0.25742	-1.965	0.45125	-1.2632
5.1842	0.36415	-1.2152	0.35089	-1.9063	0.59678	-1.0569
5.1992	0.48702	-1.2566	0.47222	-1.8958	0.78876	-1.0364
5.2132	0.58064	-1.3104	0.56617	-1.9349	0.93515	-1.1128
5.2272	0.60147	-1.3415	0.59089	-1.9735	0.97339	-1.1867
5.2422	0.54504	-1.312	0.54297	-1.9462	0.90916	-1.18
5.2562	0.44756	-1.2132	0.45973	-1.8302	0.81428	-1.06
5.2712	0.35972	-1.0793	0.39321	-1.671	0.77656	-0.85064
5.2852	0.31433	-0.96682	0.37594	-1.548	0.83795	-0.61576
5.2992	0.31328	-0.91436	0.40564	-1.5097	0.96793	-0.42358
5.3142	0.34032	-0.92248	0.45824	-1.5432	1.0928	-0.31752
5.3282	0.38386	-0.96667	0.51467	-1.5989	1.1547	-0.30976
5.3432	0.44695	-1.0241	0.57691	-1.6386	1.1538	-0.38979
5.3572	0.53684	-1.085	0.65988	-1.6528	1.1404	-0.53321
5.3722	0.647	-1.1464	0.76996	-1.6491	1.1704	-0.70877
5.3862	0.75354	-1.2041	0.89451	-1.6326	1.2687	-0.88784
5.4002	0.8308	-1.2514	1.0112	-1.604	1.4262	-1.0511
5.4152	0.86943	-1.276	1.104	-1.5562	1.6162	-1.184
5.4292	0.87796	-1.2583	1.1667	-1.4734	1.8059	-1.2674
5.4442	0.87137	-1.183	1.1972	-1.3409	1.9591	-1.2864
5.4582	0.86245	-1.064	1.1958	-1.1702	2.0456	-1.2584
5.4722	0.86289	-0.95605	1.1707	-1.0141	2.0572	-1.2463
5.4872	0.88547	-0.92809	1.1395	-0.94063	2.0178	-1.3289
5.5012	0.94074	-1.0132	1.1233	-0.98309	1.9736	-1.537
5.5162	1.0317	-1.1784	1.1369	-1.1104	1.9727	-1.8161
5.5302	1.1503	-1.3431	1.1844	-1.2462	2.0399	-2.0543
5.5442	1.2755	-1.4319	1.2548	-1.3191	2.1601	-2.1591
5.5592	1.375	-1.4185	1.3223	-1.303	2.2793	-2.1169
5.5732	1.4188	-1.328	1.356	-1.2175	2.3358	-1.9904
5.5882	1.3996	-1.205	1.3405	-1.1002	2.3061	-1.8629
5.6022	1.3417	-1.0824	1.2887	-0.98024	2.2258	-1.7802
5.6162	1.2858	-0.97445	1.2324	-0.8729	2.1612	-1.7377
5.6312	1.2628	-0.89034	1.1983	-0.79074	2.1561	-1.7093
5.6452	1.2804	-0.84716	1.1943	-0.75207	2.2047	-1.687
5.6602	1.328	-0.86602	1.2128	-0.77624	2.2698	-1.692
5.6742	1.385	-0.95515	1.2389	-0.86836	2.3143	-1.7491
5.6882	1.4226	-1.0957	1.2519	-1.0074	2.3102	-1.8508
5.7032	1.4086	-1.2445	1.2279	-1.1501	2.235	-1.9524
5.7172	1.3271	-1.3538	1.1552	-1.2506	2.0838	-1.9996
5.7322	1.1991	-1.3942	1.0518	-1.2827	1.8905	-1.9607
5.7462	1.0748	-1.3651	0.95905	-1.2497	1.7203	-1.8397
5.7612	0.99641	-1.2874	0.91054	-1.1775	1.622	-1.6664
5.7752	0.96736	-1.1859	0.9052	-1.094	1.586	-1.4798
5.7892	0.96087	-1.0779	0.91554	-1.0151	1.5566	-1.3169
5.8042	0.95861	-0.9761	0.92194	-0.94746	1.4897	-1.2125
5.8182	0.97772	-0.90169	0.93696	-0.9025	1.3982	-1.2022
5.8332	1.0585	-0.88431	0.99571	-0.90039	1.3417	-1.3094
5.8472	1.2254	-0.94333	1.1218	-0.95358	1.3757	-1.5164
5.8612	1.4563	-1.0672	1.3001	-1.0489	1.5069	-1.7508
5.8762	1.6856	-1.2158	1.4783	-1.1514	1.6862	-1.9161
5.8902	1.8397	-1.3447	1.5964	-1.228	1.841	-1.9506
5.9052	1.8771	-1.4272	1.6217	-1.2664	1.9193	-1.8645
5.9192	1.805	-1.4574	1.5624	-1.2722	1.9126	-1.7202
5.9332	1.666	-1.4409	1.4553	-1.2546	1.8488	-1.5822
5.9482	1.51	-1.3872	1.3409	-1.2203	1.7657	-1.4802
5.9622	1.3727	-1.31	1.2443	-1.1759	1.6856	-1.4085
5.9772	1.2649	-1.2285	1.1693	-1.1313	1.6057	-1.3474
5.9912	1.1759	-1.1641	1.1026	-1.0976	1.508	-1.2842
6.0052	1.086	-1.1331	1.0265	-1.0812	1.3781	-1.2221
6.0202	0.98547	-1.1388	0.93433	-1.0798	1.2224	-1.1734
6.0342	0.88899	-1.1677	0.83998	-1.0821	1.0736	-1.1473
6.0492	0.83351	-1.1977	0.77524	-1.0751	0.97957	-1.1428
6.0632	0.85744	-1.2139	0.77226	-1.0549	0.97841	-1.1539
6.0772	0.97232	-1.2162	0.84129	-1.0299	1.0725	-1.1741
6.0922	1.1483	-1.2116	0.9602	-1.0116	1.2194	-1.1925
6.1062	1.3279	-1.2024	1.0854	-1.0047	1.3506	-1.1918
6.1212	1.4605	-1.1903	1.1791	-1.0094	1.4106	-1.1614
6.1352	1.5318	-1.1876	1.2303	-1.0307	1.387	-1.1143
6.1492	1.5612	-1.2108	1.2533	-1.0743	1.3078	-1.0814
6.1642	1.5776	-1.2595	1.269	-1.1314	1.2121	-1.0823
6.1782	1.5989	-1.3106	1.291	-1.1781	1.1249	-1.1097
6.1932	1.6327	-1.3429	1.3278	-1.1994	1.0582	-1.147
6.2072	1.683	-1.3677	1.3873	-1.2115	1.0228	-1.1983
6.2222	1.7477	-1.4207	1.47	-1.2511	1.0301	-1.286
6.2362	1.8077	-1.5196	1.5574	-1.335	1.0772	-1.4151
6.2502	1.8307	-1.6329	1.6147	-1.4347	1.1386	-1.547
6.2652	1.7903	-1.6997	1.6122	-1.4956	1.1778	-1.6205
6.2792	1.6868	-1.6789	1.5462	-1.4818	1.1706	-1.5984
6.2942	1.5473	-1.5775	1.4416	-1.3995	1.1185	-1.4924
6.3082	1.4105	-1.4337	1.3341	-1.2808	1.0425	-1.3454
6.3222	1.3095	-1.2841	1.2527	-1.1556	0.96865	-1.1991
6.3372	1.2644	-1.152	1.2125	-1.0434	0.91857	-1.0843
6.3512	1.2812	-1.0597	1.2184	-0.96573	0.90743	-1.0293
6.3662	1.3527	-1.034	1.2682	-0.94863	0.94256	-1.0578
6.3802	1.4623	-1.0886	1.3545	-1.0038	1.0185	-1.166
6.3942	1.5894	-1.2017	1.4645	-1.1082	1.1128	-1.3051
6.4092	1.7136	-1.3206	1.58	-1.2112	1.1897	-1.4023
6.4232	1.815	-1.3936	1.677	-1.2678	1.2144	-1.4079
6.4382	1.8747	-1.3999	1.7312	-1.2655	1.1708	-1.3262
6.4522	1.8833	-1.3517	1.7297	-1.2241	1.0718	-1.2015
6.4662	1.8491	-1.2751	1.6809	-1.173	0.95445	-1.0819
6.4812	1.7942	-1.1939	1.6102	-1.1342	0.85831	-0.99833
6.4952	1.7399	-1.1265	1.5433	-1.1199	0.80239	-0.9668
6.5102	1.69	-1.0875	1.4884	-1.1347	0.77627	-0.99297
6.5242	1.628	-1.0797	1.4324	-1.1705	0.75143	-1.0638
6.5382	1.5299	-1.0838	1.352	-1.1988	0.70314	-1.1371
6.5532	1.3833	-1.0615	1.2321	-1.178	0.62528	-1.1557
6.5672	1.1946	-0.98016	1.074	-1.0795	0.52837	-1.0824
6.5822	0.98153	-0.83936	0.89042	-0.91179	0.42668	-0.92757
6.5962	0.76163	-0.67184	0.69584	-0.7171	0.32861	-0.74105
6.6102	0.54976	-0.51757	0.50472	-0.54149	0.23757	-0.57386
6.6252	0.36166	-0.39601	0.33297	-0.40623	0.15729	-0.44618
6.6392	0.2124	-0.30194	0.19582	-0.30491	0.09307	-0.34755
6.6542	0.10949	-0.22184	0.10101	-0.22179	0.04829	-0.26016
6.6682	0.04894	-0.14996	0.04516	-0.14909	0.02169	-0.1781
6.6832	0.01881	-0.08991	0.01736	-0.08915	0.00837	-0.10758
6.6972	0.00619	-0.04679	0.00571	-0.04634	0.00276	-0.05621
6.7112	0.00174	-0.02089	0.0016	-0.02068	0.00077568	-0.02515
6.7262	0.00041491	-0.00796	0.00038279	-0.00788	0.0001855	-0.00959
6.7402	8.4284e-05	-0.00258	7.7752e-05	-0.00255	3.7706e-05	-0.00311
6.7552	1.4547e-05	-0.00071082	1.342e-05	-0.00070313	6.5107e-06	-0.00085735
6.7692	2.1322e-06	-0.00016629	1.967e-06	-0.00016449	9.5454e-07	-0.0002006
6.7832	2.6533e-07	-3.3027e-05	2.4477e-07	-3.267e-05	1.188e-07	-3.9845e-05
6.7982	2.8025e-08	-5.5681e-06	2.5852e-08	-5.5076e-06	1.255e-08	-6.7173e-06
6.8122	2.5122e-09	-7.9665e-07	2.3173e-09	-7.88e-07	1.125e-09	-9.6111e-07
6.8272	1.9108e-10	-9.6727e-08	1.7626e-10	-9.5681e-08	8.5574e-11	-1.167e-07
6.8412	1.2332e-11	-9.9659e-09	1.1375e-11	-9.8578e-09	5.5233e-12	-1.2024e-08
6.8552	6.7488e-13	-8.7128e-10	6.2251e-13	-8.6185e-10	3.0226e-13	-1.0512e-09
6.8702	3.1492e-14	-6.4627e-11	2.905e-14	-6.3927e-11	1.4105e-14	-7.7972e-11
6.8842	1.1773e-15	-4.0672e-12	1.086e-15	-4.0231e-12	5.2728e-16	-4.907e-12
6.8992	0	-2.1716e-13	0	-2.1481e-13	0	-2.62e-13
6.9132	0	-9.912e-15	0	-9.8043e-15	0	-1.1959e-14
6.9272	0	-3.0036e-16	0	-2.9711e-16	0	-3.6239e-16
6.9422	0	0	0	0	0	0
6.9562	0	0	0	0	0	0
6.9712	0	0	0	0	0	0
6.9852	0	0	0	0	0	0
6.9992	0	0	0	0	0	0
7.0142	0	0	0	0	0	0
7.0282	0	0	0	0	0	0
7.0432	0	0	0	0	0	0
7.0572	0	0	0	0	0	0
7.0722	0	0	0	0	0	0
7.0862	0	0	0	0	0	0
7.1002	0	0	0	0	0	0
7.1152	0	0	0	0	0	0
7.1292	0	0	0	0	0	0
7.1442	0	0	0	0	0	0
7.1582	0	0	0	0	0	0
7.1722	0	0	0	0	0	0
7.1872	0	0	0	0	0	0
7.2012	0	0	0	0	0	0
7.2162	0	0	0	0	0	0
7.2302	0	0	0	0	0	0
7.2442	0	0	0	0	0	0
7.2592	0	0	0	0	0	0
7.2732	0	0	0	0	0	0
7.2882	0	0	0	0	0	0
7.3022	0	0	0	0	0	0
7.3162	0	0	0	0	0	0
7.3312	0	0	0	0	0	0
7.3452	0	0	0	0	0	0
7.3602	0	0	0	0	0	0
7.3742	0	0	0	0	0	0
7.3882	0	0	0	0	0	0
7.4032	0	0	0	0	0	0
7.4172	0	0	0	0	0	0
7.4322	0	0	0	0	0	0
7.4462	0	0	0	0	0	0
7.4602	0	0	0	0	0	0
7.4752	0	0	0	0	0	0
7.4892	0	0	0	0	0	0
7.5042	0	0	0	0	0	0
7.5182	0	0	0	0	0	0
7.5332	0	0	0	0	0	0
7.5472	0	0	0	0	0	0
7.5612	0	0	0	0	0	0
7.5762	0	0	0	0	0	0
7.5902	0	0	0	0	0	0
7.6052	0	0	0	0	0	0
7.6192	0	0	0	0	0	0
7.6332	0	0	0	0	0	0
7.6482	0	0	0	0	0	0
7.6622	0	0	0	0	0	0
7.6772	0	0	0	0	0	0
7.6912	0	0	0	0	0	0
7.7052	0	0	0	0	0	0
7.7202	0	0	0	0	0	0
7.7342	0	0	0	0	0	0
7.7492	0	0	0	0	0	0
7.7632	0	0	0	0	0	0
7.7772	0	0	0	0	0	0
7.7922	0	0	0	0	0	0
7.8062	0	0	0	0	0	0
7.8212	0	0	0	0	0	0
7.8352	0	0	0	0	0	0
7.8492	0	0	0	0	0	0
7.8642	0	0	0	0	0	0
7.8782	0	0	0	0	0	0
7.8932	0	0	0	0	0	0
7.9072	0	0	0	0	0	0
[truncated: 2 more rows]

## Sheet: Figure 1c
	O		Fe		Pt
Energy （eV）	PDOS (1/eV)		PDOS (1/eV)		PDOS (1/eV)
-20.7136	0	0	0	0	0	0
-20.6996	0	0	0	0	0	0
-20.6856	0	0	0	0	0	0
-20.6716	0	0	0	0	0	0
-20.6566	0	0	0	0	0	0
-20.6426	0	0	0	0	0	0
-20.6286	0	0	0	0	0	0
-20.6146	0	0	0	0	0	0
-20.6006	0	0	0	0	0	0
-20.5866	0	0	0	0	0	0
-20.5726	0	0	0	0	0	0
-20.5586	0	0	0	0	0	0
-20.5446	0	0	0	0	0	0
-20.5306	0	0	0	0	0	0
-20.5166	0	0	0	0	0	0
-20.5026	0	0	0	0	0	0
-20.4886	0	0	0	0	0	0
-20.4746	0	0	0	0	0	0
-20.4606	0	0	0	0	0	0
-20.4466	0	0	0	0	0	0
-20.4326	0	0	0	0	0	0
-20.4186	0	0	0	0	0	0
-20.4046	0	0	0	0	0	0
-20.3906	0	0	0	0	0	0
-20.3766	0	0	0	0	0	0
-20.3626	0	0	0	0	0	0
-20.3486	0	0	0	0	0	0
-20.3346	0	0	0	0	0	0
-20.3206	0	0	0	0	0	0
-20.3066	0	0	0	0	0	0
-20.2926	0	0	0	0	0	0
-20.2786	0	0	0	0	0	0
-20.2646	0	0	0	0	0	0
-20.2506	0	0	0	0	0	0
-20.2356	0	0	0	0	0	0
-20.2216	0	0	0	0	0	0
-20.2076	0	0	0	0	0	0
-20.1936	0	0	0	0	0	0
-20.1796	0	0	0	0	0	0
-20.1656	0	0	0	0	0	0
-20.1516	0	0	0	0	0	0
-20.1376	0	0	0	0	0	0
-20.1236	0	0	0	0	0	0
-20.1096	0	0	0	0	0	0
-20.0956	0	0	0	0	0	0
-20.0816	0	0	0	0	0	0
-20.0676	0	0	0	0	0	0
-20.0536	0	0	0	0	0	0
-20.0396	0	0	0	0	0	0
-20.0256	0	0	0	0	0	0
-20.0116	0	0	0	0	0	0
-19.9976	0	0	0	0	0	0
-19.9836	0	0	0	0	0	0
-19.9696	0	0	0	0	0	0
-19.9556	0	0	0	0	0	0
-19.9416	0	0	0	0	0	0
-19.9276	0	0	0	0	0	0
-19.9136	0	0	0	0	0	0
-19.8996	0	0	0	0	0	0
-19.8856	0	0	0	0	0	0
-19.8716	0	0	0	0	0	0
-19.8576	0	0	0	0	0	0
-19.8436	0	0	0	0	0	0
-19.8296	0	0	0	0	0	0
-19.8146	0	0	0	0	0	0
-19.8006	0	0	0	0	0	0
-19.7866	0	0	0	0	0	0
-19.7726	0	0	0	0	0	0
-19.7586	0	0	0	0	0	0
-19.7446	0	0	0	0	0	0
-19.7306	0	-6.885e-16	0	-1.1363e-16	0	-1.2586e-17
-19.7166	0	-1.859e-14	0	-3.0679e-15	0	-3.3978e-16
-19.7026	0	-4.1655e-13	0	-6.8745e-14	0	-7.6151e-15
-19.6886	8.9144e-15	-7.8518e-12	1.5275e-15	-1.2958e-12	9.5542e-17	-1.4353e-13
-19.6746	1.8995e-13	-1.2679e-10	3.2548e-14	-2.0924e-11	2.0356e-15	-2.3182e-12
-19.6606	3.7435e-12	-1.7514e-09	6.4144e-13	-2.8903e-10	4.0117e-14	-3.2019e-11
-19.6466	6.2905e-11	-2.0698e-08	1.0778e-11	-3.416e-09	6.7415e-13	-3.7838e-10
-19.6326	9.0426e-10	-2.0931e-07	1.5495e-10	-3.4542e-08	9.6904e-12	-3.827e-09
-19.6186	1.1121e-08	-1.8112e-06	1.9057e-09	-2.989e-07	1.1919e-10	-3.312e-08
-19.6046	1.1703e-07	-1.3413e-05	2.0052e-08	-2.2133e-06	1.2542e-09	-2.4532e-07
-19.5906	1.0536e-06	-8.5017e-05	1.8053e-07	-1.4029e-05	1.1291e-08	-1.5556e-06
-19.5766	8.1166e-06	-0.00046142	1.3908e-06	-7.6132e-05	8.6983e-08	-8.4491e-06
-19.5626	5.3505e-05	-0.00215	9.1687e-06	-0.0003539	5.735e-07	-3.9331e-05
-19.5486	0.00030187	-0.00855	5.1726e-05	-0.00141	3.2352e-06	-0.00015708
-19.5346	0.00146	-0.02924	0.00024976	-0.00482	1.5624e-05	-0.00053938
-19.5206	0.00602	-0.08605	0.00103	-0.01418	6.459e-05	-0.0016
-19.5066	0.02132	-0.21861	0.00365	-0.03597	0.00022866	-0.00411
-19.4926	0.06466	-0.48242	0.01108	-0.07921	0.00069394	-0.00923
-19.4786	0.16819	-0.93362	0.02881	-0.15275	0.00181	-0.01841
-19.4646	0.37611	-1.6063	0.06441	-0.26144	0.00406	-0.03308
-19.4506	0.72656	-2.4995	0.12433	-0.40384	0.00788	-0.05448
-19.4366	1.2239	-3.577	0.20914	-0.57279	0.01343	-0.0832
-19.4226	1.8303	-4.758	0.31197	-0.75474	0.02054	-0.11781
-19.4086	2.506	-5.8825	0.42527	-0.92573	0.02918	-0.15295
-19.3936	3.2776	-6.7141	0.55259	-1.0511	0.04014	-0.17905
-19.3796	4.2553	-7.0452	0.71219	-1.1024	0.05492	-0.18614
-19.3656	5.5367	-6.8788	0.92093	-1.0829	0.07422	-0.16984
-19.3516	7.055	-6.4846	1.1692	-1.0364	0.09605	-0.13554
-19.3376	8.5177	-6.2239	1.4099	-1.0176	0.11541	-0.09509
-19.3236	9.5186	-6.2442	1.5762	-1.0443	0.12641	-0.05985
-19.3096	9.7446	-6.3449	1.616	-1.0781	0.12546	-0.03543
-19.2956	9.1161	-6.1552	1.5149	-1.0545	0.11307	-0.02136
-19.2816	7.8006	-5.4666	1.299	-0.93905	0.0932	-0.0147
-19.2676	6.1343	-4.4397	1.0229	-0.76057	0.07148	-0.01338
-19.2536	4.5313	-3.5379	0.7541	-0.59857	0.05383	-0.01775
-19.2396	3.3855	-3.283	0.55737	-0.54147	0.04542	-0.0297
-19.2256	2.9814	-4.0142	0.47916	-0.64634	0.04989	-0.0506
-19.2116	3.4233	-5.7485	0.53669	-0.91712	0.06808	-0.07879
-19.1976	4.6145	-8.1562	0.71529	-1.3013	0.09688	-0.10863
-19.1836	6.2866	-10.654	0.97393	-1.705	0.12909	-0.132
-19.1696	8.0804	-12.604	1.2579	-2.0243	0.15536	-0.14217
-19.1556	9.6559	-13.547	1.5151	-2.183	0.16793	-0.13702
-19.1416	10.793	-13.362	1.7098	-2.1587	0.16425	-0.1197
-19.1276	11.428	-12.271	1.8281	-1.9859	0.14792	-0.09647
-19.1136	11.61	-10.718	1.8726	-1.7361	0.12648	-0.07367
-19.0996	11.447	-9.1821	1.8557	-1.4876	0.10803	-0.05575
-19.0856	11.09	-8.0189	1.7989	-1.2988	0.09957	-0.04477
-19.0716	10.738	-7.3776	1.7319	-1.1934	0.10715	-0.04122
-19.0576	10.609	-7.2173	1.6885	-1.1635	0.13614	-0.04547
-19.0436	10.846	-7.3894	1.6912	-1.1828	0.18946	-0.05911
-19.0296	11.412	-7.7401	1.737	-1.223	0.26299	-0.08482
-19.0156	12.034	-8.1659	1.7903	-1.266	0.3414	-0.12339
-19.0016	12.289	-8.5951	1.7962	-1.3037	0.40063	-0.16964
-18.9876	11.824	-8.959	1.7098	-1.3327	0.41829	-0.2115
-18.9726	10.607	-9.2325	1.5291	-1.3584	0.38645	-0.23519
-18.9586	9.0048	-9.5385	1.3059	-1.4057	0.31693	-0.23411
-18.9446	7.649	-10.164	1.1292	-1.5172	0.23367	-0.21411
-18.9306	7.1871	-11.375	1.0918	-1.7273	0.15889	-0.18917
-18.9166	8.0337	-13.18	1.2548	-2.0295	0.10485	-0.17203
-18.9026	10.197	-15.267	1.6204	-2.3703	0.07288	-0.16693
-18.8886	13.229	-17.207	2.1201	-2.6817	0.05768	-0.17014
-18.8746	16.39	-18.732	2.6374	-2.9235	0.05242	-0.17548
-18.8606	18.976	-19.849	3.0596	-3.0993	0.05213	-0.17894
-18.8466	20.629	-20.732	3.3281	-3.2381	0.05484	-0.17959
-18.8326	21.392	-21.5	3.4497	-3.3605	0.06068	-0.17767
-18.8186	21.528	-22.076	3.4671	-3.4554	0.06999	-0.1731
-18.8046	21.308	-22.216	3.4263	-3.4838	0.08217	-0.16544
-18.7906	20.962	-21.716	3.3658	-3.4101	0.09603	-0.15522
-18.7766	20.698	-20.662	3.32	-3.2443	0.11061	-0.14473
-18.7626	20.663	-19.542	3.3112	-3.0616	0.12519	-0.13746
-18.7486	20.832	-19.062	3.3332	-2.9743	0.13826	-0.13627
-18.7346	21	-19.733	3.354	-3.0676	0.147	-0.14117
-18.7206	20.987	-21.536	3.3461	-3.3449	0.14838	-0.149
-18.7066	20.846	-23.906	3.3214	-3.7217	0.14141	-0.15566
-18.6926	20.915	-26.047	3.3353	-4.0725	0.12867	-0.15901
-18.6786	21.573	-27.338	3.4471	-4.2958	0.1155	-0.16055
-18.6646	22.912	-27.644	3.6669	-4.3631	0.1073	-0.16481
-18.6506	24.592	-27.361	3.9362	-4.3298	0.10696	-0.17781
-18.6366	26.062	-27.214	4.1649	-4.3051	0.11371	-0.20533
-18.6226	26.967	-27.893	4.2975	-4.3949	0.1242	-0.25061
-18.6086	27.415	-29.674	4.3554	-4.6425	0.13494	-0.31095
-18.5946	27.881	-32.221	4.4181	-5.0015	0.14452	-0.37502
-18.5806	28.835	-34.719	4.5624	-5.3543	0.15445	-0.42485
-18.5666	30.429	-36.259	4.809	-5.57	0.16747	-0.44337
-18.5516	32.394	-36.351	5.1128	-5.5779	0.1847	-0.42449
-18.5376	34.248	-35.193	5.3952	-5.4068	0.20371	-0.37784
-18.5236	35.526	-33.565	5.5834	-5.1692	0.21951	-0.32229
-18.5096	35.933	-32.376	5.6337	-5.0014	0.22759	-0.27464
-18.4956	35.407	-32.255	5.5371	-4.9999	0.22634	-0.24109
-18.4816	34.13	-33.324	5.3245	-5.1866	0.21735	-0.21763
-18.4676	32.518	-35.23	5.0645	-5.5089	0.20366	-0.19621
-18.4536	31.1	-37.358	4.8431	-5.8706	0.18842	-0.1716
-18.4396	30.307	-39.17	4.728	-6.1846	0.17437	-0.14372
-18.4256	30.311	-40.491	4.7411	-6.4202	0.16416	-0.11557
-18.4116	31.061	-41.562	4.8664	-6.6131	0.16023	-0.09065
-18.3976	32.459	-42.806	5.0814	-6.8287	0.16414	-0.07096
-18.3836	34.489	-44.493	5.3829	-7.108	0.17609	-0.05665
-18.3696	37.191	-46.579	5.7811	-7.4443	0.1946	-0.0468
-18.3556	40.494	-48.829	6.2716	-7.8006	0.21689	-0.04022
-18.3416	44.155	-51.027	6.8213	-8.1411	0.23921	-0.03597
-18.3276	47.878	-53.083	7.3866	-8.4518	0.25812	-0.03348
-18.3136	51.518	-55.06	7.946	-8.7393	0.27161	-0.0324
-18.2996	55.154	-57.01	8.5098	-9.009	0.27994	-0.03244
-18.2856	58.957	-58.869	9.1008	-9.2477	0.28571	-0.03326
-18.2716	62.993	-60.43	9.7197	-9.422	0.29253	-0.03441
-18.2576	67.08	-61.548	10.332	-9.5035	0.30257	-0.03552
-18.2436	70.805	-62.252	10.865	-9.4975	0.31442	-0.03656
-18.2296	73.513	-62.799	11.223	-9.447	0.32269	-0.03782
-18.2156	74.521	-63.399	11.306	-9.3978	0.32096	-0.03963
-18.2016	73.436	-64.021	11.058	-9.3608	0.30602	-0.04195
-18.1876	70.509	-64.314	10.521	-9.2963	0.2804	-0.04419
-18.1736	66.69	-63.836	9.8407	-9.1419	0.25091	-0.04543
-18.1596	63.192	-62.396	9.2041	-8.8604	0.22445	-0.04487
-18.1456	60.812	-60.301	8.7411	-8.4827	0.20411	-0.04223
-18.1306	59.571	-58.279	8.4636	-8.1015	0.18888	-0.03783
-18.1166	58.915	-57.073	8.2894	-7.8186	0.17547	-0.03256
-18.1026	58.235	-56.908	8.125	-7.6737	0.16082	-0.0275
-18.0886	57.364	-57.323	7.9385	-7.6163	0.14363	-0.02344
-18.0746	56.632	-57.458	7.7699	-7.5411	0.12477	-0.02071
-18.0606	56.523	-56.663	7.6785	-7.3641	0.10649	-0.01912
-18.0466	57.174	-54.948	7.6761	-7.0836	0.09113	-0.01828
-18.0326	58.211	-52.935	7.7094	-6.7758	0.07988	-0.01791
-18.0186	59.039	-51.321	7.7039	-6.5268	0.07243	-0.0179
-18.0046	59.318	-50.326	7.6317	-6.3614	0.06764	-0.01828
-17.9906	59.26	-49.664	7.5371	-6.2347	0.06442	-0.01925
-17.9766	59.377	-49.034	7.4918	-6.0977	0.0623	-0.02133
-17.9626	59.836	-48.627	7.5133	-5.9649	0.06123	-0.02577
-17.9486	60.18	-49	7.5266	-5.9074	0.06086	-0.03475
-17.9346	59.635	-50.485	7.4188	-5.9757	0.06015	-0.05176
-17.9206	57.874	-52.64	7.139	-6.1296	0.05774	-0.08188
-17.9066	55.379	-54.393	6.7498	-6.2472	0.05293	-0.1314
-17.8926	53.083	-54.714	6.3777	-6.2051	0.04636	-0.20537
-17.8786	51.628	-53.249	6.1154	-5.9593	0.03972	-0.30198
-17.8646	50.968	-50.475	5.9676	-5.569	0.03487	-0.40689
-17.8506	50.628	-47.364	5.8802	-5.1567	0.03277	-0.49376
-17.8366	50.208	-44.809	5.8031	-4.8337	0.03306	-0.5356
-17.8226	49.592	-43.093	5.7168	-4.6331	0.03443	-0.51936
-17.8086	48.75	-41.695	5.6121	-4.4847	0.03538	-0.45437
-17.7946	47.512	-39.554	5.4594	-4.2565	0.03491	-0.36447
-17.7806	45.529	-35.796	5.2116	-3.8442	0.03287	-0.27347
-17.7666	42.483	-30.395	4.8326	-3.2496	0.02976	-0.19499
-17.7526	38.369	-24.34	4.3315	-2.5918	0.02626	-0.1327
-17.7386	33.651	-19.157	3.7753	-2.0469	0.02301	-0.08552
-17.7246	29.178	-16.149	3.2734	-1.7609	0.02052	-0.05162
-17.7096	25.904	-15.794	2.9347	-1.7862	0.01928	-0.02918
-17.6956	24.448	-17.61	2.8159	-2.0675	0.01955	-0.01596
-17.6816	24.784	-20.466	2.8936	-2.4742	0.02109	-0.00915
-17.6676	26.28	-23.126	3.0752	-2.8587	0.02312	-0.00601
-17.6536	28.006	-24.785	3.245	-3.1167	0.02475	-0.00452
-17.6396	29.169	-25.357	3.3185	-3.2273	0.02561	-0.00357
-17.6256	29.404	-25.358	3.2736	-3.2481	0.02608	-0.00275
-17.6116	28.811	-25.404	3.1435	-3.2541	0.02678	-0.00205
-17.5976	27.721	-25.645	2.9788	-3.2663	0.02775	-0.00155
-17.5836	26.371	-25.604	2.8087	-3.2302	0.02817	-0.00125
-17.5696	24.796	-24.611	2.6338	-3.0681	0.027	-0.00112
-17.5556	22.985	-22.37	2.4521	-2.752	0.02385	-0.00106
-17.5416	21.129	-19.213	2.287	-2.3326	0.01938	-0.00098602
-17.5276	19.612	-15.905	2.1801	-1.9118	0.01484	-0.00085882
-17.5136	18.69	-13.24	2.1507	-1.588	0.01117	-0.00068913
-17.4996	18.183	-11.638	2.1635	-1.4069	0.0086	-0.00051485
-17.4856	17.506	-10.943	2.1373	-1.3403	0.0068	-0.00037201
-17.4716	16.053	-10.558	1.9936	-1.3084	0.00533	-0.00027365
-17.4576	13.579	-9.9332	1.7051	-1.2419	0.00397	-0.00021427
-17.4436	10.367	-9.0152	1.3111	-1.1365	0.00273	-0.00018521
-17.4296	7.0398	-8.2503	0.8945	-1.0512	0.00169	-0.00018341
-17.4156	4.2077	-8.1188	0.53637	-1.0474	0.00094152	-0.00020704
-17.4016	2.1967	-8.6207	0.28066	-1.123	0.00046449	-0.00024529
-17.3876	0.99629	-9.1897	0.12747	-1.2039	0.00020183	-0.00027699
-17.3736	0.39079	-9.1265	0.05005	-1.1987	7.6744e-05	-0.00028058
-17.3596	0.13216	-8.1527	0.01694	-1.0724	2.5397e-05	-0.00024784
-17.3456	0.03852	-6.6474	0.00494	-0.87618	7.2838e-06	-0.000189
-17.3316	0.01004	-5.3941	0.00129	-0.71415	1.8179e-06	-0.00012425
-17.3176	0.00438	-5.0755	0.00056321	-0.67678	4.6819e-07	-7.1072e-05
-17.3036	0.011	-5.8605	0.00142	-0.78633	4.5615e-07	-3.6643e-05
-17.2886	0.04178	-7.3054	0.00539	-0.98284	1.5259e-06	-1.8852e-05
-17.2746	0.14019	-8.5913	0.01808	-1.1567	5.0927e-06	-1.1839e-05
-17.2606	0.40309	-9.0179	0.052	-1.2138	1.4641e-05	-1.0791e-05
-17.2466	0.99237	-8.4509	0.12799	-1.1356	3.6036e-05	-1.4038e-05
-17.2326	2.0909	-7.4153	0.26969	-0.99207	7.594e-05	-2.2712e-05
-17.2186	3.7704	-6.7251	0.48637	-0.89214	0.00013695	-3.8705e-05
-17.2046	5.8207	-6.907	0.75084	-0.90715	0.00021142	-6.1746e-05
-17.1906	7.6917	-7.8301	0.9921	-1.0211	0.00027938	-8.7199e-05
-17.1766	8.7002	-8.8113	1.1222	-1.1453	0.00031603	-0.00010677
-17.1626	8.4237	-9.1271	1.0866	-1.1851	0.00030595	-0.00011274
-17.1486	6.9813	-8.5566	0.90055	-1.1109	0.00025361	-0.00010319
-17.1346	4.9534	-7.5487	0.63889	-0.98086	0.00017991	-8.3502e-05
-17.1206	3.0079	-6.8789	0.38797	-0.89522	0.00010926	-6.2818e-05
-17.1066	1.5632	-7.0584	0.20167	-0.92031	5.6806e-05	-4.8378e-05
-17.0926	0.69566	-7.9437	0.08973	-1.0371	2.5272e-05	-4.1785e-05
-17.0786	0.26492	-8.8229	0.03417	-1.1526	9.6243e-06	-3.9759e-05
-17.0646	0.08635	-8.9153	0.01114	-1.1651	3.137e-06	-3.7584e-05
-17.0506	0.02409	-7.8883	0.00311	-1.0309	8.7512e-07	-3.2426e-05
-17.0366	0.00575	-6.0204	0.00074183	-0.78683	2.0896e-07	-2.4524e-05
-17.0226	0.00118	-3.9441	0.00015158	-0.5155	4.269e-08	-1.6012e-05
-17.0086	0.00020549	-2.2138	2.6505e-05	-0.28933	7.4662e-09	-8.9743e-06
-16.9946	3.0745e-05	-1.0639	3.9658e-06	-0.13905	1.1172e-09	-4.3105e-06
-16.9806	3.9372e-06	-0.43777	5.078e-07	-0.05721	1.4305e-10	-1.7724e-06
-16.9666	4.3129e-07	-0.15414	5.5634e-08	-0.02015	1.5672e-11	-6.2378e-07
-16.9526	4.0433e-08	-0.04646	5.2151e-09	-0.00607	1.4692e-12	-1.8794e-07
-16.9386	3.2425e-09	-0.01199	4.1826e-10	-0.00157	1.1784e-13	-4.8469e-08
-16.9246	2.2252e-10	-0.00265	2.8698e-11	-0.00034578	8.0857e-15	-1.0694e-08
-16.9106	1.306e-11	-0.00049987	1.6845e-12	-6.5337e-05	4.746e-16	-2.0198e-09
-16.8966	6.5674e-13	-8.0832e-05	8.4711e-14	-1.0563e-05	2.386e-17	-3.2646e-10
-16.8826	2.7814e-14	-1.1183e-05	3.5876e-15	-1.4614e-06	1.0137e-18	-4.5142e-11
-16.8676	0	-1.3239e-06	0	-1.7302e-07	0	-5.3423e-12
-16.8536	0	-1.341e-07	0	-1.7527e-08	0	-5.4103e-13
-16.8396	0	-1.1623e-08	0	-1.5191e-09	0	-4.6877e-14
-16.8256	0	-8.6189e-10	0	-1.1264e-10	0	-3.4746e-15
-16.8116	0	-5.4678e-11	0	-7.1453e-12	0	-2.203e-16
-16.7976	0	-2.9653e-12	0	-3.8758e-13	0	-1.1945e-17
-16.7836	0	-1.3797e-13	0	-1.8031e-14	0	-5.5613e-19
-16.7696	0	-6.2017e-15	0	-8.1042e-16	0	-2.5167e-20
-16.7556	0	0	0	0	0	0
-16.7416	0	0	0	0	0	0
-16.7276	0	0	0	0	0	0
-16.7136	0	0	0	0	0	0
-16.6996	0	0	0	0	0	0
-16.6856	0	0	0	0	0	0
-16.6716	0	0	0	0	0	0
-16.6576	0	0	0	0	0	0
-16.6436	0	0	0	0	0	0
-16.6296	0	0	0	0	0	0
-16.6156	0	0	0	0	0	0
-16.6016	0	0	0	0	0	0
-16.5876	0	0	0	0	0	0
-16.5736	0	0	0	0	0	0
-16.5596	0	0	0	0	0	0
-16.5456	0	0	0	0	0	0
-16.5316	0	0	0	0	0	0
-16.5176	0	0	0	0	0	0
-16.5036	0	0	0	0	0	0
-16.4896	0	0	0	0	0	0
-16.4756	0	0	0	0	0	0
-16.4616	0	0	0	0	0	0
-16.4466	0	0	0	0	0	0
-16.4326	0	0	0	0	0	0
-16.4186	0	0	0	0	0	0
-16.4046	0	0	0	0	0	0
-16.3906	0	0	0	0	0	0
-16.3766	0	0	0	0	0	0
-16.3626	0	0	0	0	0	0
-16.3486	0	0	0	0	0	0
-16.3346	0	0	0	0	0	0
-16.3206	0	0	0	0	0	0
-16.3066	0	0	0	0	0	0
-16.2926	0	0	0	0	0	0
-16.2786	0	0	0	0	0	0
-16.2646	0	0	0	0	0	0
-16.2506	0	0	0	0	0	0
-16.2366	0	0	0	0	0	0
-16.2226	0	0	0	0	0	0
-16.2086	0	0	0	0	0	0
-16.1946	0	0	0	0	0	0
-16.1806	0	0	0	0	0	0
-16.1666	0	0	0	0	0	0
-16.1526	0	0	0	0	0	0
-16.1386	0	0	0	0	0	0
-16.1246	0	0	0	0	0	0
-16.1106	0	0	0	0	0	0
-16.0966	0	0	0	0	0	0
-16.0826	0	0	0	0	0	0
-16.0686	0	0	0	0	0	0
-16.0546	0	0	0	0	0	0
-16.0406	0	0	0	0	0	0
-16.0256	0	0	0	0	0	0
-16.0116	0	0	0	0	0	0
-15.9976	0	0	0	0	0	0
-15.9836	0	0	0	0	0	0
-15.9696	0	0	0	0	0	0
-15.9556	0	0	0	0	0	0
-15.9416	0	0	0	0	0	0
-15.9276	0	0	0	0	0	0
-15.9136	0	0	0	0	0	0
-15.8996	0	0	0	0	0	0
-15.8856	0	0	0	0	0	0
-15.8716	0	0	0	0	0	0
-15.8576	0	0	0	0	0	0
-15.8436	0	0	0	0	0	0
-15.8296	0	0	0	0	0	0
-15.8156	0	0	0	0	0	0
-15.8016	0	0	0	0	0	0
-15.7876	0	0	0	0	0	0
-15.7736	0	0	0	0	0	0
-15.7596	0	0	0	0	0	0
-15.7456	0	0	0	0	0	0
-15.7316	0	0	0	0	0	0
-15.7176	0	0	0	0	0	0
-15.7036	0	0	0	0	0	0
-15.6896	0	0	0	0	0	0
-15.6756	0	0	0	0	0	0
-15.6616	0	0	0	0	0	0
-15.6476	0	0	0	0	0	0
-15.6336	0	0	0	0	0	0
-15.6196	0	0	0	0	0	0
-15.6046	0	0	0	0	0	0
-15.5906	0	0	0	0	0	0
-15.5766	0	0	0	0	0	0
-15.5626	0	0	0	0	0	0
-15.5486	0	0	0	0	0	0
-15.5346	0	0	0	0	0	0
-15.5206	0	0	0	0	0	0
-15.5066	0	0	0	0	0	0
-15.4926	0	0	0	0	0	0
-15.4786	0	0	0	0	0	0
-15.4646	0	0	0	0	0	0
-15.4506	0	0	0	0	0	0
-15.4366	0	0	0	0	0	0
-15.4226	0	0	0	0	0	0
-15.4086	0	0	0	0	0	0
-15.3946	0	0	0	0	0	0
-15.3806	0	0	0	0	0	0
-15.3666	0	0	0	0	0	0
-15.3526	0	0	0	0	0	0
-15.3386	0	0	0	0	0	0
-15.3246	0	0	0	0	0	0
-15.3106	0	0	0	0	0	0
-15.2966	0	0	0	0	0	0
-15.2826	0	0	0	0	0	0
-15.2686	0	0	0	0	0	0
-15.2546	0	0	0	0	0	0
-15.2406	0	0	0	0	0	0
-15.2266	0	0	0	0	0	0
-15.2126	0	0	0	0	0	0
-15.1986	0	0	0	0	0	0
-15.1836	0	0	0	0	0	0
-15.1696	0	0	0	0	0	0
-15.1556	0	0	0	0	0	0
-15.1416	0	0	0	0	0	0
-15.1276	0	0	0	0	0	0
-15.1136	0	0	0	0	0	0
-15.0996	0	0	0	0	0	0
-15.0856	0	0	0	0	0	0
-15.0716	0	0	0	0	0	0
-15.0576	0	0	0	0	0	0
-15.0436	0	0	0	0	0	0
-15.0296	0	0	0	0	0	0
-15.0156	0	0	0	0	0	0
-15.0016	0	0	0	0	0	0
-14.9876	0	0	0	0	0	0
-14.9736	0	0	0	0	0	0
-14.9596	0	0	0	0	0	0
-14.9456	0	0	0	0	0	0
-14.9316	0	0	0	0	0	0
-14.9176	0	0	0	0	0	0
-14.9036	0	0	0	0	0	0
-14.8896	0	0	0	0	0	0
-14.8756	0	0	0	0	0	0
-14.8616	0	0	0	0	0	0
-14.8476	0	0	0	0	0	0
-14.8336	0	0	0	0	0	0
-14.8196	0	0	0	0	0	0
-14.8056	0	0	0	0	0	0
-14.7916	0	0	0	0	0	0
-14.7776	0	0	0	0	0	0
-14.7626	0	0	0	0	0	0
-14.7486	0	0	0	0	0	0
-14.7346	0	0	0	0	0	0
-14.7206	0	0	0	0	0	0
-14.7066	0	0	0	0	0	0
-14.6926	0	0	0	0	0	0
-14.6786	0	0	0	0	0	0
-14.6646	0	0	0	0	0	0
-14.6506	0	0	0	0	0	0
-14.6366	0	0	0	0	0	0
-14.6226	0	0	0	0	0	0
-14.6086	0	0	0	0	0	0
-14.5946	0	0	0	0	0	0
-14.5806	0	0	0	0	0	0
-14.5666	0	0	0	0	0	0
-14.5526	0	0	0	0	0	0
-14.5386	0	0	0	0	0	0
-14.5246	0	0	0	0	0	0
-14.5106	0	0	0	0	0	0
-14.4966	0	0	0	0	0	0
-14.4826	0	0	0	0	0	0
-14.4686	0	0	0	0	0	0
-14.4546	0	0	0	0	0	0
-14.4406	0	0	0	0	0	0
-14.4266	0	0	0	0	0	0
-14.4126	0	0	0	0	0	0
-14.3986	0	0	0	0	0	0
-14.3846	0	0	0	0	0	0
-14.3706	0	0	0	0	0	0
-14.3566	0	0	0	0	0	0
-14.3416	0	0	0	0	0	0
-14.3276	0	0	0	0	0	0
-14.3136	0	0	0	0	0	0
-14.2996	0	0	0	0	0	0
-14.2856	0	0	0	0	0	0
-14.2716	0	0	0	0	0	0
-14.2576	0	0	0	0	0	0
-14.2436	0	0	0	0	0	0
-14.2296	0	0	0	0	0	0
-14.2156	0	0	0	0	0	0
-14.2016	0	0	0	0	0	0
-14.1876	0	0	0	0	0	0
-14.1736	0	0	0	0	0	0
-14.1596	0	0	0	0	0	0
-14.1456	0	0	0	0	0	0
-14.1316	0	0	0	0	0	0
-14.1176	0	0	0	0	0	0
-14.1036	0	0	0	0	0	0
-14.0896	0	0	0	0	0	0
-14.0756	0	0	0	0	0	0
-14.0616	0	0	0	0	0	0
-14.0476	0	0	0	0	0	0
-14.0336	0	0	0	0	0	0
-14.0196	0	0	0	0	0	0
-14.0056	0	0	0	0	0	0
-13.9916	0	0	0	0	0	0
-13.9776	0	0	0	0	0	0
-13.9636	0	0	0	0	0	0
-13.9496	0	0	0	0	0	0
-13.9356	0	0	0	0	0	0
-13.9206	0	0	0	0	0	0
-13.9066	0	0	0	0	0	0
-13.8926	0	0	0	0	0	0
-13.8786	0	0	0	0	0	0
-13.8646	0	0	0	0	0	0
-13.8506	0	0	0	0	0	0
-13.8366	0	0	0	0	0	0
-13.8226	0	0	0	0	0	0
-13.8086	0	0	0	0	0	0
-13.7946	0	0	0	0	0	0
-13.7806	0	0	0	0	0	0
-13.7666	0	0	0	0	0	0
-13.7526	0	0	0	0	0	0
-13.7386	0	0	0	0	0	0
-13.7246	0	0	0	0	0	0
-13.7106	0	0	0	0	0	0
-13.6966	0	0	0	0	0	0
-13.6826	0	0	0	0	0	0
-13.6686	0	0	0	0	0	0
-13.6546	0	0	0	0	0	0
-13.6406	0	0	0	0	0	0
-13.6266	0	0	0	0	0	0
-13.6126	0	0	0	0	0	0
-13.5986	0	0	0	0	0	0
-13.5846	0	0	0	0	0	0
-13.5706	0	0	0	0	0	0
-13.5566	0	0	0	0	0	0
-13.5426	0	0	0	0	0	0
-13.5286	0	0	0	0	0	0
-13.5146	0	0	0	0	0	0
-13.4996	0	0	0	0	0	0
-13.4856	0	0	0	0	0	0
-13.4716	0	0	0	0	0	0
-13.4576	0	0	0	0	0	0
-13.4436	0	0	0	0	0	0
-13.4296	0	0	0	0	0	0
-13.4156	0	0	0	0	0	0
-13.4016	0	0	0	0	0	0
-13.3876	0	0	0	0	0	0
-13.3736	0	0	0	0	0	0
-13.3596	0	0	0	0	0	0
-13.3456	0	0	0	0	0	0
-13.3316	0	0	0	0	0	0
-13.3176	0	0	0	0	0	0
-13.3036	0	0	0	0	0	0
-13.2896	0	0	0	0	0	0
-13.2756	0	0	0	0	0	0
-13.2616	0	0	0	0	0	0
-13.2476	0	0	0	0	0	0
-13.2336	0	0	0	0	0	0
-13.2196	0	0	0	0	0	0
-13.2056	0	0	0	0	0	0
-13.1916	0	0	0	0	0	0
-13.1776	0	0	0	0	0	0
-13.1636	0	0	0	0	0	0
-13.1496	0	0	0	0	0	0
-13.1356	0	0	0	0	0	0
-13.1216	0	0	0	0	0	0
-13.1076	0	0	0	0	0	0
-13.0936	0	0	0	0	0	0
-13.0786	0	0	0	0	0	0
-13.0646	0	0	0	0	0	0
-13.0506	0	0	0	0	0	0
-13.0366	0	0	0	0	0	0
-13.0226	0	0	0	0	0	0
-13.0086	0	0	0	0	0	0
-12.9946	0	0	0	0	0	0
-12.9806	0	0	0	0	0	0
-12.9666	0	0	0	0	0	0
-12.9526	0	0	0	0	0	0
-12.9386	0	0	0	0	0	0
-12.9246	0	0	0	0	0	0
-12.9106	0	0	0	0	0	0
-12.8966	0	0	0	0	0	0
-12.8826	0	0	0	0	0	0
-12.8686	0	0	0	0	0	0
-12.8546	0	0	0	0	0	0
-12.8406	0	0	0	0	0	0
-12.8266	0	0	0	0	0	0
-12.8126	0	0	0	0	0	0
-12.7986	0	0	0	0	0	0
-12.7846	0	0	0	0	0	0
-12.7706	0	0	0	0	0	0
-12.7566	0	0	0	0	0	0
-12.7426	0	0	0	0	0	0
-12.7286	0	0	0	0	0	0
-12.7146	0	0	0	0	0	0
-12.7006	0	0	0	0	0	0
-12.6866	0	0	0	0	0	0
-12.6726	0	0	0	0	0	0
-12.6576	0	0	0	0	0	0
-12.6436	0	0	0	0	0	0
-12.6296	0	0	0	0	0	0
-12.6156	0	0	0	0	0	0
-12.6016	0	0	0	0	0	0
-12.5876	0	0	0	0	0	0
-12.5736	0	0	0	0	0	0
-12.5596	0	0	0	0	0	0
-12.5456	0	0	0	0	0	0
-12.5316	0	0	0	0	0	0
-12.5176	0	0	0	0	0	0
-12.5036	0	0	0	0	0	0
-12.4896	0	0	0	0	0	0
-12.4756	0	0	0	0	0	0
-12.4616	0	0	0	0	0	0
-12.4476	0	0	0	0	0	0
-12.4336	0	0	0	0	0	0
-12.4196	0	0	0	0	0	0
-12.4056	0	0	0	0	0	0
-12.3916	0	0	0	0	0	0
-12.3776	0	0	0	0	0	0
-12.3636	0	0	0	0	0	0
-12.3496	0	0	0	0	0	0
-12.3356	0	0	0	0	0	0
-12.3216	0	0	0	0	0	0
-12.3076	0	0	0	0	0	0
-12.2936	0	0	0	0	0	0
-12.2796	0	0	0	0	0	0
-12.2656	0	0	0	0	0	0
-12.2516	0	0	0	0	0	0
-12.2366	0	0	0	0	0	0
-12.2226	0	0	0	0	0	0
-12.2086	0	0	0	0	0	0
-12.1946	0	0	0	0	0	0
-12.1806	0	0	0	0	0	0
-12.1666	0	0	0	0	0	0
-12.1526	0	0	0	0	0	0
-12.1386	0	0	0	0	0	0
-12.1246	0	0	0	0	0	0
-12.1106	0	0	0	0	0	0
-12.0966	0	0	0	0	0	0
-12.0826	0	0	0	0	0	0
-12.0686	0	0	0	0	0	0
-12.0546	0	0	0	0	0	0
-12.0406	0	0	0	0	0	0
-12.0266	0	0	0	0	0	0
-12.0126	0	0	0	0	0	0
-11.9986	0	0	0	0	0	0
-11.9846	0	0	0	0	0	0
-11.9706	0	0	0	0	0	0
-11.9566	0	0	0	0	0	0
-11.9426	0	0	0	0	0	0
-11.9286	0	0	0	0	0	0
-11.9146	0	0	0	0	0	0
-11.9006	0	0	0	0	0	0
-11.8866	0	0	0	0	0	0
-11.8726	0	0	0	0	0	0
-11.8586	0	0	0	0	0	0
-11.8446	0	0	0	0	0	0
-11.8306	0	0	0	0	0	0
-11.8156	0	0	0	0	0	0
-11.8016	0	0	0	0	0	0
-11.7876	0	0	0	0	0	0
-11.7736	0	0	0	0	0	0
-11.7596	0	0	0	0	0	0
-11.7456	0	0	0	0	0	0
-11.7316	0	0	0	0	0	0
-11.7176	0	0	0	0	0	0
-11.7036	0	0	0	0	0	0
-11.6896	0	0	0	0	0	0
-11.6756	0	0	0	0	0	0
-11.6616	0	0	0	0	0	0
-11.6476	0	0	0	0	0	0
-11.6336	0	0	0	0	0	0
-11.6196	0	0	0	0	0	0
-11.6056	0	0	0	0	0	0
-11.5916	0	0	0	0	0	0
-11.5776	0	0	0	0	0	0
-11.5636	0	0	0	0	0	0
-11.5496	0	0	0	0	0	0
-11.5356	0	0	0	0	0	0
-11.5216	0	0	0	0	0	0
-11.5076	0	0	0	0	0	0
-11.4936	0	0	0	0	0	0
-11.4796	0	0	0	0	0	0
-11.4656	0	0	0	0	0	0
-11.4516	0	0	0	0	0	0
-11.4376	0	0	0	0	0	0
-11.4236	0	0	0	0	0	0
-11.4096	0	0	0	0	0	0
-11.3946	0	0	0	0	0	0
-11.3806	0	0	0	0	0	0
-11.3666	0	0	0	0	0	0
-11.3526	0	0	0	0	0	0
-11.3386	0	0	0	0	0	0
-11.3246	0	0	0	0	0	0
-11.3106	0	0	0	0	0	0
-11.2966	0	0	0	0	0	0
-11.2826	0	0	0	0	0	0
-11.2686	0	0	0	0	0	0
-11.2546	0	0	0	0	0	0
-11.2406	0	0	0	0	0	0
-11.2266	0	0	0	0	0	0
-11.2126	0	0	0	0	0	0
-11.1986	0	0	0	0	0	0
-11.1846	0	0	0	0	0	0
-11.1706	0	0	0	0	0	0
-11.1566	0	0	0	0	0	0
-11.1426	0	0	0	0	0	0
-11.1286	0	0	0	0	0	0
-11.1146	0	0	0	0	0	0
-11.1006	0	0	0	0	0	0
-11.0866	0	0	0	0	0	0
-11.0726	0	0	0	0	0	0
-11.0586	0	0	0	0	0	0
-11.0446	0	0	0	0	0	0
-11.0306	0	0	0	0	0	0
-11.0166	0	0	0	0	0	0
-11.0026	0	0	0	0	0	0
-10.9886	0	0	0	0	0	0
-10.9736	0	0	0	0	0	0
-10.9596	0	0	0	0	0	0
-10.9456	0	0	0	0	0	0
-10.9316	0	0	0	0	0	0
-10.9176	0	0	0	0	0	0
-10.9036	0	0	0	0	0	0
-10.8896	0	0	0	0	0	0
-10.8756	0	0	0	0	0	0
-10.8616	0	0	0	0	0	0
-10.8476	0	0	0	0	0	0
-10.8336	0	0	0	0	0	0
-10.8196	0	0	0	0	0	0
-10.8056	0	0	0	0	0	0
-10.7916	0	0	0	0	0	0
-10.7776	0	0	0	0	0	0
-10.7636	0	0	0	0	0	0
-10.7496	0	0	0	0	0	0
-10.7356	0	0	0	0	0	0
-10.7216	0	0	0	0	0	0
-10.7076	0	0	0	0	0	0
-10.6936	0	0	0	0	0	0
-10.6796	0	0	0	0	0	0
-10.6656	0	0	0	0	0	0
-10.6516	0	0	0	0	0	0
-10.6376	0	0	0	0	0	0
-10.6236	0	0	0	0	0	0
-10.6096	0	0	0	0	0	0
-10.5956	0	0	0	0	0	0
-10.5816	0	0	0	0	0	0
-10.5676	0	0	0	0	0	0
-10.5526	0	0	0	0	0	0
-10.5386	0	0	0	0	0	0
-10.5246	0	0	0	0	0	0
-10.5106	0	0	0	0	0	0
-10.4966	0	0	0	0	0	0
-10.4826	0	0	0	0	0	0
-10.4686	0	0	0	0	0	0
-10.4546	0	0	0	0	0	0
-10.4406	0	0	0	0	0	0
-10.4266	0	0	0	0	0	0
-10.4126	0	0	0	0	0	0
-10.3986	0	0	0	0	0	0
-10.3846	0	0	0	0	0	0
-10.3706	0	0	0	0	0	0
-10.3566	0	0	0	0	0	0
-10.3426	0	0	0	0	0	0
-10.3286	0	0	0	0	0	0
-10.3146	0	0	0	0	0	0
-10.3006	0	0	0	0	0	0
-10.2866	0	0	0	0	0	0
-10.2726	0	0	0	0	0	0
-10.2586	0	0	0	0	0	0
-10.2446	0	0	0	0	0	0
-10.2306	0	0	0	0	0	0
-10.2166	0	0	0	0	0	0
-10.2026	0	0	0	0	0	0
-10.1886	0	0	0	0	0	0
-10.1746	0	0	0	0	0	0
-10.1606	0	0	0	0	0	0
-10.1466	0	0	0	0	0	0
-10.1316	0	0	0	0	0	0
-10.1176	0	0	0	0	0	0
-10.1036	0	0	0	0	0	0
-10.0896	0	0	0	0	0	0
-10.0756	0	0	0	0	0	0
-10.0616	0	0	0	0	0	0
-10.0476	0	0	0	0	0	0
-10.0336	0	0	0	0	0	0
-10.0196	0	0	0	0	0	0
-10.0056	0	0	0	0	0	0
-9.9916	0	0	0	0	0	0
-9.9776	0	0	0	0	0	0
-9.9636	0	0	0	0	0	0
-9.9496	0	0	0	0	0	0
-9.9356	0	0	0	0	0	0
-9.9216	0	0	0	0	0	0
-9.9076	0	0	0	0	0	0
-9.8936	0	0	0	0	0	0
-9.8796	0	0	0	0	0	0
-9.8656	0	0	0	0	0	0
-9.8516	0	0	0	0	0	0
-9.8376	0	0	0	0	0	0
-9.8236	0	0	0	0	0	0
-9.8096	0	0	0	0	0	0
-9.7956	0	0	0	0	0	0
-9.7816	0	0	0	0	0	0
-9.7676	0	0	0	0	0	0
-9.7536	0	0	0	0	0	0
-9.7396	0	0	0	0	0	0
-9.7256	0	0	0	0	0	0
-9.7106	0	0	0	0	0	0
-9.6966	0	0	0	0	0	0
-9.6826	0	0	0	0	0	0
-9.6686	0	0	0	0	0	0
-9.6546	0	0	0	0	0	0
-9.6406	0	0	0	0	0	0
-9.6266	0	0	0	0	0	0
-9.6126	0	0	0	0	0	0
-9.5986	0	0	0	0	0	0
-9.5846	0	0	0	0	0	0
-9.5706	0	0	0	0	0	0
-9.5566	0	0	0	0	0	0
-9.5426	0	0	0	0	0	0
-9.5286	0	0	0	0	0	0
-9.5146	0	0	0	0	0	0
-9.5006	0	0	0	0	0	0
-9.4866	0	0	0	0	0	0
-9.4726	0	0	0	0	0	0
-9.4586	0	0	0	0	0	0
-9.4446	0	0	0	0	0	0
-9.4306	0	0	0	0	0	0
-9.4166	0	0	0	0	0	0
-9.4026	0	0	0	0	0	0
-9.3886	0	0	0	0	0	0
-9.3746	0	0	0	0	0	0
-9.3606	0	-1.3451e-15	0	-6.0981e-15	0	-1.6355e-18
-9.3466	0	-3.329e-14	0	-1.5091e-13	0	-4.0099e-17
-9.3326	0	-7.156e-13	0	-3.2438e-12	0	-8.6304e-16
-9.3186	0	-1.3103e-11	0	-5.9396e-11	0	-1.5812e-14
-9.3046	0	-2.0534e-10	0	-9.3087e-10	0	-2.4789e-13
-9.2896	0	-2.7531e-09	0	-1.2481e-08	0	-3.3258e-12
-9.2756	3.9404e-15	-3.1585e-08	1.8322e-14	-1.4319e-07	3.1126e-18	-3.819e-11
-9.2616	9.2115e-14	-3.1003e-07	4.2827e-13	-1.4055e-06	7.2659e-17	-3.7526e-10
-9.2476	1.8669e-12	-2.6043e-06	8.6803e-12	-1.1806e-05	1.4727e-15	-3.1574e-09
-9.2336	3.2481e-11	-1.8721e-05	1.5102e-10	-8.4867e-05	2.5616e-14	-2.2762e-08
-9.2196	4.834e-10	-0.00011519	2.2473e-09	-0.00052221	3.811e-13	-1.4061e-07
-9.2056	6.1543e-09	-0.00060671	2.8613e-08	-0.00275	4.853e-12	-7.4571e-07
-9.1916	6.7044e-08	-0.00274	3.117e-07	-0.01241	5.2836e-11	-3.4003e-06
-9.1776	6.2489e-07	-0.01057	2.9053e-06	-0.04794	4.9243e-10	-1.338e-05
-9.1636	4.9839e-06	-0.03501	2.3173e-05	-0.15877	3.9265e-09	-4.565e-05
-9.1496	3.4019e-05	-0.09948	0.00015816	-0.45123	2.6795e-08	-0.00013606
-9.1356	0.00019872	-0.24292	0.00092386	-1.1024	1.5646e-07	-0.00035826
-9.1216	0.00099374	-0.51124	0.00462	-2.3219	7.8204e-07	-0.00084453
-9.1076	0.00425	-0.93131	0.01978	-4.2349	3.3446e-06	-0.00181
-9.0936	0.0156	-1.4786	0.07251	-6.7362	1.2246e-05	-0.00354
-9.0796	0.04898	-2.0673	0.22775	-9.4441	3.8388e-05	-0.00639
-9.0656	0.13195	-2.5807	0.61348	-11.837	0.00010301	-0.01054
-9.0516	0.30532	-2.9296	1.4195	-13.507	0.00023676	-0.01581
-9.0376	0.60849	-3.0923	2.8292	-14.343	0.00046637	-0.02158
-9.0236	1.0494	-3.1259	4.8799	-14.575	0.00078754	-0.02726
-9.0096	1.579	-3.1553	7.3447	-14.765	0.00114	-0.03305
-8.9956	2.0991	-3.3441	9.7662	-15.655	0.00143	-0.04035
-8.9816	2.5114	-3.8201	11.69	-17.849	0.00155	-0.0506
-8.9676	2.7666	-4.5737	12.887	-21.32	0.00146	-0.06338
-8.9536	2.8726	-5.4225	13.391	-25.24	0.00124	-0.07564
-8.9396	2.8674	-6.1049	13.376	-28.409	0.00096862	-0.08316
-8.9256	2.7978	-6.4458	13.058	-30.034	0.00075768	-0.08364
-8.9116	2.7242	-6.4512	12.718	-30.143	0.000664	-0.07839
-8.8976	2.7146	-6.252	12.675	-29.339	0.00071784	-0.0713
-8.8836	2.8217	-5.9645	13.18	-28.142	0.00095238	-0.06583
-8.8686	3.0743	-5.6088	14.377	-26.621	0.00144	-0.06296
-8.8546	3.4996	-5.1302	16.399	-24.495	0.00227	-0.06105
-8.8406	4.1269	-4.4925	19.386	-21.577	0.00356	-0.05772
-8.8266	4.9336	-3.7604	23.232	-18.183	0.00527	-0.05212
-8.8126	5.7779	-3.1183	27.259	-15.224	0.00715	-0.0462
-8.7986	6.4052	-2.807	30.259	-13.891	0.0088	-0.04418
-8.7846	6.5698	-3.0038	31.064	-15.067	0.00982	-0.05035
-8.7706	6.1874	-3.716	29.282	-18.787	0.01015	-0.06645
-8.7566	5.4206	-4.7575	25.698	-24.131	0.01033	-0.09004
-8.7426	4.6298	-5.8394	22.036	-29.669	0.01145	-0.11505
-8.7286	4.2089	-6.7189	20.178	-34.205	0.01464	-0.13468
-8.7146	4.3919	-7.3093	21.236	-37.313	0.02039	-0.14484
-8.7006	5.1458	-7.6777	25.044	-39.311	0.02802	-0.14637
-8.6866	6.2102	-7.9445	30.354	-40.771	0.03571	-0.14413
-8.6726	7.2513	-8.1853	35.572	-42.047	0.04154	-0.14418
-8.6586	8.0264	-8.4063	39.542	-43.156	0.04461	-0.15114
-8.6446	8.4658	-8.5856	41.936	-44.007	0.04572	-0.16663
-8.6306	8.6528	-8.7143	43.136	-44.583	0.04681	-0.18924
-8.6166	8.7357	-8.8067	43.848	-44.987	0.04958	-0.21548
-8.6026	8.8401	-8.8914	44.669	-45.415	0.05422	-0.24163
-8.5886	9.0143	-9.0113	45.825	-46.132	0.05926	-0.26592
-8.5746	9.2302	-9.2222	47.178	-47.446	0.06281	-0.28952
-8.5606	9.4251	-9.5689	48.42	-49.575	0.06404	-0.31506
-8.5466	9.5465	-10.044	49.278	-52.444	0.06409	-0.344
-8.5326	9.5728	-10.57	49.64	-55.609	0.06579	-0.37338
-8.5186	9.5175	-11.021	49.589	-58.416	0.07228	-0.39639
-8.5046	9.4225	-11.297	49.358	-60.351	0.08513	-0.40558
-8.4906	9.3417	-11.376	49.233	-61.31	0.10324	-0.39736
-8.4766	9.3165	-11.318	49.42	-61.608	0.12303	-0.37383
-8.4626	9.3679	-11.219	50.012	-61.702	0.14039	-0.34127
-8.4476	9.5028	-11.139	51.042	-61.874	0.153	-0.30679
-8.4336	9.7151	-11.076	52.49	-62.073	0.16111	-0.2751
-8.4196	9.973	-10.985	54.198	-62.023	0.16613	-0.24817
-8.4056	10.213	-10.825	55.816	-61.496	0.16945	-0.22597
-8.3916	10.367	-10.607	56.958	-60.555	0.17175	-0.20717
-8.3776	10.406	-10.394	57.457	-59.57	0.17388	-0.19099
-8.3636	10.362	-10.265	57.472	-59.001	0.17689	-0.17745
-8.3496	10.294	-10.26	57.342	-59.08	0.18109	-0.16741
-8.3356	10.246	-10.354	57.322	-59.7	0.18496	-0.16188
-8.3216	10.239	-10.486	57.559	-60.551	0.18584	-0.16096
-8.3076	10.306	-10.603	58.27	-61.395	0.18193	-0.16328
-8.2936	10.506	-10.696	59.782	-62.216	0.17424	-0.16639
-8.2796	10.873	-10.792	62.276	-63.174	0.16624	-0.16783
-8.2656	11.361	-10.929	65.453	-64.47	0.16141	-0.16695
-8.2516	11.836	-11.132	68.506	-66.228	0.16051	-0.16571
-8.2376	12.146	-11.397	70.552	-68.434	0.16113	-0.16762
-8.2236	12.21	-11.689	71.141	-70.875	0.16031	-0.17524
-8.2096	12.058	-11.939	70.46	-73.129	0.1577	-0.18769
-8.1956	11.797	-12.062	69.166	-74.663	0.15627	-0.20037
-8.1816	11.555	-11.99	68.001	-75.033	0.15987	-0.20723
-8.1676	11.415	-11.709	67.487	-74.116	0.16971	-0.20433
-8.1536	11.396	-11.261	67.775	-72.195	0.18323	-0.19222
-8.1396	11.464	-10.742	68.747	-69.854	0.19607	-0.1755
-8.1256	11.569	-10.257	70.152	-67.747	0.205	-0.16023
-8.1116	11.672	-9.8865	71.756	-66.353	0.20955	-0.1504
-8.0976	11.762	-9.6568	73.418	-65.802	0.21101	-0.14631
-8.0836	11.838	-9.5339	75.089	-65.865	0.21018	-0.14481
-8.0696	11.899	-9.4503	76.749	-66.145	0.20618	-0.14206
-8.0556	11.916	-9.357	78.275	-66.384	0.19717	-0.13611
-8.0416	11.837	-9.2646	79.36	-66.736	0.18248	-0.12806
-8.0266	11.604	-9.2319	79.574	-67.656	0.16325	-0.12109
-8.0126	11.191	-9.3108	78.678	-69.495	0.14213	-0.11809
-7.9986	10.644	-9.4943	76.883	-72.137	0.12209	-0.12002
-7.9846	10.069	-9.7144	74.904	-75.023	0.10514	-0.12573
-7.9706	9.5918	-9.8881	73.623	-77.49	0.09197	-0.13326
-7.9566	9.3021	-9.9592	73.664	-79.122	0.08218	-0.14114
-7.9426	9.2164	-9.9127	75.085	-79.828	0.07482	-0.14889
-7.9286	9.2758	-9.7658	77.347	-79.803	0.06894	-0.15681
-7.9146	9.3757	-9.5582	79.583	-79.434	0.06395	-0.16522
-7.9006	9.416	-9.3421	81.036	-79.219	0.05986	-0.17417
-7.8866	9.354	-9.1671	81.504	-79.614	0.05709	-0.18322
-7.8726	9.2237	-9.0582	81.462	-80.818	0.05627	-0.19131
-7.8586	9.1066	-9.0057	81.781	-82.641	0.0577	-0.19701
-7.8446	9.0703	-8.9691	83.137	-84.535	0.06102	-0.19848
-7.8306	9.1199	-8.8937	85.59	-85.795	0.06535	-0.19494
-7.8166	9.1936	-8.7332	88.464	-85.843	0.06958	-0.18629
-7.8026	9.2009	-8.4672	90.687	-84.486	0.07318	-0.17333
-7.7886	9.0672	-8.1127	91.222	-82.013	0.07642	-0.15725
-7.7746	8.7623	-7.7225	89.502	-79.121	0.07979	-0.13971
-7.7606	8.3094	-7.3679	85.653	-76.662	0.08331	-0.12323
-7.7466	7.7758	-7.1099	80.485	-75.297	0.0861	-0.11073
-7.7326	7.2521	-6.9685	75.157	-75.168	0.08711	-0.10413
-7.7186	6.8131	-6.9124	70.675	-75.837	0.08568	-0.10332
-7.7046	6.487	-6.8784	67.478	-76.578	0.08201	-0.10614
-7.6906	6.2489	-6.809	65.39	-76.814	0.07667	-0.10952
-7.6766	6.0474	-6.6816	63.899	-76.411	0.07033	-0.11105
-7.6626	5.8458	-6.5129	62.601	-75.663	0.06365	-0.10965
-7.6486	5.6447	-6.3436	61.415	-75.03	0.05754	-0.10592
-7.6346	5.477	-6.214	60.567	-74.865	0.05299	-0.10156
-7.6206	5.3808	-6.1452	60.363	-75.221	0.05084	-0.09833
-7.6056	5.37	-6.1273	60.908	-75.849	0.05109	-0.09716
-7.5916	5.421	-6.124	61.962	-76.341	0.05276	-0.09775
-7.5776	5.4833	-6.0946	63.059	-76.376	0.05427	-0.09908
-7.5636	5.5058	-6.0154	63.728	-75.845	0.05434	-0.10021
-7.5496	5.4602	-5.8871	63.697	-74.851	0.05267	-0.1006
-7.5356	5.3469	-5.7235	62.902	-73.512	0.05005	-0.1
-7.5216	5.1834	-5.5348	61.411	-71.843	0.04795	-0.09827
-7.5076	4.9939	-5.3265	59.384	-69.832	0.0478	-0.09528
-7.4936	4.807	-5.1124	57.155	-67.647	0.0506	-0.09144
-7.4796	4.6594	-4.9241	55.307	-65.749	0.05664	-0.08772
-7.4656	4.5906	-4.7948	54.55	-64.661	0.0657	-0.08535
-7.4516	4.6265	-4.728	55.413	-64.516	0.07691	-0.08474
-7.4376	4.7593	-4.6841	57.919	-64.838	0.08915	-0.08512
-7.4236	4.9424	-4.6025	61.487	-64.792	0.10115	-0.08483
-7.4096	5.1049	-4.445	65.13	-63.789	0.11192	-0.08235
-7.3956	5.1771	-4.2222	67.815	-61.877	0.12072	-0.07738
-7.3816	5.1155	-3.9809	68.799	-59.603	0.12679	-0.07087
-7.3676	4.9137	-3.767	67.779	-57.524	0.129	-0.06455
-7.3536	4.6015	-3.6028	64.943	-55.933	0.12607	-0.05987
-7.3396	4.2336	-3.4926	60.918	-54.975	0.1175	-0.05748
-7.3256	3.8729	-3.4365	56.632	-54.814	0.10456	-0.05694
-7.3116	3.5714	-3.4277	53.019	-55.549	0.09021	-0.05695
-7.2976	3.3525	-3.4385	50.658	-56.861	0.07775	-0.05597
-7.2836	3.2047	-3.4207	49.507	-57.951	0.06885	-0.05288
-7.2696	3.0912	-3.3276	48.961	-57.869	0.06281	-0.04752
-7.2556	2.9707	-3.139	48.182	-56.027	0.05749	-0.04068
-7.2416	2.816	-2.8684	46.503	-52.437	0.05116	-0.03357
-7.2276	2.623	-2.5515	43.679	-47.619	0.04387	-0.0272
-7.2136	2.4101	-2.229	39.944	-42.259	0.03728	-0.02215
-7.1996	2.2097	-1.9338	35.86	-36.958	0.03351	-0.01863
-7.1846	2.0554	-1.6886	32.096	-32.151	0.03384	-0.01666
-7.1706	1.9627	-1.5051	29.129	-28.162	0.03793	-0.01606
-7.1566	1.916	-1.3828	27.043	-25.167	0.04394	-0.01642
-7.1426	1.8755	-1.3073	25.573	-23.071	0.04959	-0.01701
-7.1286	1.8061	-1.254	24.4	-21.457	0.05335	-0.01702
-7.1146	1.7035	-1.1992	23.447	-19.768	0.05496	-0.01589
-7.1006	1.5972	-1.1307	22.883	-17.653	0.05505	-0.0136
-7.0866	1.5293	-1.0508	22.913	-15.167	0.05437	-0.0107
-7.0726	1.5311	-0.97084	23.558	-12.668	0.05356	-0.0079
-7.0586	1.6097	-0.89897	24.62	-10.515	0.05336	-0.00571
-7.0446	1.7461	-0.8306	25.741	-8.8149	0.05427	-0.00427
-7.0306	1.8973	-0.74825	26.471	-7.3991	0.05579	-0.00335
-7.0166	2.005	-0.63493	26.35	-6.0125	0.05602	-0.00266
-7.0026	2.0113	-0.49106	25.015	-4.5406	0.05276	-0.00201
-6.9886	1.8789	-0.3377	22.331	-3.0842	0.04513	-0.00137
-6.9746	1.6093	-0.20324	18.477	-1.8442	0.03441	-0.00082557
-6.9606	1.2466	-0.10601	13.965	-0.95884	0.02317	-0.00043149
-6.9466	0.86275	-0.04767	9.5069	-0.4304	0.01373	-0.00019434
-6.9326	0.5281	-0.01842	5.7572	-0.16614	0.00717	-7.5202e-05
-6.9186	0.28351	-0.0061	3.07	-0.05504	0.0033	-2.4951e-05
-6.9046	0.13262	-0.00173	1.4301	-0.01563	0.00134	-7.0923e-06
-6.8906	0.0538	-0.00042178	0.5786	-0.0038	0.00048641	-1.7267e-06
-6.8766	0.01892	-8.7846e-05	0.20248	-0.0007916	0.00020679	-3.5987e-07
-6.8626	0.0061	-1.5661e-05	0.06133	-0.00014111	0.00037285	-6.4186e-08
-6.8486	0.00353	-2.3897e-06	0.01717	-2.1532e-05	0.00168	-9.7979e-09
-6.8346	0.00917	-3.1204e-07	0.00924	-2.8116e-06	0.0072	-1.2802e-09
-6.8206	0.0327	-3.4869e-08	0.02172	-3.1415e-07	0.02656	-1.4311e-10
-6.8066	0.10312	-3.3339e-09	0.06659	-3.0036e-08	0.08389	-1.3689e-11
-6.7926	0.27877	-2.7274e-10	0.17979	-2.4571e-09	0.22688	-1.1205e-12
-6.7786	0.64537	-1.9089e-11	0.41613	-1.7198e-10	0.52503	-7.8453e-14
-6.7636	1.2787	-1.1429e-12	0.8246	-1.0297e-11	1.0405	-4.6991e-15
-6.7496	2.1688	-5.8561e-14	1.3988	-5.2759e-13	1.7652	-2.4082e-16
-6.7356	3.1496	-2.6282e-15	2.0313	-2.3673e-14	2.5628	-1.0845e-17
-6.7216	3.9163	0	2.5253	0	3.1861	0
-6.7076	4.1681	0	2.6879	0	3.3908	0
-6.6936	3.7978	0	2.449	0	3.09	0
-6.6796	2.9627	0	1.9104	0	2.4096	0
-6.6656	1.9783	0	1.2758	0	1.6091	0
-6.6516	1.1309	0	0.72933	0	0.92003	0
-6.6376	0.55341	0	0.35694	0	0.45021	0
-6.6236	0.23197	0	0.14958	0	0.18869	0
-6.6096	0.08366	0	0.05386	0	0.06803	0
-6.5956	0.02804	0	0.0176	0	0.02265	0
-6.5816	0.01734	-8.5908e-15	0.00914	-8.4101e-15	0.01345	-6.0853e-15
-6.5676	0.04004	-1.9826e-13	0.01841	-1.9407e-13	0.03018	-1.4043e-13
-6.5536	0.11983	-3.9836e-12	0.05428	-3.8981e-12	0.09009	-2.8218e-12
-6.5396	0.3176	-6.8528e-11	0.14373	-6.7037e-11	0.23865	-4.8545e-11
-6.5256	0.72218	-1.0094e-09	0.32681	-9.8699e-10	0.54283	-7.1498e-10
-6.5116	1.4061	-1.2728e-08	0.63638	-1.2443e-08	1.0568	-9.0167e-09
-6.4976	2.3441	-1.3744e-07	1.0609	-1.343e-07	1.7621	-9.7359e-08
-6.4836	3.3462	-1.2708e-06	1.5145	-1.2416e-06	2.5157	-9.0027e-07
-6.4696	4.0899	-1.0065e-05	1.8511	-9.8292e-06	3.0741	-7.1298e-06
-6.4556	4.2804	-6.8269e-05	1.9372	-6.6644e-05	3.2176	-4.8356e-05
-6.4416	3.8358	-0.00039657	1.7358	-0.00038705	2.883	-0.000281
-6.4276	2.9425	-0.00197	1.3319	-0.00193	2.2125	-0.0014
-6.4136	1.933	-0.00841	0.87495	-0.00821	1.4534	-0.00596
-6.3996	1.0872	-0.03073	0.49214	-0.02996	0.81755	-0.02177
-6.3856	0.52357	-0.09615	0.23701	-0.09371	0.39367	-0.06811
-6.3716	0.21588	-0.25779	0.09772	-0.25113	0.16233	-0.18258
-6.3576	0.0762	-0.59221	0.0345	-0.57672	0.0573	-0.41951
-6.3426	0.02303	-1.1658	0.01043	-1.1348	0.01732	-0.82567
-6.3286	0.00597	-1.9663	0.0027	-1.9136	0.00449	-1.3927
-6.3146	0.0014	-2.8422	0.00064629	-2.765	0.00103	-2.0133
-6.3006	0.00069627	-3.5212	0.00039847	-3.424	0.00039488	-2.494
-6.2866	0.00227	-3.738	0.00144	-3.6336	0.00106	-2.6471
-6.2726	0.00951	-3.4003	0.00609	-3.3046	0.00442	-2.4086
-6.2586	0.03483	-2.6515	0.02229	-2.5757	0.01616	-1.8772
-6.2446	0.10932	-1.7716	0.06999	-1.7204	0.05076	-1.2543
-6.2306	0.29414	-1.0145	0.1884	-0.98486	0.13663	-0.71836
-6.2166	0.67852	-0.4979	0.43474	-0.48317	0.31531	-0.35251
-6.2026	1.3418	-0.20947	0.86013	-0.20322	0.62391	-0.14827
-6.1886	2.2751	-0.076	1.4589	-0.07363	1.0583	-0.05361
-6.1746	3.3075	-0.02586	2.122	-0.02468	1.5394	-0.01739
-6.1606	4.1231	-0.01659	2.6464	-0.01447	1.9201	-0.00801
-6.1466	4.4069	-0.03788	2.8301	-0.03109	2.0536	-0.01377
-6.1326	4.0402	-0.11027	2.5954	-0.08997	1.8835	-0.03872
-6.1186	3.1757	-0.28588	2.0411	-0.2333	1.4814	-0.10022
-6.1046	2.1408	-0.64079	1.3766	-0.52334	0.9992	-0.22474
-6.0906	1.2375	-1.2405	0.79618	-1.0141	0.57802	-0.43543
-6.0766	0.61356	-2.0764	0.39489	-1.6992	0.28667	-0.72949
-6.0626	0.26107	-3.0077	0.16816	-2.4639	0.12195	-1.0578
-6.0486	0.09637	-3.7735	0.06233	-3.0946	0.04451	-1.3283
-6.0346	0.03516	-4.1045	0.02369	-3.3695	0.01403	-1.4458
-6.0206	0.02775	-3.8784	0.02163	-3.1875	0.00414	-1.3651
-6.0066	0.06452	-3.2091	0.05336	-2.6397	0.00213	-1.1213
-5.9926	0.17402	-2.4004	0.14455	-1.975	0.0036	-0.81085
-5.9786	0.42245	-1.8126	0.35046	-1.4889	0.00813	-0.54231
-5.9646	0.90582	-1.736	0.7502	-1.4198	0.01685	-0.39245
-5.9506	1.7198	-2.3129	1.422	-1.8848	0.03094	-0.3901
-5.9366	2.9053	-3.4955	2.3986	-2.8459	0.05063	-0.51843
-5.9216	4.3962	-5.0361	3.6246	-4.1032	0.07453	-0.72392
-5.9076	6.0187	-6.562	4.9563	-5.357	0.10012	-0.92996
-5.8936	7.5712	-7.7524	6.2273	-6.3525	0.12507	-1.063
-5.8796	8.9358	-8.5181	7.3402	-7.0244	0.14849	-1.0843
-5.8656	10.13	-9.0389	8.3085	-7.5284	0.17078	-1.0038
-5.8516	11.241	-9.6218	9.2046	-8.1208	0.19221	-0.86721
-5.8376	12.311	-10.497	10.065	-8.989	0.21183	-0.72471
-5.8236	13.277	-11.691	10.844	-10.146	0.22792	-0.60797
-5.8096	14.008	-13.04	11.441	-11.437	0.23955	-0.5252
-5.7956	14.413	-14.283	11.784	-12.62	0.24796	-0.46931
-5.7816	14.533	-15.182	11.903	-13.476	0.25718	-0.42851
-5.7676	14.566	-15.599	11.953	-13.874	0.27327	-0.3934
-5.7536	14.775	-15.531	12.146	-13.815	0.30076	-0.35901
-5.7396	15.333	-15.1	12.618	-13.416	0.33805	-0.32585
-5.7256	16.21	-14.541	13.352	-12.893	0.37499	-0.29825
-5.7116	17.218	-14.164	14.198	-12.523	0.3971	-0.28142
-5.6976	18.139	-14.295	14.984	-12.582	0.39592	-0.27792
-5.6836	18.821	-15.148	15.579	-13.249	0.37397	-0.28536
-5.6696	19.169	-16.681	15.901	-14.494	0.34285	-0.29779
-5.6556	19.14	-18.536	15.901	-16.023	0.31439	-0.30907
-5.6416	18.76	-20.159	15.597	-17.377	0.2941	-0.31569
-5.6276	18.152	-21.082	15.09	-18.159	0.28161	-0.31757
-5.6136	17.506	-21.175	14.536	-18.25	0.27493	-0.3172
-5.5996	17.004	-20.669	14.084	-17.838	0.27433	-0.31773
-5.5856	16.755	-19.968	13.823	-17.256	0.2819	-0.32151
-5.5716	16.752	-19.373	13.76	-16.764	0.2979	-0.32908
-5.5576	16.895	-18.962	13.833	-16.426	0.31789	-0.33957
-5.5436	17.067	-18.629	13.962	-16.144	0.33364	-0.35137
-5.5296	17.208	-18.235	14.106	-15.784	0.33783	-0.36267
-5.5156	17.317	-17.729	14.246	-15.276	0.32728	-0.37256
-5.5006	17.381	-17.175	14.34	-14.663	0.30411	-0.38095
-5.4866	17.343	-16.688	14.315	-14.061	0.2747	-0.38806
-5.4726	17.144	-16.364	14.107	-13.585	0.24748	-0.3942
-5.4586	16.782	-16.233	13.722	-13.295	0.23075	-0.39806
-5.4446	16.337	-16.251	13.248	-13.169	0.23033	-0.39766
-5.4306	15.932	-16.322	12.805	-13.12	0.24773	-0.39108
-5.4166	15.675	-16.346	12.495	-13.05	0.27905	-0.37919
-5.4026	15.601	-16.29	12.356	-12.928	0.31585	-0.36636
-5.3886	15.663	-16.207	12.355	-12.802	0.34766	-0.35915
-5.3746	15.771	-16.157	12.421	-12.732	0.36561	-0.36071
-5.3606	15.847	-16.088	12.487	-12.685	0.36623	-0.36684
-5.3466	15.856	-15.838	12.513	-12.525	0.35225	-0.36777
-5.3326	15.804	-15.29	12.493	-12.148	0.32974	-0.35608
-5.3186	15.713	-14.552	12.437	-11.617	0.30575	-0.33381
-5.3046	15.599	-13.952	12.362	-11.175	0.2847	-0.31262
-5.2906	15.451	-13.834	12.27	-11.084	0.26812	-0.30631
-5.2766	15.237	-14.322	12.14	-11.443	0.2549	-0.32203
-5.2626	14.936	-15.264	11.955	-12.138	0.24309	-0.35704
-5.2486	14.595	-16.362	11.74	-12.946	0.23215	-0.4019
-5.2346	14.331	-17.362	11.572	-13.669	0.22375	-0.44659
-5.2206	14.257	-18.132	11.524	-14.204	0.22028	-0.48532
-5.2066	14.395	-18.624	11.608	-14.51	0.2224	-0.51586
-5.1926	14.664	-18.798	11.755	-14.55	0.22867	-0.53747
-5.1786	14.947	-18.587	11.882	-14.273	0.23755	-0.5489
-5.1646	15.184	-17.928	11.956	-13.638	0.24996	-0.5473
-5.1506	15.395	-16.822	12.003	-12.659	0.27022	-0.5302
-5.1366	15.651	-15.398	12.084	-11.457	0.30409	-0.49701
-5.1226	16.032	-13.958	12.263	-10.278	0.35629	-0.45115
-5.1086	16.587	-12.929	12.575	-9.4555	0.42717	-0.40269
-5.0946	17.286	-12.696	13.002	-9.2824	0.51024	-0.36539
-5.0796	17.997	-13.39	13.446	-9.8473	0.59189	-0.3506
-5.0656	18.528	-14.789	13.77	-10.969	0.6542	-0.36166
-5.0516	18.76	-16.452	13.888	-12.287	0.68354	-0.39537
-5.0376	18.78	-17.963	13.862	-13.456	0.67999	-0.44642
-5.0236	18.874	-19.088	13.894	-14.269	0.65898	-0.50954
-5.0096	19.352	-19.754	14.199	-14.666	0.64179	-0.57576
-4.9956	20.327	-19.94	14.845	-14.654	0.64075	-0.62886
-4.9816	21.624	-19.642	15.699	-14.27	0.65144	-0.65162
-4.9676	22.886	-18.925	16.509	-13.597	0.65894	-0.63691
-4.9536	23.76	-17.978	17.04	-12.792	0.64982	-0.59507
-4.9396	24.05	-17.092	17.177	-12.059	0.62244	-0.54925
-4.9256	23.782	-16.544	16.947	-11.583	0.58578	-0.5203
-4.9116	23.196	-16.476	16.501	-11.449	0.55415	-0.51476
-4.8976	22.649	-16.819	16.058	-11.599	0.53906	-0.52354
-4.8836	22.45	-17.31	15.802	-11.852	0.54561	-0.53022
-4.8696	22.675	-17.623	15.784	-11.995	0.56984	-0.52212
-4.8556	23.098	-17.584	15.877	-11.917	0.59874	-0.49618
-4.8416	23.305	-17.305	15.842	-11.701	0.61523	-0.45899
-4.8276	22.961	-17.125	15.477	-11.577	0.60582	-0.42129
-4.8136	22.013	-17.37	14.747	-11.754	0.56897	-0.39146
-4.7996	20.716	-18.114	13.801	-12.266	0.51578	-0.37259
-4.7856	19.465	-19.168	12.88	-12.962	0.46382	-0.36387
-4.7716	18.598	-20.274	12.196	-13.648	0.42861	-0.36466
-4.7576	18.292	-21.31	11.874	-14.237	0.41672	-0.37701
-4.7436	18.593	-22.279	11.954	-14.741	0.42605	-0.40358
-4.7296	19.481	-23.156	12.435	-15.162	0.44865	-0.44398
-4.7156	20.881	-23.799	13.274	-15.432	0.47509	-0.49367
-4.7016	22.621	-24.067	14.358	-15.474	0.49737	-0.546
-4.6876	24.402	-23.975	15.473	-15.315	0.50985	-0.59615
-4.6736	25.837	-23.719	16.348	-15.087	0.50996	-0.64011
-4.6586	26.599	-23.496	16.756	-14.921	0.49835	-0.67242
-4.6446	26.554	-23.343	16.616	-14.83	0.47865	-0.68446
-4.6306	25.818	-23.156	16.026	-14.729	0.45632	-0.66987
-4.6166	24.688	-22.876	15.205	-14.561	0.43684	-0.6319
-4.6026	23.531	-22.628	14.402	-14.399	0.42405	-0.58446
-4.5886	22.668	-22.651	13.817	-14.395	0.42033	-0.54513
-4.5746	22.295	-23.056	13.552	-14.627	0.42583	-0.52399
-4.5606	22.419	-23.68	13.587	-14.992	0.43822	-0.51876
-4.5466	22.85	-24.188	13.796	-15.278	0.45221	-0.51996
-4.5326	23.293	-24.348	14.002	-15.341	0.46172	-0.51927
-4.5186	23.481	-24.207	14.059	-15.215	0.4619	-0.51486
-4.5046	23.307	-23.992	13.92	-15.046	0.45091	-0.51019
-4.4906	22.868	-23.861	13.657	-14.938	0.43046	-0.5079
-4.4766	22.403	-23.796	13.419	-14.87	0.40567	-0.50714
-4.4626	22.177	-23.698	13.354	-14.768	0.38399	-0.50657
-4.4486	22.33	-23.558	13.528	-14.613	0.37143	-0.50833
-4.4346	22.813	-23.481	13.892	-14.466	0.36993	-0.51682
-4.4206	23.433	-23.569	14.315	-14.403	0.37651	-0.53484
-4.4066	23.969	-23.811	14.66	-14.44	0.38695	-0.56006
-4.3926	24.245	-24.098	14.831	-14.536	0.39801	-0.58719
-4.3786	24.158	-24.309	14.777	-14.627	0.40779	-0.61242
-4.3646	23.685	-24.388	14.495	-14.668	0.41474	-0.635
-4.3506	22.953	-24.325	14.061	-14.63	0.41781	-0.65544
-4.3366	22.272	-24.098	13.661	-14.477	0.41811	-0.67047
-4.3226	22.039	-23.65	13.53	-14.163	0.41901	-0.67279
-4.3086	22.503	-22.987	13.812	-13.692	0.42489	-0.6565
-4.2946	23.553	-22.286	14.429	-13.182	0.43647	-0.62487
-4.2806	24.722	-21.9	15.089	-12.852	0.45032	-0.59316
-4.2666	25.446	-22.167	15.449	-12.91	0.46044	-0.58056
-4.2526	25.421	-23.164	15.331	-13.404	0.4637	-0.59725
-4.2376	24.814	-24.597	14.844	-14.172	0.46394	-0.63631
-4.2236	24.164	-25.937	14.321	-14.907	0.47246	-0.67822
-4.2096	24.053	-26.684	14.122	-15.322	0.50087	-0.70153
-4.1956	24.76	-26.604	14.424	-15.279	0.55417	-0.69384
-4.1816	26.113	-25.814	15.134	-14.846	0.62419	-0.65588
-4.1676	27.602	-24.708	15.955	-14.246	0.69312	-0.60011
-4.1536	28.682	-23.757	16.558	-13.744	0.74199	-0.54562
-4.1396	29.059	-23.303	16.754	-13.526	0.76028	-0.51018
-4.1256	28.814	-23.446	16.577	-13.632	0.74912	-0.5026
-4.1116	28.289	-24.089	16.226	-13.991	0.71692	-0.5198
-4.0976	27.837	-25.041	15.918	-14.492	0.67254	-0.549
-4.0836	27.614	-26.078	15.758	-15.018	0.62246	-0.57427
-4.0696	27.55	-26.958	15.707	-15.459	0.57186	-0.58257
-4.0556	27.49	-27.474	15.668	-15.719	0.5284	-0.56962
-4.0416	27.384	-27.546	15.593	-15.76	0.49945	-0.54193
-4.0276	27.319	-27.271	15.517	-15.618	0.48872	-0.51249
-4.0136	27.402	-26.844	15.498	-15.373	0.49217	-0.49355
-3.9996	27.64	-26.453	15.548	-15.105	0.49987	-0.49118
-3.9856	27.929	-26.195	15.618	-14.865	0.5013	-0.50391
-3.9716	28.185	-26.073	15.674	-14.672	0.49258	-0.52653
-3.9576	28.416	-26.032	15.734	-14.529	0.47707	-0.55316
-3.9436	28.702	-26.042	15.847	-14.447	0.46223	-0.58119
-3.9296	29.08	-26.137	16.042	-14.455	0.45429	-0.60969
-3.9156	29.504	-26.383	16.29	-14.574	0.45431	-0.63753
-3.9016	29.866	-26.809	16.525	-14.795	0.45828	-0.66097
-3.8876	30.08	-27.407	16.686	-15.086	0.46138	-0.6754
-3.8736	30.131	-28.157	16.743	-15.426	0.46135	-0.67909
-3.8596	30.049	-29.02	16.698	-15.803	0.45957	-0.67482
-3.8456	29.873	-29.88	16.562	-16.171	0.45827	-0.66656
-3.8316	29.636	-30.538	16.36	-16.443	0.45866	-0.65493
-3.8166	29.383	-30.824	16.131	-16.538	0.46099	-0.63839
-3.8026	29.165	-30.74	15.92	-16.453	0.4654	-0.61691
-3.7886	28.982	-30.494	15.731	-16.291	0.47331	-0.59527
-3.7746	28.737	-30.391	15.514	-16.205	0.48511	-0.58096
-3.7606	28.27	-30.629	15.181	-16.293	0.49808	-0.57872
-3.7466	27.488	-31.184	14.682	-16.54	0.50669	-0.58827
-3.7326	26.477	-31.828	14.067	-16.825	0.50592	-0.60434
-3.7186	25.542	-32.272	13.494	-16.996	0.49562	-0.62
-3.7046	25.086	-32.287	13.167	-16.936	0.48124	-0.62866
-3.6906	25.408	-31.775	13.236	-16.594	0.4709	-0.628
-3.6766	26.51	-30.802	13.698	-16.008	0.46864	-0.62169
-3.6626	28.032	-29.612	14.373	-15.306	0.47223	-0.61914
-3.6486	29.386	-28.571	14.969	-14.677	0.47611	-0.63059
-3.6346	30.08	-28.032	15.239	-14.311	0.47821	-0.66244
-3.6206	30	-28.171	15.126	-14.301	0.48379	-0.71428
-3.6066	29.455	-28.887	14.787	-14.604	0.50167	-0.7779
-3.5926	28.902	-29.845	14.447	-15.049	0.53747	-0.83847
-3.5786	28.562	-30.638	14.218	-15.428	0.58801	-0.87882
-3.5646	28.304	-30.993	14.034	-15.599	0.64466	-0.88637
-3.5506	27.868	-30.851	13.763	-15.529	0.69928	-0.85731
-3.5366	27.176	-30.29	13.369	-15.256	0.74764	-0.79731
-3.5226	26.445	-29.389	12.959	-14.815	0.78625	-0.71629
-3.5086	25.99	-28.188	12.69	-14.22	0.80826	-0.6252
-3.4946	25.948	-26.779	12.632	-13.509	0.80401	-0.53489
-3.4806	26.179	-25.416	12.723	-12.809	0.76783	-0.45619
-3.4666	26.396	-24.479	12.824	-12.313	0.70316	-0.39898
-3.4526	26.366	-24.29	12.82	-12.193	0.62191	-0.3689
-3.4386	26.047	-24.911	12.678	-12.481	0.53948	-0.36605
-3.4246	25.577	-26.102	12.45	-13.042	0.46811	-0.38476
-3.4106	25.173	-27.482	12.232	-13.663	0.415	-0.41661
-3.3956	25.043	-28.761	12.125	-14.187	0.38157	-0.45295
-3.3816	25.283	-29.847	12.184	-14.571	0.36577	-0.48698
-3.3676	25.83	-30.752	12.386	-14.848	0.36222	-0.51341
-3.3536	26.493	-31.447	12.644	-15.034	0.36389	-0.52786
-3.3396	27.062	-31.826	12.859	-15.104	0.36343	-0.52799
-3.3256	27.407	-31.821	12.97	-15.032	0.35579	-0.51598
-3.3116	27.494	-31.525	12.958	-14.854	0.34038	-0.49794
-3.2976	27.332	-31.183	12.818	-14.667	0.31993	-0.4828
-3.2836	26.958	-31.061	12.558	-14.569	0.2994	-0.47751
-3.2696	26.506	-31.293	12.237	-14.604	0.28368	-0.48327
-3.2556	26.234	-31.816	11.988	-14.751	0.27635	-0.49466
-3.2416	26.427	-32.454	11.963	-14.951	0.27784	-0.50267
-3.2276	27.209	-33.038	12.241	-15.164	0.28525	-0.49918
-3.2136	28.454	-33.479	12.769	-15.373	0.29277	-0.48112
-3.1996	29.86	-33.729	13.4	-15.554	0.29458	-0.45083
-3.1856	31.117	-33.697	13.976	-15.636	0.2877	-0.41381
-3.1716	32.013	-33.243	14.389	-15.518	0.27286	-0.37629
-3.1576	32.441	-32.311	14.585	-15.136	0.25347	-0.34297
-3.1436	32.395	-31.109	14.558	-14.569	0.234	-0.31825
-3.1296	31.989	-30.146	14.356	-14.047	0.21855	-0.30554
-3.1156	31.489	-29.989	14.097	-13.838	0.20974	-0.30599
-3.1016	31.267	-30.869	13.949	-14.058	0.20839	-0.31596
-3.0876	31.619	-32.475	14.057	-14.58	0.21349	-0.32759
-3.0736	32.536	-34.138	14.429	-15.114	0.22287	-0.33287
-3.0596	33.591	-35.245	14.88	-15.409	0.23323	-0.32888
-3.0456	34.129	-35.568	15.109	-15.39	0.24032	-0.31899
-3.0316	33.678	-35.288	14.885	-15.16	0.24024	-0.30932
-3.0176	32.336	-34.763	14.235	-14.89	0.23165	-0.30359
-3.0036	30.76	-34.257	13.448	-14.692	0.21734	-0.30036
-2.9886	29.774	-33.801	12.894	-14.553	0.203	-0.29497
-2.9746	29.868	-33.249	12.806	-14.375	0.1937	-0.28375
-2.9606	30.977	-32.486	13.179	-14.072	0.19162	-0.26699
-2.9466	32.64	-31.609	13.827	-13.665	0.1963	-0.24882
-2.9326	34.325	-30.92	14.528	-13.285	0.20715	-0.23468
-2.9186	35.653	-30.691	15.106	-13.065	0.22466	-0.22783
-2.9046	36.444	-30.906	15.463	-13.022	0.24868	-0.22766
-2.8906	36.664	-31.223	15.556	-13.034	0.27589	-0.23047
-2.8766	36.38	-31.253	15.394	-12.95	0.29979	-0.23223
-2.8626	35.728	-30.879	15.027	-12.725	0.31432	-0.23131
-2.8486	34.866	-30.33	14.534	-12.45	0.31743	-0.22914
-2.8346	33.925	-29.934	13.988	-12.256	0.31172	-0.22814
-2.8206	32.983	-29.836	13.448	-12.187	0.30126	-0.22975
-2.8066	32.084	-29.913	12.952	-12.177	0.28801	-0.23329
-2.7926	31.258	-29.986	12.525	-12.129	0.27206	-0.23742
-2.7786	30.541	-30.032	12.178	-12.022	0.25379	-0.24171
-2.7646	29.976	-30.209	11.915	-11.927	0.23575	-0.24719
-2.7506	29.586	-30.678	11.727	-11.935	0.22206	-0.25504
-2.7366	29.384	-31.414	11.601	-12.076	0.2161	-0.26508
-2.7226	29.398	-32.198	11.543	-12.292	0.21874	-0.2754
-2.7086	29.683	-32.735	11.574	-12.479	0.22849	-0.28324
-2.6946	30.233	-32.798	11.702	-12.546	0.24244	-0.28627
-2.6806	30.876	-32.326	11.872	-12.452	0.25701	-0.28354
-2.6666	31.319	-31.472	11.98	-12.236	0.26899	-0.27582
-2.6526	31.346	-30.552	11.943	-11.995	0.27646	-0.2658
-2.6386	31	-29.894	11.772	-11.836	0.27913	-0.2567
-2.6246	30.539	-29.625	11.553	-11.787	0.2778	-0.25027
-2.6106	30.216	-29.581	11.378	-11.776	0.2733	-0.24536
-2.5966	30.085	-29.473	11.271	-11.689	0.26639	-0.23939
-2.5826	30.024	-29.188	11.192	-11.494	0.2579	-0.23107
-2.5676	29.885	-28.917	11.09	-11.285	0.24936	-0.22193
-2.5536	29.656	-28.948	10.949	-11.192	0.24288	-0.21494
-2.5396	29.461	-29.362	10.804	-11.254	0.24068	-0.21181
-2.5256	29.425	-29.957	10.691	-11.387	0.24398	-0.2121
-2.5116	29.552	-30.487	10.62	-11.487	0.25239	-0.21443
-2.4976	29.743	-30.915	10.573	-11.531	0.26416	-0.21813
-2.4836	29.921	-31.374	10.551	-11.572	0.27746	-0.22293
-2.4696	30.113	-31.881	10.583	-11.63	0.29121	-0.2276
-2.4556	30.395	-32.183	10.697	-11.622	0.30397	-0.22966
-2.4416	30.764	-31.892	10.868	-11.421	0.31318	-0.22704
-2.4276	31.101	-30.846	11.007	-10.979	0.3155	-0.22055
-2.4136	31.26	-29.322	11.022	-10.401	0.31001	-0.2145
-2.3996	31.181	-27.952	10.876	-9.9058	0.29954	-0.2154
-2.3856	30.907	-27.406	10.603	-9.71	0.28925	-0.22912
-2.3716	30.498	-28.015	10.261	-9.9082	0.2828	-0.2577
-2.3576	29.939	-29.573	9.8824	-10.413	0.27951	-0.29691
-2.3436	29.156	-31.399	9.4627	-10.986	0.27551	-0.33638
-2.3296	28.137	-32.694	9.0028	-11.362	0.26744	-0.364
-2.3156	27.055	-32.977	8.5565	-11.388	0.25583	-0.3728
-2.3016	26.279	-32.318	8.2399	-11.09	0.24497	-0.36504
-2.2876	26.209	-31.23	8.1755	-10.642	0.24012	-0.35052
-2.2736	26.987	-30.342	8.4059	-10.255	0.2436	-0.34023
-2.2596	28.345	-30.072	8.8432	-10.076	0.25309	-0.34052
-2.2456	29.723	-30.468	9.3138	-10.134	0.26324	-0.35108
-2.2316	30.628	-31.261	9.6734	-10.356	0.26942	-0.36744
-2.2176	30.954	-32.065	9.8968	-10.635	0.27061	-0.38558
-2.2036	30.972	-32.623	10.068	-10.894	0.26925	-0.40466
-2.1896	31.046	-32.916	10.277	-11.123	0.26811	-0.42761
-2.1756	31.313	-33.062	10.532	-11.342	0.26772	-0.45575
-2.1616	31.639	-33.13	10.76	-11.542	0.26643	-0.48566
-2.1466	31.852	-33.06	10.905	-11.671	0.26307	-0.50915
-2.1326	31.965	-32.767	10.993	-11.678	0.25884	-0.52046
-2.1186	32.164	-32.307	11.112	-11.574	0.25688	-0.52023
-2.1046	32.579	-31.918	11.318	-11.447	0.25975	-0.51423
-2.0906	33.104	-31.872	11.573	-11.404	0.26771	-0.50661
-2.0766	33.477	-32.303	11.775	-11.508	0.27921	-0.49634
-2.0626	33.481	-33.146	11.843	-11.752	0.29269	-0.47979
-2.0486	33.093	-34.195	11.758	-12.072	0.30692	-0.45533
-2.0346	32.457	-35.2	11.564	-12.382	0.32077	-0.42647
-2.0206	31.819	-35.926	11.339	-12.591	0.33414	-0.39861
-2.0066	31.48	-36.235	11.191	-12.641	0.34871	-0.37607
-1.9926	31.73	-36.176	11.231	-12.535	0.36829	-0.36055
-1.9786	32.674	-35.981	11.512	-12.351	0.39513	-0.35299
-1.9646	34.123	-35.928	11.985	-12.197	0.42769	-0.35338
-1.9506	35.673	-36.172	12.514	-12.157	0.46082	-0.36028
-1.9366	36.923	-36.668	12.956	-12.248	0.49012	-0.3688
-1.9226	37.638	-37.219	13.21	-12.425	0.51335	-0.37166
-1.9086	37.737	-37.578	13.23	-12.597	0.52928	-0.36276
-1.8946	37.247	-37.554	13.012	-12.672	0.53592	-0.34133
-1.8806	36.3	-37.128	12.614	-12.608	0.53196	-0.31341
-1.8666	35.161	-36.507	12.154	-12.454	0.5189	-0.28855
-1.8526	34.13	-36.043	11.762	-12.329	0.50256	-0.27464
-1.8386	33.377	-35.992	11.505	-12.335	0.48813	-0.2739
-1.8246	32.854	-36.339	11.36	-12.471	0.47757	-0.28237
-1.8106	32.393	-36.826	11.254	-12.651	0.46788	-0.29335
-1.7966	31.888	-37.171	11.142	-12.775	0.45544	-0.30181
-1.7826	31.386	-37.272	11.046	-12.81	0.44003	-0.30752
-1.7686	31.05	-37.169	11.027	-12.785	0.42679	-0.31327
-1.7546	31.039	-36.903	11.145	-12.732	0.42383	-0.32172
-1.7406	31.395	-36.399	11.403	-12.638	0.43541	-0.33252
-1.7256	31.984	-35.514	11.74	-12.46	0.45877	-0.34322
-1.7116	32.546	-34.22	12.057	-12.179	0.48556	-0.35252
-1.6976	32.854	-32.709	12.279	-11.844	0.50578	-0.36442
-1.6836	32.864	-31.353	12.403	-11.567	0.51399	-0.38731
-1.6696	32.715	-30.472	12.489	-11.45	0.51038	-0.42852
-1.6556	32.561	-30.101	12.589	-11.501	0.49934	-0.48704
-1.6416	32.401	-29.915	12.688	-11.6	0.48704	-0.54888
-1.6276	32.037	-29.421	12.695	-11.567	0.47861	-0.59084
-1.6136	31.233	-28.291	12.506	-11.27	0.4761	-0.59236
-1.5996	29.931	-26.612	12.091	-10.737	0.47948	-0.54801
-1.5856	28.371	-24.856	11.544	-10.145	0.49042	-0.47262
-1.5716	26.963	-23.586	11.041	-9.7183	0.51493	-0.39356
-1.5576	26.043	-23.112	10.728	-9.5857	0.56245	-0.33725
-1.5436	25.68	-23.342	10.646	-9.7196	0.63927	-0.31786
-1.5296	25.733	-23.897	10.743	-9.9791	0.7403	-0.33469
-1.5156	26.011	-24.374	10.941	-10.21	0.84692	-0.37617
-1.5016	26.409	-24.545	11.191	-10.319	0.93534	-0.42564
-1.4876	26.886	-24.412	11.469	-10.3	0.9902	-0.4682
-1.4736	27.368	-24.134	11.74	-10.203	1.0136	-0.49465
-1.4596	27.678	-23.907	11.927	-10.107	1.0169	-0.50308
-1.4456	27.598	-23.863	11.938	-10.073	1.0065	-0.49649
-1.4316	27.055	-24.011	11.745	-10.117	0.97885	-0.48018
-1.4176	26.237	-24.254	11.436	-10.209	0.92902	-0.45906
-1.4036	25.489	-24.455	11.17	-10.294	0.8603	-0.43675
-1.3896	25.033	-24.516	11.044	-10.332	0.7846	-0.4168
-1.3756	24.805	-24.448	11.022	-10.326	0.71532	-0.4031
-1.3616	24.567	-24.356	10.986	-10.323	0.6653	-0.39935
-1.3476	24.13	-24.317	10.847	-10.357	0.65014	-0.40535
-1.3336	23.5	-24.245	10.61	-10.39	0.69258	-0.41481
-1.3196	22.82	-23.919	10.344	-10.327	0.81734	-0.41928
-1.3046	22.23	-23.218	10.117	-10.114	1.0357	-0.41721
-1.2906	21.74	-22.338	9.9337	-9.8313	1.3262	-0.41985
-1.2766	21.199	-21.723	9.7161	-9.6617	1.6288	-0.44525
-1.2626	20.384	-21.728	9.3557	-9.7473	1.8668	-0.503
-1.2486	19.204	-22.33	8.8071	-10.068	1.9968	-0.58276
-1.2346	17.846	-23.148	8.1597	-10.45	2.0383	-0.65644
-1.2206	16.717	-23.688	7.6107	-10.684	2.0613	-0.69327
-1.2066	16.217	-23.6	7.3542	-10.627	2.1381	-0.67752
-1.1926	16.531	-22.788	7.4844	-10.251	2.2916	-0.61467
-1.1786	17.57	-21.402	7.968	-9.6351	2.4977	-0.52647
-1.1646	19.03	-19.795	8.6671	-8.9418	2.7089	-0.43871
-1.1506	20.464	-18.397	9.3751	-8.3646	2.8746	-0.3716
-1.1366	21.391	-17.558	9.863	-8.054	2.9504	-0.33703
-1.1226	21.447	-17.405	9.9528	-8.0605	2.8972	-0.33964
-1.1086	20.554	-17.852	9.6004	-8.3413	2.7016	-0.38266
-1.0946	18.973	-18.7	8.9183	-8.8048	2.3955	-0.47167
-1.0806	17.152	-19.699	8.1117	-9.3358	2.0516	-0.61715
-1.0666	15.484	-20.569	7.3556	-9.7959	1.7631	-0.83508
-1.0526	14.141	-21.007	6.7239	-10.031	1.6113	-1.1435
-1.0386	13.147	-20.777	6.2215	-9.9208	1.6489	-1.5528
-1.0246	12.525	-19.83	5.8623	-9.448	1.8832	-2.0458
-1.0106	12.337	-18.356	5.6898	-8.7218	2.2545	-2.5529
-0.9966	12.555	-16.709	5.7165	-7.9298	2.638	-2.9648
-0.9826	12.982	-15.242	5.8742	-7.2503	2.8829	-3.1732
-0.9686	13.354	-14.182	6.0521	-6.7862	2.8863	-3.1422
-0.9546	13.572	-13.602	6.2018	-6.5571	2.6426	-2.9317
-0.9406	13.8	-13.455	6.386	-6.5275	2.2453	-2.6593
-0.9266	14.295	-13.589	6.7053	-6.618	1.8202	-2.4154
-0.9126	15.119	-13.745	7.1729	-6.7058	1.4583	-2.2212
-0.8986	16.013	-13.58	7.6591	-6.6316	1.1804	-2.035
-0.8836	16.554	-12.775	7.964	-6.2428	0.95795	-1.8035
-0.8696	16.432	-11.177	7.9422	-5.4662	0.75727	-1.5026
-0.8556	15.607	-8.922	7.5759	-4.3662	0.56672	-1.1595
-0.8416	14.269	-6.4202	6.952	-3.1368	0.39548	-0.8405
-0.8276	12.68	-4.1843	6.1945	-2.0188	0.25733	-0.63706
-0.8136	11.048	-2.6215	5.4024	-1.1952	0.15841	-0.65225
-0.7996	9.4918	-1.9146	4.6378	-0.73423	0.09479	-0.9834
-0.7856	8.0812	-2.018	3.9403	-0.59851	0.05725	-1.6765
-0.7716	6.8798	-2.6949	3.3458	-0.68537	0.03639	-2.6554
-0.7576	5.9494	-3.5653	2.8876	-0.86329	0.02517	-3.67
-0.7436	5.3049	-4.193	2.5723	-1.0032	0.01913	-4.3616
-0.7296	4.8544	-4.2605	2.3543	-1.0165	0.01563	-4.441
-0.7156	4.4116	-3.7136	2.1406	-0.88556	0.01307	-3.8722
-0.7016	3.8005	-2.7724	1.845	-0.66104	0.01058	-2.8901
-0.6876	2.9814	-1.7718	1.4478	-0.42255	0.00792	-1.8473
-0.6736	2.0731	-0.9694	1.0068	-0.23123	0.00531	-1.0106
-0.6596	1.2581	-0.45409	0.61103	-0.10833	0.00313	-0.47321
-0.6456	0.66065	-0.18207	0.32086	-0.04344	0.00161	-0.18975
-0.6316	0.29892	-0.06249	0.14516	-0.01491	0.00076047	-0.06511
-0.6176	0.11656	-0.01836	0.05659	-0.00438	0.00058949	-0.01913
-0.6036	0.04065	-0.00462	0.01969	-0.0011	0.00172	-0.00481
-0.5896	0.01932	-0.00099367	0.00918	-0.00023723	0.00717	-0.00103
-0.5756	0.03346	-0.00018305	0.0155	-4.3705e-05	0.02673	-0.00019057
-0.5616	0.09895	-2.8856e-05	0.04565	-6.8916e-06	0.08554	-3.0048e-05
-0.5476	0.26962	-3.8935e-06	0.12435	-9.2999e-07	0.23433	-4.0525e-06
-0.5336	0.63219	-4.4962e-07	0.29152	-1.0739e-07	0.54961	-4.6785e-07
-0.5196	1.2698	-4.4424e-08	0.58542	-1.0613e-08	1.104	-4.622e-08
-0.5056	2.1852	-3.7558e-09	1.0069	-8.9741e-10	1.9004	-3.9069e-09
-0.4916	3.2251	-2.7435e-10	1.4846	-6.5922e-11	2.8087	-2.862e-10
-0.4776	4.0976	-6.3272e-11	1.8805	-2.16e-11	3.5803	-8.0949e-11
-0.4626	4.519	-7.0252e-10	2.0589	-2.6569e-10	3.9843	-9.5917e-10
-0.4486	4.4254	-9.0693e-09	1.978	-3.4308e-09	3.9896	-1.2385e-08
-0.4346	4.0392	-1.0033e-07	1.7289	-3.7946e-08	3.8216	-1.3698e-07
-0.4206	3.7284	-9.5001e-07	1.4739	-3.5926e-07	3.814	-1.2972e-06
-0.4066	3.7258	-7.6999e-06	1.3323	-2.9114e-06	4.141	-1.0509e-05
-0.3926	3.9565	-5.3422e-05	1.3049	-2.0196e-05	4.6542	-7.2914e-05
-0.3786	4.1103	-0.0003173	1.2968	-0.00011994	4.9753	-0.00043297
-0.3646	3.8939	-0.00161	1.2045	-0.00060983	4.7687	-0.0022
-0.3506	3.2397	-0.00702	0.99451	-0.00265	3.9858	-0.00958
-0.3366	2.3304	-0.02619	0.71323	-0.00989	2.8716	-0.03572
-0.3226	1.4403	-0.08357	0.44033	-0.03157	1.7756	-0.114
-0.3086	0.76316	-0.22842	0.2332	-0.08627	0.94121	-0.31147
-0.2946	0.34633	-0.53455	0.10581	-0.20186	0.42718	-0.72892
-0.2806	0.13459	-1.0712	0.04111	-0.40446	0.16596	-1.4609
-0.2666	0.04477	-1.8383	0.01368	-0.69396	0.05521	-2.5062
-0.2526	0.01275	-2.701	0.00389	-1.0196	0.01572	-3.6825
-0.2386	0.00311	-3.3994	0.00094919	-1.2831	0.00383	-4.6331
-0.2246	0.00064837	-3.6645	0.00019801	-1.3826	0.00079943	-4.993
-0.2106	0.00011576	-3.3818	3.5358e-05	-1.2758	0.00014269	-4.6082
-0.1966	1.7693e-05	-2.6732	5.4035e-06	-1.0083	2.1813e-05	-3.6412
-0.1826	2.3141e-06	-1.8094	7.067e-07	-0.68238	2.8526e-06	-2.4649
-0.1686	2.5902e-07	-1.0489	7.9097e-08	-0.39547	3.1933e-07	-1.4281
-0.1546	2.4809e-08	-0.52059	7.5758e-09	-0.19628	3.0584e-08	-0.70899
-0.1406	2.0334e-09	-0.22129	6.209e-10	-0.08342	2.5064e-09	-0.30132
-0.1266	1.4259e-10	-0.08055	4.354e-11	-0.03036	1.7576e-10	-0.10966
-0.1126	8.5566e-12	-0.02511	2.6124e-12	-0.00946	1.0545e-11	-0.03418
-0.0986	4.3876e-13	-0.0067	1.3397e-13	-0.00252	5.4087e-13	-0.00912
-0.0846	1.998e-14	-0.00153	6.0987e-15	-0.0005767	2.4615e-14	-0.00208
-0.0706	0	-0.00029955	0	-0.00011281	0	-0.0004075
-0.0566	0	-5.0169e-05	0	-1.8893e-05	0	-6.8245e-05
-0.0416	0	-7.193e-06	0	-2.7084e-06	0	-9.7857e-06
-0.0276	0	-8.8299e-07	0	-3.3241e-07	0	-1.2006e-06
-0.0136	0	-9.2773e-08	0	-3.4921e-08	0	-1.2614e-07
0.0004	0	-8.3466e-09	0	-3.1412e-09	0	-1.1349e-08
0.0144	0	-6.7154e-10	0	-2.5357e-10	0	-9.0953e-10
0.0284	0	-4.9694e-10	0	-2.0056e-10	0	-6.208e-10
0.0424	0	-6.068e-09	0	-2.4645e-09	0	-7.5189e-09
0.0564	0	-6.9256e-08	0	-2.8123e-08	0	-8.5802e-08
0.0704	0	-6.7638e-07	0	-2.7468e-07	0	-8.3801e-07
0.0844	0	-5.6525e-06	0	-2.2957e-06	0	-7.0039e-06
0.0984	0	-4.0417e-05	0	-1.6416e-05	0	-5.0081e-05
0.1124	0	-0.00024735	0	-0.00010045	0	-0.00030643
0.1264	0	-0.0013	0	-0.00052605	0	-0.0016
0.1404	0	-0.0058	0	-0.00236	0	-0.00719
0.1544	0	-0.02226	0	-0.00904	0	-0.02759
0.1684	0	-0.07308	0	-0.02968	0	-0.09054
0.1824	0	-0.20531	0	-0.08339	0	-0.25442
0.1964	0	-0.49375	0	-0.20052	0	-0.61182
0.2104	0	-1.0162	0	-0.41273	0	-1.2591
0.2244	0	-1.7905	0	-0.72717	0	-2.218
0.2384	0	-2.7002	0	-1.0966	0	-3.3459
0.2524	0	-3.4857	0	-1.4157	0	-4.3186
0.2664	0	-3.8518	0	-1.5644	0	-4.7728
0.2804	0	-3.6436	0	-1.4797	0	-4.5147
0.2944	0	-2.95	0	-1.1981	0	-3.6552
0.3084	0	-2.0447	0	-0.83035	0	-2.5337
0.3224	0	-1.2129	0	-0.49264	0	-1.5032
0.3364	0	-0.61599	0	-0.25017	0	-0.76319
0.3504	0	-0.26774	0	-0.10873	0	-0.33171
0.3644	0	-0.09961	0	-0.04046	0	-0.12342
0.3794	0	-0.03172	0	-0.01288	0	-0.0393
0.3934	0	-0.00865	0	-0.00351	0	-0.01071
0.4074	0	-0.00202	0	-0.00081889	0	-0.0025
0.4214	0	-0.00040253	0	-0.00016347	0	-0.00049874
0.4354	0	-6.8748e-05	0	-2.7923e-05	0	-8.5196e-05
0.4494	0	-1.0051e-05	0	-4.0822e-06	0	-1.2454e-05
0.4634	0	-1.2572e-06	0	-5.1062e-07	0	-1.5574e-06
0.4774	0	-1.3456e-07	0	-5.465e-08	0	-1.6677e-07
0.4914	8.4779e-16	-1.2323e-08	2.9603e-15	-5.0045e-09	1.412e-15	-1.5269e-08
0.5054	2.5484e-14	-9.6546e-10	8.8743e-14	-3.9209e-10	4.2397e-14	-1.1962e-09
0.5194	5.447e-13	-6.4712e-11	1.8966e-12	-2.6281e-11	9.0629e-13	-8.0183e-11
0.5334	1.0028e-11	-3.7124e-12	3.4909e-11	-1.5077e-12	1.6681e-11	-4.5994e-12
0.5474	1.5791e-10	-1.8106e-13	5.4959e-10	-7.3532e-14	2.6267e-10	-2.2431e-13
0.5614	2.1277e-09	-8.1676e-15	7.4034e-09	-3.3172e-15	3.5396e-09	-1.012e-14
0.5754	2.453e-08	0	8.5333e-08	0	4.0801e-08	0
0.5894	2.42e-07	0	8.4158e-07	0	4.025e-07	0
0.6034	2.0429e-06	0	7.1033e-06	0	3.3975e-06	0
0.6174	1.4759e-05	0	5.1299e-05	0	2.4538e-05	0
0.6314	9.1245e-05	0	0.00031711	0	0.00015176	0
0.6454	0.00048286	0	0.00168	0	0.00080275	0
0.6594	0.00219	-3.5021e-16	0.0076	-1.0307e-14	0.00364	-1.2562e-17
0.6734	0.00848	-8.4063e-15	0.02944	-2.4347e-13	0.01409	-2.8875e-16
0.6874	0.02813	-1.8001e-13	0.09765	-5.1852e-12	0.04675	-6.076e-15
0.7014	0.07989	-3.2664e-12	0.27729	-9.3835e-11	0.13278	-1.0927e-13
0.7154	0.19425	-5.0871e-11	0.67402	-1.4562e-09	0.32285	-1.6824e-12
0.7294	0.40429	-6.7977e-10	1.4024	-1.9385e-08	0.67176	-2.2175e-11
0.7434	0.72032	-7.7963e-09	2.4983	-2.2126e-07	1.197	-2.5025e-10
0.7574	1.0987	-7.6796e-08	3.8097	-2.1674e-06	1.825	-2.4182e-09
0.7714	1.4347	-6.5001e-07	4.974	-1.8226e-05	2.3838	-2.0014e-08
0.7854	1.6041	-4.7311e-06	5.5629	-0.00013169	2.6643	-1.4189e-07
0.8004	1.5363	-2.9629e-05	5.3392	-0.00081801	2.549	-8.6193e-07
0.8144	1.2628	-0.0001598	4.4392	-0.00437	2.089	-4.4881e-06
0.8284	0.8995	-0.00074282	3.3305	-0.0201	1.4671	-2.0031e-05
0.8424	0.57948	-0.00298	2.6214	-0.07967	0.88572	-7.6677e-05
0.8564	0.39564	-0.01031	2.8884	-0.27229	0.46926	-0.00025192
0.8704	0.38549	-0.03085	4.5903	-0.80366	0.23911	-0.00071058
0.8844	0.54569	-0.07987	7.9734	-2.0499	0.15633	-0.00172
0.8984	0.84576	-0.17913	12.9	-4.5265	0.16721	-0.00359
0.9124	1.2316	-0.3488	18.711	-8.6709	0.22554	-0.00645
0.9264	1.6322	-0.59136	24.384	-14.449	0.29449	-0.01001
0.9404	1.9782	-0.87772	28.97	-21.057	0.34535	-0.01348
0.9544	2.2229	-1.1515	32.06	-27.055	0.36217	-0.01587
0.9684	2.3532	-1.3584	33.886	-31.092	0.34507	-0.0166
0.9824	2.3829	-1.4837	34.971	-32.74	0.30684	-0.01591
0.9964	2.3406	-1.5651	35.659	-32.777	0.26273	-0.01472
1.0104	2.2608	-1.6662	35.933	-32.646	0.22172	-0.01413
1.0244	2.183	-1.8305	35.649	-33.534	0.1853	-0.01473
1.0384	2.1513	-2.0503	34.943	-35.714	0.15178	-0.01635
1.0524	2.2061	-2.2685	34.341	-38.463	0.12107	-0.01821
1.0664	2.3676	-2.4083	34.495	-40.465	0.09544	-0.01932
1.0804	2.6182	-2.4123	35.663	-40.444	0.07705	-0.01907
1.0944	2.8977	-2.2763	37.443	-37.86	0.06602	-0.01757
1.1084	3.1237	-2.0676	38.897	-33.293	0.06052	-0.01563
1.1224	3.2279	-1.9028	39.087	-28.289	0.05839	-0.0143
1.1364	3.1862	-1.8935	37.603	-24.592	0.05833	-0.01437
1.1504	3.0194	-2.0848	34.737	-23.208	0.05983	-0.01614
1.1644	2.7743	-2.4283	31.23	-23.968	0.06218	-0.01979
1.1784	2.5085	-2.8106	27.912	-25.828	0.06397	-0.02646
1.1924	2.2868	-3.1126	25.502	-27.603	0.06393	-0.03942
1.2064	2.175	-3.2658	24.562	-28.552	0.06235	-0.0648
1.2214	2.2178	-3.2749	25.376	-28.557	0.06159	-0.11116
1.2354	2.4103	-3.2051	27.734	-27.935	0.06474	-0.18808
1.2494	2.6953	-3.1458	30.891	-27.14	0.07359	-0.30472
1.2634	2.9918	-3.1706	33.88	-26.559	0.08746	-0.47162
1.2774	3.2379	-3.3153	35.967	-26.415	0.10337	-0.7013
1.2914	3.4159	-3.5814	36.968	-26.838	0.11741	-1.002
1.3054	3.5501	-3.9506	37.192	-27.979	0.12625	-1.3592
1.3194	3.6836	-4.3976	37.181	-30.041	0.12864	-1.7167
1.3334	3.8479	-4.8928	37.376	-33.183	0.12595	-1.9871
1.3474	4.0508	-5.4103	38.009	-37.389	0.12163	-2.098
1.3614	4.279	-5.9355	39.103	-42.374	0.11948	-2.0387
1.3754	4.5098	-6.4574	40.52	-47.582	0.122	-1.8629
1.3894	4.7137	-6.9433	41.968	-52.208	0.12902	-1.6487
1.4034	4.8475	-7.3182	42.962	-55.35	0.13813	-1.4461
1.4174	4.8548	-7.4772	42.94	-56.233	0.14611	-1.2622
1.4314	4.6958	-7.3251	41.594	-54.51	0.15054	-1.0814
1.4454	4.3919	-6.8366	39.286	-50.493	0.15082	-0.8879
1.4594	4.0454	-6.0955	37.082	-45.239	0.1483	-0.68552
1.4734	3.7951	-5.2889	36.234	-40.296	0.14517	-0.49301
1.4874	3.732	-4.6381	37.381	-37.147	0.1431	-0.33185
1.5014	3.8423	-4.2926	40.087	-36.538	0.14247	-0.21479
1.5154	4.0277	-4.2689	43.17	-38.18	0.14273	-0.14214
1.5294	4.1888	-4.4665	45.575	-41.022	0.1435	-0.10438
1.5434	4.2909	-4.7388	47.008	-43.871	0.14529	-0.08925
1.5574	4.3645	-4.9645	47.868	-45.893	0.14891	-0.08657
1.5714	4.4581	-5.0816	48.698	-46.811	0.15454	-0.09015
1.5854	4.5913	-5.0881	49.738	-46.814	0.16109	-0.09707
1.5994	4.7449	-5.0209	50.838	-46.332	0.16675	-0.10629
1.6134	4.8825	-4.9271	51.707	-45.787	0.17006	-0.11786
1.6274	4.9771	-4.8398	52.162	-45.441	0.17045	-0.13185
1.6424	5.0294	-4.7669	52.262	-45.334	0.16825	-0.1474
1.6564	5.0688	-4.6959	52.317	-45.349	0.16449	-0.16196
1.6704	5.1428	-4.6151	52.764	-45.361	0.16066	-0.1719
1.6844	5.2998	-4.5363	54.008	-45.434	0.15835	-0.1743
1.6984	5.5676	-4.4999	56.211	-45.852	0.15846	-0.16897
1.7124	5.9356	-4.5538	59.146	-46.953	0.16064	-0.15876
1.7264	6.355	-4.7169	62.247	-48.821	0.16354	-0.14844
1.7404	6.7598	-4.96	64.883	-51.104	0.16604	-0.14284
1.7544	7.0967	-5.2145	66.663	-53.135	0.16829	-0.14501
1.7684	7.3382	-5.4073	67.549	-54.274	0.17183	-0.15519
1.7824	7.4821	-5.4995	67.709	-54.271	0.178	-0.17054
1.7964	7.5332	-5.507	67.305	-53.412	0.1865	-0.18671
1.8104	7.4979	-5.4875	66.4	-52.35	0.19481	-0.20034
1.8244	7.3862	-5.5062	65.036	-51.754	0.19944	-0.2116
1.8384	7.2245	-5.6023	63.409	-52.011	0.19843	-0.22463
1.8524	7.0615	-5.7761	61.936	-53.104	0.1924	-0.24474
1.8664	6.9525	-5.9993	61.09	-54.752	0.18461	-0.27414
1.8804	6.9266	-6.237	61.096	-56.576	0.17875	-0.30839
1.8944	6.9629	-6.4624	61.709	-58.28	0.17682	-0.33706
1.9084	7.0005	-6.6663	62.303	-59.756	0.17858	-0.34886
1.9224	6.9788	-6.8555	62.273	-61.07	0.18222	-0.33859
1.9364	6.8848	-7.0445	61.47	-62.366	0.18534	-0.31068
1.9504	6.7702	-7.2392	60.352	-63.725	0.18604	-0.2757
1.9644	6.7264	-7.4299	59.749	-65.105	0.18372	-0.24416
1.9784	6.8345	-7.6017	60.38	-66.42	0.17953	-0.2217
1.9924	7.1213	-7.7529	62.454	-67.694	0.17588	-0.20889
2.0064	7.5489	-7.9024	65.555	-69.053	0.17504	-0.2036
2.0204	8.0385	-8.0753	68.905	-70.573	0.17795	-0.20412
2.0344	8.5112	-8.2888	71.751	-72.234	0.18378	-0.21021
2.0484	8.9157	-8.5517	73.701	-73.937	0.19068	-0.22265
2.0634	9.2378	-8.8727	74.801	-75.691	0.19667	-0.24188
2.0774	9.4912	-9.2522	75.415	-77.537	0.20058	-0.26589
2.0914	9.7042	-9.6589	75.962	-79.366	0.2021	-0.28951
2.1054	9.8989	-10.019	76.68	-80.764	0.2015	-0.30544
2.1194	10.077	-10.244	77.5	-81.162	0.19892	-0.30781
2.1334	10.216	-10.278	78.103	-80.249	0.19452	-0.29602
2.1474	10.285	-10.135	78.159	-78.222	0.189	-0.27503
2.1614	10.282	-9.8818	77.612	-75.649	0.18442	-0.25273
2.1754	10.252	-9.5926	76.798	-73.126	0.18335	-0.23672
2.1894	10.27	-9.3193	76.279	-71.018	0.18756	-0.23266
2.2034	10.392	-9.0936	76.446	-69.495	0.19667	-0.24276
2.2174	10.609	-8.9409	77.221	-68.612	0.20814	-0.26418
2.2314	10.851	-8.8759	78.073	-68.326	0.21811	-0.28874
2.2454	11.026	-8.8813	78.397	-68.397	0.22318	-0.30496
2.2594	11.073	-8.9053	77.847	-68.367	0.22091	-0.30372
2.2734	10.983	-8.886	76.475	-67.737	0.2104	-0.28382
2.2874	10.786	-8.7861	74.545	-66.222	0.1939	-0.25277
2.3014	10.524	-8.6112	72.319	-63.871	0.17515	-0.22161
2.3154	10.233	-8.4036	69.919	-61.036	0.15863	-0.19973
2.3294	9.934	-8.2223	67.345	-58.213	0.14754	-0.19128
2.3434	9.634	-8.1185	64.584	-55.869	0.14302	-0.19599
2.3574	9.3327	-8.1172	61.65	-54.27	0.14474	-0.21082
2.3714	9.0354	-8.2082	58.644	-53.387	0.15151	-0.23221
2.3854	8.7666	-8.3447	55.777	-52.878	0.16188	-0.25536
2.3994	8.5691	-8.4514	53.317	-52.176	0.17395	-0.27503
2.4134	8.4742	-8.4566	51.428	-50.757	0.18543	-0.28521
2.4274	8.4677	-8.3299	50.006	-48.439	0.19397	-0.28159
2.4414	8.4942	-8.0932	48.724	-45.476	0.19854	-0.26309
2.4554	8.4994	-7.7983	47.271	-42.353	0.19953	-0.23302
2.4694	8.4729	-7.5009	45.613	-39.506	0.19867	-0.19796
2.4844	8.4457	-7.2577	43.965	-37.24	0.19661	-0.16593
2.4984	8.4563	-7.1369	42.595	-35.812	0.19247	-0.14354
2.5124	8.5252	-7.2	41.657	-35.415	0.18447	-0.13378
2.5264	8.6609	-7.4562	41.197	-36.022	0.17317	-0.13533
2.5404	8.869	-7.8409	41.198	-37.284	0.16266	-0.1435
2.5544	9.143	-8.2549	41.576	-38.717	0.15864	-0.15265
2.5684	9.446	-8.6371	42.125	-40.02	0.16468	-0.1586
2.5824	9.7179	-8.9983	42.574	-41.222	0.17951	-0.15995
2.5964	9.9101	-9.3876	42.722	-42.515	0.19731	-0.15804
2.6104	10.012	-9.836	42.537	-44.002	0.21117	-0.15575
2.6244	10.045	-10.323	42.114	-45.56	0.21725	-0.15609
2.6384	10.039	-10.789	41.565	-46.929	0.21663	-0.16076
2.6524	10.03	-11.156	40.996	-47.817	0.21404	-0.16915
2.6664	10.057	-11.358	40.533	-47.967	0.21482	-0.17846
2.6804	10.146	-11.363	40.269	-47.287	0.22157	-0.18494
2.6944	10.278	-11.21	40.127	-45.933	0.23545	-0.18577
2.7084	10.383	-11.014	39.844	-44.396	0.25733	-0.18007
2.7224	10.398	-10.922	39.178	-43.317	0.28961	-0.16871
2.7364	10.324	-11.045	38.168	-43.194	0.333	-0.15317
2.7504	10.243	-11.401	37.163	-44.125	0.38341	-0.13491
2.7644	10.245	-11.902	36.577	-45.761	0.42911	-0.11536
2.7784	10.359	-12.391	36.557	-47.463	0.45525	-0.09607
2.7924	10.53	-12.694	36.898	-48.535	0.45191	-0.07848
2.8064	10.671	-12.675	37.224	-48.419	0.42076	-0.06353
2.8204	10.728	-12.267	37.258	-46.832	0.37427	-0.05165
2.8344	10.702	-11.485	36.955	-43.817	0.32857	-0.04262
2.8484	10.638	-10.43	36.464	-39.728	0.295	-0.03581
2.8624	10.603	-9.2774	36.031	-35.206	0.27711	-0.03047
2.8764	10.665	-8.243	35.905	-31.052	0.27164	-0.02596
2.8904	10.865	-7.5035	36.238	-27.932	0.2719	-0.02206
2.9054	11.178	-7.1086	36.965	-26.063	0.27182	-0.01887
2.9194	11.487	-6.9604	37.707	-25.117	0.26639	-0.01658
2.9334	11.589	-6.9009	37.823	-24.519	0.2522	-0.01529
2.9474	11.28	-6.8311	36.657	-23.9	0.22761	-0.015
2.9614	10.462	-6.7511	33.886	-23.249	0.19408	-0.01554
2.9754	9.2239	-6.6939	29.783	-22.696	0.15683	-0.01656
2.9894	7.8055	-6.652	25.103	-22.235	0.12261	-0.01755
3.0034	6.4832	-6.5801	20.716	-21.7	0.09689	-0.01813
3.0174	5.4511	-6.4471	17.227	-20.971	0.08138	-0.01827
3.0314	4.7863	-6.2686	14.867	-20.091	0.0747	-0.01818
3.0454	4.4917	-6.0952	13.631	-19.251	0.07402	-0.01804
3.0594	4.5349	-5.9787	13.425	-18.65	0.07632	-0.01778
3.0734	4.8571	-5.9424	14.087	-18.371	0.07888	-0.01724
3.0874	5.3666	-5.9693	15.362	-18.34	0.07986	-0.01646
3.1014	5.9439	-6.0196	16.896	-18.383	0.07867	-0.01586
3.1154	6.4507	-6.0631	18.277	-18.365	0.07585	-0.01599
3.1294	6.7465	-6.1014	19.083	-18.269	0.07213	-0.01719
3.1434	6.7304	-6.1482	19.01	-18.145	0.06783	-0.01919
3.1574	6.3995	-6.1927	18.034	-17.995	0.06301	-0.0211
3.1714	5.8659	-6.1828	16.453	-17.702	0.0578	-0.02196
3.1854	5.3014	-6.0566	14.745	-17.11	0.05246	-0.02126
3.1994	4.8506	-5.8116	13.307	-16.226	0.04711	-0.0193
3.2134	4.5815	-5.5602	12.338	-15.368	0.04186	-0.01694
3.2274	4.4867	-5.5079	11.835	-15.117	0.03693	-0.01506
3.2414	4.5088	-5.8344	11.676	-15.97	0.03268	-0.01417
3.2554	4.5667	-6.5402	11.666	-17.904	0.0293	-0.01417
3.2694	4.5904	-7.3836	11.624	-20.216	0.02647	-0.0145
3.2834	4.5546	-7.9873	11.461	-21.844	0.02361	-0.01449
3.2974	4.4817	-8.0623	11.208	-22.004	0.02036	-0.01378
3.3114	4.4011	-7.5778	10.922	-20.648	0.01684	-0.01252
3.3264	4.297	-6.7421	10.566	-18.368	0.01348	-0.0113
3.3404	4.101	-5.8309	9.9815	-15.893	0.01071	-0.0108
3.3544	3.7425	-5.0092	9.0091	-13.614	0.00867	-0.01153
3.3684	3.2145	-4.2874	7.6349	-11.51	0.0073	-0.01362
3.3824	2.5922	-3.6051	6.0401	-9.4197	0.00646	-0.01677
3.3964	1.9923	-2.9281	4.5056	-7.316	0.0059	-0.02014
3.4104	1.5072	-2.2786	3.2595	-5.3513	0.00539	-0.02262
3.4244	1.1689	-1.7058	2.3853	-3.7165	0.00472	-0.02328
3.4384	0.95511	-1.252	1.8336	-2.5174	0.00386	-0.02203
3.4524	0.81675	-0.93617	1.4904	-1.7473	0.0029	-0.01968
3.4664	0.70329	-0.74811	1.2398	-1.3197	0.00202	-0.01729
3.4804	0.58146	-0.65019	1.0041	-1.1106	0.00133	-0.01538
3.4944	0.44673	-0.59572	0.76251	-1.0033	0.00083749	-0.01382
3.5084	0.32178	-0.55997	0.54558	-0.93744	0.00054206	-0.01235
3.5224	0.24267	-0.56179	0.40972	-0.9365	0.00043121	-0.01121
3.5364	0.24213	-0.65307	0.40781	-1.084	0.00050999	-0.0111
3.5504	0.33792	-0.87912	0.56858	-1.4555	0.00077826	-0.01253
3.5644	0.5257	-1.2345	0.88426	-2.0423	0.0012	-0.01524
3.5784	0.77522	-1.6431	1.3037	-2.7194	0.0017	-0.01817
3.5924	1.0345	-1.9796	1.739	-3.2788	0.00219	-0.02
3.6064	1.2471	-2.1245	2.0951	-3.5226	0.00261	-0.01984
3.6204	1.3764	-2.027	2.3095	-3.365	0.00299	-0.01773
3.6344	1.4203	-1.7341	2.3787	-2.8827	0.00339	-0.0145
3.6484	1.4054	-1.3716	2.3476	-2.284	0.00387	-0.01141
3.6624	1.363	-1.0815	2.2698	-1.8056	0.00436	-0.0096
3.6764	1.3046	-0.95452	2.1668	-1.599	0.0047	-0.00971
3.6904	1.2173	-0.99361	2.0182	-1.6701	0.00472	-0.01161
3.7044	1.0846	-1.1274	1.7975	-1.9008	0.00429	-0.01459
3.7184	0.91533	-1.2608	1.5186	-2.1332	0.00349	-0.01763
3.7324	0.75476	-1.3275	1.2564	-2.2561	0.00255	-0.01984
3.7474	0.666	-1.3091	1.1158	-2.2381	0.0017	-0.02062
3.7614	0.69398	-1.2197	1.1721	-2.0992	0.00111	-0.01973
3.7754	0.83728	-1.0775	1.4227	-1.8671	0.00081572	-0.01729
3.7894	1.0439	-0.89574	1.78	-1.5611	0.00074796	-0.01379
3.8034	1.2324	-0.68896	2.1059	-1.2061	0.00080022	-0.00993
3.8174	1.328	-0.48145	2.2733	-0.84553	0.0008921	-0.00642
3.8314	1.2978	-0.30234	2.227	-0.53217	0.00104	-0.00371
3.8454	1.1671	-0.17377	2.0107	-0.30637	0.00142	-0.00194
3.8594	1.0021	-0.1047	1.7381	-0.18482	0.00252	-0.00099568
3.8734	0.87041	-0.09469	1.5224	-0.16708	0.0051	-0.00068802
3.8874	0.80452	-0.14162	1.415	-0.2491	0.01004	-0.00087366
3.9014	0.7966	-0.24566	1.3972	-0.43003	0.01768	-0.0015
3.9154	0.81945	-0.40842	1.419	-0.71053	0.02711	-0.00258
3.9294	0.8486	-0.63033	1.4399	-1.0886	0.03595	-0.00414
3.9434	0.8674	-0.90596	1.4373	-1.5531	0.04112	-0.00611
3.9574	0.86156	-1.2147	1.3955	-2.069	0.04065	-0.00824
3.9714	0.82013	-1.5106	1.304	-2.5611	0.03484	-0.01005
3.9854	0.74745	-1.7267	1.1739	-2.9198	0.02608	-0.011
3.9994	0.67376	-1.8061	1.0538	-3.0509	0.01732	-0.01073
4.0134	0.64893	-1.7402	1.0206	-2.9403	0.01076	-0.00938
4.0274	0.71824	-1.5834	1.1414	-2.6792	0.00732	-0.00751
4.0414	0.89493	-1.4236	1.4324	-2.4137	0.00709	-0.00577
4.0554	1.1494	-1.3232	1.8435	-2.2491	0.00987	-0.00462
4.0694	1.4215	-1.2793	2.2772	-2.179	0.01547	-0.00406
4.0834	1.6469	-1.2314	2.6322	-2.1	0.02352	-0.00378
4.0974	1.7779	-1.114	2.8352	-1.9011	0.03287	-0.00344
4.1114	1.7897	-0.90997	2.85	-1.5534	0.04128	-0.00286
4.1254	1.6763	-0.66202	2.6685	-1.1298	0.04594	-0.0021
4.1394	1.4509	-0.44135	2.3105	-0.75168	0.04497	-0.00136
4.1534	1.1533	-0.30714	1.8366	-0.51966	0.03886	-0.0007872
4.1684	0.85199	-0.28481	1.3523	-0.47633	0.03077	-0.00045848
4.1824	0.62892	-0.36595	0.98381	-0.60708	0.02525	-0.00034677
4.1964	0.55224	-0.51597	0.83508	-0.85347	0.02635	-0.00038361
4.2104	0.64934	-0.68352	0.94711	-1.1293	0.03611	-0.00049216
4.2244	0.8923	-0.81456	1.2781	-1.3446	0.05362	-0.00060471
4.2384	1.2026	-0.87036	1.7125	-1.4346	0.07524	-0.0006736
4.2524	1.4801	-0.83946	2.1047	-1.3811	0.09591	-0.0006846
4.2664	1.6472	-0.73745	2.3436	-1.2097	0.11112	-0.00067233
4.2804	1.6812	-0.59798	2.3968	-0.97571	0.11811	-0.00073989
4.2944	1.6134	-0.46406	2.3108	-0.74765	0.11571	-0.00108
4.3084	1.5012	-0.38048	2.1691	-0.59488	0.10407	-0.00195
4.3224	1.3926	-0.38339	2.0396	-0.57213	0.08502	-0.00362
4.3364	1.3021	-0.48562	1.9385	-0.69841	0.06227	-0.00615
4.3504	1.2072	-0.66584	1.8245	-0.94298	0.04052	-0.00926
4.3644	1.0703	-0.8739	1.6359	-1.234	0.02335	-0.01237
4.3784	0.87337	-1.0548	1.3448	-1.4926	0.01197	-0.0149
4.3924	0.63726	-1.1756	0.98569	-1.6711	0.00555	-0.01657
4.4064	0.40905	-1.2305	0.63425	-1.7598	0.00248	-0.01739
4.4204	0.23163	-1.2259	0.35945	-1.7657	0.00146	-0.01737
4.4344	0.12461	-1.1669	0.19283	-1.6952	0.00194	-0.01639
4.4484	0.08737	-1.0663	0.13377	-1.5683	0.00417	-0.01446
4.4624	0.11392	-0.958	0.17289	-1.4364	0.00881	-0.01203
4.4764	0.20212	-0.88685	0.30713	-1.3649	0.0163	-0.00984
4.4904	0.35063	-0.8776	0.53539	-1.3859	0.02599	-0.00847
4.5044	0.5484	-0.91468	0.84242	-1.4698	0.03568	-0.00796
4.5184	0.76727	-0.95605	1.1862	-1.549	0.04229	-0.00787
4.5324	0.96445	-0.96826	1.5007	-1.5723	0.04348	-0.00771
4.5464	1.0952	-0.94941	1.7151	-1.5408	0.03916	-0.00727
4.5604	1.1295	-0.92269	1.7793	-1.4955	0.03142	-0.0067
4.5744	1.0645	-0.91026	1.6853	-1.4733	0.02336	-0.0062
4.5894	0.92763	-0.91099	1.4735	-1.473	0.01761	-0.00584
4.6034	0.76986	-0.90137	1.2215	-1.4563	0.01581	-0.00547
4.6174	0.64889	-0.85737	1.0203	-1.3843	0.01871	-0.00487
4.6314	0.60675	-0.77588	0.93768	-1.2514	0.0261	-0.00396
4.6454	0.65011	-0.67493	0.98756	-1.087	0.0365	-0.0029
4.6594	0.74645	-0.57708	1.1227	-0.92788	0.04752	-0.00191
4.6734	0.84318	-0.49736	1.2624	-0.79843	0.05717	-0.00118
4.6874	0.90037	-0.44869	1.3412	-0.71972	0.06582	-0.00076939
4.7014	0.91349	-0.45112	1.3455	-0.72344	0.07707	-0.0006696
4.7154	0.91111	-0.52437	1.3113	-0.84053	0.0961	-0.00082794
4.7294	0.93047	-0.66398	1.2926	-1.0628	0.12589	-0.00117
4.7434	0.9881	-0.82487	1.3204	-1.3169	0.16296	-0.0016
4.7574	1.0638	-0.9352	1.3797	-1.4876	0.19623	-0.00198
4.7714	1.1088	-0.9383	1.4153	-1.4831	0.21162	-0.00229
4.7854	1.0758	-0.83034	1.3668	-1.2956	0.2004	-0.00262
4.7994	0.95228	-0.66255	1.2106	-1.0043	0.16519	-0.00322
4.8134	0.77131	-0.50581	0.97782	-0.721	0.11832	-0.00429
4.8274	0.5929	-0.40847	0.73647	-0.52632	0.07412	-0.00583
4.8414	0.47008	-0.37768	0.55185	-0.44143	0.04152	-0.00751
4.8554	0.42483	-0.39082	0.45593	-0.44217	0.02214	-0.0089
4.8694	0.44731	-0.419	0.44316	-0.49006	0.01268	-0.00978
4.8834	0.51364	-0.44339	0.48908	-0.55371	0.00872	-0.01055
4.8974	0.60529	-0.45937	0.57213	-0.61663	0.00702	-0.01276
4.9114	0.71549	-0.47554	0.68236	-0.67976	0.00599	-0.01998
4.9254	0.84203	-0.51115	0.81572	-0.75852	0.00517	-0.03874
4.9394	0.97658	-0.58894	0.96334	-0.87034	0.00456	-0.07827
4.9534	1.1014	-0.72107	1.1087	-1.0154	0.00421	-0.14736
4.9674	1.1968	-0.89776	1.2366	-1.1689	0.00412	-0.24869
4.9814	1.2546	-1.0906	1.3483	-1.2987	0.00429	-0.37442
4.9954	1.2854	-1.2721	1.469	-1.3963	0.00484	-0.50764
5.0104	1.3119	-1.4337	1.632	-1.4904	0.00591	-0.62907
5.0244	1.3465	-1.5855	1.8432	-1.6261	0.00763	-0.72349
5.0384	1.3757	-1.736	2.0534	-1.8219	0.01024	-0.77903
5.0524	1.3675	-1.8715	2.1748	-2.0424	0.01466	-0.78548
5.0664	1.3029	-1.9627	2.1395	-2.218	0.02334	-0.73777
5.0804	1.2059	-1.9897	1.9594	-2.2942	0.04052	-0.64052
5.0944	1.1432	-1.9595	1.7366	-2.2673	0.07092	-0.51358
5.1084	1.1852	-1.8945	1.6014	-2.1725	0.11662	-0.38323
5.1224	1.3554	-1.809	1.6289	-2.0447	0.17382	-0.27212
5.1364	1.6054	-1.7005	1.7917	-1.894	0.23286	-0.19097
5.1504	1.8387	-1.5647	1.9827	-1.7215	0.28212	-0.13866
5.1644	1.9638	-1.4162	2.0839	-1.5485	0.31389	-0.1077
5.1784	1.9373	-1.2879	2.0293	-1.4203	0.32634	-0.08979
5.1924	1.7736	-1.2058	1.8258	-1.3732	0.3225	-0.07844
5.2064	1.5243	-1.162	1.5339	-1.3941	0.30716	-0.06927
5.2204	1.2557	-1.114	1.2357	-1.4144	0.28715	-0.05968
5.2344	1.0329	-1.0162	1.0073	-1.3543	0.27233	-0.04945
5.2484	0.90458	-0.8599	0.89785	-1.1827	0.27138	-0.04105
5.2624	0.88504	-0.68777	0.91272	-0.94433	0.28554	-0.03939
5.2764	0.94386	-0.57162	1.008	-0.73219	0.3045	-0.05003
5.2904	1.0206	-0.57052	1.1103	-0.63056	0.31226	-0.07613
5.3044	1.0619	-0.69491	1.1575	-0.6671	0.29794	-0.11508
5.3184	1.0581	-0.89435	1.1372	-0.79983	0.26481	-0.15707
5.3324	1.0494	-1.0765	1.0932	-0.94053	0.2277	-0.18768
5.3464	1.091	-1.1526	1.0895	-1.0022	0.20218	-0.19508
5.3604	1.2012	-1.0865	1.1553	-0.9461	0.19454	-0.17706
5.3744	1.3366	-0.91476	1.2591	-0.79991	0.19987	-0.14252
5.3884	1.4194	-0.72021	1.331	-0.63459	0.20872	-0.10581
5.4024	1.3949	-0.57971	1.3169	-0.51758	0.21463	-0.07822
5.4164	1.2671	-0.52354	1.2136	-0.47583	0.21629	-0.06286
5.4314	1.0871	-0.53101	1.0602	-0.49135	0.21427	-0.05566
5.4454	0.91017	-0.5575	0.90165	-0.5244	0.2079	-0.05023
5.4594	0.76202	-0.56779	0.76043	-0.54324	0.19494	-0.0426
5.4734	0.63671	-0.5538	0.63375	-0.54034	0.17348	-0.03275
5.4874	0.51675	-0.53032	0.50968	-0.52811	0.14383	-0.02317
5.5014	0.39463	-0.51802	0.38483	-0.52286	0.1093	-0.01656
5.5154	0.28183	-0.53057	0.27082	-0.53283	0.07568	-0.01445
5.5294	0.20379	-0.57536	0.19022	-0.55996	0.04935	-0.01714
5.5434	0.19046	-0.662	0.16801	-0.61005	0.03512	-0.02407
5.5574	0.26928	-0.80393	0.22602	-0.69662	0.03512	-0.03402
5.5714	0.45881	-1.0069	0.37812	-0.83058	0.04859	-0.04525
5.5854	0.75753	-1.2543	0.62194	-1.0051	0.07179	-0.05592
5.5994	1.1311	-1.5044	0.92906	-1.1908	0.09826	-0.06501
5.6134	1.5117	-1.7051	1.2444	-1.346	0.12035	-0.07285
5.6274	1.818	-1.8164	1.5019	-1.437	0.13209	-0.08084
5.6414	1.9893	-1.8268	1.6518	-1.4522	0.13196	-0.09018
5.6554	2.0099	-1.7536	1.6797	-1.4038	0.12301	-0.10041
5.6694	1.9078	-1.6336	1.6054	-1.3191	0.11035	-0.10915
5.6834	1.7308	-1.5138	1.4639	-1.2333	0.09778	-0.11358
5.6974	1.5233	-1.4443	1.2877	-1.1842	0.08615	-0.11253
5.7114	1.3173	-1.4656	1.1018	-1.2024	0.07446	-0.10745
5.7254	1.1357	-1.5859	0.92732	-1.2942	0.06194	-0.101
5.7394	0.99279	-1.761	0.78243	-1.425	0.04936	-0.09474
5.7534	0.89133	-1.9009	0.67773	-1.5243	0.03844	-0.08795
5.7674	0.82457	-1.9119	0.61422	-1.5199	0.03082	-0.07879
5.7814	0.78549	-1.7525	0.58725	-1.3823	0.02715	-0.06636
5.7954	0.77253	-1.4626	0.59025	-1.1458	0.02699	-0.05204
5.8094	0.78534	-1.1403	0.61444	-0.88844	0.02909	-0.03874
5.8234	0.82019	-0.88542	0.64945	-0.68617	0.03182	-0.02909
5.8374	0.87596	-0.75185	0.69104	-0.57771	0.03395	-0.02415
5.8524	0.96323	-0.73819	0.74825	-0.55931	0.0353	-0.02341
5.8664	1.0995	-0.80625	0.83761	-0.60107	0.0366	-0.02543
5.8804	1.2892	-0.90435	0.96568	-0.66545	0.03873	-0.02858
5.8944	1.5077	-0.98493	1.1162	-0.71958	0.0418	-0.03144
5.9084	1.7075	-1.0175	1.255	-0.74298	0.04509	-0.03306
5.9224	1.8375	-0.99512	1.3452	-0.73064	0.04756	-0.03321
5.9364	1.8626	-0.9285	1.3612	-0.6888	0.04839	-0.03215
5.9504	1.7722	-0.83235	1.2947	-0.62531	0.04706	-0.0302
5.9644	1.5822	-0.71644	1.156	-0.54438	0.04347	-0.02763
5.9784	1.3293	-0.58989	0.97069	-0.45093	0.03793	-0.02504
5.9924	1.0561	-0.47159	0.77006	-0.35821	0.03118	-0.02405
6.0064	0.79525	-0.39164	0.57845	-0.28864	0.02406	-0.02725
6.0204	0.56434	-0.37711	0.4093	-0.26303	0.0173	-0.0368
6.0344	0.3718	-0.43076	0.26891	-0.28523	0.01145	-0.05229
6.0484	0.22291	-0.52033	0.16087	-0.3349	0.00686	-0.0695
6.0624	0.11933	-0.59045	0.08597	-0.37578	0.00366	-0.08165
6.0764	0.05618	-0.5931	0.04043	-0.37597	0.00172	-0.08296
6.0904	0.02302	-0.51573	0.01656	-0.3265	0.00070118	-0.07242
6.1044	0.00816	-0.3853	0.00586	-0.24381	0.0002479	-0.05418
6.1184	0.00249	-0.24669	0.00179	-0.15608	7.5519e-05	-0.03469
6.1324	0.00065199	-0.13525	0.00046857	-0.08557	1.9765e-05	-0.01903
6.1464	0.00014651	-0.06348	0.00010528	-0.04016	4.438e-06	-0.00893
6.1604	2.8209e-05	-0.0255	2.0269e-05	-0.01614	8.5413e-07	-0.00359
6.1744	4.6512e-06	-0.00877	3.3418e-06	-0.00555	1.4079e-07	-0.00123
6.1884	6.5654e-07	-0.00258	4.7172e-07	-0.00163	1.987e-08	-0.00036309
6.2024	7.9318e-08	-0.00065013	5.699e-08	-0.00041131	2.4004e-09	-9.1449e-05
6.2164	8.2004e-09	-0.00014015	5.8914e-09	-8.8667e-05	2.4812e-10	-1.9715e-05
6.2304	7.2544e-10	-2.5854e-05	5.2121e-10	-1.6358e-05	2.1949e-11	-3.6367e-06
6.2444	5.491e-11	-4.0816e-06	3.9449e-11	-2.5824e-06	1.6614e-12	-5.7422e-07
6.2584	3.555e-12	-5.5139e-07	2.5541e-12	-3.4884e-07	1.0756e-13	-7.7567e-08
6.2734	1.9716e-13	-6.3738e-08	1.4165e-13	-4.0325e-08	5.9637e-15	-8.9668e-09
6.2874	9.1509e-15	-6.3039e-09	6.5746e-15	-3.9884e-09	2.7684e-16	-8.8676e-10
6.3014	5.546e-16	-5.3345e-10	3.9844e-16	-3.3748e-10	1.678e-17	-7.5038e-11
6.3154	0	-3.8619e-11	0	-2.4432e-11	0	-5.4328e-12
6.3294	0	-2.3918e-12	0	-1.5132e-12	0	-3.3643e-13
6.3434	0	-1.2668e-13	0	-8.0145e-14	0	-1.782e-14
6.3574	0	-5.8724e-15	0	-3.7152e-15	0	-8.2604e-16
6.3714	0	0	0	0	0	0
6.3854	0	0	0	0	0	0
6.3994	0	0	0	0	0	0
6.4134	0	0	0	0	0	0
6.4274	0	0	0	0	0	0
6.4414	0	0	0	0	0	0
6.4554	0	0	0	0	0	0
6.4694	0	0	0	0	0	0
6.4834	0	0	0	0	0	0
6.4974	0	0	0	0	0	0
6.5114	0	0	0	0	0	0
6.5254	0	0	0	0	0	0
6.5394	0	0	0	0	0	0
6.5534	0	0	0	0	0	0
6.5674	0	0	0	0	0	0
6.5814	0	0	0	0	0	0
6.5954	0	0	0	0	0	0
6.6094	0	0	0	0	0	0
6.6234	0	0	0	0	0	0
6.6374	0	0	0	0	0	0
6.6514	0	0	0	0	0	0
6.6654	0	0	0	0	0	0
6.6794	0	0	0	0	0	0
6.6944	0	0	0	0	0	0
6.7084	0	0	0	0	0	0
6.7224	0	0	0	0	0	0
6.7364	0	0	0	0	0	0
6.7504	0	0	0	0	0	0
6.7644	0	0	0	0	0	0
6.7784	0	0	0	0	0	0
6.7924	0	0	0	0	0	0
6.8064	0	0	0	0	0	0
6.8204	0	0	0	0	0	0
6.8344	0	0	0	0	0	0
6.8484	0	0	0	0	0	0
6.8624	0	0	0	0	0	0
6.8764	0	0	0	0	0	0
6.8904	0	0	0	0	0	0
6.9044	0	0	0	0	0	0
6.9184	0	0	0	0	0	0
6.9324	0	0	0	0	0	0
6.9464	0	0	0	0	0	0
6.9604	0	0	0	0	0	0
6.9744	0	0	0	0	0	0
6.9884	0	0	0	0	0	0
7.0024	0	0	0	0	0	0
7.0164	0	0	0	0	0	0
7.0304	0	0	0	0	0	0
7.0444	0	0	0	0	0	0
7.0584	0	0	0	0	0	0
7.0724	0	0	0	0	0	0
7.0864	0	0	0	0	0	0
7.1004	0	0	0	0	0	0
7.1154	0	0	0	0	0	0
7.1294	0	0	0	0	0	0
7.1434	0	0	0	0	0	0
7.1574	0	0	0	0	0	0
7.1714	0	0	0	0	0	0
7.1854	0	0	0	0	0	0
7.1994	0	0	0	0	0	0
7.2134	0	0	0	0	0	0
7.2274	0	0	0	0	0	0
7.2414	0	0	0	0	0	0
7.2554	0	0	0	0	0	0
7.2694	0	0	0	0	0	0
7.2834	0	0	0	0	0	0
7.2974	0	0	0	0	0	0
7.3114	0	0	0	0	0	0
[truncated: 2 more rows]
